# Supplementary material for: Integrative functional genomics analysis identifies pleiotropic genes for vascular diseases
Source: Nat Commun. 2026 Feb 5;17:3376. doi: 10.1038/s41467-026-69273-8 (PMC13066215; doi:10.1038/s41467-026-69273-8)
Supplement: Supplementary file 3 — Supplementary Data 1–26 [file 41467_2026_69273_MOESM3_ESM.xlsx]

## Sheet: Supplementary Data 1
Supplementary Data 1. eQTLs of blood pressure/hypertension-associated genetic variants
P-values were derived from two-sided linear additive regression analysis with adjustment for sex, the first 2 principal components and the first 10 PEER (Probabilistic Estimation of Expression Residuals) factors as covariates.
VSMCs from male or female individuals																VSMCs from male individuals																VSMCs from female individuals
Line number	SNP number	SNP ID	Chromosome	Position (hg38)	Proxy SNP	Proxy SNP position	In this study	eQTL	Gene ID	Gene name	Gene biotype	Statistic	P-value	beta		Line number	SNP number	SNP ID	Chromosome	Position (hg38)	Proxy SNP	Proxy SNP position	In this study	eQTL	Gene ID	Gene name	Gene biotype	Statistic	P-value	beta		Line number	SNP number	SNP ID	Chromosome	Position (hg38)	Proxy SNP	Proxy SNP position	In this study	eQTL	Gene ID	Gene name	Gene biotype	Statistic	P-value	beta
1	1	rs1886773	1	1319056			Yes	Yes	ENSG00000131584	ACAP3	Protein coding gene	-4.94871	8.33e-07	-50.1223		1	1	rs1886773	1	1319056			Yes	Yes	ENSG00000224870	MRPL20-AS1	lncRNA	4.23144	2.60366e-05	0.123858		1	1	rs1886773	1	1319056			Yes	Yes	ENSG00000235098	ANKRD65	Protein coding gene	-4.84095	1.59437e-06	-0.398825
2									ENSG00000235098	ANKRD65	Protein coding gene	-4.51582	6.81e-06	-1.24034		2									ENSG00000162576	MXRA8	Protein coding gene	-4.80672	1.8473e-06	-0.205261		2									ENSG00000162576	MXRA8	Protein coding gene	-5.70289	1.74447e-08	-0.269461
3									ENSG00000107404	DVL1	Protein coding gene	-5.16607	2.72e-07	-75.6336		3																3
4									ENSG00000187608	ISG15	Protein coding gene	3.42118	0.000641	144.004		4																4
5									ENSG00000162576	MXRA8	Protein coding gene	-6.75851	2.01e-11	-770.484		5																5
6									ENSG00000169962	TAS1R3	Protein coding gene	4.38451	1.25e-05	1.5927		6																6
7									ENSG00000269732	WBP1LP7	Protein coding gene	3.50575	0.000469	0.0218405		7																7
8	2	rs1062090	1	1752461	rs4648620	1748597	Yes	Yes	ENSG00000248333	CDK11B	Protein coding gene	-5.31876	1.21e-07	-12.6823		8	2	rs1062090	1	1752461	rs4648620	1748597	Yes	Yes	ENSG00000268575	Novel Transcript	LncRNA	-10.1067	1.26065e-22	-0.274627		8	2	rs1062090	1	1752461	rs4648620	1748597	Yes	Yes	ENSG00000268575	Novel Transcript	LncRNA	-9.9611	6.18853e-22	-0.274329
9									ENSG00000230092	FBXO25	Pseudogene	3.19001	0.00146119	0.98626		9									ENSG00000231050	GNB1-DT	LncRNA	8.20106	1.00453e-15	0.206114		9									ENSG00000189339	SLC35E2B	Protein coding gene	-3.67015	0.000261032	-0.0709795
10									ENSG00000231050	GNB1-DT	LncRNA	9.69672	1.36e-21	1.1312		10									ENSG00000215790	SLC35E2	Protein coding gene	5.89583	5.59098e-09	0.148904		10									ENSG00000215790	SLC35E2	Protein coding gene	8.2745	6.61129e-16	0.197577
11									ENSG00000008130	NADK	Protein coding gene	3.93303	8.78e-05	16.6509		11																11									ENSG00000231050	GNB1-DT	LncRNA	6.92507	9.95751e-12	0.183151
12									ENSG00000268575	Novel Transcript	LncRNA	-20.809	1.79e-84	-39.1516		12																12
13									ENSG00000215790	SLC35E2	Protein coding gene	9.17805	1.45e-19	180.878		13																13
14									ENSG00000189339	SLC35E2B	Protein coding gene	-5.08174	4.22e-07	-137.091		14																14
15	3	rs2493292	1	3412095			Yes	No	N/A	N/A	N/A	N/A	N/A	N/A		15	3	rs2493292	1	3412095			Yes	No	N/A	N/A	N/A	N/A	N/A	N/A		15	3	rs2493292	1	3412095			Yes	No	N/A	N/A	N/A	N/A	N/A	N/A
16	4	rs4908678	1	7679190	rs61421510	7720068	Yes	Yes	ENSG00000049245	VAMP3	Protein coding gene	-3.91944	9.40015e-05	-53.3021		16	4	rs4908678	1	7679190	rs61421510	7720068	Yes	No	N/A	N/A	N/A	N/A	N/A	N/A		16	4	rs4908678	1	7679190	rs61421510	7720068	Yes	No	N/A	N/A	N/A	N/A	N/A	N/A
17									ENSG00000049246	PER3	Protein coding gene	-3.98288	7.23703e-05	-17.4754		17																17
18	5	rs2153304	1	9381527	rs9729149	9380981	Yes	No	N/A	N/A	N/A	N/A	N/A	N/A		18	5	rs2153304	1	9381527	rs9729149	9380981	Yes	No	N/A	N/A	N/A	N/A	N/A	N/A		18	5	rs2153304	1	9381527	rs9729149	9380981	Yes	No	N/A	N/A	N/A	N/A	N/A	N/A
19	6	rs880315	1	10736809			Yes	Yes	ENSG00000203469	Antisense to DFFA	LncRNA	3.13403	0.00176796	0.5291		19	6	rs880315	1	10736809			Yes	No	N/A	N/A	N/A	N/A	N/A	N/A		19	6	rs880315	1	10736809			Yes	No	N/A	N/A	N/A	N/A	N/A	N/A
20	7	rs17037390	1	11800786			Yes	Yes	ENSG00000011021	CLCN6	Protein coding gene	12.7416	2.41e-35	52.2578		20	7	rs17037390	1	11800786			Yes	Yes	ENSG00000011021	CLCN6	Protein coding gene	7.37162	4.38342e-13	0.162344		20	7	rs17037390	1	11800786			Yes	Yes	ENSG00000011021	CLCN6	Protein coding gene	4.63886	4.18879e-06	0.100594
21									ENSG00000177000	MTHFR	Protein coding gene	6.79896	1.53e-11	28.0504		21																21
22									ENSG00000201801	RNU5E-4P	SnRNA	-4.80097	1.78734e-06	-1.0771		22																22
23	8	rs12411044	1	11854017			Yes	Yes	ENSG00000011021	CLCN6	Protein coding gene	6.07124	1.61e-09	25.0765		23	8	rs12411044	1	11854017			Yes	Yes	ENSG00000011021	CLCN6	Protein coding gene	4.49734	7.94808e-06	0.0941196		23	8	rs12411044	1	11854017			Yes	No	N/A	N/A	N/A	N/A	N/A	N/A
24									ENSG00000116685	KIAA2013	Protein coding gene	3.83446	0.000131	29.8809		24																24
25									ENSG00000177000	MTHFR	Protein coding gene	7.92725	4.4e-15	31.4701		25																25
26	9	rs11801879	1	11868762			Yes	Yes	ENSG00000011021	CLCN6	Protein coding gene	5.69179	1.59507e-08	37.1608		26	9	rs11801879	1	11868762			Yes	No	N/A	N/A	N/A	N/A	N/A	N/A		26	9	rs11801879	1	11868762			Yes	No	N/A	N/A	N/A	N/A	N/A	N/A
27	10	rs34550591	1	11913466			Yes	Yes	ENSG00000011021	CLCN6	Protein coding gene	6.17964	8.909e-10	56.7643		27	10	rs34550591	1	11913466			Yes	No	N/A	N/A	N/A	N/A	N/A	N/A		27	10	rs34550591	1	11913466			Yes	No	N/A	N/A	N/A	N/A	N/A	N/A
28									ENSG00000116688	MFN2	Protein coding gene	4.62261	4.12e-06	76.5185		28																28
29	11	rs3013105	1	13475857			Yes	No	N/A	N/A	N/A	N/A	N/A	N/A		29	11	rs3013105	1	13475857			Yes	No	N/A	N/A	N/A	N/A	N/A	N/A		29	11	rs3013105	1	13475857			Yes	No	N/A	N/A	N/A	N/A	N/A	N/A
30	12	rs7512308	1	15680109			Yes	Yes	ENSG00000142615	CELA2A	Protein coding gene	-3.79641	0.000154479	-0.718782		30	12	rs7512308	1	15680109			Yes	Yes	ENSG00000197312	DDI2	Protein coding gene	-11.2774	2.14884e-27	-0.111444		30	12	rs7512308	1	15680109			Yes	Yes	ENSG00000197312	DDI2	Protein coding gene	-8.89612	4.98818e-18	-0.0924011
31									ENSG00000197312	DDI2	Protein coding gene	-18.317	1.19e-67	-85.5668		31																31
32									ENSG00000162458	FBLIM1	Protein coding gene	5.33874	1.08e-07	406.172		32																32
33									ENSG00000162461	SLC25A34	Protein coding gene	-3.79978	0.000152424	-0.840221		33																33
34	13	rs848309	1	15981952			Yes	No	N/A	N/A	N/A	N/A	N/A	N/A		34	13	rs848309	1	15981952			Yes	No	N/A	N/A	N/A	N/A	N/A	N/A		34	13	rs848309	1	15981952			Yes	No	N/A	N/A	N/A	N/A	N/A	N/A
35	14	rs2284746	1	16980180			Yes	Yes	ENSG00000159363	ATP13A2	Protein coding gene	24.6679	1.15e-112	411.94		35	14	rs2284746	1	16980180			Yes	Yes	ENSG00000226526	Novel Transcript	lncRNA	-7.52757	1.45618e-13	-0.161993		35	14	rs2284746	1	16980180			Yes	Yes	ENSG00000159363	ATP13A2	Protein coding gene	9.09185	1.01182e-18	0.158169
36									ENSG00000058453	CROCC	Protein coding gene	5.12649	3.46166e-07	16.2028		36									ENSG00000219481	NBPF1	Protein coding gene	5.00461	6.95069e-07	0.110068		36									ENSG00000226526	Novel Transcript	lncRNA	5.17411	3.00206e-07	0.132984
37									ENSG00000227684	CROCCP4	Protein coding gene	-3.65423	0.000267046	-0.190783		37									ENSG00000159363	ATP13A2	Protein coding gene	-10.0115	2.96145e-22	-0.169142		37									ENSG00000186715	MST1L	Protein coding gene	-6.27493	6.16231e-10	-0.196565
38									ENSG00000226029	LINC01772	LncRNA	3.45255	0.000575537	1.70725		38									ENSG00000186715	MST1L	Protein coding gene	6.19642	9.43268e-10	0.181886		38									ENSG00000117122	MFAP2	Protein coding gene	16.599	2.39581e-52	0.584813
39									ENSG00000117122	MFAP2	Protein coding gene	33.8219	7.69e-186	798.479		39									ENSG00000236698	EIF1AXP1	transcribed_processed_pseudogene	3.85234	0.000126797	0.0956437		39									ENSG00000286898	Novel Transcript	LncRNA	12.4169	4.16328e-32	0.482315
40									ENSG00000186715	MST1L	Protein coding gene	9.1477	1.89e-19	1.09153		40									ENSG00000286898	Novel Transcript	LncRNA	-14.1362	1.76821e-40	-0.49917		40
41									ENSG00000219481	NBPF1	Protein coding gene	7.57391	6.38e-14	164.622		41									ENSG00000227684	CROCCP4	Protein coding gene	5.02368	6.31439e-07	0.122158		41
42									ENSG00000286898	Novel Transcript	LncRNA	24.8403	5.66e-114	19.6831		42									ENSG00000117122	MFAP2	Protein coding gene	-17.3617	3.54577e-57	-0.591761		42
43									ENSG00000117118	SDHB	Protein coding gene	5.5659	3.1e-08	18.8564		43																43
44	15	rs6658785	1	23143236			Yes	Yes	ENSG00000169641	LUZP1	Protein coding gene	-3.98101	7.29338e-05	-148.957		44	15	rs6658785	1	23143236			Yes	No	N/A	N/A	N/A	N/A	N/A	N/A		44	15	rs6658785	1	23143236			Yes	Yes	ENSG00000057757	PITHD1	Protein coding gene	3.85096	0.000128553	0.0550738
45	16	rs6686889	1	24703979	rs66530629	24705677	Yes	Yes	ENSG00000169504	CLIC4	Protein coding gene	4.54128	6.05e-06	617.259		45	16	rs6686889	1	24703979	rs66530629	24705677	Yes	No	N/A	N/A	N/A	N/A	N/A	N/A		45	16	rs6686889	1	24703979	rs66530629	24705677	Yes	No	N/A	N/A	N/A	N/A	N/A	N/A
46	17	rs448385	1	25068642			Yes	No	N/A	N/A	N/A	N/A	N/A	N/A		46	17	rs448385	1	25068642			Yes	No	N/A	N/A	N/A	N/A	N/A	N/A		46	17	rs448385	1	25068642			Yes	No	N/A	N/A	N/A	N/A	N/A	N/A
47	18	rs12748152	1	26811902			Yes	Yes	ENSG00000260063	Antisense to ARID1A	LncRNA	-7.46129	1.46e-13	-4.47795		47	18	rs12748152	1	26811902			Yes	Yes	ENSG00000260063	LOC101928728	LncRNA	-4.38054	1.34891e-05	-0.167914		47	18	rs12748152	1	26811902			Yes	Yes	ENSG00000198746	GPATCH3	Protein coding gene	6.81943	1.99221e-11	0.140684
48									ENSG00000117713	ARID1A	Protein coding gene	-4.41046	1.12836e-05	-105.557		48									ENSG00000198746	GPATCH3	Protein coding gene	3.75077	0.000189603	0.0744991		48									ENSG00000260063	LOC101928728	LncRNA	-4.21193	2.86628e-05	-0.164676
49									ENSG00000198746	GPATCH3	Protein coding gene	8.71594	7.66e-18	14.0664		49																49
50									ENSG00000090273	NUDC	Protein coding gene	3.98505	7.08e-05	33.0868		50																50
51									ENSG00000060642	PIGV	Protein coding gene	-9.20067	1.19e-19	-80.9322		51																51
52									ENSG00000204160	ZDHHC18	Protein coding gene	-3.92619	9.14e-05	-40.395		52																52
53	19	rs2504779	1	27382530	rs9438576	27483058	Yes	Yes	ENSG00000174950	CD164L2	Protein coding gene	3.7581	0.000179817	0.0608083		53	19	rs2504779	1	27382530	rs9438576	27483058	Yes	No	N/A	N/A	N/A	N/A	N/A	N/A		53	19	rs2504779	1	27382530	rs9438576	27483058	Yes	No	N/A	N/A	N/A	N/A	N/A	N/A
54									ENSG00000223062	RNU6-1245P	SnRNA	3.03889	0.00241652	0.132446		54																54
55									ENSG00000186501	TMEM222	Protein coding gene	3.32498	0.000906092	14.8754		55																55
56									ENSG00000158195	WASF2	Protein coding gene	-3.22268	0.00129787	-54.1258		56																56
57	20	rs143167197	1	28407861			Yes	No	N/A	N/A	N/A	N/A	N/A	N/A		57	20	rs143167197	1	28407861			Yes	No	N/A	N/A	N/A	N/A	N/A	N/A		57	20	rs143167197	1	28407861			Yes	No	N/A	N/A	N/A	N/A	N/A	N/A
58	21	rs61785974	1	28473868			Yes	Yes	ENSG00000126698	DNAJC8	Protein coding gene	-4.16422	3.31e-05	-24.4572		58	21	rs61785974	1	28473868			Yes	Yes	ENSG00000279443	TEC	TEC	-6.02033	2.70017e-09	-0.17224		58	21	rs61785974	1	28473868			Yes	Yes	ENSG00000279443	TEC	TEC	-5.96239	3.95979e-09	-0.189608
59									ENSG00000180198	RCC1	Protein coding gene	-11.2442	3.4e-28	-48.4031		59									ENSG00000180198	RCC1	Protein coding gene	-4.36137	1.46957e-05	-0.107242		59									ENSG00000180198	RCC1	Protein coding gene	-4.57724	5.58375e-06	-0.120479
60									ENSG00000197989	SNHG12	Protein coding gene	-3.93862	8.58e-05	-5.13589		60																60
61									ENSG00000279443	TEC	TEC	-10.1424	2.08e-23	-3.04335		61																61
62	22	rs1565716	1	29222704			Yes	Yes	ENSG00000116353	MECR	Protein coding gene	-12.5679	4.92268e-34	-38.7321		62	22	rs1565716	1	29222704			Yes	Yes	ENSG00000116353	MECR	Protein coding gene	-6.74715	2.97662e-11	-0.136608		62	22	rs1565716	1	29222704			Yes	Yes	ENSG00000116353	MECR	Protein coding gene	-6.26855	6.40594e-10	-0.149045
63									ENSG00000159023	EPB41	Protein coding gene	3.89819	0.000101	50.2486		63																63
64	23	rs4652875	1	33402868			Yes	Yes	ENSG00000184389	A3GALT2	Protein coding gene	-5.31981	1.2e-07	-0.414668		64	23	rs4652875	1	33402868			Yes	Yes	ENSG00000184389	A3GALT2	Protein coding gene	-4.03744	5.94799e-05	-0.113614		64	23	rs4652875	1	33402868			Yes	No	N/A	N/A	N/A	N/A	N/A	N/A
65									ENSG00000233246	LOC101929464	LncRNA	-4.24101	2.36e-05	-0.212496		65																65
66	24	rs28570969	1	37941474	rs10890238	37979982	Yes	Yes	ENSG00000183386	FHL3	Protein coding gene	18.2229	4.86e-67	117.21		66	24	rs28570969	1	37941474	rs10890238	37979982	Yes	Yes	ENSG00000183520	UTP11	Protein coding gene	3.8736	0.00011642	0.0649496		66	24	rs28570969	1	37941474	rs10890238	37979982	Yes	Yes	ENSG00000183386	FHL3	Protein coding gene	10.4092	1.12532e-23	0.208039
67									ENSG00000204084	INPP5B	Protein coding gene	14.2955	1.69e-43	37.8895		67									ENSG00000183386	FHL3	Protein coding gene	9.51934	2.21973e-20	0.179472		67
68									ENSG00000183431	SF3A3	Protein coding gene	5.62788	2.18e-08	19.2977		68									ENSG00000188786	MTF1	Protein coding gene	-4.25257	2.37488e-05	-0.031678		68
69									ENSG00000183520	UTP11	Protein coding gene	9.02782	5.36e-19	20.8723		69									ENSG00000204084	INPP5B	Protein coding gene	4.96633	8.41987e-07	0.0804623		69
70	25	rs871524	1	37945773			No	No	N/A	N/A	N/A	N/A	N/A	N/A		70	25	rs871524	1	37945773			No	N/A	N/A	N/A	N/A	N/A	N/A	N/A		70	25	rs871524	1	37945773			No	N/A	N/A	N/A	N/A	N/A	N/A	N/A
71	26	rs4360494	1	37990219	rs10890238	37979982	Yes	Yes	ENSG00000183386	FHL3	Protein coding gene	18.2229	4.86e-67	117.21		71	26	rs4360494	1	37990219	rs10890238	37979982	Yes	Yes	ENSG00000183386	FHL3	Protein coding gene	11.5766	1.13335e-28	0.214813		71	26	rs4360494	1	37990219	rs10890238	37979982	Yes	No	N/A	N/A	N/A	N/A	N/A	N/A
72									ENSG00000204084	INPP5B	Protein coding gene	14.2955	1.69e-43	37.8895		72									ENSG00000183520	UTP11	Protein coding gene	3.76468	0.000179535	0.063717		72
73									ENSG00000183431	SF3A3	Protein coding gene	5.62788	2.18e-08	19.2977		73									ENSG00000204084	INPP5B	Protein coding gene	4.72741	2.70696e-06	0.0773841		73
74									ENSG00000183520	UTP11	Protein coding gene	9.02782	5.36e-19	20.8723		74									ENSG00000188786	MTF1	Protein coding gene	-3.80716	0.00015182	-0.0286773		74
75	27	rs1138293	1	41020573			Yes	Yes	ENSG00000287400	Antisense to SCMH1	LncRNA	-4.98606	6.9e-07	-1.43987		75	27	rs1138293	1	41020573			Yes	No	N/A	N/A	N/A	N/A	N/A	N/A		75	27	rs1138293	1	41020573			Yes	Yes	ENSG00000204060	FOXO6	Protein coding gene	-4.0515	5.66472e-05	-0.275408
76									ENSG00000204060	FOXO6	Protein coding gene	-5.10718	3.7e-07	-2.54747		76																76
77									ENSG00000010803	SCMH1	Protein coding gene	-4.97245	7.39e-07	-38.8293		77																77
78									ENSG00000235358	SCMH1-DT	LncRNA	-5.00977	6.11e-07	-1.58913		78																78
79	28	rs2154319	1	41280098			Yes	Yes	ENSG00000287400	Antisense to SCMH1	LncRNA	-5.24288	1.81e-07	-1.49614		79	28	rs2154319	1	41280098			Yes	No	N/A	N/A	N/A	N/A	N/A	N/A		79	28	rs2154319	1	41280098			Yes	No	N/A	N/A	N/A	N/A	N/A	N/A
80									ENSG00000204060	FOXO6	Protein coding gene	-5.28509	1.45e-07	-2.60574		80																80
81									ENSG00000010803	SCMH1	Protein coding gene	-7.28546	5.22e-13	-55.7407		81																81
82									ENSG00000235358	SCMH1-DT	LncRNA	-4.94773	8.37e-07	-1.55259		82																82
83	29	rs1408945	1	41899206			Yes	No	N/A	N/A	N/A	N/A	N/A	N/A		83	29	rs1408945	1	41899206			Yes	No	N/A	N/A	N/A	N/A	N/A	N/A		83	29	rs1408945	1	41899206			Yes	No	N/A	N/A	N/A	N/A	N/A	N/A
84	30	rs12091385	1	42096032			Yes	Yes	ENSG00000127124	HIVEP3	Protein coding gene	3.7671	0.000173538	60.8541		84	30	rs12091385	1	42096032			Yes	Yes	ENSG00000164008	C1orf50	Protein coding gene	-4.21852	2.75383e-05	-0.0584461		84	30	rs12091385	1	42096032			Yes	No	N/A	N/A	N/A	N/A	N/A	N/A
85									ENSG00000164008	C1orf50	Protein coding gene	-5.06187	4.68e-07	-4.05086		85																85
86	31	rs12045477	1	42172492			No	No	N/A	N/A	N/A	N/A	N/A	N/A		86	31	rs12045477	1	42172492			No	N/A	N/A	N/A	N/A	N/A	N/A	N/A		86	31	rs12045477	1	42172492			No	N/A	N/A	N/A	N/A	N/A	N/A	N/A
87	32	rs72659998	1	42571885			Yes	Yes	ENSG00000164008	C1orf50	Protein coding gene	-4.00982	6.46891e-05	-5.29567		87	32	rs72659998	1	42571885			Yes	Yes	ENSG00000066185	ZMYND12	Protein coding gene	-4.30756	1.86572e-05	-0.192126		87	32	rs72659998	1	42571885			Yes	Yes	ENSG00000186409	CCDC30	Protein coding gene	8.75005	1.61226e-17	0.337472
88									ENSG00000186409	CCDC30	Protein coding gene	14.4506	2.38e-44	6.75322		88									ENSG00000186409	CCDC30	Protein coding gene	6.757	2.7918e-11	0.266134		88									ENSG00000066185	ZMYND12	Protein coding gene	-5.40895	8.73679e-08	-0.240536
89									ENSG00000066185	ZMYND12	Protein coding gene	-9.12022	2.4e-19	-1.7813		89																89
90	33	rs66559745	1	43378497			Yes	Yes	ENSG00000117399	CDC20	Protein coding gene	-3.7432	0.000189	-32.7307		90	33	rs66559745	1	43378497			Yes	Yes	ENSG00000178922	HYI	Protein coding gene	-4.84594	1.52611e-06	-0.158628		90	33	rs66559745	1	43378497			Yes	Yes	ENSG00000178922	HYI	Protein coding gene	-5.12789	3.80637e-07	-0.175392
91									ENSG00000178922	HYI	Protein coding gene	-11.9781	1.31e-31	-204.137		91																91
92									ENSG00000198198	SZT2	Protein coding gene	7.38667	2.52e-13	40.8835		92																92
93									ENSG00000229372	SZT2-AS1	LncRNA	-3.84425	0.000126	-1.62855		93																93
94	34	rs2782643	1	43420823			Yes	Yes	ENSG00000117399	CDC20	Protein coding gene	-4.00669	6.47e-05	-33.7705		94	34	rs2782643	1	43420823			Yes	Yes	ENSG00000178922	HYI	Protein coding gene	-4.94917	9.17157e-07	-0.158501		94	34	rs2782643	1	43420823			Yes	Yes	ENSG00000178922	HYI	Protein coding gene	-5.95955	4.02574e-09	-0.193676
95									ENSG00000178922	HYI	Protein coding gene	-13.4176	8.39e-39	-218.108		95																95
96									ENSG00000159479	MED8	Protein coding gene	3.25917	0.00114299	11.5039		96																96
97									ENSG00000234917	Novel Transcript	LncRNA	-3.17111	0.00155004	-0.174081		97																97
98									ENSG00000198198	SZT2	Protein coding gene	8.18878	5.68e-16	43.5392		98																98
99									ENSG00000229372	SZT2-AS1	LncRNA	-4.31816	1.68e-05	-1.76222		99																99
100	35	rs512083	1	45561683			Yes	Yes	ENSG00000280670	CCDC163	Protein coding gene	-20.758	4.07e-84	-17.8035		100	35	rs512083	1	45561683			Yes	Yes	ENSG00000280670	CCDC163	Protein coding gene	-15.923	1.61828e-49	-0.417382		100	35	rs512083	1	45561683			Yes	Yes	ENSG00000117461	PIK3R3	Protein coding gene	6.94231	8.88446e-12	0.177273
101									ENSG00000159592	GPBP1L1	Protein coding gene	4.44801	9.32e-06	23.7274		101									ENSG00000117461	PIK3R3	Protein coding gene	5.91474	5.00998e-09	0.141698		101									ENSG00000280670	CCDC163	Protein coding gene	-11.2515	4.31857e-27	-0.313213
102									ENSG00000171357	LURAP1	Protein coding gene	-5.4981	4.72869e-08	-3.04949		102									ENSG00000086015	MAST2	Protein coding gene	4.17295	3.35184e-05	0.0391073		102									ENSG00000086015	MAST2	Protein coding gene	5.18466	2.84296e-07	0.0467204
103									ENSG00000086015	MAST2	Protein coding gene	10.2152	1.03e-23	68.7775		103																103
104									ENSG00000132763	MMACHC	Protein coding gene	-5.14405	3.05e-07	-6.52109		104																104
105									ENSG00000132780	NASP	Protein coding gene	5.1302	3.28e-07	17.1894		105																105
106									ENSG00000280836	Novel Transcript	Pseudogene	4.77539	1.97e-06	0.190117		106																106
107									ENSG00000117461	PIK3R3	Protein coding gene	10.5306	4.77e-25	29.4159		107																107
108									ENSG00000200169	RNU5D-1	SnRNA	-4.25201	2.29076e-05	-0.567014		108																108
109									ENSG00000070759	TESK2	Protein coding gene	-5.61425	2.36e-08	-2.38364		109																109
110	36	rs11211199	1	45822197	rs58975474	45762719	Yes	No	N/A	N/A	N/A	N/A	N/A	N/A		110	36	rs11211199	1	45822197	rs58975474	45762719	Yes	No	N/A	N/A	N/A	N/A	N/A	N/A		110	36	rs11211199	1	45822197	rs58975474	45762719	Yes	No	N/A	N/A	N/A	N/A	N/A	N/A
111	37	rs1707336	1	46027788			No	No	N/A	N/A	N/A	N/A	N/A	N/A		111	37	rs1707336	1	46027788			No	N/A	N/A	N/A	N/A	N/A	N/A	N/A		111	37	rs1707336	1	46027788			No	N/A	N/A	N/A	N/A	N/A	N/A	N/A
112	38	rs12142296	1	46076007	rs12116773	45941335	Yes	Yes	ENSG00000280670	CCDC163	Protein coding gene	13.0542	6.32e-37	17.5336		112	38	rs12142296	1	46076007	rs12116773	45941335	Yes	Yes	ENSG00000280670	CCDC163	Protein coding gene	10.0251	2.62261e-22	0.421286		112	38	rs12142296	1	46076007	rs12116773	45941335	Yes	Yes	ENSG00000117461	PIK3R3	Protein coding gene	-3.9432	8.85713e-05	-0.156298
113									ENSG00000171357	LURAP1	Protein coding gene	3.94739	8.38085e-05	3.10885		113									ENSG00000117461	PIK3R3	Protein coding gene	-5.46942	6.11906e-08	-0.194256		113									ENSG00000280670	CCDC163	Protein coding gene	7.15376	2.15291e-12	0.317183
114									ENSG00000086015	MAST2	Protein coding gene	-4.62429	4.09e-06	-46.5325		114																114
115									ENSG00000280836	Novel Transcript	Pseudogene	-3.80935	0.000146715	-0.243594		115																115
116									ENSG00000117461	PIK3R3	Protein coding gene	-6.22182	6.4e-10	-25.8791		116																116
117	39	rs949540	1	47570652			Yes	No	N/A	N/A	N/A	N/A	N/A	N/A		117	39	rs949540	1	47570652			Yes	No	N/A	N/A	N/A	N/A	N/A	N/A		117	39	rs949540	1	47570652			Yes	No	N/A	N/A	N/A	N/A	N/A	N/A
118	40	rs4926923	1	47643553			Yes	No	N/A	N/A	N/A	N/A	N/A	N/A		118	40	rs4926923	1	47643553			Yes	No	N/A	N/A	N/A	N/A	N/A	N/A		118	40	rs4926923	1	47643553			Yes	No	N/A	N/A	N/A	N/A	N/A	N/A
119	41	rs1278516	1	50434349			Yes	No	N/A	N/A	N/A	N/A	N/A	N/A		119	41	rs1278516	1	50434349			Yes	No	N/A	N/A	N/A	N/A	N/A	N/A		119	41	rs1278516	1	50434349			Yes	No	N/A	N/A	N/A	N/A	N/A	N/A
120	42	rs6681713	1	51062012			Yes	Yes	ENSG00000142700	DMRTA2	Protein coding gene	4.81952	1.59e-06	8.27506		120	42	rs6681713	1	51062012			Yes	No	N/A	N/A	N/A	N/A	N/A	N/A		120	42	rs6681713	1	51062012			Yes	No	N/A	N/A	N/A	N/A	N/A	N/A
121									ENSG00000085832	EPS15	Protein coding gene	-4.00882	6.41e-05	-144.035		121																121
122	43	rs112557609	1	56111252			Yes	No	N/A	N/A	N/A	N/A	N/A	N/A		122	43	rs112557609	1	56111252			Yes	No	N/A	N/A	N/A	N/A	N/A	N/A		122	43	rs112557609	1	56111252			Yes	No	N/A	N/A	N/A	N/A	N/A	N/A
123	44	rs6691109	1	56450492			Yes	No	N/A	N/A	N/A	N/A	N/A	N/A		123	44	rs6691109	1	56450492			Yes	No	N/A	N/A	N/A	N/A	N/A	N/A		123	44	rs6691109	1	56450492			Yes	No	N/A	N/A	N/A	N/A	N/A	N/A
124	45	rs6688009	1	56529652			Yes	No	N/A	N/A	N/A	N/A	N/A	N/A		124	45	rs6688009	1	56529652			Yes	No	N/A	N/A	N/A	N/A	N/A	N/A		124	45	rs6688009	1	56529652			Yes	No	N/A	N/A	N/A	N/A	N/A	N/A
125	46	rs10889130	1	59148708			No	No	N/A	N/A	N/A	N/A	N/A	N/A		125	46	rs10889130	1	59148708			No	N/A	N/A	N/A	N/A	N/A	N/A	N/A		125	46	rs10889130	1	59148708			No	N/A	N/A	N/A	N/A	N/A	N/A	N/A
126	47	rs17535443	1	59180384			No	No	N/A	N/A	N/A	N/A	N/A	N/A		126	47	rs17535443	1	59180384			No	N/A	N/A	N/A	N/A	N/A	N/A	N/A		126	47	rs17535443	1	59180384			No	N/A	N/A	N/A	N/A	N/A	N/A	N/A
127	48	rs3889199	1	59188070	rs12753566	59188347	Yes	No	N/A	N/A	N/A	N/A	N/A	N/A		127	48	rs3889199	1	59188070	rs12753566	59188347	Yes	No	N/A	N/A	N/A	N/A	N/A	N/A		127	48	rs3889199	1	59188070	rs12753566	59188347	Yes	No	N/A	N/A	N/A	N/A	N/A	N/A
128	49	rs949827	1	59376113			Yes	Yes	ENSG00000224609	HSD52	Protein coding gene	7.29242	4.96e-13	0.945234		128	49	rs949827	1	59376113			Yes	Yes	ENSG00000224609	HSD52	Protein coding gene	4.38377	1.32955e-05	0.134334		128	49	rs949827	1	59376113			Yes	No	N/A	N/A	N/A	N/A	N/A	N/A
129	50	rs20354	1	66605673			Yes	No	N/A	N/A	N/A	N/A	N/A	N/A		129	50	rs20354	1	66605673			Yes	No	N/A	N/A	N/A	N/A	N/A	N/A		129	50	rs20354	1	66605673			Yes	No	N/A	N/A	N/A	N/A	N/A	N/A
130	51	rs71658797	1	77501822			Yes	Yes	ENSG00000226415	TP1P1	Pseudogene	3.11039	0.00191446	3.29457		130	51	rs71658797	1	77501822			Yes	No	N/A	N/A	N/A	N/A	N/A	N/A		130	51	rs71658797	1	77501822			Yes	No	N/A	N/A	N/A	N/A	N/A	N/A
131									ENSG00000162613	FUBP1	Protein coding gene	-3.07953	0.00211178	-27.7857		131																131
132	52	rs17381664	1	77582646			Yes	Yes	ENSG00000077254	USP33	Protein coding gene	-3.85935	0.000119	-15.7521		132	52	rs17381664	1	77582646			Yes	No	N/A	N/A	N/A	N/A	N/A	N/A		132	52	rs17381664	1	77582646			Yes	No	N/A	N/A	N/A	N/A	N/A	N/A
133									ENSG00000036549	ZZZ3	Protein coding gene	5.25426	1.71e-07	18.7235		133																133
134	53	rs34517439	1	77984833			Yes	Yes	ENSG00000162613	FUBP1	Protein coding gene	-4.57446	5.18e-06	-41.9968		134	53	rs34517439	1	77984833			Yes	No	N/A	N/A	N/A	N/A	N/A	N/A		134	53	rs34517439	1	77984833			Yes	No	N/A	N/A	N/A	N/A	N/A	N/A
135	54	rs17391694	1	78157942			Yes	Yes	ENSG00000162613	FUBP1	Protein coding gene	-3.14512	0.00169354	-28.4822		135	54	rs17391694	1	78157942			Yes	No	N/A	N/A	N/A	N/A	N/A	N/A		135	54	rs17391694	1	78157942			Yes	No	N/A	N/A	N/A	N/A	N/A	N/A
136	55	rs2275902	1	78891675			Yes	Yes	ENSG00000162618	ADGRL4	Protein coding gene	14.1742	7.78e-43	282.724		136	55	rs2275902	1	78891675			Yes	Yes	ENSG00000162618	ADGRL4	Protein coding gene	5.50983	4.91022e-08	0.407627		136	55	rs2275902	1	78891675			Yes	Yes	ENSG00000162618	ADGRL4	Protein coding gene	4.08193	4.98677e-05	0.29502
137	56	rs12034319	1	85574424			Yes	No	N/A	N/A	N/A	N/A	N/A	N/A		137	56	rs12034319	1	85574424			Yes	No	N/A	N/A	N/A	N/A	N/A	N/A		137	56	rs12034319	1	85574424			Yes	No	N/A	N/A	N/A	N/A	N/A	N/A
138	57	rs385437	1	86356548			Yes	Yes	ENSG00000122417	ODF2L	Protein coding gene	-15.1226	4.02e-48	-78.8346		138	57	rs385437	1	86356548			Yes	Yes	ENSG00000122417	ODF2L	Protein coding gene	-7.03427	4.45007e-12	-0.207152		138	57	rs385437	1	86356548			Yes	Yes	ENSG00000122417	ODF2L	Protein coding gene	-6.38058	3.2265e-10	-0.185447
139																139									ENSG00000285210	LINC02795	lncRNA	-4.06643	5.26846e-05	-0.177639		139
140	58	rs61767086	1	88600899			Yes	Yes	ENSG00000137944	KYAT3	Protein coding gene	8.54046	3.3e-17	68.3398		140	58	rs61767086	1	88600899			Yes	Yes	ENSG00000137944	KYAT3	Protein coding gene	5.73008	1.4436e-08	0.173518		140	58	rs61767086	1	88600899			Yes	Yes	ENSG00000137944	KYAT3	Protein coding gene	4.4086	1.20561e-05	0.133764
141	59	rs12145712	1	88653570			Yes	Yes	ENSG00000117226	GBP3	Protein coding gene	-4.65639	3.59331e-06	-72.1614		141	59	rs12145712	1	88653570			Yes	Yes	ENSG00000137944	KYAT3	Protein coding gene	-18.2532	4.57912e-62	-0.323098		141	59	rs12145712	1	88653570			Yes	Yes	ENSG00000137944	KYAT3	Protein coding gene	-15.222	2.36163e-45	-0.288633
142									ENSG00000137944	KYAT3	Protein coding gene	-27.1247	1.21e-131	-127.427		142																142
143									ENSG00000065243	PKN2	Protein coding gene	5.59411	2.64e-08	25.9331		143																143
144	60	rs2065152	1	89762960			Yes	Yes	ENSG00000197147	LRRC8B	Protein coding gene	-4.17368	3.2235e-05	-11.2622		144	60	rs2065152	1	89762960			Yes	No	N/A	N/A	N/A	N/A	N/A	N/A		144	60	rs2065152	1	89762960			Yes	No	N/A	N/A	N/A	N/A	N/A	N/A
145									ENSG00000171488	LRRC8C	Protein coding gene	13.2318	7.74e-38	80.4704		145																145
146	61	rs17516329	1	91854224			Yes	Yes	ENSG00000067208	EVI5	Protein coding gene	4.1826	3.10143e-05	136.688		146	61	rs17516329	1	91854224			Yes	No	N/A	N/A	N/A	N/A	N/A	N/A		146	61	rs17516329	1	91854224			Yes	No	N/A	N/A	N/A	N/A	N/A	N/A
147	62	rs12032588	1	91889599			Yes	No	N/A	N/A	N/A	N/A	N/A	N/A		147	62	rs12032588	1	91889599			Yes	No	N/A	N/A	N/A	N/A	N/A	N/A		147	62	rs12032588	1	91889599			Yes	No	N/A	N/A	N/A	N/A	N/A	N/A
148	63	rs1620668	1	112481358			Yes	No	N/A	N/A	N/A	N/A	N/A	N/A		148	63	rs1620668	1	112481358			Yes	No	N/A	N/A	N/A	N/A	N/A	N/A		148	63	rs1620668	1	112481358			Yes	No	N/A	N/A	N/A	N/A	N/A	N/A
149	64	rs10776752	1	112501706			Yes	No	N/A	N/A	N/A	N/A	N/A	N/A		149	64	rs10776752	1	112501706			Yes	No	N/A	N/A	N/A	N/A	N/A	N/A		149	64	rs10776752	1	112501706			Yes	No	N/A	N/A	N/A	N/A	N/A	N/A
150	65	rs3737136	1	112517810			Yes	Yes	ENSG00000273483	Antisense to WNT2B	LncRNA	4.03915	5.64e-05	0.217365		150	65	rs3737136	1	112517810			Yes	Yes	ENSG00000007341	ST7L	Protein coding gene	16.481	1.88152e-52	0.316362		150	65	rs3737136	1	112517810			Yes	Yes	ENSG00000007341	ST7L	Protein coding gene	14.6161	2.27959e-42	0.289642
151									ENSG00000155363	MOV10	Protein coding gene	5.68887	1.54e-08	37.9903		151																151
152									ENSG00000225075	Novel Transcript	LncRNA	4.10373	4.29e-05	0.848763		152																152
153									ENSG00000007341	ST7L	Protein coding gene	25.8989	4.33e-122	94.1651		153																153
154	66	rs2932538	1	112673921			Yes	Yes	ENSG00000237278	RLIMP2	Pseudogene	-3.41963	0.000644267	-0.214512		154	66	rs2932538	1	112673921			Yes	Yes	ENSG00000007341	ST7L	Protein coding gene	11.0717	1.57412e-26	0.212264		154	66	rs2932538	1	112673921			Yes	Yes	ENSG00000007341	ST7L	Protein coding gene	10.5338	3.61234e-24	0.208985
155									ENSG00000007341	ST7L	Protein coding gene	16.1142	6.53e-54	61.201		155									ENSG00000237278	RLIMP2	Pseudogene	-4.56327	5.86525e-06	-0.138937		155
156	67	rs2999159	1	112688136			Yes	Yes	ENSG00000007341	ST7L	Protein coding gene	11.191	5.91e-28	53.5048		156	67	rs2999159	1	112688136			Yes	Yes	ENSG00000007341	ST7L	Protein coding gene	7.54712	1.26653e-13	0.179565		156	67	rs2999159	1	112688136			Yes	Yes	ENSG00000007341	ST7L	Protein coding gene	7.40361	3.85473e-13	0.189038
157																157									ENSG00000237278	RLIMP2	Pseudogene	-3.99119	7.20686e-05	-0.145579		157
158	68	rs12129649	1	112688881			Yes	Yes	ENSG00000007341	ST7L	Protein coding gene	8.74348	6.07e-18	79.6991		158	68	rs12129649	1	112688881			Yes	Yes	ENSG00000007341	ST7L	Protein coding gene	4.87028	1.35455e-06	0.235322		158	68	rs12129649	1	112688881			Yes	Yes	ENSG00000007341	ST7L	Protein coding gene	6.08741	1.89979e-09	0.275151
159	69	rs72701152	1	112763107			Yes	Yes	ENSG00000238198	LRIG2-DT	LncRNA	3.75687	0.000179	0.802392		159	69	rs72701152	1	112763107			Yes	No	N/A	N/A	N/A	N/A	N/A	N/A		159	69	rs72701152	1	112763107			Yes	No	N/A	N/A	N/A	N/A	N/A	N/A
160	70	rs6537762	1	112891821			Yes	Yes	ENSG00000224167	LINC01357	LncRNA	-5.63282	2.12e-08	-1.3192		160	70	rs6537762	1	112891821			Yes	No	N/A	N/A	N/A	N/A	N/A	N/A		160	70	rs6537762	1	112891821			Yes	No	N/A	N/A	N/A	N/A	N/A	N/A
161									ENSG00000198799	LRIG2	Protein coding gene	3.92414	9.11e-05	21.3703		161																161
162									ENSG00000155380	SLC16A1	Protein coding gene	-8.17699	6.24e-16	-143.739		162																162
163	71	rs113806982	1	115273344			Yes	Yes	ENSG00000134259	NGF	Protein coding gene	4.02455	6.0824e-05	42.4579		163	71	rs113806982	1	115273344			Yes	No	N/A	N/A	N/A	N/A	N/A	N/A		163	71	rs113806982	1	115273344			Yes	No	N/A	N/A	N/A	N/A	N/A	N/A
164									ENSG00000201114	Y_RNA	Misc RNA	4.56031	5.53e-06	0.0531804		164																164
165	72	rs11466111	1	115286557			Yes	Yes	ENSG00000134259	NGF	Protein coding gene	4.43092	1.01e-05	59.7306		165	72	rs11466111	1	115286557			Yes	No	N/A	N/A	N/A	N/A	N/A	N/A		165	72	rs11466111	1	115286557			Yes	No	N/A	N/A	N/A	N/A	N/A	N/A
166									ENSG00000285698	Novel Transcript	LncRNA	3.90724	9.88e-05	0.721039		166																166
167	73	rs12078697	1	116472496	rs12085912	116477366	Yes	No	N/A	N/A	N/A	N/A	N/A	N/A		167	73	rs12078697	1	116472496	rs12085912	116477366	Yes	No	N/A	N/A	N/A	N/A	N/A	N/A		167	73	rs12078697	1	116472496	rs12085912	116477366	Yes	No	N/A	N/A	N/A	N/A	N/A	N/A
168	74	rs1886914	1	118998829	rs56421699	118998096	Yes	No	N/A	N/A	N/A	N/A	N/A	N/A		168	74	rs1886914	1	118998829	rs56421699	118998096	Yes	No	N/A	N/A	N/A	N/A	N/A	N/A		168	74	rs1886914	1	118998829	rs56421699	118998096	Yes	No	N/A	N/A	N/A	N/A	N/A	N/A
169	75	rs72704264	1	145721780			No	No	N/A	N/A	N/A	N/A	N/A	N/A		169	75	rs72704264	1	145721780			No	N/A	N/A	N/A	N/A	N/A	N/A	N/A		169	75	rs72704264	1	145721780			No	N/A	N/A	N/A	N/A	N/A	N/A	N/A
170	76	rs11580946	1	150578851			Yes	No	N/A	N/A	N/A	N/A	N/A	N/A		170	76	rs11580946	1	150578851			Yes	No	N/A	N/A	N/A	N/A	N/A	N/A		170	76	rs11580946	1	150578851			Yes	No	N/A	N/A	N/A	N/A	N/A	N/A
171	77	rs11585169	1	150599561			Yes	Yes	ENSG00000143437	ARNT	Protein coding gene	4.21288	2.71888e-05	27.098		171	77	rs11585169	1	150599561			Yes	Yes	ENSG00000178096	BOLA1	Protein coding gene	3.94138	8.84356e-05	0.0715426		171	77	rs11585169	1	150599561			Yes	No	N/A	N/A	N/A	N/A	N/A	N/A
172									ENSG00000163131	CTSS	Protein coding gene	4.32479	1.65936e-05	28.2742		172									ENSG00000143457	GOLPH3L	Protein coding gene	-4.84399	1.54067e-06	-0.0494692		172
173									ENSG00000143420	ENSA	Protein coding gene	4.47848	8.26766e-06	18.186		173									ENSG00000228126	FALEC	Protein coding gene	-4.86253	1.40704e-06	-0.121217		173
174									ENSG00000228126	FALEC	Protein coding gene	-4.35642	1.41e-05	-0.381863		174																174
175									ENSG00000143457	GOLPH3L	Protein coding gene	-5.73327	1.19e-08	-18.6558		175																175
176									ENSG00000143452	HORMAD1	Protein coding gene	3.86108	0.000119185	0.270331		176																176
177	78	rs13796	1	154273441			Yes	Yes	ENSG00000143575	HAX1	Protein coding gene	4.49873	7.38e-06	50.0289		177	78	rs13796	1	154273441			Yes	No	N/A	N/A	N/A	N/A	N/A	N/A		177	78	rs13796	1	154273441			Yes	No	N/A	N/A	N/A	N/A	N/A	N/A
178	79	rs2171690	1	164770862			No	No	N/A	N/A	N/A	N/A	N/A	N/A		178	79	rs2171690	1	164770862			No	N/A	N/A	N/A	N/A	N/A	N/A	N/A		178	79	rs2171690	1	164770862			No	N/A	N/A	N/A	N/A	N/A	N/A	N/A
179	80	rs7524019	1	167397956			No	No	N/A	N/A	N/A	N/A	N/A	N/A		179	80	rs7524019	1	167397956			No	N/A	N/A	N/A	N/A	N/A	N/A	N/A		179	80	rs7524019	1	167397956			No	N/A	N/A	N/A	N/A	N/A	N/A	N/A
180	81	rs12741323	1	169156973			Yes	Yes	ENSG00000143153	ATP1B1	Protein coding gene	-7.96667	3.25e-15	-69.6492		180	81	rs12741323	1	169156973			Yes	Yes	ENSG00000143156	NME7	Protein coding gene	8.15595	1.4172e-15	0.137223		180	81	rs12741323	1	169156973			Yes	Yes	ENSG00000143156	NME7	Protein coding gene	8.7207	2.03708e-17	0.148529
181									ENSG00000143156	NME7	Protein coding gene	19.0138	3.16e-72	31.6398		181									ENSG00000213062	Novel Transcript	LncRNA	3.91474	9.85747e-05	0.0724319		181
182									ENSG00000213062	Novel Transcript	LncRNA	4.82696	1.53e-06	2.105		182									ENSG00000143153	ATP1B1	Protein coding gene	-4.69617	3.14191e-06	-0.14992		182
183									ENSG00000117479	SLC19A2	Protein coding gene	4.38071	1.27e-05	15.6922		183																183
184	82	rs10797996	1	172384171			Yes	No	N/A	N/A	N/A	N/A	N/A	N/A		184	82	rs10797996	1	172384171			Yes	No	N/A	N/A	N/A	N/A	N/A	N/A		184	82	rs10797996	1	172384171			Yes	No	N/A	N/A	N/A	N/A	N/A	N/A
185	83	rs61747728	1	179557079			Yes	Yes	ENSG00000223794	COX5BP8	Pseudogene	4.05873	5.26811e-05	0.0141015		185	83	rs61747728	1	179557079			Yes	No	N/A	N/A	N/A	N/A	N/A	N/A		185	83	rs61747728	1	179557079			Yes	No	N/A	N/A	N/A	N/A	N/A	N/A
186	84	rs150816167	1	179602727			Yes	No	N/A	N/A	N/A	N/A	N/A	N/A		186	84	rs150816167	1	179602727			Yes	No	N/A	N/A	N/A	N/A	N/A	N/A		186	84	rs150816167	1	179602727			Yes	No	N/A	N/A	N/A	N/A	N/A	N/A
187	85	rs10913934	1	180162505			No	No	N/A	N/A	N/A	N/A	N/A	N/A		187	85	rs10913934	1	180162505			No	N/A	N/A	N/A	N/A	N/A	N/A	N/A		187	85	rs10913934	1	180162505			No	N/A	N/A	N/A	N/A	N/A	N/A	N/A
188	86	rs12143674	1	180893855			No	No	N/A	N/A	N/A	N/A	N/A	N/A		188	86	rs12143674	1	180893855			No	N/A	N/A	N/A	N/A	N/A	N/A	N/A		188	86	rs12143674	1	180893855			No	N/A	N/A	N/A	N/A	N/A	N/A	N/A
189	87	rs41475048	1	183089317			Yes	Yes	ENSG00000287929	Antisense to NMNAT2	LncRNA	7.7787	1.37e-14	5.00922		189	87	rs41475048	1	183089317			Yes	Yes	ENSG00000058085	LAMC2	Protein coding gene	5.95389	3.98821e-09	0.771391		189	87	rs41475048	1	183089317			Yes	Yes	ENSG00000058085	LAMC2	Protein coding gene	7.24105	1.18695e-12	1.04859
190									ENSG00000058085	LAMC2	Protein coding gene	9.6433	2.23e-21	1281.21		190																190									ENSG00000287929	Antisense to NMNAT2	LncRNA	4.78164	2.12469e-06	0.305834
191	88	rs1007460	1	193541697			No	No	N/A	N/A	N/A	N/A	N/A	N/A		191	88	rs1007460	1	193541697			No	N/A	N/A	N/A	N/A	N/A	N/A	N/A		191	88	rs1007460	1	193541697			No	N/A	N/A	N/A	N/A	N/A	N/A	N/A
192	89	rs4639796	1	197157519			Yes	Yes	ENSG00000134365	CFHR4	Protein coding gene	-4.01364	6.28e-05	-0.180866		192	89	rs4639796	1	197157519			Yes	No	N/A	N/A	N/A	N/A	N/A	N/A		192	89	rs4639796	1	197157519			Yes	No	N/A	N/A	N/A	N/A	N/A	N/A
193	90	rs55833332	1	198253085			No	No	N/A	N/A	N/A	N/A	N/A	N/A		193	90	rs55833332	1	198253085			No	N/A	N/A	N/A	N/A	N/A	N/A	N/A		193	90	rs55833332	1	198253085			No	N/A	N/A	N/A	N/A	N/A	N/A	N/A
194	91	rs143554274	1	198486261			No	No	N/A	N/A	N/A	N/A	N/A	N/A		194	91	rs143554274	1	198486261			No	N/A	N/A	N/A	N/A	N/A	N/A	N/A		194	91	rs143554274	1	198486261			No	N/A	N/A	N/A	N/A	N/A	N/A	N/A
195	92	rs882624	1	201766785	rs72742024	201768594	Yes	Yes	ENSG00000134369	NAV1	Protein coding gene	10.147	1.99e-23	905.979		195	92	rs882624	1	201766785	rs72742024	201768594	Yes	Yes	ENSG00000134369	NAV1	Protein coding gene	7.10612	2.7372e-12	0.116296		195	92	rs882624	1	201766785	rs72742024	201768594	Yes	Yes	ENSG00000134369	NAV1	Protein coding gene	5.39817	9.25563e-08	0.0877283
196									ENSG00000231871	IPO9-AS1	LncRNA	6.15687	9.56e-10	4.09805		196																196
197	93	rs2169137	1	204528785			Yes	Yes	ENSG00000198625	MDM4	Protein coding gene	-6.13199	1.11e-09	-30.2583		197	93	rs2169137	1	204528785			Yes	No	N/A	N/A	N/A	N/A	N/A	N/A		197	93	rs2169137	1	204528785			Yes	No	N/A	N/A	N/A	N/A	N/A	N/A
198	94	rs2629665	1	207047455			Yes	Yes	ENSG00000123838	C4BPA	Protein coding gene	5.16209	2.87617e-07	0.631677		198	94	rs2629665	1	207047455			Yes	No	N/A	N/A	N/A	N/A	N/A	N/A		198	94	rs2629665	1	207047455			Yes	No	N/A	N/A	N/A	N/A	N/A	N/A
199									ENSG00000196352	CD55	Protein coding gene	3.77216	0.000168	88.2475		199																199
200									ENSG00000123836	PFKFB2	Protein coding gene	5.42323	6.84e-08	13.2119		200																200
201	95	rs35936670	1	207827699			Yes	Yes	ENSG00000117335	CD46	Protein coding gene	4.38245	1.26e-05	186.829		201	95	rs35936670	1	207827699			Yes	No	N/A	N/A	N/A	N/A	N/A	N/A		201	95	rs35936670	1	207827699			Yes	No	N/A	N/A	N/A	N/A	N/A	N/A
202									ENSG00000197721	CR1L	Protein coding gene	5.49239	4.67e-08	0.361751		202																202
203	96	rs642961	1	209815925			Yes	Yes	ENSG00000117595	IRF6	Protein coding gene	5.93319	3.93e-09	12.5581		203	96	rs642961	1	209815925			Yes	Yes	ENSG00000117597	UTP25	Protein coding gene	4.84249	1.55204e-06	0.0980426		203	96	rs642961	1	209815925			Yes	Yes	ENSG00000117595	IRF6	Protein coding gene	4.23357	2.61015e-05	0.351789
204									ENSG00000082497	SERTAD4	Protein coding gene	5.10614	3.72e-07	34.939		204									ENSG00000117595	IRF6	Protein coding gene	4.33688	1.63874e-05	0.340394		204									ENSG00000117597	UTP25	Protein coding gene	4.02215	6.40066e-05	0.0914968
205									ENSG00000117597	UTP25	Protein coding gene	10.9357	8.19e-27	64.9461		205																205
206	97	rs12408022	1	217545447			Yes	No	N/A	N/A	N/A	N/A	N/A	N/A		206	97	rs12408022	1	217545447			Yes	No	N/A	N/A	N/A	N/A	N/A	N/A		206	97	rs12408022	1	217545447			Yes	No	N/A	N/A	N/A	N/A	N/A	N/A
207	98	rs68085857	1	217564287			Yes	No	N/A	N/A	N/A	N/A	N/A	N/A		207	98	rs68085857	1	217564287			Yes	No	N/A	N/A	N/A	N/A	N/A	N/A		207	98	rs68085857	1	217564287			Yes	No	N/A	N/A	N/A	N/A	N/A	N/A
208	99	rs12088448	1	218372828	rs60440295	218368717	Yes	No	N/A	N/A	N/A	N/A	N/A	N/A		208	99	rs12088448	1	218372828	rs60440295	218368717	Yes	No	N/A	N/A	N/A	N/A	N/A	N/A		208	99	rs12088448	1	218372828	rs60440295	218368717	Yes	No	N/A	N/A	N/A	N/A	N/A	N/A
209	100	rs12135454	1	219137119			No	No	N/A	N/A	N/A	N/A	N/A	N/A		209	100	rs12135454	1	219137119			No	N/A	N/A	N/A	N/A	N/A	N/A	N/A		209	100	rs12135454	1	219137119			No	N/A	N/A	N/A	N/A	N/A	N/A	N/A
210	101	rs12128471	1	219361143			No	No	N/A	N/A	N/A	N/A	N/A	N/A		210	101	rs12128471	1	219361143			No	N/A	N/A	N/A	N/A	N/A	N/A	N/A		210	101	rs12128471	1	219361143			No	N/A	N/A	N/A	N/A	N/A	N/A	N/A
211	102	rs2605100	1	219470882			Yes	No	N/A	N/A	N/A	N/A	N/A	N/A		211	102	rs2605100	1	219470882			Yes	No	N/A	N/A	N/A	N/A	N/A	N/A		211	102	rs2605100	1	219470882			Yes	No	N/A	N/A	N/A	N/A	N/A	N/A
212	103	rs4846567	1	219577375			Yes	No	N/A	N/A	N/A	N/A	N/A	N/A		212	103	rs4846567	1	219577375			Yes	No	N/A	N/A	N/A	N/A	N/A	N/A		212	103	rs4846567	1	219577375			Yes	No	N/A	N/A	N/A	N/A	N/A	N/A
213	104	rs9431431	1	221185454	rs2039956	221171187	Yes	No	N/A	N/A	N/A	N/A	N/A	N/A		213	104	rs9431431	1	221185454	rs2039956	221171187	Yes	No	N/A	N/A	N/A	N/A	N/A	N/A		213	104	rs9431431	1	221185454	rs2039956	221171187	Yes	No	N/A	N/A	N/A	N/A	N/A	N/A
214	105	rs10916082	1	227064925	rs60355206	227164011	Yes	No	N/A	N/A	N/A	N/A	N/A	N/A		214	105	rs10916082	1	227064925	rs60355206	227164011	Yes	No	N/A	N/A	N/A	N/A	N/A	N/A		214	105	rs10916082	1	227064925	rs60355206	227164011	Yes	No	N/A	N/A	N/A	N/A	N/A	N/A
215	106	rs2760061	1	228003374	rs708111	228003664	Yes	Yes	ENSG00000269934	Antisense to OBSCN	LncRNA	-4.12713	3.88e-05	-3.76883		215	106	rs2760061	1	228003374	rs708111	228003664	Yes	Yes	ENSG00000154358	OBSCN	Protein coding gene	-5.60865	2.84966e-08	-0.170946		215	106	rs2760061	1	228003374	rs708111	228003664	Yes	No	N/A	N/A	N/A	N/A	N/A	N/A
216									ENSG00000234975	FTH1P2	Pseudogene	-4.39469	1.19e-05	-1.17859		216																216
217									ENSG00000181873	IBA57	Protein coding gene	4.33622	1.55e-05	7.5214		217																217
218									ENSG00000162910	MRPL55	Protein coding gene	5.71633	1.38656e-08	9.19809		218																218
219									ENSG00000154358	OBSCN	Protein coding gene	-8.99426	7.17e-19	-48.2431		219																219
220	107	rs699	1	230710048			Yes	Yes	ENSG00000135744	AGT	Protein coding gene	3.76569	0.000173	8.30229		220	107	rs699	1	230710048			Yes	No	N/A	N/A	N/A	N/A	N/A	N/A		220	107	rs699	1	230710048			Yes	Yes	ENSG00000135744	AGT	Protein coding gene	3.97506	7.77423e-05	0.316458
221									ENSG00000135775	COG2	Protein coding gene	4.02792	5.92e-05	7.56041		221																221
222	108	rs744487	1	234590266			No	No	N/A	N/A	N/A	N/A	N/A	N/A		222	108	rs744487	1	234590266			No	N/A	N/A	N/A	N/A	N/A	N/A	N/A		222	108	rs744487	1	234590266			No	N/A	N/A	N/A	N/A	N/A	N/A	N/A
223	109	rs7523897	1	236151418			No	No	N/A	N/A	N/A	N/A	N/A	N/A		223	109	rs7523897	1	236151418			No	N/A	N/A	N/A	N/A	N/A	N/A	N/A		223	109	rs7523897	1	236151418			No	N/A	N/A	N/A	N/A	N/A	N/A	N/A
224	110	rs142455477	1	236183880			No	No	N/A	N/A	N/A	N/A	N/A	N/A		224	110	rs142455477	1	236183880			No	N/A	N/A	N/A	N/A	N/A	N/A	N/A		224	110	rs142455477	1	236183880			No	N/A	N/A	N/A	N/A	N/A	N/A	N/A
225	111	rs72770173	1	242972730	rs12755613	242963453	Yes	Yes	ENSG00000143702	CEP170	Protein coding gene	3.96258	7.77e-05	245.757		225	111	rs72770173	1	242972730	rs12755613	242963453	Yes	Yes	ENSG00000054282	SDCCAG8	Protein coding gene	3.86021	0.000122857	0.0830854		225	111	rs72770173	1	242972730	rs12755613	242963453	Yes	No	N/A	N/A	N/A	N/A	N/A	N/A
226									ENSG00000214837	LINC01347	LncRNA	-4.71734	2.62e-06	-1.64359		226																226
227									ENSG00000054282	SDCCAG8	Protein coding gene	10.1694	1.6e-23	46.9848		227																227
228	112	rs3897821	1	243257086			Yes	Yes	ENSG00000143702	CEP170	Protein coding gene	7.42036	1.97e-13	433.88		228	112	rs3897821	1	243257086			Yes	Yes	ENSG00000054282	SDCCAG8	Protein coding gene	7.4028	3.52181e-13	0.145038		228	112	rs3897821	1	243257086			Yes	Yes	ENSG00000054282	SDCCAG8	Protein coding gene	7.02213	5.22477e-12	0.142672
229									ENSG00000054282	SDCCAG8	Protein coding gene	16.6176	6.01e-57	69.6094		229																229
230	113	rs953492	1	243307890			Yes	Yes	ENSG00000054282	SDCCAG8	Protein coding gene	6.18011	8.88315e-10	32.4288		230	113	rs953492	1	243307890			Yes	Yes	ENSG00000054282	SDCCAG8	Protein coding gene	-3.85785	0.000124026	-0.0742567		230	113	rs953492	1	243307890			Yes	Yes	ENSG00000054282	SDCCAG8	Protein coding gene	-4.76127	2.34335e-06	-0.0953371
231									ENSG00000214837	LINC01347	Protein coding gene	-3.89604	0.000103427	-1.40446		231																231
232									ENSG00000253326	Novel Pseudogene	Pseudogene	-4.77197	2.05923e-06	-0.284392		232																232
233	114	rs56236159	2	3588888			Yes	Yes	ENSG00000234171	Antisense to RNASEH1	LncRNA	-10.5682	5.62673e-25	-15.61		233	114	rs56236159	2	3588888			Yes	Yes	ENSG00000234171	RNASEH1-DT	LncRNA	-9.78027	2.29739e-21	-0.326425		233	114	rs56236159	2	3588888			Yes	Yes	ENSG00000234171	RNASEH1-DT	LncRNA	-6.53469	1.23519e-10	-0.23003
234	115	rs2175337	2	9158461			Yes	Yes	ENSG00000119203	CPSF3	Protein coding gene	3.84859	0.000125347	11.479		234	115	rs2175337	2	9158461			Yes	No	N/A	N/A	N/A	N/A	N/A	N/A		234	115	rs2175337	2	9158461			Yes	Yes	ENSG00000119203	CPSF3	Protein coding gene	4.12478	4.16156e-05	0.0502608
235	116	rs824522	2	19507965			Yes	No	N/A	N/A	N/A	N/A	N/A	N/A		235	116	rs824522	2	19507965			Yes	No	N/A	N/A	N/A	N/A	N/A	N/A		235	116	rs824522	2	19507965			Yes	No	N/A	N/A	N/A	N/A	N/A	N/A
236	117	rs1344652	2	19531419			Yes	No	N/A	N/A	N/A	N/A	N/A	N/A		236	117	rs1344652	2	19531419			Yes	No	N/A	N/A	N/A	N/A	N/A	N/A		236	117	rs1344652	2	19531419			Yes	No	N/A	N/A	N/A	N/A	N/A	N/A
237	118	rs10439377	2	19585679			No	No	N/A	N/A	N/A	N/A	N/A	N/A		237	118	rs10439377	2	19585679			No	N/A	N/A	N/A	N/A	N/A	N/A	N/A		237	118	rs10439377	2	19585679			No	N/A	N/A	N/A	N/A	N/A	N/A	N/A
238	119	rs3072	2	20678646			Yes	Yes	ENSG00000118961	LDAH	Protein coding gene	-23.547	3.02e-104	-61.2246		238	119	rs3072	2	20678646			Yes	Yes	ENSG00000118961	LDAH	Protein coding gene	-12.7162	9.60734e-34	-0.175313		238	119	rs3072	2	20678646			Yes	Yes	ENSG00000118961	LDAH	Protein coding gene	-12.4501	2.96145e-32	-0.184756
239									ENSG00000270100	Novel Transcript	LncRNA	-4.16779	3.26e-05	-0.31141		239																239
240	120	rs66774912	2	21200660			Yes	No	N/A	N/A	N/A	N/A	N/A	N/A		240	120	rs66774912	2	21200660			Yes	No	N/A	N/A	N/A	N/A	N/A	N/A		240	120	rs66774912	2	21200660			Yes	No	N/A	N/A	N/A	N/A	N/A	N/A
241	121	rs10779936	2	23727330			Yes	Yes	ENSG00000115129	TP53I3	Protein coding gene	-4.46704	8.7143e-06	-28.5854		241	121	rs10779936	2	23727330			Yes	No	N/A	N/A	N/A	N/A	N/A	N/A		241	121	rs10779936	2	23727330			Yes	No	N/A	N/A	N/A	N/A	N/A	N/A
242									ENSG00000173960	UBXN2A	Protein coding gene	4.93476	8.94e-07	13.4839		242																242
243	122	rs2384061	2	24912751			Yes	Yes	ENSG00000115138	POMC	Protein coding gene	-5.15029	3.06e-07	-2.0932		243	122	rs2384061	2	24912751			Yes	No	N/A	N/A	N/A	N/A	N/A	N/A		243	122	rs2384061	2	24912751			Yes	No	N/A	N/A	N/A	N/A	N/A	N/A
244	123	rs55701159	2	24916727			Yes	Yes	ENSG00000138031	ADCY3	Protein coding gene	-7.98577	2.8e-15	-89.0007		244	123	rs55701159	2	24916727			Yes	No	N/A	N/A	N/A	N/A	N/A	N/A		244	123	rs55701159	2	24916727			Yes	No	N/A	N/A	N/A	N/A	N/A	N/A
245									ENSG00000084676	NCOA1	Protein coding gene	4.01338	6.29e-05	17.2375		245																245
246	124	rs11685352	2	26607797			Yes	Yes	ENSG00000138074	SLC5A6	Protein coding gene	4.10249	4.37585e-05	15.5532		246	124	rs11685352	2	26607797			Yes	No	N/A	N/A	N/A	N/A	N/A	N/A		246	124	rs11685352	2	26607797			Yes	No	N/A	N/A	N/A	N/A	N/A	N/A
247	125	rs1275984	2	26688641			No	No	N/A	N/A	N/A	N/A	N/A	N/A		247	125	rs1275984	2	26688641			No	N/A	N/A	N/A	N/A	N/A	N/A	N/A		247	125	rs1275984	2	26688641			No	N/A	N/A	N/A	N/A	N/A	N/A	N/A
248	126	rs6714546	2	33136358			Yes	Yes	ENSG00000285577	Antisense to LTBP1	LncRNA	-5.53924	3.6e-08	-4.38655		248	126	rs6714546	2	33136358			Yes	No	N/A	N/A	N/A	N/A	N/A	N/A		248	126	rs6714546	2	33136358			Yes	Yes	ENSG00000049323	LTBP1	Protein coding gene	-4.15922	3.59429e-05	-0.178722
249									ENSG00000049323	LTBP1	Protein coding gene	-6.57124	6.91e-11	-1155.43		249																249
250	127	rs1607644	2	34454559			Yes	No	N/A	N/A	N/A	N/A	N/A	N/A		250	127	rs1607644	2	34454559			Yes	No	N/A	N/A	N/A	N/A	N/A	N/A		250	127	rs1607644	2	34454559			Yes	No	N/A	N/A	N/A	N/A	N/A	N/A
251	128	rs848534	2	36463099			Yes	Yes	ENSG00000150938	CRIM1	Protein coding gene	7.63333	4.1e-14	2299.23		251	128	rs848534	2	36463099			Yes	No	N/A	N/A	N/A	N/A	N/A	N/A		251	128	rs848534	2	36463099			Yes	No	N/A	N/A	N/A	N/A	N/A	N/A
252									ENSG00000260025	CRIM1-DT	LncRNA	5.08374	4.18e-07	4.46875		252																252
253									ENSG00000171055	FEZ2	Protein coding gene	-5.3561	9.86e-08	-28.884		253																253
254									ENSG00000273090	Novel Transcript	LncRNA	4.30543	1.78e-05	9.46915		254																254
255	129	rs3770770	2	36965723			Yes	Yes	ENSG00000008869	HEATR5B	Protein coding gene	-5.86188	5.64e-09	-23.3374		255	129	rs3770770	2	36965723			Yes	No	N/A	N/A	N/A	N/A	N/A	N/A		255	129	rs3770770	2	36965723			Yes	No	N/A	N/A	N/A	N/A	N/A	N/A
256									ENSG00000115825	PRKD3	Protein coding gene	5.17175	2.64e-07	88.3842		256																256
257									ENSG00000115808	STRN	Protein coding gene	7.42268	1.94e-13	37.7544		257																257
258	130	rs57361399	2	37301168			Yes	Yes	ENSG00000115816	CEBPZ	Protein coding gene	5.59039	2.7e-08	20.4511		258	130	rs57361399	2	37301168			Yes	No	N/A	N/A	N/A	N/A	N/A	N/A		258	130	rs57361399	2	37301168			Yes	No	N/A	N/A	N/A	N/A	N/A	N/A
259									ENSG00000218739	CEBPZOS	Protein coding gene	5.86837	5.43e-09	34.1151		259																259
260									ENSG00000003509	NDUFAF7	Protein coding gene	6.34585	2.94e-10	7.98613		260																260
261									ENSG00000272054	Novel Transcript	LncRNA	-5.16229	2.87312e-07	-1.12273		261																261
262									ENSG00000115825	PRKD3	Protein coding gene	8.76815	4.93e-18	138.712		262																262
263									ENSG00000115828	QPCT	Protein coding gene	6.29285	4.42595e-10	76.1669		263																263
264	131	rs2707238	2	37867006	rs874513	37855842	Yes	Yes	ENSG00000236213	Antisense to CDC42EP3	LncRNA	-5.79448	8.38e-09	-4.4871		264	131	rs2707238	2	37867006	rs874513	37855842	Yes	No	N/A	N/A	N/A	N/A	N/A	N/A		264	131	rs2707238	2	37867006	rs874513	37855842	Yes	No	N/A	N/A	N/A	N/A	N/A	N/A
265									ENSG00000163171	CDC42EP3	Protein coding gene	-8.49569	4.76e-17	-1012.92		265																265
266									ENSG00000237803	LINC00211	LncRNA	-13.1664	1.68e-37	-3.48423		266																266
267	132	rs4952611	2	40340603	rs61113159	40339845	Yes	No	N/A	N/A	N/A	N/A	N/A	N/A		267	132	rs4952611	2	40340603	rs61113159	40339845	Yes	No	N/A	N/A	N/A	N/A	N/A	N/A		267	132	rs4952611	2	40340603	rs61113159	40339845	Yes	No	N/A	N/A	N/A	N/A	N/A	N/A
268	133	rs12611608	2	40350022			Yes	No	N/A	N/A	N/A	N/A	N/A	N/A		268	133	rs12611608	2	40350022			Yes	No	N/A	N/A	N/A	N/A	N/A	N/A		268	133	rs12611608	2	40350022			Yes	No	N/A	N/A	N/A	N/A	N/A	N/A
269	134	rs11681462	2	42125427			Yes	No	N/A	N/A	N/A	N/A	N/A	N/A		269	134	rs11681462	2	42125427			Yes	No	N/A	N/A	N/A	N/A	N/A	N/A		269	134	rs11681462	2	42125427			Yes	No	N/A	N/A	N/A	N/A	N/A	N/A
270	135	rs13020622	2	42915807			Yes	Yes	ENSG00000152518	ZFP36L2	Protein coding gene	5.41368	7.2e-08	109.523		270	135	rs13020622	2	42915807			Yes	No	N/A	N/A	N/A	N/A	N/A	N/A		270	135	rs13020622	2	42915807			Yes	Yes	ENSG00000152518	ZFP36L2	Protein coding gene	3.91747	9.83476e-05	0.117921
271	136	rs76326501	2	42940738			Yes	No	N/A	N/A	N/A	N/A	N/A	N/A		271	136	rs76326501	2	42940738			Yes	No	N/A	N/A	N/A	N/A	N/A	N/A		271	136	rs76326501	2	42940738			Yes	No	N/A	N/A	N/A	N/A	N/A	N/A
272	137	rs7349377	2	43152109			No	No	N/A	N/A	N/A	N/A	N/A	N/A		272	137	rs7349377	2	43152109			No	N/A	N/A	N/A	N/A	N/A	N/A	N/A		272	137	rs7349377	2	43152109			No	N/A	N/A	N/A	N/A	N/A	N/A	N/A
273	138	rs687914	2	45651621			No	No	N/A	N/A	N/A	N/A	N/A	N/A		273	138	rs687914	2	45651621			No	N/A	N/A	N/A	N/A	N/A	N/A	N/A		273	138	rs687914	2	45651621			No	N/A	N/A	N/A	N/A	N/A	N/A	N/A
274	139	rs11690961	2	46136197			Yes	Yes	ENSG00000116016	EPAS1	Protein coding gene	-4.96363	7.73e-07	-1372.24		274	139	rs11690961	2	46136197			Yes	No	N/A	N/A	N/A	N/A	N/A	N/A		274	139	rs11690961	2	46136197			Yes	No	N/A	N/A	N/A	N/A	N/A	N/A
275	140	rs2287345	2	53808371			Yes	Yes	ENSG00000115239	ASB3	Protein coding gene	10.2851	5.26e-24	28.4244		275	140	rs2287345	2	53808371			Yes	Yes	ENSG00000115239	ASB3	Protein coding gene	5.1547	3.23706e-07	0.0869788		275	140	rs2287345	2	53808371			Yes	Yes	ENSG00000115239	ASB3	Protein coding gene	5.14123	3.55491e-07	0.0873708
276	141	rs1975487	2	55581918			Yes	Yes	ENSG00000138035	PNPT1	Protein coding gene	-22.3704	1.33e-95	-68.0283		276	141	rs1975487	2	55581918			Yes	Yes	ENSG00000138035	PNPT1	Protein coding gene	-11.2928	1.84973e-27	-0.149365		276	141	rs1975487	2	55581918			Yes	Yes	ENSG00000138035	PNPT1	Protein coding gene	-8.93797	3.5546e-18	-0.127506
277									ENSG00000275052	PPP4R3B	Protein coding gene	-5.63171	2.14e-08	-30.0082		277																277
278	142	rs2586970	2	55602831			Yes	Yes	ENSG00000138035	PNPT1	Protein coding gene	18.6283	1.11e-69	58.0693		278	142	rs2586970	2	55602831			Yes	Yes	ENSG00000138035	PNPT1	Protein coding gene	9.63807	7.95405e-21	0.129382		278	142	rs2586970	2	55602831			Yes	Yes	ENSG00000138035	PNPT1	Protein coding gene	8.83715	8.02474e-18	0.124744
279									ENSG00000275052	PPP4R3B	Protein coding gene	3.90844	9.71e-05	20.6119		279																279
280									ENSG00000162997	PRORSD1P	Protein coding gene	-3.85049	0.000123	-0.633848		280																280
281	143	rs111981105	2	59839979			Yes	No	N/A	N/A	N/A	N/A	N/A	N/A		281	143	rs111981105	2	59839979			Yes	No	N/A	N/A	N/A	N/A	N/A	N/A		281	143	rs111981105	2	59839979			Yes	No	N/A	N/A	N/A	N/A	N/A	N/A
282	144	rs2540917	2	60381624			Yes	No	N/A	N/A	N/A	N/A	N/A	N/A		282	144	rs2540917	2	60381624			Yes	No	N/A	N/A	N/A	N/A	N/A	N/A		282	144	rs2540917	2	60381624			Yes	No	N/A	N/A	N/A	N/A	N/A	N/A
283	145	rs6545883	2	61545122			Yes	Yes	ENSG00000173209	AHSA2P	Protein coding gene	-8.89028	1.75e-18	-13.8452		283	145	rs6545883	2	61545122			Yes	Yes	ENSG00000173209	AHSA2P	Protein coding gene	-5.77816	1.09896e-08	-0.129528		283	145	rs6545883	2	61545122			Yes	Yes	ENSG00000212978	C2orf74-DT	LncRNA	-11.0021	4.6357e-26	-0.161328
284									ENSG00000237651	C2orf74	Protein coding gene	-6.32728	3.31e-10	-1.04847		284									ENSG00000212978	C2orf74-DT	LncRNA	-13.3605	9.56081e-37	-0.178318		284									ENSG00000173209	AHSA2P	Protein coding gene	-4.49428	8.17932e-06	-0.114008
285									ENSG00000271889	LOC105374758	LncRNA	-4.06671	5.02e-05	-0.0586513		285									ENSG00000237651	C2orf74	Protein coding gene	-4.51311	7.39363e-06	-0.0971396		285
286									ENSG00000212978	LOC339803	LncRNA	-22.9886	4.06e-100	-38.3339		286																286
287	146	rs6545977	2	63074029			Yes	Yes	ENSG00000115504	EHBP1	Protein coding gene	-5.61819	2.31e-08	-28.4832		287	146	rs6545977	2	63074029			Yes	No	N/A	N/A	N/A	N/A	N/A	N/A		287	146	rs6545977	2	63074029			Yes	Yes	ENSG00000115504	EHBP1	Protein coding gene	-4.38229	1.35635e-05	-0.0389123
288									ENSG00000014641	MDH1	Protein coding gene	-5.99056	2.63e-09	-52.7165		288																288
289									ENSG00000186889	TMEM17	Protein coding gene	-5.10728	3.7e-07	-2.98701		289																289
290	147	rs13014371	2	63990652			Yes	No	N/A	N/A	N/A	N/A	N/A	N/A		290	147	rs13014371	2	63990652			Yes	No	N/A	N/A	N/A	N/A	N/A	N/A		290	147	rs13014371	2	63990652			Yes	No	N/A	N/A	N/A	N/A	N/A	N/A
291	148	rs74181299	2	65056838			Yes	Yes	ENSG00000011523	CEP68	Protein coding gene	-28.5217	1.06e-142	-58.5596		291	148	rs74181299	2	65056838			Yes	Yes	ENSG00000011523	CEP68	Protein coding gene	-10.7886	2.33838e-25	-0.228209		291	148	rs74181299	2	65056838			Yes	Yes	ENSG00000011523	CEP68	Protein coding gene	-9.02524	1.74654e-18	-0.198605
292									ENSG00000237638	LINC02245	LncRNA	-5.24601	1.78e-07	-0.674614		292									ENSG00000237638	LINC02245	LncRNA	-4.13095	4.01101e-05	-0.101422		292
293									ENSG00000138069	RAB1A	Protein coding gene	-3.93324	8.77e-05	-44.2142		293																293
294	149	rs2631669	2	65877747	rs2631667	65887213	Yes	No	N/A	N/A	N/A	N/A	N/A	N/A		294	149	rs2631669	2	65877747	rs2631667	65887213	Yes	No	N/A	N/A	N/A	N/A	N/A	N/A		294	149	rs2631669	2	65877747	rs2631667	65887213	Yes	No	N/A	N/A	N/A	N/A	N/A	N/A
295	150	rs11897119	2	66544868			Yes	No	N/A	N/A	N/A	N/A	N/A	N/A		295	150	rs11897119	2	66544868			Yes	No	N/A	N/A	N/A	N/A	N/A	N/A		295	150	rs11897119	2	66544868			Yes	No	N/A	N/A	N/A	N/A	N/A	N/A
296	151	rs2044693	2	68157965			Yes	Yes	ENSG00000273275	Novel Transcript	LncRNA	4.49992	7.33e-06	1.04527		296	151	rs2044693	2	68157965			Yes	Yes	ENSG00000115956	PLEK	Protein coding gene	-5.12249	3.82024e-07	-0.178275		296	151	rs2044693	2	68157965			Yes	Yes	ENSG00000115956	PLEK	Protein coding gene	-4.0702	5.23843e-05	-0.135142
297									ENSG00000115956	PLEK	Protein coding gene	-4.35664	1.41e-05	-0.707645		297																297
298									ENSG00000115946	PNO1	Protein coding gene	-6.61894	5.06e-11	-15.5518		298																298
299									ENSG00000221823	PPP3R1	Protein coding gene	6.62714	4.79e-11	54.3585		299																299
300									ENSG00000243667	WDR92	Protein coding gene	3.54801	0.000400399	1.81738		300																300
301	152	rs6731373	2	68275912			No	No	N/A	N/A	N/A	N/A	N/A	N/A		301	152	rs6731373	2	68275912			No	N/A	N/A	N/A	N/A	N/A	N/A	N/A		301	152	rs6731373	2	68275912			No	N/A	N/A	N/A	N/A	N/A	N/A	N/A
302	153	rs12052761	2	68838709			Yes	Yes	ENSG00000235968	FBXL12P1	Pseudogene	3.86825	0.000115777	0.0636816		302	153	rs12052761	2	68838709			Yes	No	N/A	N/A	N/A	N/A	N/A	N/A		302	153	rs12052761	2	68838709			Yes	No	N/A	N/A	N/A	N/A	N/A	N/A
303	154	rs10193543	2	72256200			Yes	No	N/A	N/A	N/A	N/A	N/A	N/A		303	154	rs10193543	2	72256200			Yes	No	N/A	N/A	N/A	N/A	N/A	N/A		303	154	rs10193543	2	72256200			Yes	No	N/A	N/A	N/A	N/A	N/A	N/A
304	155	rs6744758	2	72847951			No	No	N/A	N/A	N/A	N/A	N/A	N/A		304	155	rs6744758	2	72847951			No	N/A	N/A	N/A	N/A	N/A	N/A	N/A		304	155	rs6744758	2	72847951			No	N/A	N/A	N/A	N/A	N/A	N/A	N/A
305	156	rs10192654	2	73143754			Yes	Yes	ENSG00000116127	ALMS1	Protein coding gene	4.52007	6.82193e-06	26.8574		305	156	rs10192654	2	73143754			Yes	Yes	ENSG00000163016	ALMS1P1	Protein coding gene	4.67705	3.44028e-06	0.161975		305	156	rs10192654	2	73143754			Yes	Yes	ENSG00000163016	ALMS1P1	Protein coding gene	4.06947	5.25454e-05	0.144328
306									ENSG00000163016	ALMS1P1	Protein coding gene	4.47799	8.12e-06	0.632279		306																306
307									ENSG00000135617	PRADC1	Protein coding gene	-3.71935	0.000209385	-6.86967		307																307
308									ENSG00000135632	SMYD5	Protein coding gene	6.59966	6.28081e-11	18.0598		308																308
309	157	rs11689667	2	85264242			Yes	Yes	ENSG00000152284	TCF7L1	Protein coding gene	15.6097	6.2e-51	58.3468		309	157	rs11689667	2	85264242			Yes	Yes	ENSG00000152284	TCF7L1	Protein coding gene	5.21126	2.41476e-07	0.147252		309	157	rs11689667	2	85264242			Yes	Yes	ENSG00000152284	TCF7L1	Protein coding gene	3.74762	0.00019339	0.111942
310									ENSG00000231134	TCF7L1-IT1	LncRNA	4.78982	1.84e-06	0.627101		310																310
311	158	rs908301	2	85265018			Yes	Yes	ENSG00000152284	TCF7L1	Protein coding gene	17.4502	4.17e-62	64.5427		311	158	rs908301	2	85265018			Yes	Yes	ENSG00000152284	TCF7L1	Protein coding gene	-5.89492	5.62048e-09	-0.165229		311	158	rs908301	2	85265018			Yes	Yes	ENSG00000152284	TCF7L1	Protein coding gene	4.48362	8.58676e-06	0.134111
312									ENSG00000231134	TCF7L1-IT1	LncRNA	5.3673	9.28e-08	0.70622		312																312
313	159	rs2276626	2	86032320			Yes	Yes	ENSG00000273080	Antisense to IMMT	LncRNA	-6.56026	7.43e-11	-1.29239		313	159	rs2276626	2	86032320			Yes	Yes	ENSG00000132305	IMMT	Protein coding gene	5.50542	5.02986e-08	0.0525998		313	159	rs2276626	2	86032320			Yes	Yes	ENSG00000132305	IMMT	Protein coding gene	6.72316	3.71882e-11	0.0681089
314									ENSG00000132305	IMMT	Protein coding gene	17.9562	2.54e-65	97.1948		314																314									ENSG00000273080	Antisense to IMMT	LncRNA	-5.31489	1.44054e-07	-0.106522
315									ENSG00000068654	POLR1A	Protein coding gene	5.19116	2.38e-07	56.5191		315																315
316									ENSG00000132300	PTCD3	Protein coding gene	4.33455	1.56e-05	12.2308		316																316
317	160	rs4907208	2	95491561			No	No	N/A	N/A	N/A	N/A	N/A	N/A		317	160	rs4907208	2	95491561			No	N/A	N/A	N/A	N/A	N/A	N/A	N/A		317	160	rs4907208	2	95491561			No	N/A	N/A	N/A	N/A	N/A	N/A	N/A
318	161	rs1813381	2	95757191	rs57837594	96013636	Yes	No	N/A	N/A	N/A	N/A	N/A	N/A		318	161	rs1813381	2	95757191	rs57837594	96013636	Yes	No	N/A	N/A	N/A	N/A	N/A	N/A		318	161	rs1813381	2	95757191	rs57837594	96013636	Yes	No	N/A	N/A	N/A	N/A	N/A	N/A
319	162	rs4527246	2	95894555	rs2252697	96112442	Yes	Yes	ENSG00000229689	ANKRD33BP1	Pseudogene	3.97266	7.45e-05	3.62788		319	162	rs4527246	2	95894555	rs2252697	96112442	Yes	Yes	ENSG00000144026	ZNF514	Protein coding gene	3.77859	0.000169976	0.049725		319	162	rs4527246	2	95894555	rs2252697	96112442	Yes	No	N/A	N/A	N/A	N/A	N/A	N/A
320									ENSG00000144021	CIAO1	Protein coding gene	4.69276	2.95e-06	17.021		320																320
321									ENSG00000158158	CNNM4	Protein coding gene	3.78092	0.000163	8.2354		321																321
322									ENSG00000231584	FAHD2CP	Protein coding gene	-6.63335	4.6e-11	-3.74508		322																322
323									ENSG00000114988	LMAN2L	Protein coding gene	5.028	5.57e-07	18.9329		323																323
324									ENSG00000273305	Novel Transcript	LncRNA	4.57078	5.27e-06	0.74116		324																324
325									ENSG00000135956	TMEM127	Protein coding gene	8.38052	1.22e-16	68.0074		325																325
326	163	rs2969491	2	96129243			Yes	Yes	ENSG00000229689	ANKRD33BP1	Pseudogene	4.0005	6.64e-05	3.73159		326	163	rs2969491	2	96129243			Yes	No	N/A	N/A	N/A	N/A	N/A	N/A		326	163	rs2969491	2	96129243			Yes	Yes	ENSG00000144021	CIAO1	Protein coding gene	3.94171	8.91122e-05	0.0337649
327									ENSG00000144021	CIAO1	Protein coding gene	5.31364	1.24e-07	19.6466		327																327									ENSG00000114988	LMAN2L	Protein coding gene	4.43305	1.07994e-05	0.0655316
328									ENSG00000158158	CNNM4	Protein coding gene	4.14966	3.52e-05	9.22385		328																328
329									ENSG00000231584	FAHD2CP	Protein coding gene	-5.97271	2.92e-09	-3.45416		329																329
330									ENSG00000114988	LMAN2L	Protein coding gene	5.23476	1.89e-07	20.1211		330																330
331									ENSG00000273305	Novel Transcript	LncRNA	4.63489	3.89e-06	0.767567		331																331
332									ENSG00000135956	TMEM127	Protein coding gene	8.55799	2.85e-17	70.8719		332																332
333	164	rs7058	2	96251850			Yes	Yes	ENSG00000135956	TMEM127	Protein coding gene	-4.79386	1.85063e-06	-50.0706		333	164	rs7058	2	96251850			Yes	Yes	ENSG00000186281	GPAT2	Protein coding gene	-3.45449	0.000581694	-0.273474		333	164	rs7058	2	96251850			Yes	Yes	ENSG00000231584	FAHD2CP	Protein coding gene	3.93403	9.19473e-05	0.0946522
334									ENSG00000231584	FAHD2CP	Protein coding gene	4.23508	2.46742e-05	2.843		334																334
335	165	rs4426565	2	96386243			No	No	N/A	N/A	N/A	N/A	N/A	N/A		335	165	rs4426565	2	96386243			No	N/A	N/A	N/A	N/A	N/A	N/A	N/A		335	165	rs4426565	2	96386243			No	N/A	N/A	N/A	N/A	N/A	N/A	N/A
336	166	rs17634791	2	96663115	rs59806128	96620115	Yes	No	N/A	N/A	N/A	N/A	N/A	N/A		336	166	rs17634791	2	96663115	rs59806128	96620115	Yes	No	N/A	N/A	N/A	N/A	N/A	N/A		336	166	rs17634791	2	96663115	rs59806128	96620115	Yes	Yes	ENSG00000114988	LMAN2L	Protein coding gene	4.58894	5.28854e-06	0.0697808
337	167	rs2314397	2	96671242	rs17268729	96566919	Yes	No	N/A	N/A	N/A	N/A	N/A	N/A		337	167	rs2314397	2	96671242	rs17268729	96566919	Yes	No	N/A	N/A	N/A	N/A	N/A	N/A		337	167	rs2314397	2	96671242	rs17268729	96566919	Yes	Yes	ENSG00000114988	LMAN2L	Protein coding gene	4.11451	4.34671e-05	0.0615856
338	168	rs4851462	2	97740700			Yes	Yes	ENSG00000115073	ACTR1B	Protein coding gene	-5.05545	4.99371e-07	-28.1222		338	168	rs4851462	2	97740700			Yes	No	N/A	N/A	N/A	N/A	N/A	N/A		338	168	rs4851462	2	97740700			Yes	Yes	ENSG00000235833	CCDC144C	Pseudogene	-4.33625	1.66448e-05	-0.141315
339									ENSG00000135976	ANKRD36	Protein coding gene	4.98053	7.09e-07	23.7545		339																339
340									ENSG00000228486	C2orf92	Protein coding gene	-5.00903	6.13e-07	-1.62396		340																340
341									ENSG00000235833	CCDC144C	Pseudogene	-5.68459	1.58e-08	-0.507818		341																341
342									ENSG00000158158	CNNM4	Protein coding gene	4.49902	7.52043e-06	12.0336		342																342
343									ENSG00000144199	FAHD2B	Protein coding gene	3.54394	0.000406575	3.4753		343																343
344	169	rs4851391	2	100963349			Yes	Yes	ENSG00000232556	PRCPP1	Pseudogene	3.80225	0.000150931	0.0123169		344	169	rs4851391	2	100963349			Yes	No	N/A	N/A	N/A	N/A	N/A	N/A		344	169	rs4851391	2	100963349			Yes	No	N/A	N/A	N/A	N/A	N/A	N/A
345	170	rs150194832	2	105510423			Yes	No	N/A	N/A	N/A	N/A	N/A	N/A		345	170	rs150194832	2	105510423			Yes	No	N/A	N/A	N/A	N/A	N/A	N/A		345	170	rs150194832	2	105510423			Yes	No	N/A	N/A	N/A	N/A	N/A	N/A
346	171	rs62158170	2	113324598			Yes	Yes	ENSG00000234997	LINC02966	LncRNA	-6.03911	1.96e-09	-0.375398		346	171	rs62158170	2	113324598			Yes	Yes	ENSG00000234997	LINC02966	LncRNA	-4.71677	2.84805e-06	-0.148827		346	171	rs62158170	2	113324598			Yes	No	N/A	N/A	N/A	N/A	N/A	N/A
347									ENSG00000272563	Novel Transcript	LncRNA	-3.84061	0.00012944	-0.110624		347									ENSG00000279267	TEC	TEC	-4.59973	4.94969e-06	-0.168225		347
348									ENSG00000240356	RPL23AP7	Pseudogene	-5.20324	2.24e-07	-19.6327		348																348
349									ENSG00000279267	TEC	TEC	-4.50536	7.15e-06	-5.00185		349																349
350	172	rs10864859	2	120682642	rs58132852	120680873	Yes	No	N/A	N/A	N/A	N/A	N/A	N/A		350	172	rs10864859	2	120682642	rs58132852	120680873	Yes	No	N/A	N/A	N/A	N/A	N/A	N/A		350	172	rs10864859	2	120682642	rs58132852	120680873	Yes	No	N/A	N/A	N/A	N/A	N/A	N/A
351	173	rs13001283	2	126425877			Yes	Yes	ENSG00000235774	Novel Transcript	LncRNA	3.97567	7.45668e-05	0.0712386		351	173	rs13001283	2	126425877			Yes	No	N/A	N/A	N/A	N/A	N/A	N/A		351	173	rs13001283	2	126425877			Yes	No	N/A	N/A	N/A	N/A	N/A	N/A
352	174	rs4954192	2	134875411			Yes	Yes	ENSG00000224043	Antisense to CCNT2	LncRNA	-18.3067	1.39e-67	-7.85676		352	174	rs4954192	2	134875411			Yes	Yes	ENSG00000224043	Antisense to CCNT2	LncRNA	-10.2341	3.98389e-23	-0.180472		352	174	rs4954192	2	134875411			Yes	Yes	ENSG00000224043	Antisense to CCNT2	LncRNA	-9.8548	1.57125e-21	-0.189057
353									ENSG00000082258	CCNT2	Protein coding gene	-3.83929	0.000129	-9.44382		353																353
354									ENSG00000076003	MCM6	Protein coding gene	5.38795	8.29e-08	24.4894		354																354
355									ENSG00000235774	Novel Transcript	LncRNA	4.13036	3.83e-05	0.0621667		355																355
356									ENSG00000152128	TMEM163	Protein coding gene	-4.11099	4.22004e-05	-0.166419		356																356
357	175	rs7606205	2	143388742			Yes	No	N/A	N/A	N/A	N/A	N/A	N/A		357	175	rs7606205	2	143388742			Yes	No	N/A	N/A	N/A	N/A	N/A	N/A		357	175	rs7606205	2	143388742			Yes	No	N/A	N/A	N/A	N/A	N/A	N/A
358	176	rs1438896	2	144888505			Yes	Yes	ENSG00000121964	GTDC1	Protein coding gene	4.28915	1.91e-05	8.56549		358	176	rs1438896	2	144888505			Yes	Yes	ENSG00000169554	ZEB2	Protein coding gene	3.77093	0.000175182	0.0992662		358	176	rs1438896	2	144888505			Yes	Yes	ENSG00000238057	ZEB2-AS1	LncRNA	4.93618	9.98985e-07	0.15805
359									ENSG00000279166	TEC	TEC	5.32168	1.19e-07	2.27043		359																359									ENSG00000226674	TEX41	Protein coding gene	3.78548	0.000166704	0.244814
360									ENSG00000226674	TEX41	Protein coding gene	5.83593	6.57e-09	5.24517		360																360
361									ENSG00000169554	ZEB2	Protein coding gene	11.7575	1.45e-30	253.467		361																361
362									ENSG00000238057	ZEB2-AS1	LncRNA	7.06461	2.48e-12	0.769704		362																362
363	177	rs55944332	2	144969054			Yes	Yes	ENSG00000279166	TEC	TEC	5.36248	9.53e-08	2.57499		363	177	rs55944332	2	144969054			Yes	Yes	ENSG00000238057	ZEB2-AS1	LncRNA	4.05491	5.52921e-05	0.138326		363	177	rs55944332	2	144969054			Yes	No	N/A	N/A	N/A	N/A	N/A	N/A
364									ENSG00000226674	TEX41	Protein coding gene	5.47408	5.17e-08	5.54586		364									ENSG00000226674	TEX41	Protein coding gene	3.75662	0.000185306	0.279927		364
365									ENSG00000169554	ZEB2	Protein coding gene	11.4278	4.94e-29	277.987		365									ENSG00000169554	ZEB2	Protein coding gene	3.88923	0.000109306	0.114107		365
366									ENSG00000238057	ZEB2-AS1	LncRNA	6.37228	2.49e-10	0.783939		366																366
367	178	rs62167177	2	145181135			No	No	N/A	N/A	N/A	N/A	N/A	N/A		367	178	rs62167177	2	145181135			No	N/A	N/A	N/A	N/A	N/A	N/A	N/A		367	178	rs62167177	2	145181135			No	N/A	N/A	N/A	N/A	N/A	N/A	N/A
368	179	rs72858872	2	145226569			No	No	N/A	N/A	N/A	N/A	N/A	N/A		368	179	rs72858872	2	145226569			No	N/A	N/A	N/A	N/A	N/A	N/A	N/A		368	179	rs72858872	2	145226569			No	N/A	N/A	N/A	N/A	N/A	N/A	N/A
369	180	rs72860563	2	145308935			Yes	Yes	ENSG00000169554	ZEB2	Protein coding gene	5.13928	3.13e-07	111.341		369	180	rs72860563	2	145308935			Yes	No	N/A	N/A	N/A	N/A	N/A	N/A		369	180	rs72860563	2	145308935			Yes	No	N/A	N/A	N/A	N/A	N/A	N/A
370	181	rs34570306	2	145515292			Yes	No	N/A	N/A	N/A	N/A	N/A	N/A		370	181	rs34570306	2	145515292			Yes	No	N/A	N/A	N/A	N/A	N/A	N/A		370	181	rs34570306	2	145515292			Yes	No	N/A	N/A	N/A	N/A	N/A	N/A
371	182	rs62169544	2	146193340			Yes	No	N/A	N/A	N/A	N/A	N/A	N/A		371	182	rs62169544	2	146193340			Yes	No	N/A	N/A	N/A	N/A	N/A	N/A		371	182	rs62169544	2	146193340			Yes	No	N/A	N/A	N/A	N/A	N/A	N/A
372	183	rs36068154	2	146355866			Yes	No	N/A	N/A	N/A	N/A	N/A	N/A		372	183	rs36068154	2	146355866			Yes	No	N/A	N/A	N/A	N/A	N/A	N/A		372	183	rs36068154	2	146355866			Yes	No	N/A	N/A	N/A	N/A	N/A	N/A
373	184	rs12990959	2	147814591			Yes	Yes	ENSG00000115947	ORC4	Protein coding gene	6.8065	1.45e-11	14.0834		373	184	rs12990959	2	147814591			Yes	No	N/A	N/A	N/A	N/A	N/A	N/A		373	184	rs12990959	2	147814591			Yes	Yes	ENSG00000115947	ORC4	Protein coding gene	4.10357	4.55239e-05	0.0508746
374	185	rs4664080	2	152121827			Yes	Yes	ENSG00000157827	FMNL2	Protein coding gene	4.23388	2.4804e-05	38.0162		374	185	rs4664080	2	152121827			Yes	Yes	ENSG00000286234	Novel Transcript	LncRNA	-4.19514	3.04673e-05	-0.113916		374	185	rs4664080	2	152121827			Yes	No	N/A	N/A	N/A	N/A	N/A	N/A
375									ENSG00000286234	Novel Transcript	LncRNA	-5.32061	1.19e-07	-0.352167		375																375
376	186	rs3175	2	152762259	rs4233660	152721872	Yes	Yes	ENSG00000196504	PRPF40A	Protein coding gene	7.89966	5.45e-15	49.7283		376	186	rs3175	2	152762259	rs4233660	152721872	Yes	No	N/A	N/A	N/A	N/A	N/A	N/A		376	186	rs3175	2	152762259	rs4233660	152721872	Yes	No	N/A	N/A	N/A	N/A	N/A	N/A
377	187	rs1220128	2	157643390			No	No	N/A	N/A	N/A	N/A	N/A	N/A		377	187	rs1220128	2	157643390			No	N/A	N/A	N/A	N/A	N/A	N/A	N/A		377	187	rs1220128	2	157643390			No	N/A	N/A	N/A	N/A	N/A	N/A	N/A
378	188	rs16848690	2	163600129			Yes	No	N/A	N/A	N/A	N/A	N/A	N/A		378	188	rs16848690	2	163600129			Yes	No	N/A	N/A	N/A	N/A	N/A	N/A		378	188	rs16848690	2	163600129			Yes	No	N/A	N/A	N/A	N/A	N/A	N/A
379	189	rs16849211	2	164043173			Yes	No	N/A	N/A	N/A	N/A	N/A	N/A		379	189	rs16849211	2	164043173			Yes	No	N/A	N/A	N/A	N/A	N/A	N/A		379	189	rs16849211	2	164043173			Yes	No	N/A	N/A	N/A	N/A	N/A	N/A
380	190	rs2675149	2	164093946			Yes	No	N/A	N/A	N/A	N/A	N/A	N/A		380	190	rs2675149	2	164093946			Yes	No	N/A	N/A	N/A	N/A	N/A	N/A		380	190	rs2675149	2	164093946			Yes	No	N/A	N/A	N/A	N/A	N/A	N/A
381	191	rs1446468	2	164106976			Yes	Yes	ENSG00000277998	EIF3E	Pseudogene	-3.12862	0.00180052	-0.2033		381	191	rs1446468	2	164106976			Yes	No	N/A	N/A	N/A	N/A	N/A	N/A		381	191	rs1446468	2	164106976			Yes	No	N/A	N/A	N/A	N/A	N/A	N/A
382	192	rs1898841	2	164213697			No	No	N/A	N/A	N/A	N/A	N/A	N/A		382	192	rs1898841	2	164213697			No	N/A	N/A	N/A	N/A	N/A	N/A	N/A		382	192	rs1898841	2	164213697			No	N/A	N/A	N/A	N/A	N/A	N/A	N/A
383	193	rs1371182	2	164242705	rs59154845	164250788	Yes	No	N/A	N/A	N/A	N/A	N/A	N/A		383	193	rs1371182	2	164242705	rs59154845	164250788	Yes	No	N/A	N/A	N/A	N/A	N/A	N/A		383	193	rs1371182	2	164242705	rs59154845	164250788	Yes	No	N/A	N/A	N/A	N/A	N/A	N/A
384	194	rs10184004	2	164651879			Yes	No	N/A	N/A	N/A	N/A	N/A	N/A		384	194	rs10184004	2	164651879			Yes	No	N/A	N/A	N/A	N/A	N/A	N/A		384	194	rs10184004	2	164651879			Yes	No	N/A	N/A	N/A	N/A	N/A	N/A
385	195	rs2390258	2	165393619			Yes	No	N/A	N/A	N/A	N/A	N/A	N/A		385	195	rs2390258	2	165393619			Yes	No	N/A	N/A	N/A	N/A	N/A	N/A		385	195	rs2390258	2	165393619			Yes	No	N/A	N/A	N/A	N/A	N/A	N/A
386	196	rs560887	2	168906638			Yes	No	N/A	N/A	N/A	N/A	N/A	N/A		386	196	rs560887	2	168906638			Yes	No	N/A	N/A	N/A	N/A	N/A	N/A		386	196	rs560887	2	168906638			Yes	No	N/A	N/A	N/A	N/A	N/A	N/A
387	197	rs552976	2	168934928			Yes	No	N/A	N/A	N/A	N/A	N/A	N/A		387	197	rs552976	2	168934928			Yes	No	N/A	N/A	N/A	N/A	N/A	N/A		387	197	rs552976	2	168934928			Yes	No	N/A	N/A	N/A	N/A	N/A	N/A
388	198	rs151054210	2	171524977			Yes	Yes	ENSG00000071967	CYBRD1	Protein coding gene	-5.65864	1.92573e-08	-950.484		388	198	rs151054210	2	171524977			Yes	No	N/A	N/A	N/A	N/A	N/A	N/A		388	198	rs151054210	2	171524977			Yes	No	N/A	N/A	N/A	N/A	N/A	N/A
389	199	rs6758859	2	173100328			Yes	Yes	ENSG00000091436	MAP3K20	Protein coding gene	-6.46778	1.35e-10	-291.937		389	199	rs6758859	2	173100328			Yes	Yes	ENSG00000091436	MAP3K20	Protein coding gene	-5.49349	5.36813e-08	-0.116076		389	199	rs6758859	2	173100328			Yes	No	N/A	N/A	N/A	N/A	N/A	N/A
390	200	rs72914576	2	174665239			Yes	Yes	ENSG00000237798	Antisense to WIPF1	LncRNA	5.08592	4.13e-07	0.654136		390	200	rs72914576	2	174665239			Yes	Yes	ENSG00000115935	WIPF1	Protein coding gene	8.84866	6.07135e-18	0.184442		390	200	rs72914576	2	174665239			Yes	Yes	ENSG00000115935	WIPF1	Protein coding gene	10.6608	1.12271e-24	0.224515
391									ENSG00000163328	GPR155	Protein coding gene	-5.40774	7.44e-08	-31.7893		391																391
392									ENSG00000229066	Novel Transcript	LncRNA	3.57259	0.000368112	0.0176145		392																392
393									ENSG00000115935	WIPF1	Protein coding gene	22.8846	2.35e-99	157.469		393																393
394	201	rs56207956	2	178530340			Yes	Yes	ENSG00000079150	FKBP7	Protein coding gene	-5.67569	1.66e-08	-48.4833		394	201	rs56207956	2	178530340			Yes	No	N/A	N/A	N/A	N/A	N/A	N/A		394	201	rs56207956	2	178530340			Yes	No	N/A	N/A	N/A	N/A	N/A	N/A
395	202	rs12464215	2	178826241			Yes	Yes	ENSG00000116095	PLEKHA3	Protein coding gene	-4.62629	4.05e-06	-27.6431		395	202	rs12464215	2	178826241			Yes	No	N/A	N/A	N/A	N/A	N/A	N/A		395	202	rs12464215	2	178826241			Yes	No	N/A	N/A	N/A	N/A	N/A	N/A
396	203	rs151041685	2	178860510			Yes	Yes	ENSG00000079150	FKBP7	Protein coding gene	-4.04809	5.43e-05	-35.1732		396	203	rs151041685	2	178860510			Yes	No	N/A	N/A	N/A	N/A	N/A	N/A		396	203	rs151041685	2	178860510			Yes	No	N/A	N/A	N/A	N/A	N/A	N/A
397	204	rs1486236	2	179874723			Yes	No	N/A	N/A	N/A	N/A	N/A	N/A		397	204	rs1486236	2	179874723			Yes	No	N/A	N/A	N/A	N/A	N/A	N/A		397	204	rs1486236	2	179874723			Yes	No	N/A	N/A	N/A	N/A	N/A	N/A
398	205	rs10184839	2	181081388			Yes	Yes	ENSG00000188452	CERKL	Protein coding gene	4.21891	2.61e-05	1.41924		398	205	rs10184839	2	181081388			Yes	Yes	ENSG00000170035	UBE2E3	Protein coding gene	4.92932	1.01225e-06	0.0584387		398	205	rs10184839	2	181081388			Yes	Yes	ENSG00000115232	ITGA4	Protein coding gene	3.9184	9.79774e-05	0.120752
399									ENSG00000115232	ITGA4	Protein coding gene	7.99691	2.57e-15	935.42		399									ENSG00000115232	ITGA4	Protein coding gene	4.04766	5.69932e-05	0.118528		399
400									ENSG00000170035	UBE2E3	Protein coding gene	7.83736	1.04399e-14	40.458		400																400
401	206	rs13398100	2	182118493			Yes	No	N/A	N/A	N/A	N/A	N/A	N/A		401	206	rs13398100	2	182118493			Yes	No	N/A	N/A	N/A	N/A	N/A	N/A		401	206	rs13398100	2	182118493			Yes	No	N/A	N/A	N/A	N/A	N/A	N/A
402	207	rs12693302	2	182346716			Yes	No	N/A	N/A	N/A	N/A	N/A	N/A		402	207	rs12693302	2	182346716			Yes	No	N/A	N/A	N/A	N/A	N/A	N/A		402	207	rs12693302	2	182346716			Yes	No	N/A	N/A	N/A	N/A	N/A	N/A
403	208	rs144073138	2	182410033			Yes	No	N/A	N/A	N/A	N/A	N/A	N/A		403	208	rs144073138	2	182410033			Yes	No	N/A	N/A	N/A	N/A	N/A	N/A		403	208	rs144073138	2	182410033			Yes	No	N/A	N/A	N/A	N/A	N/A	N/A
404	209	rs11901929	2	188778589	rs4306657	188779015	Yes	Yes	ENSG00000174325	DIRC1	Protein coding gene	4.83296	1.49e-06	0.366612		404	209	rs11901929	2	188778589	rs4306657	188779015	Yes	Yes	ENSG00000144366	GULP1	Protein coding gene	6.42812	2.27231e-10	0.212175		404	209	rs11901929	2	188778589	rs4306657	188779015	Yes	Yes	ENSG00000144366	GULP1	Protein coding gene	5.79526	1.03571e-08	0.189404
405									ENSG00000144366	GULP1	Protein coding gene	8.9558	1.33057e-18	67.9082		405																405
406	210	rs2053163	2	189962297			Yes	Yes	ENSG00000128699	ORMDL1	Protein coding gene	7.24108	7.16e-13	21.9187		406	210	rs2053163	2	189962297			Yes	Yes	ENSG00000128699	ORMDL1	Protein coding gene	3.99184	7.18765e-05	0.0519833		406	210	rs2053163	2	189962297			Yes	Yes	ENSG00000128699	ORMDL1	Protein coding gene	5.08542	4.72645e-07	0.0670293
407	211	rs7592578	2	190574865	rs74271703	190597407	Yes	No	N/A	N/A	N/A	N/A	N/A	N/A		407	211	rs7592578	2	190574865	rs74271703	190597407	Yes	No	N/A	N/A	N/A	N/A	N/A	N/A		407	211	rs7592578	2	190574865	rs74271703	190597407	Yes	No	N/A	N/A	N/A	N/A	N/A	N/A
408	212	rs10931464	2	190606882	rs11685221	190505542	Yes	Yes	ENSG00000198130	HIBCH	Protein coding gene	6.0966	1.38e-09	10.2833		408	212	rs10931464	2	190606882	rs11685221	190505542	Yes	Yes	ENSG00000151690	MFSD6	Protein coding gene	14.0659	3.89664e-40	0.463868		408	212	rs10931464	2	190606882	rs11685221	190505542	Yes	Yes	ENSG00000198130	HIBCH	Protein coding gene	4.14191	3.86957e-05	0.0519762
409									ENSG00000151690	MFSD6	Protein coding gene	28.7431	1.8e-144	232.86		409																409									ENSG00000151690	MFSD6	Protein coding gene	11.7112	4.95749e-29	0.404464
410									ENSG00000189362	NEMP2	Protein coding gene	-5.27013	1.57e-07	-13.7549		410																410
411	213	rs7574314	2	203099414			Yes	Yes	ENSG00000163596	ICA1L	Protein coding gene	6.30864	3.72e-10	4.01527		411	213	rs7574314	2	203099414			Yes	No	N/A	N/A	N/A	N/A	N/A	N/A		411	213	rs7574314	2	203099414			Yes	Yes	ENSG00000163596	ICA1L	Protein coding gene	4.24038	2.53408e-05	0.0864003
412	214	rs2246849	2	203444602			Yes	Yes	ENSG00000163596	ICA1L	Protein coding gene	5.97397	2.9e-09	3.88826		412	214	rs2246849	2	203444602			Yes	No	N/A	N/A	N/A	N/A	N/A	N/A		412	214	rs2246849	2	203444602			Yes	No	N/A	N/A	N/A	N/A	N/A	N/A
413	215	rs2162003	2	204212405	rs11690717	204228637	Yes	No	N/A	N/A	N/A	N/A	N/A	N/A		413	215	rs2162003	2	204212405	rs11690717	204228637	Yes	No	N/A	N/A	N/A	N/A	N/A	N/A		413	215	rs2162003	2	204212405	rs11690717	204228637	Yes	No	N/A	N/A	N/A	N/A	N/A	N/A
414	216	rs1263671	2	207131723			Yes	No	N/A	N/A	N/A	N/A	N/A	N/A		414	216	rs1263671	2	207131723			Yes	No	N/A	N/A	N/A	N/A	N/A	N/A		414	216	rs1263671	2	207131723			Yes	No	N/A	N/A	N/A	N/A	N/A	N/A
415	217	rs3845811	2	207656788			Yes	Yes	ENSG00000118260	CREB1	Protein coding gene	6.14864	1.01e-09	25.2978		415	217	rs3845811	2	207656788			Yes	No	N/A	N/A	N/A	N/A	N/A	N/A		415	217	rs3845811	2	207656788			Yes	No	N/A	N/A	N/A	N/A	N/A	N/A
416	218	rs1047891	2	210675783			Yes	No	N/A	N/A	N/A	N/A	N/A	N/A		416	218	rs1047891	2	210675783			Yes	No	N/A	N/A	N/A	N/A	N/A	N/A		416	218	rs1047891	2	210675783			Yes	No	N/A	N/A	N/A	N/A	N/A	N/A
417	219	rs34923683	2	215380971			Yes	Yes	ENSG00000138363	ATIC	Protein coding gene	-5.29035	1.46e-07	-132.084		417	219	rs34923683	2	215380971			Yes	No	N/A	N/A	N/A	N/A	N/A	N/A		417	219	rs34923683	2	215380971			Yes	No	N/A	N/A	N/A	N/A	N/A	N/A
418	220	rs1250259	2	215435759			Yes	No	N/A	N/A	N/A	N/A	N/A	N/A		418	220	rs1250259	2	215435759			Yes	No	N/A	N/A	N/A	N/A	N/A	N/A		418	220	rs1250259	2	215435759			Yes	No	N/A	N/A	N/A	N/A	N/A	N/A
419	221	rs10932679	2	216787868			Yes	No	N/A	N/A	N/A	N/A	N/A	N/A		419	221	rs10932679	2	216787868			Yes	No	N/A	N/A	N/A	N/A	N/A	N/A		419	221	rs10932679	2	216787868			Yes	No	N/A	N/A	N/A	N/A	N/A	N/A
420	222	rs7584936	2	216834872			Yes	No	N/A	N/A	N/A	N/A	N/A	N/A		420	222	rs7584936	2	216834872			Yes	No	N/A	N/A	N/A	N/A	N/A	N/A		420	222	rs7584936	2	216834872			Yes	No	N/A	N/A	N/A	N/A	N/A	N/A
421	223	rs1063281	2	217804009	rs60680731	217818431	Yes	No	N/A	N/A	N/A	N/A	N/A	N/A		421	223	rs1063281	2	217804009	rs60680731	217818431	Yes	No	N/A	N/A	N/A	N/A	N/A	N/A		421	223	rs1063281	2	217804009	rs60680731	217818431	Yes	No	N/A	N/A	N/A	N/A	N/A	N/A
422	224	rs13004222	2	218695769			Yes	Yes	ENSG00000115556	PLCD4	Protein coding gene	18.8305	5.18e-71	26.802		422	224	rs13004222	2	218695769			Yes	Yes	ENSG00000163482	STK36	Protein coding gene	8.21003	9.37904e-16	0.193202		422	224	rs13004222	2	218695769			Yes	Yes	ENSG00000115556	PLCD4	Protein coding gene	9.68915	6.61333e-21	0.563451
423									ENSG00000163482	STK36	Protein coding gene	13.596	9.73e-40	54.3856		423									ENSG00000115556	PLCD4	Protein coding gene	8.60581	4.27635e-17	0.518113		423									ENSG00000273466	Antisense to PLCD4	LncRNA	-4.33935	1.64181e-05	-0.163612
424									ENSG00000115568	ZNF142	Protein coding gene	-6.44101	1.61e-10	-30.0198		424																424									ENSG00000163482	STK36	Protein coding gene	5.98034	3.56644e-09	0.143822
425									ENSG00000273466	Antisense to PLCD4	LncRNA	-5.5941	2.64e-08	-3.00105		425																425
426	225	rs12474050	2	219497835			Yes	Yes	ENSG00000072182	ASIC4	Protein coding gene	6.40503	2.02e-10	0.498186		426	225	rs12474050	2	219497835			Yes	Yes	ENSG00000072182	ASIC4	Protein coding gene	4.32602	1.7195e-05	0.12831		426	225	rs12474050	2	219497835			Yes	No	N/A	N/A	N/A	N/A	N/A	N/A
427									ENSG00000144591	GMPPA	Protein coding gene	-6.61917	5.05e-11	-28.6588		427																427
428	226	rs59332477	2	219552544			No	No	N/A	N/A	N/A	N/A	N/A	N/A		428	226	rs59332477	2	219552544			No	N/A	N/A	N/A	N/A	N/A	N/A	N/A		428	226	rs59332477	2	219552544			No	N/A	N/A	N/A	N/A	N/A	N/A	N/A
429	227	rs10439362	2	226162020			Yes	No	N/A	N/A	N/A	N/A	N/A	N/A		429	227	rs10439362	2	226162020			Yes	No	N/A	N/A	N/A	N/A	N/A	N/A		429	227	rs10439362	2	226162020			Yes	No	N/A	N/A	N/A	N/A	N/A	N/A
430	228	rs3820928	2	226908750			Yes	No	N/A	N/A	N/A	N/A	N/A	N/A		430	228	rs3820928	2	226908750			Yes	No	N/A	N/A	N/A	N/A	N/A	N/A		430	228	rs3820928	2	226908750			Yes	No	N/A	N/A	N/A	N/A	N/A	N/A
431	229	rs4507125	2	238943036			Yes	No	N/A	N/A	N/A	N/A	N/A	N/A		431	229	rs4507125	2	238943036			Yes	No	N/A	N/A	N/A	N/A	N/A	N/A		431	229	rs4507125	2	238943036			Yes	No	N/A	N/A	N/A	N/A	N/A	N/A
432	230	rs142892876	3	1110752			No	No	N/A	N/A	N/A	N/A	N/A	N/A		432	230	rs142892876	3	1110752			No	N/A	N/A	N/A	N/A	N/A	N/A	N/A		432	230	rs142892876	3	1110752			No	N/A	N/A	N/A	N/A	N/A	N/A	N/A
433	231	rs9865843	3	7448306	rs12494168	7426094	Yes	No	N/A	N/A	N/A	N/A	N/A	N/A		433	231	rs9865843	3	7448306	rs12494168	7426094	Yes	No	N/A	N/A	N/A	N/A	N/A	N/A		433	231	rs9865843	3	7448306	rs12494168	7426094	Yes	No	N/A	N/A	N/A	N/A	N/A	N/A
434	232	rs347585	3	11244534			Yes	Yes	ENSG00000197548	ATG7	Protein coding gene	-11.153	8.77e-28	-64.6998		434	232	rs347585	3	11244534			Yes	Yes	ENSG00000197548	ATG7	Protein coding gene	-6.06669	2.05227e-09	-0.10932		434	232	rs347585	3	11244534			Yes	Yes	ENSG00000197548	ATG7	Protein coding gene	-4.47836	8.79517e-06	-0.0857775
435									ENSG00000196639	HRH1	Protein coding gene	-5.7274	1.24e-08	-48.5898		435																435
436	233	rs9848170	3	11454509			Yes	Yes	ENSG00000197548	ATG7	Protein coding gene	-8.62777	1.6e-17	-49.3778		436	233	rs9848170	3	11454509			Yes	Yes	ENSG00000197548	ATG7	Protein coding gene	-5.66265	2.10919e-08	-0.0983984		436	233	rs9848170	3	11454509			Yes	No	N/A	N/A	N/A	N/A	N/A	N/A
437									ENSG00000196639	HRH1	Protein coding gene	-4.03564	5.73e-05	-33.4272		437																437
438	234	rs9837162	3	11506728	rs12714866	11497584	Yes	Yes	ENSG00000197548	ATG7	Protein coding gene	-8.81999	3.18e-18	-51.4241		438	234	rs9837162	3	11506728	rs12714866	11497584	Yes	Yes	ENSG00000197548	ATG7	Protein coding gene	-5.27466	1.73286e-07	-0.0939372		438	234	rs9837162	3	11506728	rs12714866	11497584	Yes	No	N/A	N/A	N/A	N/A	N/A	N/A
439									ENSG00000196639	HRH1	Protein coding gene	-4.38126	1.26e-05	-36.9742		439																439
440	235	rs1801282	3	12351626			Yes	No	N/A	N/A	N/A	N/A	N/A	N/A		440	235	rs1801282	3	12351626			Yes	No	N/A	N/A	N/A	N/A	N/A	N/A		440	235	rs1801282	3	12351626			Yes	No	N/A	N/A	N/A	N/A	N/A	N/A
441	236	rs1687295	3	14848249			Yes	No	N/A	N/A	N/A	N/A	N/A	N/A		441	236	rs1687295	3	14848249			Yes	No	N/A	N/A	N/A	N/A	N/A	N/A		441	236	rs1687295	3	14848249			Yes	No	N/A	N/A	N/A	N/A	N/A	N/A
442	237	rs13062241	3	14881723	rs35462537	14857887	Yes	No	N/A	N/A	N/A	N/A	N/A	N/A		442	237	rs13062241	3	14881723	rs35462537	14857887	Yes	No	N/A	N/A	N/A	N/A	N/A	N/A		442	237	rs13062241	3	14881723	rs35462537	14857887	Yes	No	N/A	N/A	N/A	N/A	N/A	N/A
443	238	rs34991912	3	14884844			Yes	No	N/A	N/A	N/A	N/A	N/A	N/A		443	238	rs34991912	3	14884844			Yes	No	N/A	N/A	N/A	N/A	N/A	N/A		443	238	rs34991912	3	14884844			Yes	No	N/A	N/A	N/A	N/A	N/A	N/A
444	239	rs11128722	3	14916619	rs7631015	14908392	Yes	No	N/A	N/A	N/A	N/A	N/A	N/A		444	239	rs11128722	3	14916619	rs7631015	14908392	Yes	No	N/A	N/A	N/A	N/A	N/A	N/A		444	239	rs11128722	3	14916619	rs7631015	14908392	Yes	No	N/A	N/A	N/A	N/A	N/A	N/A
445	240	rs4634143	3	23122258			Yes	Yes	ENSG00000182247	UBE2E2	Protein coding gene	-4.23503	2.43e-05	-12.7687		445	240	rs4634143	3	23122258			Yes	No	N/A	N/A	N/A	N/A	N/A	N/A		445	240	rs4634143	3	23122258			Yes	No	N/A	N/A	N/A	N/A	N/A	N/A
446	241	rs1522153	3	27129286			Yes	No	N/A	N/A	N/A	N/A	N/A	N/A		446	241	rs1522153	3	27129286			Yes	No	N/A	N/A	N/A	N/A	N/A	N/A		446	241	rs1522153	3	27129286			Yes	No	N/A	N/A	N/A	N/A	N/A	N/A
447	242	rs7653480	3	27187795			Yes	No	N/A	N/A	N/A	N/A	N/A	N/A		447	242	rs7653480	3	27187795			Yes	No	N/A	N/A	N/A	N/A	N/A	N/A		447	242	rs7653480	3	27187795			Yes	No	N/A	N/A	N/A	N/A	N/A	N/A
448	243	rs11716531	3	27415717			Yes	No	N/A	N/A	N/A	N/A	N/A	N/A		448	243	rs11716531	3	27415717			Yes	No	N/A	N/A	N/A	N/A	N/A	N/A		448	243	rs11716531	3	27415717			Yes	No	N/A	N/A	N/A	N/A	N/A	N/A
449	244	rs55811935	3	27446425			Yes	Yes	ENSG00000163491	NEK10	Protein coding gene	4.7559	2.17e-06	10.4634		449	244	rs55811935	3	27446425			Yes	No	N/A	N/A	N/A	N/A	N/A	N/A		449	244	rs55811935	3	27446425			Yes	No	N/A	N/A	N/A	N/A	N/A	N/A
450	245	rs2643826	3	27521497			Yes	No	N/A	N/A	N/A	N/A	N/A	N/A		450	245	rs2643826	3	27521497			Yes	No	N/A	N/A	N/A	N/A	N/A	N/A		450	245	rs2643826	3	27521497			Yes	No	N/A	N/A	N/A	N/A	N/A	N/A
451	246	rs72851229	3	29332728			Yes	No	N/A	N/A	N/A	N/A	N/A	N/A		451	246	rs72851229	3	29332728			Yes	No	N/A	N/A	N/A	N/A	N/A	N/A		451	246	rs72851229	3	29332728			Yes	No	N/A	N/A	N/A	N/A	N/A	N/A
452	247	rs6771848	3	30304752	rs62242773	30334281	Yes	No	N/A	N/A	N/A	N/A	N/A	N/A		452	247	rs6771848	3	30304752	rs62242773	30334281	Yes	No	N/A	N/A	N/A	N/A	N/A	N/A		452	247	rs6771848	3	30304752	rs62242773	30334281	Yes	No	N/A	N/A	N/A	N/A	N/A	N/A
453	248	rs4678915	3	36923092			Yes	No	N/A	N/A	N/A	N/A	N/A	N/A		453	248	rs4678915	3	36923092			Yes	No	N/A	N/A	N/A	N/A	N/A	N/A		453	248	rs4678915	3	36923092			Yes	No	N/A	N/A	N/A	N/A	N/A	N/A
454	249	rs6777217	3	36937551			Yes	No	N/A	N/A	N/A	N/A	N/A	N/A		454	249	rs6777217	3	36937551			Yes	No	N/A	N/A	N/A	N/A	N/A	N/A		454	249	rs6777217	3	36937551			Yes	No	N/A	N/A	N/A	N/A	N/A	N/A
455	250	rs7631605	3	37193098			Yes	Yes	ENSG00000270194	LOC152048	LncRNA	-4.35866	1.42585e-05	-5.92355		455	250	rs7631605	3	37193098			Yes	No	N/A	N/A	N/A	N/A	N/A	N/A		455	250	rs7631605	3	37193098			Yes	Yes	ENSG00000270194	GOLGA4-AS1	LncRNA	-4.22922	2.65986e-05	-0.0815238
456									ENSG00000272334	Novel Transcript	LncRNA	-3.98925	7.04782e-05	-0.136285		456																456
457	251	rs11718848	3	37324968			Yes	Yes	ENSG00000093167	LRRFIP2	Protein coding gene	-4.2664	2.11e-05	-17.4287		457	251	rs11718848	3	37324968			Yes	No	N/A	N/A	N/A	N/A	N/A	N/A		457	251	rs11718848	3	37324968			Yes	No	N/A	N/A	N/A	N/A	N/A	N/A
458									ENSG00000270194	LOC152048	LncRNA	-3.61564	0.000309752	-4.09076		458																458
459	252	rs267517	3	37497599	rs559715	37528908	Yes	No	N/A	N/A	N/A	N/A	N/A	N/A		459	252	rs267517	3	37497599	rs559715	37528908	Yes	No	N/A	N/A	N/A	N/A	N/A	N/A		459	252	rs267517	3	37497599	rs559715	37528908	Yes	No	N/A	N/A	N/A	N/A	N/A	N/A
460	253	rs267561	3	37533460			Yes	No	N/A	N/A	N/A	N/A	N/A	N/A		460	253	rs267561	3	37533460			Yes	No	N/A	N/A	N/A	N/A	N/A	N/A		460	253	rs267561	3	37533460			Yes	No	N/A	N/A	N/A	N/A	N/A	N/A
461	254	rs6795970	3	38725184			Yes	No	N/A	N/A	N/A	N/A	N/A	N/A		461	254	rs6795970	3	38725184			Yes	No	N/A	N/A	N/A	N/A	N/A	N/A		461	254	rs6795970	3	38725184			Yes	No	N/A	N/A	N/A	N/A	N/A	N/A
462	255	rs115150816	3	41567774			Yes	Yes	ENSG00000168038	ULK4	Protein coding gene	10.31	4.13e-24	78.1841		462	255	rs115150816	3	41567774			Yes	Yes	ENSG00000168038	ULK4	Protein coding gene	6.79025	2.24753e-11	0.523592		462	255	rs115150816	3	41567774			Yes	Yes	ENSG00000168038	ULK4	Protein coding gene	5.99901	3.19768e-09	0.48598
463	256	rs114714860	3	41841413			Yes	Yes	ENSG00000168038	ULK4	Protein coding gene	54.3113	2.23e-291	106.438		463	256	rs114714860	3	41841413			Yes	Yes	ENSG00000168038	ULK4	Protein coding gene	29.3291	2.67017e-127	0.664658		463	256	rs114714860	3	41841413			Yes	Yes	ENSG00000168038	ULK4	Protein coding gene	30.3283	3.09023e-129	0.677211
464	257	rs9815354	3	41871159			Yes	Yes	ENSG00000235339	GEMIN2P2	Pseudogene	3.34376	0.000853199	0.00710465		464	257	rs9815354	3	41871159			Yes	Yes	ENSG00000168038	ULK4	Protein coding gene	27.1202	5.05616e-114	0.680933		464	257	rs9815354	3	41871159			Yes	Yes	ENSG00000168038	ULK4	Protein coding gene	25.5343	7.07563e-102	0.674655
465									ENSG00000168038	ULK4	Protein coding gene	47.4224	2.72e-292	103.512		465																465
466	258	rs11718948	3	42116867			Yes	Yes	ENSG00000168038	ULK4	Protein coding gene	19.3147	3.1e-74	78.5044		466	258	rs11718948	3	42116867			Yes	Yes	ENSG00000168038	ULK4	Protein coding gene	12.2595	1.12972e-31	0.538101		466	258	rs11718948	3	42116867			Yes	Yes	ENSG00000168038	ULK4	Protein coding gene	11.3581	1.54832e-27	0.477477
467									ENSG00000252409	Novel Transcript	ScaRNA	3.77429	0.000168669	0.22459		467																467
468	259	rs141979279	3	44816639			Yes	Yes	ENSG00000163808	KIF15	Protein coding gene	-6.64392	4.29e-11	-16.869		468	259	rs141979279	3	44816639			Yes	No	N/A	N/A	N/A	N/A	N/A	N/A		468	259	rs141979279	3	44816639			Yes	No	N/A	N/A	N/A	N/A	N/A	N/A
469									ENSG00000185219	ZNF445	Protein coding gene	-5.26864	1.58e-07	-41.1763		469																469
470	260	rs113134141	3	46820449			Yes	No	N/A	N/A	N/A	N/A	N/A	N/A		470	260	rs113134141	3	46820449			Yes	No	N/A	N/A	N/A	N/A	N/A	N/A		470	260	rs113134141	3	46820449			Yes	No	N/A	N/A	N/A	N/A	N/A	N/A
471	261	rs883662	3	47619342			Yes	Yes	ENSG00000047849	MAP4	Protein coding gene	-9.18519	1.36e-19	-618.653		471	261	rs883662	3	47619342			Yes	Yes	ENSG00000172113	NME6	Protein coding gene	-6.9575	7.4455e-12	-0.0692783		471	261	rs883662	3	47619342			Yes	Yes	ENSG00000172113	NME6	Protein coding gene	-4.66776	3.65633e-06	-0.0509433
472									ENSG00000160796	NBEAL2	Protein coding gene	5.09341	3.97e-07	15.3988		472																472									ENSG00000047849	MAP4	Protein coding gene	-5.24336	2.09638e-07	-0.0726876
473									ENSG00000172113	NME6	Protein coding gene	-11.4559	3.67e-29	-26.7716		473																473
474									ENSG00000181555	SETD2	Protein coding gene	-3.99425	6.81e-05	-22.8398		474																474
475									ENSG00000232112	TMA7	Protein coding gene	-5.26399	1.62e-07	-20.7991		475																475
476									ENSG00000164048	ZNF589	Protein coding gene	3.7062	0.000218	3.57599		476																476
477	262	rs74801519	3	47625220			Yes	Yes	ENSG00000172113	NME6	Protein coding gene	4.67034	3.28e-06	20.2186		477	262	rs74801519	3	47625220			Yes	No	N/A	N/A	N/A	N/A	N/A	N/A		477	262	rs74801519	3	47625220			Yes	No	N/A	N/A	N/A	N/A	N/A	N/A
478									ENSG00000232112	TMA7	Protein coding gene	3.85406	0.000121	27.3447		478																478
479	263	rs6442101	3	48089403	rs2100090080	47988257	Yes	No	N/A	N/A	N/A	N/A	N/A	N/A		479	263	rs6442101	3	48089403	rs2100090080	47988257	Yes	Yes	ENSG00000172113	NME6	Protein coding gene	-8.46699	1.28003e-16	-0.0853215		479	263	rs6442101	3	48089403	rs2100090080	47988257	Yes	Yes	ENSG00000047849	MAP4	Protein coding gene	-5.53355	4.45287e-08	-0.0796918
480																480																480									ENSG00000172113	NME6	Protein coding gene	-6.78501	2.49239e-11	-0.0758202
481	264	rs6442105	3	48140836			No	No	N/A	N/A	N/A	N/A	N/A	N/A		481	264	rs6442105	3	48140836			No	N/A	N/A	N/A	N/A	N/A	N/A	N/A		481	264	rs6442105	3	48140836			No	N/A	N/A	N/A	N/A	N/A	N/A	N/A
482	265	rs11130216	3	49698739			Yes	Yes	ENSG00000164062	APEH	Protein coding gene	-6.73496	2.35e-11	-40.5246		482	265	rs11130216	3	49698739			Yes	Yes	ENSG00000225399	Novel Transcript	LncRNA	6.10597	1.62429e-09	0.254829		482	265	rs11130216	3	49698739			Yes	Yes	ENSG00000164078	MST1R	Protein coding gene	3.93169	9.28256e-05	0.126335
483									ENSG00000177479	ARIH2	Protein coding gene	-4.11856	4.08583e-05	-22.9153		483									ENSG00000173421	IHO1	Protein coding gene	6.12312	1.46608e-09	0.308405		483									ENSG00000164068	RNF123	Protein coding gene	5.49502	5.49239e-08	0.0534423
484									ENSG00000173421	CCDC36	Protein coding gene	8.70967	8.07e-18	14.7371		484									ENSG00000178467	P4HTM	Protein coding gene	5.23627	2.11943e-07	0.0904764		484									ENSG00000173421	IHO1	Protein coding gene	6.4304	2.37055e-10	0.324828
485									ENSG00000173402	DAG1	Protein coding gene	-5.33083	1.13e-07	-155.279		485									ENSG00000178252	WDR6	Protein coding gene	-6.27414	5.88111e-10	-0.0682215		485									ENSG00000178252	WDR6	Protein coding gene	-5.51118	5.03052e-08	-0.0638272
486									ENSG00000178149	DALRD3	Protein coding gene	4.32093	1.68824e-05	10.687		486									ENSG00000164068	RNF123	Protein coding gene	6.2202	8.16775e-10	0.0561653		486									ENSG00000225399	Novel Transcript	LncRNA	5.91557	5.1961e-09	0.245053
487									ENSG00000173540	GMPPB	Protein coding gene	-5.32406	1.21996e-07	-26.5685		487																487
488									ENSG00000185614	INKA1	Protein coding gene	-3.69254	0.00023	-2.3862		488																488
489									ENSG00000164078	MST1R	Protein coding gene	3.68542	0.000237	0.515293		489																489
490									ENSG00000178057	NDUFAF3	Protein coding gene	3.97279	7.45e-05	14.7662		490																490
491									ENSG00000225399	Novel Transcript	LncRNA	7.73566	1.9e-14	3.53593		491																491
492									ENSG00000178467	P4HTM	Protein coding gene	6.38966	2.41152e-10	23.5391		492																492
493									ENSG00000114302	PRKAR2A	Protein coding gene	-6.5533	7.77e-11	-62.3497		493																493
494									ENSG00000004534	RBM6	Protein coding gene	-5.21072	2.15e-07	-16.4507		494																494
495									ENSG00000164068	RNF123	Protein coding gene	11.7736	1.22e-30	37.0996		495																495
496									ENSG00000182179	UBA7	Protein coding gene	-7.75102	1.69e-14	-37.1855		496																496
497									ENSG00000178252	WDR6	Protein coding gene	-13.7254	2.01e-40	-143.85		497																497
498	266	rs36022378	3	49876272			Yes	Yes	ENSG00000173421	CCDC36	Protein coding gene	5.27265	1.55e-07	11.303		498	266	rs36022378	3	49876272			Yes	Yes	ENSG00000164068	RNF123	Protein coding gene	4.50207	7.77762e-06	0.0506484		498	266	rs36022378	3	49876272			Yes	Yes	ENSG00000164068	RNF123	Protein coding gene	5.28805	1.6592e-07	0.0633064
499									ENSG00000178149	DALRD3	Protein coding gene	4.66967	3.37273e-06	13.5814		499									ENSG00000178252	WDR6	Protein coding gene	-4.12038	4.1953e-05	-0.0559613		499									ENSG00000178252	WDR6	Protein coding gene	-4.19372	3.10023e-05	-0.0602281
500									ENSG00000114735	HEMK1	Protein coding gene	-4.64211	3.76e-06	-10.666		500																500
501									ENSG00000114378	HYAL1	Protein coding gene	3.6979	0.000225	0.817362		501																501
502									ENSG00000264633	MIR4271	MiRNA	3.95988	7.96019e-05	0.300007		502																502
503									ENSG00000225399	Novel Transcript	LncRNA	4.50046	7.32e-06	2.59925		503																503
504									ENSG00000178467	P4HTM	Protein coding gene	4.73504	2.4e-06	18.3773		504																504
505									ENSG00000004534	RBM6	Protein coding gene	-4.07603	4.83e-05	-16.1042		505																505
506									ENSG00000164068	RNF123	Protein coding gene	7.41733	2.01e-13	29.9366		506																506
507									ENSG00000232352	SEMA3B-AS1	LncRNA	4.53378	6.27e-06	0.393631		507																507
508									ENSG00000182179	UBA7	Protein coding gene	-4.44144	9.61e-06	-26.93		508																508
509									ENSG00000178252	WDR6	Protein coding gene	-10.1881	1.34e-23	-136.695		509																509
510	267	rs743757	3	50438947			Yes	Yes	ENSG00000271858	Antisense to CACNA2D2	LncRNA	-5.5459	3.46e-08	-1.24279		510	267	rs743757	3	50438947			Yes	Yes	ENSG00000114735	HEMK1	Protein coding gene	-6.59101	8.13422e-11	-0.107784		510	267	rs743757	3	50438947			Yes	Yes	ENSG00000114735	HEMK1	Protein coding gene	-4.53075	6.92102e-06	-0.0795628
511									ENSG00000114395	CYB561D2	Protein coding gene	-10.0542	4.82e-23	-17.1225		511									ENSG00000271858	CYB561D2	LncRNA	-4.78645	2.03785e-06	-0.176627		511									ENSG00000114395	CYB561D2	Protein coding gene	-5.95138	4.22173e-09	-0.14329
512									ENSG00000114735	HEMK1	Protein coding gene	-12.6757	5.15e-35	-30.7947		512									ENSG00000126062	TMEM115	Protein coding gene	4.19842	3.00391e-05	0.0564539		512
513									ENSG00000114378	HYAL1	Protein coding gene	4.56793	5.34e-06	1.11367		513																513
514									ENSG00000145050	MANF	Protein coding gene	4.12222	3.96e-05	60.5262		514																514
515									ENSG00000114388	NPRL2	Protein coding gene	-3.71646	0.00021	-5.71165		515																515
516									ENSG00000126062	TMEM115	Protein coding gene	8.18202	5.99e-16	47.261		516																516
517	268	rs2710323	3	52781889			Yes	Yes	ENSG00000114841	DNAH1	Protein coding gene	3.32858	0.00089456	3.60071		517	268	rs2710323	3	52781889			Yes	Yes	ENSG00000243696	novel MUSTN1-ITIH4	Protein coding gene	4.0988	4.59686e-05	0.105014		517	268	rs2710323	3	52781889			Yes	Yes	ENSG00000163938	GNL3	Protein coding gene	-3.89443	0.000107958	-0.0455138
518									ENSG00000016864	GLT8D1	Protein coding gene	6.20322	7.18e-10	34.8597		518									ENSG00000243224	TWF2-DT	LncRNA	-5.5493	3.95507e-08	-0.119367		518
519									ENSG00000168237	GLYCTK	Protein coding gene	-3.61846	0.000306427	-2.61807		519																519
520									ENSG00000163938	GNL3	Protein coding gene	-10.9691	5.82e-27	-43.0031		520																520
521									ENSG00000162267	ITIH3	Protein coding gene	-3.97975	7.33e-05	-4.58577		521																521
522									ENSG00000055955	ITIH4	Protein coding gene	3.97824	7.28e-05	0.227496		522																522
523									ENSG00000243224	LOC101929054	LncRNA	-6.19394	8.16e-10	-1.20591		523																523
524									ENSG00000114904	NEK4	Protein coding gene	-9.52664	6.45e-21	-21.0855		524																524
525									ENSG00000243696	novel MUSTN1-ITIH4	Protein coding gene	6.39044	2.22e-10	0.514239		525																525
526									ENSG00000163939	PBRM1	Protein coding gene	-4.68492	3.06e-06	-33.902		526																526
527									ENSG00000164088	PPM1M	Protein coding gene	-4.63102	4.05e-06	-10.66		527																527
528									ENSG00000168273	SMIM4	Protein coding gene	-6.48689	1.2e-10	-4.9696		528																528
529									ENSG00000248592	STIMATE-MUSTN1	Protein coding gene	3.29128	0.00102104	0.1824		529																529
530	269	rs6445583	3	53528867	rs57806232	53558837	Yes	No	N/A	N/A	N/A	N/A	N/A	N/A		530	269	rs6445583	3	53528867	rs57806232	53558837	Yes	No	N/A	N/A	N/A	N/A	N/A	N/A		530	269	rs6445583	3	53528867	rs57806232	53558837	Yes	No	N/A	N/A	N/A	N/A	N/A	N/A
531	270	rs113210396	3	53578300			Yes	No	N/A	N/A	N/A	N/A	N/A	N/A		531	270	rs113210396	3	53578300			Yes	No	N/A	N/A	N/A	N/A	N/A	N/A		531	270	rs113210396	3	53578300			Yes	No	N/A	N/A	N/A	N/A	N/A	N/A
532	271	rs11915489	3	53672564			Yes	No	N/A	N/A	N/A	N/A	N/A	N/A		532	271	rs11915489	3	53672564			Yes	No	N/A	N/A	N/A	N/A	N/A	N/A		532	271	rs11915489	3	53672564			Yes	No	N/A	N/A	N/A	N/A	N/A	N/A
533	272	rs72556363	3	53808665			No	No	N/A	N/A	N/A	N/A	N/A	N/A		533	272	rs72556363	3	53808665			No	N/A	N/A	N/A	N/A	N/A	N/A	N/A		533	272	rs72556363	3	53808665			No	N/A	N/A	N/A	N/A	N/A	N/A	N/A
534	273	rs9827472	3	56692618			Yes	Yes	ENSG00000180376	CCDC66	Protein coding gene	8.79531	5.12992e-18	10.5842		534	273	rs9827472	3	56692618			Yes	Yes	ENSG00000180376	CCDC66	Protein coding gene	4.90812	1.12424e-06	0.0809947		534	273	rs9827472	3	56692618			Yes	No	N/A	N/A	N/A	N/A	N/A	N/A
535									ENSG00000163946	TASOR	Protein coding gene	-4.07846	4.78e-05	-26.7417		535																535
536	274	rs3772219	3	56737223			Yes	Yes	ENSG00000180376	CCDC66	Protein coding gene	8.03402	2.32423e-15	10.1904		536	274	rs3772219	3	56737223			Yes	No	N/A	N/A	N/A	N/A	N/A	N/A		536	274	rs3772219	3	56737223			Yes	No	N/A	N/A	N/A	N/A	N/A	N/A
537									ENSG00000163946	TASOR	Protein coding gene	-6.1526	9.82e-10	-42.1887		537																537
538	275	rs17801943	3	57913639			Yes	Yes	ENSG00000144730	IL17RD	Protein coding gene	-5.31288	1.25e-07	-36.3408		538	275	rs17801943	3	57913639			Yes	No	N/A	N/A	N/A	N/A	N/A	N/A		538	275	rs17801943	3	57913639			Yes	No	N/A	N/A	N/A	N/A	N/A	N/A
539	276	rs3774702	3	63871194			Yes	Yes	ENSG00000163634	THOC7	Protein coding gene	-5.08541	4.28097e-07	-14.4523		539	276	rs3774702	3	63871194			Yes	Yes	ENSG00000271843	Novel Transcript	LncRNA	-4.71393	2.88701e-06	-0.134495		539	276	rs3774702	3	63871194			Yes	No	N/A	N/A	N/A	N/A	N/A	N/A
540									ENSG00000271843	Novel Transcript	LncRNA	-6.68767	3.22e-11	-1.0273		540																540
541									ENSG00000163635	ATXN7	Protein coding gene	-3.98107	7.2e-05	-13.7117		541																541
542	277	rs3774729	3	63996406			Yes	Yes	ENSG00000280620	SCAANT1	Protein coding gene	7.09293	2.2914e-12	0.28181		542	277	rs3774729	3	63996406			Yes	No	N/A	N/A	N/A	N/A	N/A	N/A		542	277	rs3774729	3	63996406			Yes	No	N/A	N/A	N/A	N/A	N/A	N/A
543									ENSG00000271843	Novel Transcript	LncRNA	-4.25211	2.25e-05	-0.542089		543																543
544	278	rs9870517	3	64722924			Yes	No	N/A	N/A	N/A	N/A	N/A	N/A		544	278	rs9870517	3	64722924			Yes	No	N/A	N/A	N/A	N/A	N/A	N/A		544	278	rs9870517	3	64722924			Yes	No	N/A	N/A	N/A	N/A	N/A	N/A
545	279	rs11918489	3	70492633			Yes	No	N/A	N/A	N/A	N/A	N/A	N/A		545	279	rs11918489	3	70492633			Yes	No	N/A	N/A	N/A	N/A	N/A	N/A		545	279	rs11918489	3	70492633			Yes	No	N/A	N/A	N/A	N/A	N/A	N/A
546	280	rs729448	3	73211394			Yes	No	N/A	N/A	N/A	N/A	N/A	N/A		546	280	rs729448	3	73211394			Yes	No	N/A	N/A	N/A	N/A	N/A	N/A		546	280	rs729448	3	73211394			Yes	No	N/A	N/A	N/A	N/A	N/A	N/A
547	281	rs56339461	3	99747687			Yes	Yes	ENSG00000184220	CMSS1	Protein coding gene	6.55474	7.7e-11	11.5557		547	281	rs56339461	3	99747687			Yes	Yes	ENSG00000206535	LNP1	Protein coding gene	4.77704	2.13263e-06	0.171493		547	281	rs56339461	3	99747687			Yes	No	N/A	N/A	N/A	N/A	N/A	N/A
548									ENSG00000206535	LNP1	Protein coding gene	6.31306	3.90145e-10	4.5065		548																548
549	282	rs17392948	3	100035654			Yes	Yes	ENSG00000184220	CMSS1	Protein coding gene	7.46244	1.45e-13	10.9817		549	282	rs17392948	3	100035654			Yes	Yes	ENSG00000206535	LNP1	Protein coding gene	5.48003	5.77611e-08	0.16496		549	282	rs17392948	3	100035654			Yes	No	N/A	N/A	N/A	N/A	N/A	N/A
550									ENSG00000206535	LNP1	Protein coding gene	7.35748	3.11e-13	4.09989		550																550
551	283	rs11537816	3	100167818			Yes	Yes	ENSG00000184220	CMSS1	Protein coding gene	7.72126	2.12e-14	11.8611		551	283	rs11537816	3	100167818			Yes	Yes	ENSG00000206535	LNP1	Protein coding gene	4.29427	1.97822e-05	0.135553		551	283	rs11537816	3	100167818			Yes	No	N/A	N/A	N/A	N/A	N/A	N/A
552									ENSG00000206535	LNP1	Protein coding gene	6.06241	1.7e-09	3.55151		552																552
553	284	rs16843947	3	101519415			Yes	Yes	ENSG00000144815	NXPE3	Protein coding gene	-4.45791	8.91e-06	-48.1238		553	284	rs16843947	3	101519415			Yes	No	N/A	N/A	N/A	N/A	N/A	N/A		553	284	rs16843947	3	101519415			Yes	No	N/A	N/A	N/A	N/A	N/A	N/A
554									ENSG00000138468	SENP7	Protein coding gene	-8.15315	7.53e-16	-12.936		554																554
555									ENSG00000256628	ZBTB11-AS1	LncRNA	-5.3149	1.23e-07	-4.48394		555																555
556	285	rs145072852	3	101757801			No	No	N/A	N/A	N/A	N/A	N/A	N/A		556	285	rs145072852	3	101757801			No	N/A	N/A	N/A	N/A	N/A	N/A	N/A		556	285	rs145072852	3	101757801			No	N/A	N/A	N/A	N/A	N/A	N/A	N/A
557	286	rs28675079	3	111781155			Yes	Yes	ENSG00000240891	PLCXD2	Protein coding gene	3.92588	9.04e-05	4.26324		557	286	rs28675079	3	111781155			Yes	No	N/A	N/A	N/A	N/A	N/A	N/A		557	286	rs28675079	3	111781155			Yes	No	N/A	N/A	N/A	N/A	N/A	N/A
558	287	rs6438013	3	111794873			Yes	Yes	ENSG00000240891	PLCXD2	Protein coding gene	3.87467	0.000112806	3.98465		558	287	rs6438013	3	111794873			Yes	No	N/A	N/A	N/A	N/A	N/A	N/A		558	287	rs6438013	3	111794873			Yes	No	N/A	N/A	N/A	N/A	N/A	N/A
559	288	rs139600783	3	119390922			No	No	N/A	N/A	N/A	N/A	N/A	N/A		559	288	rs139600783	3	119390922			No	N/A	N/A	N/A	N/A	N/A	N/A	N/A		559	288	rs139600783	3	119390922			No	N/A	N/A	N/A	N/A	N/A	N/A	N/A
560	289	rs9834975	3	122398816			Yes	Yes	ENSG00000160124	CCDC58	Protein coding gene	3.90273	9.94e-05	2.39215		560	289	rs9834975	3	122398816			Yes	Yes	ENSG00000196981	WDR5B	Protein coding gene	4.16608	3.45213e-05	0.0656164		560	289	rs9834975	3	122398816			Yes	Yes	ENSG00000272758	WDR5B-DT	LncRNA	-4.22355	2.72593e-05	-0.093333
561									ENSG00000173226	IQCB1	Protein coding gene	4.07829	4.84984e-05	11.8199		561									ENSG00000272758	WDR5B-DT	LncRNA	-4.62209	4.45785e-06	-0.0957691		561
562									ENSG00000272758	LOC102723582	LncRNA	-8.27913	2.76e-16	-2.66938		562																562
563									ENSG00000138496	PARP9	Protein coding gene	-3.89151	0.000105352	-23.627		563																563
564									ENSG00000196981	WDR5B	Protein coding gene	8.05946	1.58e-15	10.3269		564																564
565	290	rs6806529	3	123331091			Yes	Yes	ENSG00000121542	SEC22A	Protein coding gene	-4.92084	9.59e-07	-7.24054		565	290	rs6806529	3	123331091			Yes	No	N/A	N/A	N/A	N/A	N/A	N/A		565	290	rs6806529	3	123331091			Yes	No	N/A	N/A	N/A	N/A	N/A	N/A
566	291	rs4141663	3	124833120			Yes	Yes	ENSG00000082781	ITGB5	Protein coding gene	-5.06546	4.59e-07	-364.719		566	291	rs4141663	3	124833120			Yes	No	N/A	N/A	N/A	N/A	N/A	N/A		566	291	rs4141663	3	124833120			Yes	No	N/A	N/A	N/A	N/A	N/A	N/A
567									ENSG00000160145	KALRN	Protein coding gene	4.64544	3.7e-06	20.8771		567																567
568									ENSG00000114491	UMPS	Protein coding gene	-6.43102	1.71e-10	-15.0762		568																568
569	292	rs62270945	3	128483046			Yes	No	N/A	N/A	N/A	N/A	N/A	N/A		569	292	rs62270945	3	128483046			Yes	No	N/A	N/A	N/A	N/A	N/A	N/A		569	292	rs62270945	3	128483046			Yes	No	N/A	N/A	N/A	N/A	N/A	N/A
570	293	rs9822469	3	134221686	rs56781985	134173237	Yes	Yes	ENSG00000163785	RYK	Protein coding gene	5.86119	5.99928e-09	42.3175		570	293	rs9822469	3	134221686	rs56781985	134173237	Yes	No	N/A	N/A	N/A	N/A	N/A	N/A		570	293	rs9822469	3	134221686	rs56781985	134173237	Yes	No	N/A	N/A	N/A	N/A	N/A	N/A
571	294	rs4678408	3	138334345	rs9846198	138343490	Yes	Yes	ENSG00000158163	DZIP1L	Protein coding gene	-3.89843	0.000102423	-8.65159		571	294	rs4678408	3	138334345	rs9846198	138343490	Yes	Yes	ENSG00000158186	MRAS	Protein coding gene	-4.04776	5.69709e-05	-0.100223		571	294	rs4678408	3	138334345	rs9846198	138343490	Yes	No	N/A	N/A	N/A	N/A	N/A	N/A
572									ENSG00000158186	MRAS	Protein coding gene	-9.35199	3.1e-20	-92.7087		572																572
573	295	rs185244	3	138374047			Yes	Yes	ENSG00000158186	MRAS	Protein coding gene	-5.85449	5.9e-09	-75.7974		573	295	rs185244	3	138374047			Yes	No	N/A	N/A	N/A	N/A	N/A	N/A		573	295	rs185244	3	138374047			Yes	No	N/A	N/A	N/A	N/A	N/A	N/A
574	296	rs74734425	3	141377374			Yes	No	N/A	N/A	N/A	N/A	N/A	N/A		574	296	rs74734425	3	141377374			Yes	No	N/A	N/A	N/A	N/A	N/A	N/A		574	296	rs74734425	3	141377374			Yes	No	N/A	N/A	N/A	N/A	N/A	N/A
575	297	rs62278541	3	142913067			Yes	No	N/A	N/A	N/A	N/A	N/A	N/A		575	297	rs62278541	3	142913067			Yes	No	N/A	N/A	N/A	N/A	N/A	N/A		575	297	rs62278541	3	142913067			Yes	No	N/A	N/A	N/A	N/A	N/A	N/A
576	298	rs6772704	3	149806905			Yes	Yes	ENSG00000239351	NPM1P29	Pseudogene	-3.81853	0.00014	-0.231753		576	298	rs6772704	3	149806905			Yes	No	N/A	N/A	N/A	N/A	N/A	N/A		576	298	rs6772704	3	149806905			Yes	No	N/A	N/A	N/A	N/A	N/A	N/A
577									ENSG00000070087	PFN2	Protein coding gene	-6.35887	2.71e-10	-132.961		577																577
578									ENSG00000082996	RNF13	Protein coding gene	3.8164	0.000142638	15.399		578																578
579	299	rs7616723	3	150337857			Yes	Yes	ENSG00000196428	TSC22D2	Protein coding gene	3.8769	0.00011	62.5974		579	299	rs7616723	3	150337857			Yes	No	N/A	N/A	N/A	N/A	N/A	N/A		579	299	rs7616723	3	150337857			Yes	No	N/A	N/A	N/A	N/A	N/A	N/A
580	300	rs161792	3	152181915			Yes	Yes	ENSG00000152601	MBNL1	Protein coding gene	3.73669	0.000193618	250.948		580	300	rs161792	3	152181915			Yes	No	N/A	N/A	N/A	N/A	N/A	N/A		580	300	rs161792	3	152181915			Yes	No	N/A	N/A	N/A	N/A	N/A	N/A
581	301	rs73158427	3	154003704			Yes	Yes	ENSG00000174953	DHX36	Protein coding gene	-11.8953	3.25e-31	-78.5778		581	301	rs73158427	3	154003704			Yes	Yes	ENSG00000174953	DHX36	Protein coding gene	-4.30834	1.85934e-05	-0.0573361		581	301	rs73158427	3	154003704			Yes	Yes	ENSG00000174953	DHX36	Protein coding gene	-5.68265	1.95372e-08	-0.0796731
582	302	rs143112823	3	154990178			Yes	No	N/A	N/A	N/A	N/A	N/A	N/A		582	302	rs143112823	3	154990178			Yes	No	N/A	N/A	N/A	N/A	N/A	N/A		582	302	rs143112823	3	154990178			Yes	No	N/A	N/A	N/A	N/A	N/A	N/A
583	303	rs9833313	3	157859002			Yes	No	N/A	N/A	N/A	N/A	N/A	N/A		583	303	rs9833313	3	157859002			Yes	No	N/A	N/A	N/A	N/A	N/A	N/A		583	303	rs9833313	3	157859002			Yes	No	N/A	N/A	N/A	N/A	N/A	N/A
584	304	rs7648196	3	158386917			Yes	Yes	ENSG00000079257	LXN	Protein coding gene	-3.77622	0.000166	-43.1849		584	304	rs7648196	3	158386917			Yes	No	N/A	N/A	N/A	N/A	N/A	N/A		584	304	rs7648196	3	158386917			Yes	No	N/A	N/A	N/A	N/A	N/A	N/A
585									ENSG00000178053	MLF1	Protein coding gene	-3.84018	0.000128	-4.57768		585																585
586									ENSG00000272087	Novel Transcript	LncRNA	-4.21085	2.7e-05	-0.265899		586																586
587									ENSG00000118849	RARRES1	Protein coding gene	-6.458	1.56311e-10	-25.7939		587																587
588	305	rs78151625	3	158598937			Yes	Yes	ENSG00000168827	GFM1	Protein coding gene	13.0391	7.55e-37	68.9201		588	305	rs78151625	3	158598937			Yes	Yes	ENSG00000168827	GFM1	Protein coding gene	4.90003	1.17008e-06	0.0710044		588	305	rs78151625	3	158598937			Yes	Yes	ENSG00000168827	GFM1	Protein coding gene	4.43969	1.04804e-05	0.067741
589									ENSG00000272087	Novel Transcript	LncRNA	4.42542	1.03e-05	0.376786		589																589
590									ENSG00000118849	RARRES1	Protein coding gene	6.22593	6.24e-10	29.1006		590																590
591	306	rs2303909	3	158649111			Yes	Yes	ENSG00000168827	GFM1	Protein coding gene	7.14093	1.45e-12	28.7707		591	306	rs2303909	3	158649111			Yes	Yes	ENSG00000079257	LXN	Protein coding gene	-5.1306	3.66437e-07	-0.215494		591	306	rs2303909	3	158649111			Yes	No	N/A	N/A	N/A	N/A	N/A	N/A
592									ENSG00000079257	LXN	Protein coding gene	-6.6714	3.58e-11	-74.7924		592																592
593									ENSG00000118855	MFSD1	Protein coding gene	4.0935	4.48e-05	51.21		593																593
594									ENSG00000178053	MLF1	Protein coding gene	-7.80384	1.13e-14	-9.07186		594																594
595									ENSG00000272087	Novel Transcript	LncRNA	-3.99216	6.87e-05	-0.249791		595																595
596									ENSG00000118849	RARRES1	Protein coding gene	-4.20953	2.71e-05	-14.544		596																596
597	307	rs9848935	3	168979187			Yes	No	N/A	N/A	N/A	N/A	N/A	N/A		597	307	rs9848935	3	168979187			Yes	No	N/A	N/A	N/A	N/A	N/A	N/A		597	307	rs9848935	3	168979187			Yes	No	N/A	N/A	N/A	N/A	N/A	N/A
598	308	rs13094430	3	169097121			Yes	No	N/A	N/A	N/A	N/A	N/A	N/A		598	308	rs13094430	3	169097121			Yes	No	N/A	N/A	N/A	N/A	N/A	N/A		598	308	rs13094430	3	169097121			Yes	No	N/A	N/A	N/A	N/A	N/A	N/A
599	309	rs419076	3	169383098			Yes	Yes	ENSG00000085276	MECOM	Protein coding gene	-3.33445	0.000881982	-31.2939		599	309	rs419076	3	169383098			Yes	No	N/A	N/A	N/A	N/A	N/A	N/A		599	309	rs419076	3	169383098			Yes	No	N/A	N/A	N/A	N/A	N/A	N/A
600	310	rs2421651	3	169488705			Yes	No	N/A	N/A	N/A	N/A	N/A	N/A		600	310	rs2421651	3	169488705			Yes	No	N/A	N/A	N/A	N/A	N/A	N/A		600	310	rs2421651	3	169488705			Yes	No	N/A	N/A	N/A	N/A	N/A	N/A
601	311	rs4955571	3	169594967			Yes	No	N/A	N/A	N/A	N/A	N/A	N/A		601	311	rs4955571	3	169594967			Yes	No	N/A	N/A	N/A	N/A	N/A	N/A		601	311	rs4955571	3	169594967			Yes	No	N/A	N/A	N/A	N/A	N/A	N/A
602	312	rs73181210	3	170113480			No	No	N/A	N/A	N/A	N/A	N/A	N/A		602	312	rs73181210	3	170113480			No	N/A	N/A	N/A	N/A	N/A	N/A	N/A		602	312	rs73181210	3	170113480			No	N/A	N/A	N/A	N/A	N/A	N/A	N/A
603	313	rs4894535	3	172277815			Yes	No	N/A	N/A	N/A	N/A	N/A	N/A		603	313	rs4894535	3	172277815			Yes	No	N/A	N/A	N/A	N/A	N/A	N/A		603	313	rs4894535	3	172277815			Yes	No	N/A	N/A	N/A	N/A	N/A	N/A
604	314	rs73171158	3	177210161	rs73171144	177188137	Yes	No	N/A	N/A	N/A	N/A	N/A	N/A		604	314	rs73171158	3	177210161	rs73171144	177188137	Yes	No	N/A	N/A	N/A	N/A	N/A	N/A		604	314	rs73171158	3	177210161	rs73171144	177188137	Yes	No	N/A	N/A	N/A	N/A	N/A	N/A
605	315	rs7611674	3	179451442			Yes	Yes	ENSG00000114450	GNB4	Protein coding gene	-6.76515	1.92e-11	-207.041		605	315	rs7611674	3	179451442			Yes	No	N/A	N/A	N/A	N/A	N/A	N/A		605	315	rs7611674	3	179451442			Yes	No	N/A	N/A	N/A	N/A	N/A	N/A
606									ENSG00000260743	Novel Transcript	LncRNA	5.84642	6.18e-09	2.10508		606																606
607									ENSG00000121864	ZNF639	Protein coding gene	5.66864	1.73e-08	18.3997		607																607
608	316	rs6779368	3	185581080			Yes	Yes	ENSG00000223358	Antisense to EHHADH	LncRNA	-3.71156	0.000214	-0.059127		608	316	rs6779368	3	185581080			Yes	No	N/A	N/A	N/A	N/A	N/A	N/A		608	316	rs6779368	3	185581080			Yes	No	N/A	N/A	N/A	N/A	N/A	N/A
609	317	rs528908640	3	193644588			No	No	N/A	N/A	N/A	N/A	N/A	N/A		609	317	rs528908640	3	193644588			No	N/A	N/A	N/A	N/A	N/A	N/A	N/A		609	317	rs528908640	3	193644588			No	N/A	N/A	N/A	N/A	N/A	N/A	N/A
610	318	rs1706003	3	194579238	rs1773185	194588799	Yes	No	N/A	N/A	N/A	N/A	N/A	N/A		610	318	rs1706003	3	194579238	rs1773185	194588799	Yes	No	N/A	N/A	N/A	N/A	N/A	N/A		610	318	rs1706003	3	194579238	rs1773185	194588799	Yes	No	N/A	N/A	N/A	N/A	N/A	N/A
611	319	rs6777317	3	197344088			No	No	N/A	N/A	N/A	N/A	N/A	N/A		611	319	rs6777317	3	197344088			No	N/A	N/A	N/A	N/A	N/A	N/A	N/A		611	319	rs6777317	3	197344088			No	N/A	N/A	N/A	N/A	N/A	N/A	N/A
612	320	rs1250129	4	1261142			Yes	Yes	ENSG00000196810	CTBP1-DT	LncRNA	-3.8486	0.000124	-11.8999		612	320	rs1250129	4	1261142			Yes	Yes	ENSG00000163945	UVSSA	Protein coding gene	12.9256	1.03988e-34	0.358542		612	320	rs1250129	4	1261142			Yes	Yes	ENSG00000178950	GAK	Protein coding gene	3.97314	7.83567e-05	0.0627049
613									ENSG00000178950	GAK	Protein coding gene	7.09058	2.07e-12	61.2252		613																613									ENSG00000163945	UVSSA	Protein coding gene	13.038	6.60547e-35	0.373104
614									ENSG00000253399	Novel Transcript	LncRNA	6.26752	5.1809e-10	0.916364		614																614
615									ENSG00000163945	UVSSA	Protein coding gene	22.4015	7.91e-96	301.302		615																615
616	321	rs55829085	4	2163766			Yes	Yes	ENSG00000159733	ZFYVE28	Protein coding gene	4.05674	5.24e-05	25.365		616	321	rs55829085	4	2163766			Yes	No	N/A	N/A	N/A	N/A	N/A	N/A		616	321	rs55829085	4	2163766			Yes	No	N/A	N/A	N/A	N/A	N/A	N/A
617	322	rs10018786	4	2193297			Yes	Yes	ENSG00000159733	ZFYVE28	Protein coding gene	4.21482	2.69591e-05	18.7419		617	322	rs10018786	4	2193297			Yes	No	N/A	N/A	N/A	N/A	N/A	N/A		617	322	rs10018786	4	2193297			Yes	No	N/A	N/A	N/A	N/A	N/A	N/A
618	323	rs231708	4	2693046			Yes	Yes	ENSG00000125386	FAM193A	Protein coding gene	4.70151	2.83e-06	11.5549		618	323	rs231708	4	2693046			Yes	No	N/A	N/A	N/A	N/A	N/A	N/A		618	323	rs231708	4	2693046			Yes	No	N/A	N/A	N/A	N/A	N/A	N/A
619									ENSG00000087266	SH3BP2	Protein coding gene	-4.34805	1.49538e-05	-30.0019		619																619
620									ENSG00000168884	TNIP2	Protein coding gene	-4.29109	1.89e-05	-11.5386		620																620
621	324	rs2498323	4	3449382			Yes	No	N/A	N/A	N/A	N/A	N/A	N/A		621	324	rs2498323	4	3449382			Yes	No	N/A	N/A	N/A	N/A	N/A	N/A		621	324	rs2498323	4	3449382			Yes	No	N/A	N/A	N/A	N/A	N/A	N/A
622	325	rs3796822	4	10092027			Yes	Yes	ENSG00000261490	Novel Transcript	LncRNA	-5.97403	2.9e-09	-4.55608		622	325	rs3796822	4	10092027			Yes	No	N/A	N/A	N/A	N/A	N/A	N/A		622	325	rs3796822	4	10092027			Yes	No	N/A	N/A	N/A	N/A	N/A	N/A
623									ENSG00000109667	SLC2A9	Protein coding gene	3.8182	0.00014	12.0268		623																623
624									ENSG00000071127	WDR1	Protein coding gene	4.83539	1.47e-06	399.504		624																624
625	326	rs13122790	4	15355171			Yes	Yes	ENSG00000273133	Antisense to CC2D2A	LncRNA	4.05202	5.34e-05	0.737868		625	326	rs13122790	4	15355171			Yes	Yes	ENSG00000163145	C1QTNF7	Protein coding gene	5.6695	2.02985e-08	0.189107		625	326	rs13122790	4	15355171			Yes	Yes	ENSG00000163145	C1QTNF7	Protein coding gene	5.93645	4.60404e-09	0.220375
626									ENSG00000163145	C1QTNF7	Protein coding gene	6.52606	9.28e-11	0.753628		626																626
627									ENSG00000251379	Novel Transcript	LncRNA	3.81428	0.000143853	0.270993		627																627
628	327	rs11730129	4	16031325			Yes	Yes	ENSG00000007062	PROM1	Protein coding gene	5.98306	2.75e-09	0.681921		628	327	rs11730129	4	16031325			Yes	No	N/A	N/A	N/A	N/A	N/A	N/A		628	327	rs11730129	4	16031325			Yes	No	N/A	N/A	N/A	N/A	N/A	N/A
629	328	rs2320299	4	17970749			Yes	Yes	ENSG00000163257	DCAF16	Protein coding gene	6.93493	6.08e-12	33.5048		629	328	rs2320299	4	17970749			Yes	Yes	ENSG00000163257	DCAF16	Protein coding gene	5.24275	2.0488e-07	0.0644962		629	328	rs2320299	4	17970749			Yes	No	N/A	N/A	N/A	N/A	N/A	N/A
630									ENSG00000002549	LAP3	Protein coding gene	4.67116	3.27e-06	21.7044		630																630
631									ENSG00000109805	NCAPG	Protein coding gene	4.08545	4.64e-05	18.5276		631																631
632	329	rs28667801	4	26783734	rs62300973	26797768	Yes	Yes	ENSG00000109680	TBC1D19	Protein coding gene	5.12376	3.51107e-07	23.733		632	329	rs28667801	4	26783734	rs62300973	26797768	Yes	Yes	ENSG00000109680	TBC1D19	Protein coding gene	6.89637	1.11789e-11	0.11845		632	329	rs28667801	4	26783734	rs62300973	26797768	Yes	No	N/A	N/A	N/A	N/A	N/A	N/A
633	330	rs1878825	4	36089748			Yes	No	N/A	N/A	N/A	N/A	N/A	N/A		633	330	rs1878825	4	36089748			Yes	No	N/A	N/A	N/A	N/A	N/A	N/A		633	330	rs1878825	4	36089748			Yes	No	N/A	N/A	N/A	N/A	N/A	N/A
634	331	rs10006384	4	38383566			Yes	Yes	ENSG00000249534	LINC01258	LncRNA	4.03599	5.79745e-05	0.125294		634	331	rs10006384	4	38383566			Yes	No	N/A	N/A	N/A	N/A	N/A	N/A		634	331	rs10006384	4	38383566			Yes	No	N/A	N/A	N/A	N/A	N/A	N/A
635	332	rs2102397	4	48654309			Yes	Yes	ENSG00000075539	FRYL	Protein coding gene	-3.57595	0.000363476	-31.5277		635	332	rs2102397	4	48654309			Yes	No	N/A	N/A	N/A	N/A	N/A	N/A		635	332	rs2102397	4	48654309			Yes	No	N/A	N/A	N/A	N/A	N/A	N/A
636									ENSG00000109180	OCIAD1	Protein coding gene	9.63892	2.32e-21	65.0341		636																636
637	333	rs871606	4	53933078			Yes	No	N/A	N/A	N/A	N/A	N/A	N/A		637	333	rs871606	4	53933078			Yes	No	N/A	N/A	N/A	N/A	N/A	N/A		637	333	rs871606	4	53933078			Yes	No	N/A	N/A	N/A	N/A	N/A	N/A
638	334	rs6554163	4	54236392			Yes	No	N/A	N/A	N/A	N/A	N/A	N/A		638	334	rs6554163	4	54236392			Yes	No	N/A	N/A	N/A	N/A	N/A	N/A		638	334	rs6554163	4	54236392			Yes	No	N/A	N/A	N/A	N/A	N/A	N/A
639	335	rs525271	4	55382787			Yes	Yes	ENSG00000134852	CLOCK	Protein coding gene	-5.27032	1.57e-07	-76.3106		639	335	rs525271	4	55382787			Yes	Yes	ENSG00000109265	CRACD	Protein coding gene	-3.78933	0.000162921	-0.184579		639	335	rs525271	4	55382787			Yes	Yes	ENSG00000273257	LINC02928	LncRNA	-4.62572	4.45489e-06	-0.158604
640									ENSG00000273257	LINC02928	LncRNA	-7.41039	2.12e-13	-0.614086		640																640
641									ENSG00000128039	SRD5A3	Protein coding gene	-5.40429	7.58e-08	-32.3932		641																641
642									ENSG00000249700	SRD5A3-AS1	LncRNA	-6.85064	1.08e-11	-1.99566		642																642
643	336	rs1718845	4	57076987			Yes	No	N/A	N/A	N/A	N/A	N/A	N/A		643	336	rs1718845	4	57076987			Yes	No	N/A	N/A	N/A	N/A	N/A	N/A		643	336	rs1718845	4	57076987			Yes	No	N/A	N/A	N/A	N/A	N/A	N/A
644	337	rs6551716	4	62709978			No	No	N/A	N/A	N/A	N/A	N/A	N/A		644	337	rs6551716	4	62709978			No	N/A	N/A	N/A	N/A	N/A	N/A	N/A		644	337	rs6551716	4	62709978			No	N/A	N/A	N/A	N/A	N/A	N/A	N/A
645	338	rs788908	4	72548569			Yes	No	N/A	N/A	N/A	N/A	N/A	N/A		645	338	rs788908	4	72548569			Yes	No	N/A	N/A	N/A	N/A	N/A	N/A		645	338	rs788908	4	72548569			Yes	No	N/A	N/A	N/A	N/A	N/A	N/A
646	339	rs7697556	4	72649596			Yes	No	N/A	N/A	N/A	N/A	N/A	N/A		646	339	rs7697556	4	72649596			Yes	No	N/A	N/A	N/A	N/A	N/A	N/A		646	339	rs7697556	4	72649596			Yes	No	N/A	N/A	N/A	N/A	N/A	N/A
647	340	rs1458038	4	80243569			Yes	No	N/A	N/A	N/A	N/A	N/A	N/A		647	340	rs1458038	4	80243569			Yes	No	N/A	N/A	N/A	N/A	N/A	N/A		647	340	rs1458038	4	80243569			Yes	No	N/A	N/A	N/A	N/A	N/A	N/A
648	341	rs6534834	4	80253083			Yes	No	N/A	N/A	N/A	N/A	N/A	N/A		648	341	rs6534834	4	80253083			Yes	No	N/A	N/A	N/A	N/A	N/A	N/A		648	341	rs6534834	4	80253083			Yes	No	N/A	N/A	N/A	N/A	N/A	N/A
649	342	rs10857147	4	80259918			Yes	No	N/A	N/A	N/A	N/A	N/A	N/A		649	342	rs10857147	4	80259918			Yes	No	N/A	N/A	N/A	N/A	N/A	N/A		649	342	rs10857147	4	80259918			Yes	No	N/A	N/A	N/A	N/A	N/A	N/A
650	343	rs6823199	4	83004742			No	No	N/A	N/A	N/A	N/A	N/A	N/A		650	343	rs6823199	4	83004742			No	N/A	N/A	N/A	N/A	N/A	N/A	N/A		650	343	rs6823199	4	83004742			No	N/A	N/A	N/A	N/A	N/A	N/A	N/A
651	344	rs2014912	4	85794517			Yes	Yes	ENSG00000138639	ARHGAP24	Protein coding gene	6.61008	5.36e-11	50.3636		651	344	rs2014912	4	85794517			Yes	Yes	ENSG00000138639	ARHGAP24	Protein coding gene	5.04132	5.77607e-07	0.14418		651	344	rs2014912	4	85794517			Yes	No	N/A	N/A	N/A	N/A	N/A	N/A
652	345	rs72976750	4	85804531			Yes	Yes	ENSG00000138639	ARHGAP24	Protein coding gene	5.48355	4.9e-08	43.5005		652	345	rs72976750	4	85804531			Yes	No	N/A	N/A	N/A	N/A	N/A	N/A		652	345	rs72976750	4	85804531			Yes	No	N/A	N/A	N/A	N/A	N/A	N/A
653	346	rs13106574	4	86848776			Yes	No	N/A	N/A	N/A	N/A	N/A	N/A		653	346	rs13106574	4	86848776			Yes	No	N/A	N/A	N/A	N/A	N/A	N/A		653	346	rs13106574	4	86848776			Yes	No	N/A	N/A	N/A	N/A	N/A	N/A
654	347	rs11943973	4	89037016			Yes	Yes	ENSG00000138640	FAM13A	Protein coding gene	10.6827	1.05e-25	36.1091		654	347	rs11943973	4	89037016			Yes	Yes	ENSG00000138640	FAM13A	Protein coding gene	4.74453	2.49382e-06	0.0697182		654	347	rs11943973	4	89037016			Yes	Yes	ENSG00000138640	FAM13A	Protein coding gene	4.78258	2.11511e-06	0.0719482
655	348	rs7694000	4	94403817			Yes	Yes	ENSG00000163110	PDLIM5	Protein coding gene	-7.2035	9.35e-13	-662.668		655	348	rs7694000	4	94403817			Yes	No	N/A	N/A	N/A	N/A	N/A	N/A		655	348	rs7694000	4	94403817			Yes	No	N/A	N/A	N/A	N/A	N/A	N/A
656									ENSG00000163104	SMARCAD1	Protein coding gene	4.66762	3.33e-06	17.2374		656																656
657	349	rs2452600	4	94575731			Yes	Yes	ENSG00000163110	PDLIM5	Protein coding gene	-10.5761	3.04e-25	-1056.7		657	349	rs2452600	4	94575731			Yes	No	N/A	N/A	N/A	N/A	N/A	N/A		657	349	rs2452600	4	94575731			Yes	No	N/A	N/A	N/A	N/A	N/A	N/A
658	350	rs1434536	4	95154814			Yes	No	N/A	N/A	N/A	N/A	N/A	N/A		658	350	rs1434536	4	95154814			Yes	No	N/A	N/A	N/A	N/A	N/A	N/A		658	350	rs1434536	4	95154814			Yes	No	N/A	N/A	N/A	N/A	N/A	N/A
659	351	rs114026228	4	98646767			No	No	N/A	N/A	N/A	N/A	N/A	N/A		659	351	rs114026228	4	98646767			No	N/A	N/A	N/A	N/A	N/A	N/A	N/A		659	351	rs114026228	4	98646767			No	N/A	N/A	N/A	N/A	N/A	N/A	N/A
660	352	rs145441283	4	98830643			No	No	N/A	N/A	N/A	N/A	N/A	N/A		660	352	rs145441283	4	98830643			No	N/A	N/A	N/A	N/A	N/A	N/A	N/A		660	352	rs145441283	4	98830643			No	N/A	N/A	N/A	N/A	N/A	N/A	N/A
661	353	rs1229984	4	99318162			Yes	Yes	ENSG00000242318	RPL21P48	Pseudogene	-3.54086	0.000411	-0.488287		661	353	rs1229984	4	99318162			Yes	No	N/A	N/A	N/A	N/A	N/A	N/A		661	353	rs1229984	4	99318162			Yes	No	N/A	N/A	N/A	N/A	N/A	N/A
662									ENSG00000248713	C4orf54	Protein coding gene	3.30734	0.000964668	3.21924		662																662
663	354	rs1527351	4	101163174			Yes	No	N/A	N/A	N/A	N/A	N/A	N/A		663	354	rs1527351	4	101163174			Yes	No	N/A	N/A	N/A	N/A	N/A	N/A		663	354	rs1527351	4	101163174			Yes	No	N/A	N/A	N/A	N/A	N/A	N/A
664	355	rs13116679	4	101278058			Yes	Yes	ENSG00000254531	FLJ20021	Protein coding gene	-3.76026	0.000176	-1.85549		664	355	rs13116679	4	101278058			Yes	No	N/A	N/A	N/A	N/A	N/A	N/A		664	355	rs13116679	4	101278058			Yes	No	N/A	N/A	N/A	N/A	N/A	N/A
665	356	rs17248480	4	101514108			Yes	No	N/A	N/A	N/A	N/A	N/A	N/A		665	356	rs17248480	4	101514108			Yes	No	N/A	N/A	N/A	N/A	N/A	N/A		665	356	rs17248480	4	101514108			Yes	No	N/A	N/A	N/A	N/A	N/A	N/A
666	357	rs13109404	4	101975434			Yes	No	N/A	N/A	N/A	N/A	N/A	N/A		666	357	rs13109404	4	101975434			Yes	No	N/A	N/A	N/A	N/A	N/A	N/A		666	357	rs13109404	4	101975434			Yes	No	N/A	N/A	N/A	N/A	N/A	N/A
667	358	rs34592089	4	102005766			Yes	No	N/A	N/A	N/A	N/A	N/A	N/A		667	358	rs34592089	4	102005766			Yes	No	N/A	N/A	N/A	N/A	N/A	N/A		667	358	rs34592089	4	102005766			Yes	No	N/A	N/A	N/A	N/A	N/A	N/A
668	359	rs13107325	4	102267552			Yes	No	N/A	N/A	N/A	N/A	N/A	N/A		668	359	rs13107325	4	102267552			Yes	No	N/A	N/A	N/A	N/A	N/A	N/A		668	359	rs13107325	4	102267552			Yes	No	N/A	N/A	N/A	N/A	N/A	N/A
669	360	rs223413	4	102811709	rs9991335	102929772	Yes	Yes	ENSG00000286242	Antisense to UBE2D3	LncRNA	-3.82187	0.000138	-0.137161		669	360	rs223413	4	102811709	rs9991335	102929772	Yes	Yes	ENSG00000164037	SLC9B1	Protein coding gene	4.49015	8.21416e-06	0.0975721		669	360	rs223413	4	102811709	rs9991335	102929772	Yes	Yes	ENSG00000248971	KRT8P46	Pseudogene	-4.1315	4.04463e-05	-0.124721
670									ENSG00000248971	KRT8P46	Pseudogene	-5.1835	2.57134e-07	-15.6026		670									ENSG00000246560	UBE2D3-AS1	LncRNA	6.39822	2.73743e-10	0.117953		670									ENSG00000246560	UBE2D3-AS1	LncRNA	7.64743	6.86724e-14	0.152141
671									ENSG00000230069	LRRC37A15P	Pseudogene	-5.92912	4.02428e-09	-3.27952		671									ENSG00000109323	MANBA	Protein coding gene	6.86876	1.3418e-11	0.198334		671									ENSG00000230069	LRRC37A15P	Pseudogene	-5.16776	3.10191e-07	-0.149871
672									ENSG00000109323	MANBA	Protein coding gene	15.3709	1.51e-49	970.09		672																672									ENSG00000109323	MANBA	Protein coding gene	6.66266	5.48415e-11	0.212791
673									ENSG00000164037	SLC9B1	Protein coding gene	4.69964	2.85e-06	1.79534		673																673
674									ENSG00000246560	UBE2D3-AS1	LncRNA	11.898	3.15e-31	4.33429		674																674
675	361	rs7695593	4	103342626			Yes	Yes	ENSG00000109323	MANBA	Protein coding gene	6.8605	1.01e-11	443.083		675	361	rs7695593	4	103342626			Yes	No	N/A	N/A	N/A	N/A	N/A	N/A		675	361	rs7695593	4	103342626			Yes	No	N/A	N/A	N/A	N/A	N/A	N/A
676									ENSG00000246560	UBE2D3-AS1	LncRNA	4.6911	2.97e-06	1.71369		676																676
677	362	rs4699165	4	105188224			Yes	Yes	ENSG00000168769	TET2	Protein coding gene	9.14711	1.9e-19	32.4434		677	362	rs4699165	4	105188224			Yes	No	N/A	N/A	N/A	N/A	N/A	N/A		677	362	rs4699165	4	105188224			Yes	No	N/A	N/A	N/A	N/A	N/A	N/A
678									ENSG00000138777	PPA2	Protein coding gene	4.02492	5.99e-05	16.1362		678																678
679	363	rs56388530	4	105989801			Yes	Yes	ENSG00000145348	TBCK	Protein coding gene	-3.60894	0.000317788	-15.7291		679	363	rs56388530	4	105989801			Yes	No	N/A	N/A	N/A	N/A	N/A	N/A		679	363	rs56388530	4	105989801			Yes	No	N/A	N/A	N/A	N/A	N/A	N/A
680	364	rs7694643	4	108096372			Yes	Yes	ENSG00000155016	CYP2U1	Protein coding gene	6.57296	6.84e-11	26.2886		680	364	rs7694643	4	108096372			Yes	Yes	ENSG00000155016	CYP2U1	Protein coding gene	4.51275	7.40592e-06	0.0881972		680	364	rs7694643	4	108096372			Yes	Yes	ENSG00000155016	CYP2U1	Protein coding gene	4.01769	6.5202e-05	0.0818852
681	365	rs34297584	4	110319122			Yes	No	N/A	N/A	N/A	N/A	N/A	N/A		681	365	rs34297584	4	110319122			Yes	No	N/A	N/A	N/A	N/A	N/A	N/A		681	365	rs34297584	4	110319122			Yes	No	N/A	N/A	N/A	N/A	N/A	N/A
682	366	rs1879056	4	110414448	rs2087160	110413574	Yes	Yes	ENSG00000138792	ENPEP	Protein coding gene	-4.78566	1.88e-06	-7.43386		682	366	rs1879056	4	110414448	rs2087160	110413574	Yes	No	N/A	N/A	N/A	N/A	N/A	N/A		682	366	rs1879056	4	110414448	rs2087160	110413574	Yes	No	N/A	N/A	N/A	N/A	N/A	N/A
683	367	rs4834735	4	119037654	rs2279504	119033261	Yes	No	N/A	N/A	N/A	N/A	N/A	N/A		683	367	rs4834735	4	119037654	rs2279504	119033261	Yes	No	N/A	N/A	N/A	N/A	N/A	N/A		683	367	rs4834735	4	119037654	rs2279504	119033261	Yes	No	N/A	N/A	N/A	N/A	N/A	N/A
684	368	rs2017058	4	119336584			Yes	Yes	ENSG00000164096	C4orf3	Protein coding gene	-6.77316	1.82e-11	-103.776		684	368	rs2017058	4	119336584			Yes	Yes	ENSG00000138735	PDE5A	Protein coding gene	-12.5115	8.25367e-33	-0.610273		684	368	rs2017058	4	119336584			Yes	Yes	ENSG00000283050	GTF2IP12	Protein coding gene	13.4546	7.88774e-37	0.349552
685									ENSG00000260404	GTF2I	Pseudogene	7.35202	3.23e-13	6.30486		685									ENSG00000283050	GTF2IP12	Protein coding gene	15.4297	5.76298e-47	0.373558		685									ENSG00000138735	PDE5A	Protein coding gene	-12.5507	1.05528e-32	-0.672426
686									ENSG00000283050	GTF2IP12	Protein coding gene	25.6076	7.63e-120	24.2595		686									ENSG00000245958	LOC645513	LncRNA	-11.0316	2.31327e-26	-0.210887		686									ENSG00000245958	LOC645513	LncRNA	-8.46657	1.50447e-16	-0.174755
687									ENSG00000245958	LOC645513	LncRNA	-21.6909	1.04e-90	-24.5605		687																687
688									ENSG00000250950	Novel Transcript	LncRNA	-6.13566	1.09e-09	-1.31429		688																688
689									ENSG00000138735	PDE5A	Protein coding gene	-28.6618	8.04e-144	-707.066		689																689
690									ENSG00000172403	SYNPO2	Protein coding gene	-8.79616	3.89e-18	-2452.77		690																690
691	369	rs4864422	4	137453462			Yes	No	N/A	N/A	N/A	N/A	N/A	N/A		691	369	rs4864422	4	137453462			Yes	No	N/A	N/A	N/A	N/A	N/A	N/A		691	369	rs4864422	4	137453462			Yes	No	N/A	N/A	N/A	N/A	N/A	N/A
692	370	rs9683944	4	137512008			Yes	No	N/A	N/A	N/A	N/A	N/A	N/A		692	370	rs9683944	4	137512008			Yes	No	N/A	N/A	N/A	N/A	N/A	N/A		692	370	rs9683944	4	137512008			Yes	No	N/A	N/A	N/A	N/A	N/A	N/A
693	371	rs9286351	4	137520376	rs10010247	137545059	Yes	No	N/A	N/A	N/A	N/A	N/A	N/A		693	371	rs9286351	4	137520376	rs10010247	137545059	Yes	No	N/A	N/A	N/A	N/A	N/A	N/A		693	371	rs9286351	4	137520376	rs10010247	137545059	Yes	No	N/A	N/A	N/A	N/A	N/A	N/A
694	372	rs4279157	4	143124849			Yes	Yes	ENSG00000250326	LOC105377623	LncRNA	10.5855	2.77e-25	1.45503		694	372	rs4279157	4	143124849			Yes	Yes	ENSG00000250326	LOC105377623	LncRNA	6.09013	1.78523e-09	0.148238		694	372	rs4279157	4	143124849			Yes	Yes	ENSG00000250326	LOC105377623	LncRNA	7.00352	5.9157e-12	0.170044
695	373	rs11100902	4	145874074			Yes	No	N/A	N/A	N/A	N/A	N/A	N/A		695	373	rs11100902	4	145874074			Yes	No	N/A	N/A	N/A	N/A	N/A	N/A		695	373	rs11100902	4	145874074			Yes	No	N/A	N/A	N/A	N/A	N/A	N/A
696	374	rs17612742	4	147493499			Yes	No	N/A	N/A	N/A	N/A	N/A	N/A		696	374	rs17612742	4	147493499			Yes	No	N/A	N/A	N/A	N/A	N/A	N/A		696	374	rs17612742	4	147493499			Yes	No	N/A	N/A	N/A	N/A	N/A	N/A
697	375	rs143057152	4	148154604			No	No	N/A	N/A	N/A	N/A	N/A	N/A		697	375	rs143057152	4	148154604			No	N/A	N/A	N/A	N/A	N/A	N/A	N/A		697	375	rs143057152	4	148154604			No	N/A	N/A	N/A	N/A	N/A	N/A	N/A
698	376	rs4690974	4	155472489	rs17377957	155478455	Yes	Yes	ENSG00000164116	GUCY1A1	Protein coding gene	4.16064	3.41035e-05	12.3515		698	376	rs4690974	4	155472489	rs17377957	155478455	Yes	No	N/A	N/A	N/A	N/A	N/A	N/A		698	376	rs4690974	4	155472489	rs17377957	155478455	Yes	Yes	ENSG00000061918	GUCY1B1	Protein coding gene	-3.83653	0.000136173	-0.138665
699									ENSG00000260244	Novel Transcript	LncRNA	4.41928	1.08402e-05	3.23171		699																699
700	377	rs146853253	4	155484903	rs57359942	155486930	Yes	No	N/A	N/A	N/A	N/A	N/A	N/A		700	377	rs146853253	4	155484903	rs57359942	155486930	Yes	No	N/A	N/A	N/A	N/A	N/A	N/A		700	377	rs146853253	4	155484903	rs57359942	155486930	Yes	No	N/A	N/A	N/A	N/A	N/A	N/A
701	378	rs990619	4	155586526			Yes	No	N/A	N/A	N/A	N/A	N/A	N/A		701	378	rs990619	4	155586526			Yes	No	N/A	N/A	N/A	N/A	N/A	N/A		701	378	rs990619	4	155586526			Yes	No	N/A	N/A	N/A	N/A	N/A	N/A
702	379	rs13139571	4	155724361			Yes	No	N/A	N/A	N/A	N/A	N/A	N/A		702	379	rs13139571	4	155724361			Yes	No	N/A	N/A	N/A	N/A	N/A	N/A		702	379	rs13139571	4	155724361			Yes	No	N/A	N/A	N/A	N/A	N/A	N/A
703	380	rs4691380	4	156798972			Yes	Yes	ENSG00000145431	PDGFC	Protein coding gene	5.93996	3.56e-09	113.441		703	380	rs4691380	4	156798972			Yes	No	N/A	N/A	N/A	N/A	N/A	N/A		703	380	rs4691380	4	156798972			Yes	No	N/A	N/A	N/A	N/A	N/A	N/A
704	381	rs999958	4	168777722			Yes	Yes	ENSG00000129116	PALLD	Protein coding gene	-4.73797	2.42871e-06	-779.877		704	381	rs999958	4	168777722			Yes	No	N/A	N/A	N/A	N/A	N/A	N/A		704	381	rs999958	4	168777722			Yes	No	N/A	N/A	N/A	N/A	N/A	N/A
705	382	rs1566497	4	168795997			Yes	Yes	ENSG00000145439	CBR4	Protein coding gene	5.04444	5.12e-07	9.40176		705	382	rs1566497	4	168795997			Yes	No	N/A	N/A	N/A	N/A	N/A	N/A		705	382	rs1566497	4	168795997			Yes	No	N/A	N/A	N/A	N/A	N/A	N/A
706									ENSG00000129116	PALLD	Protein coding gene	3.82222	0.000139351	648.007		706																706
707	383	rs17059668	4	173663512			Yes	No	N/A	N/A	N/A	N/A	N/A	N/A		707	383	rs17059668	4	173663512			Yes	No	N/A	N/A	N/A	N/A	N/A	N/A		707	383	rs17059668	4	173663512			Yes	No	N/A	N/A	N/A	N/A	N/A	N/A
708	384	rs11131920	4	179257224			No	No	N/A	N/A	N/A	N/A	N/A	N/A		708	384	rs11131920	4	179257224			No	N/A	N/A	N/A	N/A	N/A	N/A	N/A		708	384	rs11131920	4	179257224			No	N/A	N/A	N/A	N/A	N/A	N/A	N/A
709	385	rs11132226	4	184144142			Yes	No	N/A	N/A	N/A	N/A	N/A	N/A		709	385	rs11132226	4	184144142			Yes	No	N/A	N/A	N/A	N/A	N/A	N/A		709	385	rs11132226	4	184144142			Yes	No	N/A	N/A	N/A	N/A	N/A	N/A
710	386	rs10069690	5	1279675			Yes	No	N/A	N/A	N/A	N/A	N/A	N/A		710	386	rs10069690	5	1279675			Yes	No	N/A	N/A	N/A	N/A	N/A	N/A		710	386	rs10069690	5	1279675			Yes	No	N/A	N/A	N/A	N/A	N/A	N/A
711	387	rs954767	5	3705936			Yes	No	N/A	N/A	N/A	N/A	N/A	N/A		711	387	rs954767	5	3705936			Yes	No	N/A	N/A	N/A	N/A	N/A	N/A		711	387	rs954767	5	3705936			Yes	No	N/A	N/A	N/A	N/A	N/A	N/A
712	388	rs163818	5	14071948			Yes	No	N/A	N/A	N/A	N/A	N/A	N/A		712	388	rs163818	5	14071948			Yes	No	N/A	N/A	N/A	N/A	N/A	N/A		712	388	rs163818	5	14071948			Yes	No	N/A	N/A	N/A	N/A	N/A	N/A
713	389	rs72740613	5	32682788			No	No	N/A	N/A	N/A	N/A	N/A	N/A		713	389	rs72740613	5	32682788			No	N/A	N/A	N/A	N/A	N/A	N/A	N/A		713	389	rs72740613	5	32682788			No	N/A	N/A	N/A	N/A	N/A	N/A	N/A
714	390	rs7715779	5	32690093	rs56588635	32691310	Yes	No	N/A	N/A	N/A	N/A	N/A	N/A		714	390	rs7715779	5	32690093	rs56588635	32691310	Yes	No	N/A	N/A	N/A	N/A	N/A	N/A		714	390	rs7715779	5	32690093	rs56588635	32691310	Yes	No	N/A	N/A	N/A	N/A	N/A	N/A
715	391	rs7731703	5	32694836			Yes	No	N/A	N/A	N/A	N/A	N/A	N/A		715	391	rs7731703	5	32694836			Yes	No	N/A	N/A	N/A	N/A	N/A	N/A		715	391	rs7731703	5	32694836			Yes	No	N/A	N/A	N/A	N/A	N/A	N/A
716	392	rs1173771	5	32814922			Yes	No	N/A	N/A	N/A	N/A	N/A	N/A		716	392	rs1173771	5	32814922			Yes	No	N/A	N/A	N/A	N/A	N/A	N/A		716	392	rs1173771	5	32814922			Yes	No	N/A	N/A	N/A	N/A	N/A	N/A
717	393	rs116044797	5	32886217			Yes	No	N/A	N/A	N/A	N/A	N/A	N/A		717	393	rs116044797	5	32886217			Yes	No	N/A	N/A	N/A	N/A	N/A	N/A		717	393	rs116044797	5	32886217			Yes	No	N/A	N/A	N/A	N/A	N/A	N/A
718	394	rs10045949	5	32940320			Yes	No	N/A	N/A	N/A	N/A	N/A	N/A		718	394	rs10045949	5	32940320			Yes	No	N/A	N/A	N/A	N/A	N/A	N/A		718	394	rs10045949	5	32940320			Yes	No	N/A	N/A	N/A	N/A	N/A	N/A
719	395	rs7710854	5	43824575			Yes	Yes	ENSG00000248092	Antisense to NNT	LncRNA	-9.21662	1.03127e-19	-18.4755		719	395	rs7710854	5	43824575			Yes	Yes	ENSG00000248092	Antisense to NNT	LncRNA	-4.81534	1.77152e-06	-0.105984		719	395	rs7710854	5	43824575			Yes	Yes	ENSG00000248092	Antisense to NNT	LncRNA	-4.12991	4.07202e-05	-0.0963403
720									ENSG00000172244	C5orf34	Protein coding gene	6.23336	5.95627e-10	5.24603		720									ENSG00000112992	NNT	Protein coding gene	12.1747	2.70349e-31	0.182884		720									ENSG00000112992	NNT	Protein coding gene	8.58617	5.90507e-17	0.151708
721									ENSG00000112992	NNT	Protein coding gene	24.7761	1.74242e-113	318.737		721																721
722									ENSG00000248779	Novel Transcript	LncRNA	3.45129	0.000578203	0.0150534		722																722
723	396	rs6867399	5	52839709			No	No	N/A	N/A	N/A	N/A	N/A	N/A		723	396	rs6867399	5	52839709			No	N/A	N/A	N/A	N/A	N/A	N/A	N/A		723	396	rs6867399	5	52839709			No	N/A	N/A	N/A	N/A	N/A	N/A	N/A
724	397	rs459193	5	56510924			Yes	No	N/A	N/A	N/A	N/A	N/A	N/A		724	397	rs459193	5	56510924			Yes	No	N/A	N/A	N/A	N/A	N/A	N/A		724	397	rs459193	5	56510924			Yes	No	N/A	N/A	N/A	N/A	N/A	N/A
725	398	rs9686661	5	56565959			Yes	Yes	ENSG00000243592	RPL17P22	Pseudogene	-3.79044	0.000158197	-0.268913		725	398	rs9686661	5	56565959			Yes	No	N/A	N/A	N/A	N/A	N/A	N/A		725	398	rs9686661	5	56565959			Yes	No	N/A	N/A	N/A	N/A	N/A	N/A
726	399	rs12515541	5	57799184			Yes	No	N/A	N/A	N/A	N/A	N/A	N/A		726	399	rs12515541	5	57799184			Yes	No	N/A	N/A	N/A	N/A	N/A	N/A		726	399	rs12515541	5	57799184			Yes	No	N/A	N/A	N/A	N/A	N/A	N/A
727	400	rs1848510	5	58458178			Yes	No	N/A	N/A	N/A	N/A	N/A	N/A		727	400	rs1848510	5	58458178			Yes	No	N/A	N/A	N/A	N/A	N/A	N/A		727	400	rs1848510	5	58458178			Yes	No	N/A	N/A	N/A	N/A	N/A	N/A
728	401	rs10062049	5	62258054			Yes	Yes	ENSG00000086200	IPO11	Protein coding gene	7.03396	3.06984e-12	21.9887		728	401	rs10062049	5	62258054			Yes	No	N/A	N/A	N/A	N/A	N/A	N/A		728	401	rs10062049	5	62258054			Yes	No	N/A	N/A	N/A	N/A	N/A	N/A
729	402	rs12657950	5	62644742			Yes	Yes	ENSG00000086200	IPO11	Protein coding gene	4.85047	1.36292e-06	22.9414		729	402	rs12657950	5	62644742			Yes	No	N/A	N/A	N/A	N/A	N/A	N/A		729	402	rs12657950	5	62644742			Yes	No	N/A	N/A	N/A	N/A	N/A	N/A
730	403	rs4286632	5	66995542			No	No	N/A	N/A	N/A	N/A	N/A	N/A		730	403	rs4286632	5	66995542			No	N/A	N/A	N/A	N/A	N/A	N/A	N/A		730	403	rs4286632	5	66995542			No	N/A	N/A	N/A	N/A	N/A	N/A	N/A
731	404	rs7703560	5	68382678			Yes	No	N/A	N/A	N/A	N/A	N/A	N/A		731	404	rs7703560	5	68382678			Yes	No	N/A	N/A	N/A	N/A	N/A	N/A		731	404	rs7703560	5	68382678			Yes	No	N/A	N/A	N/A	N/A	N/A	N/A
732	405	rs17375040	5	72216975			Yes	Yes	ENSG00000113048	MRPS27	Protein coding gene	4.84799	1.37977e-06	22.5086		732	405	rs17375040	5	72216975			Yes	No	N/A	N/A	N/A	N/A	N/A	N/A		732	405	rs17375040	5	72216975			Yes	No	N/A	N/A	N/A	N/A	N/A	N/A
733									ENSG00000049883	PTCD2	Protein coding gene	-4.04268	5.55887e-05	-5.76959		733																733
734	406	rs4443403	5	73358477			Yes	Yes	ENSG00000247993	Antisense to FOXD1-AS1	LncRNA	3.78196	0.000161855	3.44652		734	406	rs4443403	5	73358477			Yes	No	N/A	N/A	N/A	N/A	N/A	N/A		734	406	rs4443403	5	73358477			Yes	No	N/A	N/A	N/A	N/A	N/A	N/A
735	407	rs2307111	5	75707853			Yes	Yes	ENSG00000189045	ANKDD1B	Protein coding gene	6.54502	8.2e-11	1.26467		735	407	rs2307111	5	75707853			Yes	No	N/A	N/A	N/A	N/A	N/A	N/A		735	407	rs2307111	5	75707853			Yes	No	N/A	N/A	N/A	N/A	N/A	N/A
736									ENSG00000152359	POC5	Protein coding gene	5.5282	3.82e-08	4.51166		736																736
737									ENSG00000122008	POLK	Protein coding gene	-5.47902	5.03e-08	-15.4771		737																737
738	408	rs10078021	5	75742606			Yes	Yes	ENSG00000189045	ANKDD1B	Protein coding gene	6.54522	8.19157e-11	1.30033		738	408	rs10078021	5	75742606			Yes	No	N/A	N/A	N/A	N/A	N/A	N/A		738	408	rs10078021	5	75742606			Yes	No	N/A	N/A	N/A	N/A	N/A	N/A
739									ENSG00000152359	POC5	Protein coding gene	6.07348	1.59202e-09	5.08583		739																739
740									ENSG00000122008	POLK	Protein coding gene	-4.15404	3.45508e-05	-12.1172		740																740
741	409	rs10057188	5	78541966	rs17389266	78578382	Yes	No	N/A	N/A	N/A	N/A	N/A	N/A		741	409	rs10057188	5	78541966	rs17389266	78578382	Yes	No	N/A	N/A	N/A	N/A	N/A	N/A		741	409	rs10057188	5	78541966	rs17389266	78578382	Yes	No	N/A	N/A	N/A	N/A	N/A	N/A
742	410	rs115873146	5	88210806			No	No	N/A	N/A	N/A	N/A	N/A	N/A		742	410	rs115873146	5	88210806			No	N/A	N/A	N/A	N/A	N/A	N/A	N/A		742	410	rs115873146	5	88210806			No	N/A	N/A	N/A	N/A	N/A	N/A	N/A
743	411	rs10042588	5	88477499			No	No	N/A	N/A	N/A	N/A	N/A	N/A		743	411	rs10042588	5	88477499			No	N/A	N/A	N/A	N/A	N/A	N/A	N/A		743	411	rs10042588	5	88477499			No	N/A	N/A	N/A	N/A	N/A	N/A	N/A
744	412	rs10067451	5	88646688			Yes	No	N/A	N/A	N/A	N/A	N/A	N/A		744	412	rs10067451	5	88646688			Yes	No	N/A	N/A	N/A	N/A	N/A	N/A		744	412	rs10067451	5	88646688			Yes	No	N/A	N/A	N/A	N/A	N/A	N/A
745	413	rs10061297	5	88874190			Yes	No	N/A	N/A	N/A	N/A	N/A	N/A		745	413	rs10061297	5	88874190			Yes	No	N/A	N/A	N/A	N/A	N/A	N/A		745	413	rs10061297	5	88874190			Yes	No	N/A	N/A	N/A	N/A	N/A	N/A
746	414	rs62380354	5	90189094			Yes	No	N/A	N/A	N/A	N/A	N/A	N/A		746	414	rs62380354	5	90189094			Yes	No	N/A	N/A	N/A	N/A	N/A	N/A		746	414	rs62380354	5	90189094			Yes	No	N/A	N/A	N/A	N/A	N/A	N/A
747	415	rs7731530	5	92647647			Yes	No	N/A	N/A	N/A	N/A	N/A	N/A		747	415	rs7731530	5	92647647			Yes	No	N/A	N/A	N/A	N/A	N/A	N/A		747	415	rs7731530	5	92647647			Yes	No	N/A	N/A	N/A	N/A	N/A	N/A
748	416	rs27044	5	96783148			Yes	Yes	ENSG00000272109	Antisense to ERAP1	LncRNA	9.21752	1.02313e-19	1.21832		748	416	rs27044	5	96783148			Yes	Yes	ENSG00000248734	Novel Transcript	LncRNA	4.27651	2.13879e-05	0.115867		748	416	rs27044	5	96783148			Yes	Yes	ENSG00000164308	ERAP2	Protein coding gene	-10.1643	1.0217e-22	-1.23947
749									ENSG00000247121	Antisense to LNPEP/ERAP2	LncRNA	4.08409	4.66413e-05	1.01391		749									ENSG00000272109	Antisense to ERAP1	LncRNA	5.1113	4.04557e-07	0.154121		749									ENSG00000272109	Antisense to ERAP1	LncRNA	6.72154	3.75798e-11	0.209354
750									ENSG00000153113	CAST	Protein coding gene	6.89677	8.7676e-12	204.552		750									ENSG00000164308	ERAP2	Protein coding gene	-9.05681	1.10115e-18	-1.08993		750									ENSG00000164307	ERAP1	Protein coding gene	11.0199	3.91756e-26	0.269799
751									ENSG00000164307	ERAP1	Protein coding gene	23.6584	4.47522e-105	309.124		751									ENSG00000164307	ERAP1	Protein coding gene	10.1356	9.71995e-23	0.23724		751									ENSG00000248734	Novel Transcript	LncRNA	5.19589	2.68273e-07	0.154971
752									ENSG00000164308	ERAP2	Protein coding gene	-12.2094	2.53758e-32	-542.149		752																752
753									ENSG00000248734	Novel Transcript	LncRNA	7.67858	2.92227e-14	1.38778		753																753
754	417	rs27434	5	96793809			Yes	Yes	ENSG00000272109	Antisense to ERAP1	LncRNA	10.1222	2.52e-23	1.35962		754	417	rs27434	5	96793809			Yes	Yes	ENSG00000272109	Antisense to ERAP1	LncRNA	5.34259	1.20977e-07	0.162853		754	417	rs27434	5	96793809			Yes	Yes	ENSG00000272109	Antisense to ERAP1	LncRNA	6.94276	8.85816e-12	0.217832
755									ENSG00000153113	CAST	Protein coding gene	4.82388	1.6e-06	153.005		755									ENSG00000164307	ERAP1	Protein coding gene	15.8288	5.00328e-49	0.346742		755									ENSG00000248734	Novel Transcript	LncRNA	5.46085	6.60889e-08	0.164084
756									ENSG00000164307	ERAP1	Protein coding gene	32.7861	2.63982e-177	390.645		756									ENSG00000248734	Novel Transcript	LncRNA	6.18189	1.02981e-09	0.16746		756									ENSG00000164307	ERAP1	Protein coding gene	13.9877	2.43077e-39	0.330931
757									ENSG00000164308	ERAP2	Protein coding gene	-8.70204	1.11322e-17	-421.316		757									ENSG00000164308	ERAP2	Protein coding gene	-6.35795	3.51352e-10	-0.794425		757									ENSG00000164308	ERAP2	Protein coding gene	-4.40864	1.20538e-05	-0.573714
758									ENSG00000248734	Novel Transcript	LncRNA	9.71173	1.18765e-21	1.77219		758																758
759	418	rs2549794	5	96908845			Yes	Yes	ENSG00000272109	Antisense to ERAP1	LncRNA	8.58583	2.89e-17	1.52533		759	418	rs2549794	5	96908845			Yes	Yes	ENSG00000164308	ERAP2	Protein coding gene	34.8126	7.09014e-160	2.44718		759	418	rs2549794	5	96908845			Yes	Yes	ENSG00000164308	ERAP2	Protein coding gene	31.9289	2.87514e-138	2.40798
760									ENSG00000247121	Antisense to LNPEP/ERAP2	LncRNA	-5.49428	4.61936e-08	-1.23965		760									ENSG00000164307	ERAP1	Protein coding gene	-4.62209	4.45799e-06	-0.101417		760									ENSG00000247121	Antisense to LNPEP/ERAP2	LncRNA	-4.82915	1.68848e-06	-0.0871023
761									ENSG00000153113	CAST	Protein coding gene	-4.75817	2.14622e-06	-110.998		761																761
762									ENSG00000164307	ERAP1	Protein coding gene	29.8585	1.94e-145	398.425		762																762
763									ENSG00000164308	ERAP2	Protein coding gene	49.7226	2.22507e-291	1197.13		763																763
764									ENSG00000113441	LNPEP	Protein coding gene	7.84869	8.05266e-15	142.814		764																764
765									ENSG00000248734	Novel Transcript	LncRNA	7.88523	7.26e-15	1.8702		765																765
766	419	rs1363098	5	104531638			Yes	No	N/A	N/A	N/A	N/A	N/A	N/A		766	419	rs1363098	5	104531638			Yes	No	N/A	N/A	N/A	N/A	N/A	N/A		766	419	rs1363098	5	104531638			Yes	No	N/A	N/A	N/A	N/A	N/A	N/A
767	420	rs286809	5	108122936			Yes	No	N/A	N/A	N/A	N/A	N/A	N/A		767	420	rs286809	5	108122936			Yes	No	N/A	N/A	N/A	N/A	N/A	N/A		767	420	rs286809	5	108122936			Yes	No	N/A	N/A	N/A	N/A	N/A	N/A
768	421	rs79409628	5	108778039			Yes	Yes	ENSG00000151422	FER	Protein coding gene	9.44733	1.32096e-20	138.704		768	421	rs79409628	5	108778039			Yes	No	N/A	N/A	N/A	N/A	N/A	N/A		768	421	rs79409628	5	108778039			Yes	Yes	ENSG00000151422	FER	Protein coding gene	4.29714	1.97775e-05	0.105019
769	422	rs959949	5	113008385			Yes	Yes	ENSG00000171444	MCC	Protein coding gene	-3.73462	0.000197231	-89.0962		769	422	rs959949	5	113008385			Yes	No	N/A	N/A	N/A	N/A	N/A	N/A		769	422	rs959949	5	113008385			Yes	No	N/A	N/A	N/A	N/A	N/A	N/A
770	423	rs4705752	5	113030981			Yes	Yes	ENSG00000171444	MCC	Protein coding gene	-4.79994	1.74922e-06	-86.0216		770	423	rs4705752	5	113030981			Yes	No	N/A	N/A	N/A	N/A	N/A	N/A		770	423	rs4705752	5	113030981			Yes	No	N/A	N/A	N/A	N/A	N/A	N/A
771									ENSG00000153037	SRP19	Protein coding gene	5.25399	1.77313e-07	11.5308		771																771
772	424	rs433750	5	114760905			Yes	No	N/A	N/A	N/A	N/A	N/A	N/A		772	424	rs433750	5	114760905			Yes	No	N/A	N/A	N/A	N/A	N/A	N/A		772	424	rs433750	5	114760905			Yes	No	N/A	N/A	N/A	N/A	N/A	N/A
773	425	rs11241305	5	115048720			Yes	No	N/A	N/A	N/A	N/A	N/A	N/A		773	425	rs11241305	5	115048720			Yes	No	N/A	N/A	N/A	N/A	N/A	N/A		773	425	rs11241305	5	115048720			Yes	No	N/A	N/A	N/A	N/A	N/A	N/A
774	426	rs1432457	5	120445874			Yes	Yes	ENSG00000184838	PRR16	Protein coding gene	-4.7115	2.69208e-06	-7.38617		774	426	rs1432457	5	120445874			Yes	No	N/A	N/A	N/A	N/A	N/A	N/A		774	426	rs1432457	5	120445874			Yes	No	N/A	N/A	N/A	N/A	N/A	N/A
775	427	rs4492140	5	121871208	rs58523030	121867714	Yes	No	N/A	N/A	N/A	N/A	N/A	N/A		775	427	rs4492140	5	121871208	rs58523030	121867714	Yes	No	N/A	N/A	N/A	N/A	N/A	N/A		775	427	rs4492140	5	121871208	rs58523030	121867714	Yes	No	N/A	N/A	N/A	N/A	N/A	N/A
776	428	rs1422278	5	123131722			Yes	No	N/A	N/A	N/A	N/A	N/A	N/A		776	428	rs1422278	5	123131722			Yes	No	N/A	N/A	N/A	N/A	N/A	N/A		776	428	rs1422278	5	123131722			Yes	No	N/A	N/A	N/A	N/A	N/A	N/A
777	429	rs589928	5	123144623			Yes	Yes	ENSG00000061455	PRDM6	Protein coding gene	6.15774	9.50939e-10	18.1455		777	429	rs589928	5	123144623			Yes	No	N/A	N/A	N/A	N/A	N/A	N/A		777	429	rs589928	5	123144623			Yes	No	N/A	N/A	N/A	N/A	N/A	N/A
778	430	rs337100	5	123210816			Yes	Yes	ENSG00000061455	PRDM6	Protein coding gene	6.12922	1.13299e-09	17.9378		778	430	rs337100	5	123210816			Yes	No	N/A	N/A	N/A	N/A	N/A	N/A		778	430	rs337100	5	123210816			Yes	No	N/A	N/A	N/A	N/A	N/A	N/A
779									ENSG00000263432	RN7SL689P	Misc RNA	-4.10211	4.383e-05	-1.22878		779																779
780	431	rs10478580	5	123375474			Yes	Yes	ENSG00000168944	CEP120	Protein coding gene	6.29249	4.11654e-10	48.4681		780	431	rs10478580	5	123375474			Yes	No	N/A	N/A	N/A	N/A	N/A	N/A		780	431	rs10478580	5	123375474			Yes	No	N/A	N/A	N/A	N/A	N/A	N/A
781	432	rs17150407	5	123388973			Yes	Yes	ENSG00000168944	CEP120	Protein coding gene	-16.6601	3.30508e-57	-46.0593		781	432	rs17150407	5	123388973			Yes	Yes	ENSG00000168944	CEP120	Protein coding gene	-7.12791	2.36017e-12	-0.077421		781	432	rs17150407	5	123388973			Yes	Yes	ENSG00000168944	CEP120	Protein coding gene	-7.54264	1.44947e-13	-0.0780373
782	433	rs6884993	5	123410834			Yes	Yes	ENSG00000168944	CEP120	Protein coding gene	8.33299	1.79005e-16	26.6687		782	433	rs6884993	5	123410834			Yes	Yes	ENSG00000168944	CEP120	Protein coding gene	4.0312	6.10461e-05	0.0484243		782	433	rs6884993	5	123410834			Yes	No	N/A	N/A	N/A	N/A	N/A	N/A
783									ENSG00000250539	KRT8P33	Pseudogene	-4.40642	1.14923e-05	-1.40275		783																783
784	434	rs6893502	5	123661708			Yes	Yes	ENSG00000168944	CEP120	Protein coding gene	-6.4995	1.19889e-10	-26.6557		784	434	rs6893502	5	123661708			Yes	No	N/A	N/A	N/A	N/A	N/A	N/A		784	434	rs6893502	5	123661708			Yes	No	N/A	N/A	N/A	N/A	N/A	N/A
785	435	rs6891344	5	123800962			Yes	Yes	ENSG00000168944	CEP120	Protein coding gene	5.95541	3.44436e-09	29.3747		785	435	rs6891344	5	123800962			Yes	No	N/A	N/A	N/A	N/A	N/A	N/A		785	435	rs6891344	5	123800962			Yes	No	N/A	N/A	N/A	N/A	N/A	N/A
786	436	rs59430737	5	128221876			Yes	Yes	ENSG00000245937	LINC01184	LncRNA	5.75067	1.08003e-08	13.2886		786	436	rs59430737	5	128221876			Yes	No	N/A	N/A	N/A	N/A	N/A	N/A		786	436	rs59430737	5	128221876			Yes	No	N/A	N/A	N/A	N/A	N/A	N/A
787	437	rs4836377	5	128507845			Yes	Yes	ENSG00000248634	Novel Transcript	LncRNA	4.6406	3.78406e-06	0.276719		787	437	rs4836377	5	128507845			Yes	No	N/A	N/A	N/A	N/A	N/A	N/A		787	437	rs4836377	5	128507845			Yes	Yes	ENSG00000113396	SLC27A6	Protein coding gene	3.92489	9.54286e-05	0.12207
788									ENSG00000113396	SLC27A6	Protein coding gene	3.85785	0.000119353	1.28201		788																788
789	438	rs1030271	5	131296962	rs52833337	131277907	No	No	N/A	N/A	N/A	N/A	N/A	N/A		789	438	rs1030271	5	131296962	rs52833337	131277907	No	N/A	N/A	N/A	N/A	N/A	N/A	N/A		789	438	rs1030271	5	131296962	rs52833337	131277907	No	N/A	N/A	N/A	N/A	N/A	N/A	N/A
790	439	rs7721882	5	132083255			Yes	Yes	ENSG00000169567	HINT1	Protein coding gene	-4.01285	6.30176e-05	-43.8859		790	439	rs7721882	5	132083255			Yes	Yes	ENSG00000197375	SLC22A5	Protein coding gene	-7.26587	9.15331e-13	-0.128162		790	439	rs7721882	5	132083255			Yes	Yes	ENSG00000197375	SLC22A5	Protein coding gene	-5.48457	5.81299e-08	-0.103555
791									ENSG00000158987	RAPGEF6	Protein coding gene	-4.89628	1.08477e-06	-9.60399		791									ENSG00000169567	HINT1	Protein coding gene	-4.05776	5.46343e-05	-0.0572671		791
792									ENSG00000197375	SLC22A5	Protein coding gene	-12.7253	2.91047e-35	-18.8761		792																792
793	440	rs11242115	5	132490721			Yes	Yes	ENSG00000197375	SLC22A5	Protein coding gene	-11.6597	4.17075e-30	-17.7574		793	440	rs11242115	5	132490721			Yes	Yes	ENSG00000197375	SLC22A5	Protein coding gene	-6.03536	2.47088e-09	-0.109181		793	440	rs11242115	5	132490721			Yes	Yes	ENSG00000197375	SLC22A5	Protein coding gene	-5.2373	2.16373e-07	-0.100713
794									ENSG00000131435	PDLIM4	Protein coding gene	-3.7757	0.00016593	-41.5152		794																794
795	441	rs55747751	5	133061659			Yes	Yes	ENSG00000170606	HSPA4	Protein coding gene	-12.9966	3.9492e-36	-593.891		795	441	rs55747751	5	133061659			Yes	Yes	ENSG00000170606	HSPA4	Protein coding gene	-5.16292	3.10254e-07	-0.13179		795	441	rs55747751	5	133061659			Yes	Yes	ENSG00000170606	HSPA4	Protein coding gene	-5.97255	3.73221e-09	-0.136954
796	442	rs61755724	5	133073275			Yes	No	N/A	N/A	N/A	N/A	N/A	N/A		796	442	rs61755724	5	133073275			Yes	No	N/A	N/A	N/A	N/A	N/A	N/A		796	442	rs61755724	5	133073275			Yes	No	N/A	N/A	N/A	N/A	N/A	N/A
797	443	rs1864254	5	140653362			Yes	Yes	ENSG00000112855	HARS2	Protein coding gene	9.04344	4.68512e-19	15.5852		797	443	rs1864254	5	140653362			Yes	Yes	ENSG00000146007	ZMAT2	Protein coding gene	4.2218	2.7149e-05	0.0473334		797	443	rs1864254	5	140653362			Yes	Yes	ENSG00000146007	ZMAT2	Protein coding gene	5.40207	9.06458e-08	0.0613623
798									ENSG00000113141	IK	Protein coding gene	5.22728	1.96856e-07	14.5017		798									ENSG00000112855	HARS2	Protein coding gene	6.75972	2.74289e-11	0.0655761		798									ENSG00000112855	HARS2	Protein coding gene	3.8008	0.000156921	0.0395585
799									ENSG00000131495	NDUFA2	Protein coding gene	-6.22416	6.77541e-10	-14.7746		799																799									ENSG00000202111	VTRNA1-2	Misc RNA	7.49531	2.02562e-13	0.201321
800									ENSG00000204967	PCDHA4	Protein coding gene	5.04522	5.09578e-07	0.917032		800																800
801									ENSG00000202111	VTRNA1-2	Misc RNA	10.8471	2.01213e-26	0.64991		801																801
802									ENSG00000120314	WDR55	Protein coding gene	3.97207	7.47087e-05	13.0688		802																802
803									ENSG00000146007	ZMAT2	Protein coding gene	10.7957	3.38231e-26	32.9133		803																803
804	444	rs246074	5	140928384			Yes	Yes	ENSG00000112855	HARS2	Protein coding gene	7.03646	3.01704e-12	11.9384		804	444	rs246074	5	140928384			Yes	Yes	ENSG00000112855	HARS2	Protein coding gene	4.33759	1.63352e-05	0.0408495		804	444	rs246074	5	140928384			Yes	Yes	ENSG00000202111	VTRNA1-2	Misc RNA	5.96044	4.005e-09	0.15867
805									ENSG00000131495	NDUFA2	Protein coding gene	-4.497	7.59094e-06	-10.4822		805																805									ENSG00000146007	ZMAT2	Protein coding gene	4.75119	2.45937e-06	0.0529892
806									ENSG00000204967	PCDHA4	Protein coding gene	4.15736	3.40592e-05	0.738163		806																806
807									ENSG00000113209	PCDHB5	Protein coding gene	-3.8035	0.000148528	-1.94619		807																807
808									ENSG00000202111	VTRNA1-2	Misc RNA	8.36349	1.39899e-16	0.495685		808																808
809									ENSG00000146007	ZMAT2	Protein coding gene	8.6528	1.29845e-17	26.0441		809																809
810	445	rs351260	5	141930259			No	No	N/A	N/A	N/A	N/A	N/A	N/A		810	445	rs351260	5	141930259			No	N/A	N/A	N/A	N/A	N/A	N/A	N/A		810	445	rs351260	5	141930259			No	N/A	N/A	N/A	N/A	N/A	N/A	N/A
811	446	rs2400509	5	148316455			Yes	Yes	ENSG00000145868	FBXO38	Protein coding gene	-7.96646	3.25131e-15	-27.8954		811	446	rs2400509	5	148316455			Yes	Yes	ENSG00000247199	FBXO38-DT	LncRNA	-5.9205	4.84509e-09	-0.153659		811	446	rs2400509	5	148316455			Yes	Yes	ENSG00000247199	FBXO38-DT	LncRNA	-3.89965	0.000105704	-0.104459
812									ENSG00000247199	LOC102546294	LncRNA	-7.97679	3.00088e-15	-1.78064		812																812
813	447	rs10043775	5	148425557			Yes	Yes	ENSG00000145868	FBXO38	Protein coding gene	-10.2321	8.78e-24	-32.874		813	447	rs10043775	5	148425557			Yes	Yes	ENSG00000145868	FBXO38	Protein coding gene	-4.61709	4.56367e-06	-0.0438916		813	447	rs10043775	5	148425557			Yes	Yes	ENSG00000145868	FBXO38	Protein coding gene	-3.86067	0.000123656	-0.0347989
814									ENSG00000247199	LOC102546294	LncRNA	-5.57068	3.01e-08	-1.16874		814									ENSG00000247199	FBXO38-DT	LncRNA	-3.99101	7.21229e-05	-0.0995705		814
815									ENSG00000200161	RN7SKP145	Misc RNA	3.13292	0.00176503	0.00375163		815																815
816	448	rs78909293	5	148955687			Yes	No	N/A	N/A	N/A	N/A	N/A	N/A		816	448	rs78909293	5	148955687			Yes	No	N/A	N/A	N/A	N/A	N/A	N/A		816	448	rs78909293	5	148955687			Yes	No	N/A	N/A	N/A	N/A	N/A	N/A
817	449	rs994446	5	148968832			Yes	Yes	ENSG00000173210	ABLIM3	Protein coding gene	-3.59912	0.000332905	-44.7084		817	449	rs994446	5	148968832			Yes	No	N/A	N/A	N/A	N/A	N/A	N/A		817	449	rs994446	5	148968832			Yes	No	N/A	N/A	N/A	N/A	N/A	N/A
818									ENSG00000169252	ADRB2	Protein coding gene	-3.12006	0.00184341	-4.39706		818																818
819									ENSG00000250072	SH3TC2-DT	LncRNA	-4.31852	1.68e-05	-0.272578		819																819
820	450	rs157350	5	156712558			Yes	Yes	ENSG00000170624	SGCD	Protein coding gene	3.92646	9.02065e-05	136.686		820	450	rs157350	5	156712558			Yes	No	N/A	N/A	N/A	N/A	N/A	N/A		820	450	rs157350	5	156712558			Yes	No	N/A	N/A	N/A	N/A	N/A	N/A
821	451	rs157678	5	156718643			Yes	Yes	ENSG00000170624	SGCD	Protein coding gene	4.32629	1.64834e-05	114.745		821	451	rs157678	5	156718643			Yes	No	N/A	N/A	N/A	N/A	N/A	N/A		821	451	rs157678	5	156718643			Yes	No	N/A	N/A	N/A	N/A	N/A	N/A
822	452	rs3117736	5	158035991			Yes	No	N/A	N/A	N/A	N/A	N/A	N/A		822	452	rs3117736	5	158035991			Yes	No	N/A	N/A	N/A	N/A	N/A	N/A		822	452	rs3117736	5	158035991			Yes	No	N/A	N/A	N/A	N/A	N/A	N/A
823	453	rs716375	5	158119944			Yes	No	N/A	N/A	N/A	N/A	N/A	N/A		823	453	rs716375	5	158119944			Yes	No	N/A	N/A	N/A	N/A	N/A	N/A		823	453	rs716375	5	158119944			Yes	No	N/A	N/A	N/A	N/A	N/A	N/A
824	454	rs7737275	5	158389134			Yes	No	N/A	N/A	N/A	N/A	N/A	N/A		824	454	rs7737275	5	158389134			Yes	No	N/A	N/A	N/A	N/A	N/A	N/A		824	454	rs7737275	5	158389134			Yes	No	N/A	N/A	N/A	N/A	N/A	N/A
825	455	rs62386482	5	158427960			Yes	Yes	ENSG00000253424	Novel Transcript	LncRNA	3.89829	0.000101248	0.0128016		825	455	rs62386482	5	158427960			Yes	No	N/A	N/A	N/A	N/A	N/A	N/A		825	455	rs62386482	5	158427960			Yes	No	N/A	N/A	N/A	N/A	N/A	N/A
826	456	rs2963444	5	158511862			Yes	No	N/A	N/A	N/A	N/A	N/A	N/A		826	456	rs2963444	5	158511862			Yes	No	N/A	N/A	N/A	N/A	N/A	N/A		826	456	rs2963444	5	158511862			Yes	No	N/A	N/A	N/A	N/A	N/A	N/A
827	457	rs31864	5	158793185			Yes	Yes	ENSG00000164330	EBF1	Protein coding gene	-4.88695	1.13655e-06	-28.0792		827	457	rs31864	5	158793185			Yes	No	N/A	N/A	N/A	N/A	N/A	N/A		827	457	rs31864	5	158793185			Yes	Yes	ENSG00000164330	EBF1	Protein coding gene	-3.72419	0.000211876	-0.140139
828	458	rs10052777	5	158842073			Yes	Yes	ENSG00000164330	EBF1	Protein coding gene	3.92476	9.19768e-05	26.489		828	458	rs10052777	5	158842073			Yes	No	N/A	N/A	N/A	N/A	N/A	N/A		828	458	rs10052777	5	158842073			Yes	No	N/A	N/A	N/A	N/A	N/A	N/A
829	459	rs888987	5	159021393			No	No	N/A	N/A	N/A	N/A	N/A	N/A		829	459	rs888987	5	159021393			No	N/A	N/A	N/A	N/A	N/A	N/A	N/A		829	459	rs888987	5	159021393			No	N/A	N/A	N/A	N/A	N/A	N/A	N/A
830	460	rs114503346	5	172765347			Yes	No	N/A	N/A	N/A	N/A	N/A	N/A		830	460	rs114503346	5	172765347			Yes	No	N/A	N/A	N/A	N/A	N/A	N/A		830	460	rs114503346	5	172765347			Yes	No	N/A	N/A	N/A	N/A	N/A	N/A
831	461	rs34471628	5	172769749			Yes	No	N/A	N/A	N/A	N/A	N/A	N/A		831	461	rs34471628	5	172769749			Yes	No	N/A	N/A	N/A	N/A	N/A	N/A		831	461	rs34471628	5	172769749			Yes	No	N/A	N/A	N/A	N/A	N/A	N/A
832	462	rs55993676	5	173876389			Yes	Yes	ENSG00000113742	CPEB4	Protein coding gene	8.38066	1.21741e-16	75.8201		832	462	rs55993676	5	173876389			Yes	No	N/A	N/A	N/A	N/A	N/A	N/A		832	462	rs55993676	5	173876389			Yes	Yes	ENSG00000113742	CPEB4	Protein coding gene	4.33699	1.6591e-05	0.106895
833	463	rs28362590	5	177304451			Yes	Yes	ENSG00000169230	PRELID1	Protein coding gene	-6.82237	1.30595e-11	-50.4591		833	463	rs28362590	5	177304451			Yes	Yes	ENSG00000169228	RAB24	Protein coding gene	3.66065	0.000268867	0.0701954		833	463	rs28362590	5	177304451			Yes	Yes	ENSG00000169228	RAB24	Protein coding gene	3.794	0.000161196	0.0760082
834									ENSG00000169228	RAB24	Protein coding gene	6.3387	3.07729e-10	5.07241		834																834									ENSG00000169220	RGS14	Protein coding gene	3.85971	0.000124129	0.187635
835									ENSG00000169220	RGS14	Protein coding gene	4.73034	2.45736e-06	7.7823		835																835
836	464	rs7763581	6	1614132			No	No	N/A	N/A	N/A	N/A	N/A	N/A		836	464	rs7763581	6	1614132			No	N/A	N/A	N/A	N/A	N/A	N/A	N/A		836	464	rs7763581	6	1614132			No	N/A	N/A	N/A	N/A	N/A	N/A	N/A
837	465	rs2569880	6	1618731	rs2745599	1613451	Yes	No	N/A	N/A	N/A	N/A	N/A	N/A		837	465	rs2569880	6	1618731	rs2745599	1613451	Yes	No	N/A	N/A	N/A	N/A	N/A	N/A		837	465	rs2569880	6	1618731	rs2745599	1613451	Yes	No	N/A	N/A	N/A	N/A	N/A	N/A
838	466	rs2505675	6	2355441			Yes	Yes	ENSG00000250903	GMDS-DT	LncRNA	-5.7326	1.2e-08	-5.2365		838	466	rs2505675	6	2355441			Yes	No	N/A	N/A	N/A	N/A	N/A	N/A		838	466	rs2505675	6	2355441			Yes	No	N/A	N/A	N/A	N/A	N/A	N/A
839	467	rs1334576	6	7211585			Yes	No	N/A	N/A	N/A	N/A	N/A	N/A		839	467	rs1334576	6	7211585			Yes	No	N/A	N/A	N/A	N/A	N/A	N/A		839	467	rs1334576	6	7211585			Yes	No	N/A	N/A	N/A	N/A	N/A	N/A
840	468	rs11964049	6	7708819			Yes	No	N/A	N/A	N/A	N/A	N/A	N/A		840	468	rs11964049	6	7708819			Yes	No	N/A	N/A	N/A	N/A	N/A	N/A		840	468	rs11964049	6	7708819			Yes	No	N/A	N/A	N/A	N/A	N/A	N/A
841	469	rs1630736	6	12295754	rs2248580	12291749	Yes	No	N/A	N/A	N/A	N/A	N/A	N/A		841	469	rs1630736	6	12295754	rs2248580	12291749	Yes	No	N/A	N/A	N/A	N/A	N/A	N/A		841	469	rs1630736	6	12295754	rs2248580	12291749	Yes	No	N/A	N/A	N/A	N/A	N/A	N/A
842	470	rs5370	6	12296022			Yes	No	N/A	N/A	N/A	N/A	N/A	N/A		842	470	rs5370	6	12296022			Yes	No	N/A	N/A	N/A	N/A	N/A	N/A		842	470	rs5370	6	12296022			Yes	No	N/A	N/A	N/A	N/A	N/A	N/A
843	471	rs9394959	6	12578627	rs2504897	12573494	Yes	No	N/A	N/A	N/A	N/A	N/A	N/A		843	471	rs9394959	6	12578627	rs2504897	12573494	Yes	No	N/A	N/A	N/A	N/A	N/A	N/A		843	471	rs9394959	6	12578627	rs2504897	12573494	Yes	No	N/A	N/A	N/A	N/A	N/A	N/A
844	472	rs9349379	6	12903725			Yes	No	N/A	N/A	N/A	N/A	N/A	N/A		844	472	rs9349379	6	12903725			Yes	No	N/A	N/A	N/A	N/A	N/A	N/A		844	472	rs9349379	6	12903725			Yes	No	N/A	N/A	N/A	N/A	N/A	N/A
845	473	rs16885	6	16306520			Yes	No	N/A	N/A	N/A	N/A	N/A	N/A		845	473	rs16885	6	16306520			Yes	No	N/A	N/A	N/A	N/A	N/A	N/A		845	473	rs16885	6	16306520			Yes	No	N/A	N/A	N/A	N/A	N/A	N/A
846	474	rs12216497	6	19028392			Yes	No	N/A	N/A	N/A	N/A	N/A	N/A		846	474	rs12216497	6	19028392			Yes	No	N/A	N/A	N/A	N/A	N/A	N/A		846	474	rs12216497	6	19028392			Yes	No	N/A	N/A	N/A	N/A	N/A	N/A
847	475	rs7756992	6	20679478			Yes	Yes	ENSG00000145996	CDKAL1	Protein coding gene	3.30625	0.000974785	6.2105		847	475	rs7756992	6	20679478			Yes	No	N/A	N/A	N/A	N/A	N/A	N/A		847	475	rs7756992	6	20679478			Yes	No	N/A	N/A	N/A	N/A	N/A	N/A
848	476	rs196051	6	22055902			No	No	N/A	N/A	N/A	N/A	N/A	N/A		848	476	rs196051	6	22055902			No	N/A	N/A	N/A	N/A	N/A	N/A	N/A		848	476	rs196051	6	22055902			No	N/A	N/A	N/A	N/A	N/A	N/A	N/A
849	477	rs9379764	6	25413795			Yes	No	N/A	N/A	N/A	N/A	N/A	N/A		849	477	rs9379764	6	25413795			Yes	No	N/A	N/A	N/A	N/A	N/A	N/A		849	477	rs9379764	6	25413795			Yes	No	N/A	N/A	N/A	N/A	N/A	N/A
850	478	rs9295661	6	25449798			Yes	No	N/A	N/A	N/A	N/A	N/A	N/A		850	478	rs9295661	6	25449798			Yes	Yes	ENSG00000186470	BTN3A2	Protein coding gene	-10.497	3.57283e-24	-0.569003		850	478	rs9295661	6	25449798			Yes	Yes	ENSG00000186470	BTN3A2	Protein coding gene	-9.39797	7.9159e-20	-0.528979
851	479	rs2274089	6	25488355			Yes	Yes	ENSG00000272462	LINC02980	LncRNA	-9.16285	1.65e-19	-8.06029		851	479	rs2274089	6	25488355			Yes	Yes	ENSG00000272462	LINC02980	LncRNA	-7.37178	4.37843e-13	-0.354343		851	479	rs2274089	6	25488355			Yes	Yes	ENSG00000272462	LINC02980	LncRNA	-6.5204	1.35137e-10	-0.39615
852									ENSG00000124568	SLC17A1	Protein coding gene	3.23659	0.00123668	0.0292037		852																852
853	480	rs62393683	6	25633204			Yes	Yes	ENSG00000272462	LINC02980	LncRNA	-5.11927	3.59381e-07	-3.65871		853	480	rs62393683	6	25633204			Yes	Yes	ENSG00000272462	LINC02980	LncRNA	-4.51828	7.21974e-06	-0.160098		853	480	rs62393683	6	25633204			Yes	No	N/A	N/A	N/A	N/A	N/A	N/A
854	481	rs9467558	6	25675140			Yes	Yes	ENSG00000186470	BTN3A2	Protein coding gene	-4.85403	1.34e-06	-34.494		854	481	rs9467558	6	25675140			Yes	No	N/A	N/A	N/A	N/A	N/A	N/A		854	481	rs9467558	6	25675140			Yes	No	N/A	N/A	N/A	N/A	N/A	N/A
855	482	rs62394271	6	25826926			Yes	No	N/A	N/A	N/A	N/A	N/A	N/A		855	482	rs62394271	6	25826926			Yes	No	N/A	N/A	N/A	N/A	N/A	N/A		855	482	rs62394271	6	25826926			Yes	No	N/A	N/A	N/A	N/A	N/A	N/A
856	483	rs17587226	6	25962076			Yes	Yes	ENSG00000284688	BTN1A1P1	Pseudogene	3.81935	0.000139	0.170183		856	483	rs17587226	6	25962076			Yes	Yes	ENSG00000186470	BTN3A2	Protein coding gene	-11.2793	2.10958e-27	-0.562175		856	483	rs17587226	6	25962076			Yes	Yes	ENSG00000186470	BTN3A2	Protein coding gene	-10.529	3.7761e-24	-0.535877
857									ENSG00000186470	BTN3A2	Protein coding gene	-17.4405	4.8e-62	-203.897		857																857									ENSG00000272462	LINC02980	LncRNA	4.1904	3.14486e-05	0.236336
858									ENSG00000079691	CARMIL1	Protein coding gene	-5.75458	1.11347e-08	-81.6637		858																858
859									ENSG00000187837	H1-2	Protein coding gene	-5.13613	3.18e-07	-133.615		859																859
860									ENSG00000278637	H4C1	Protein coding gene	-5.74115	1.14e-08	-35.527		860																860
861									ENSG00000278705	H4C2	Protein coding gene	4.00788	6.43e-05	58.9363		861																861
862									ENSG00000272462	LINC02980	LncRNA	5.50596	4.33e-08	4.94849		862																862
863	484	rs1799945	6	26090951			Yes	Yes	ENSG00000186470	BTN3A2	Protein coding gene	4.04308	5.6273e-05	46.8127		863	484	rs1799945	6	26090951			Yes	No	N/A	N/A	N/A	N/A	N/A	N/A		863	484	rs1799945	6	26090951			Yes	No	N/A	N/A	N/A	N/A	N/A	N/A
864									ENSG00000180573	H2AC6	Protein coding gene	3.70998	0.000215015	46.9303		864																864
865									ENSG00000180573	HIST1H2AC	Protein coding gene	3.73168	0.000199516	57.7719		865																865
866									ENSG00000272462	LINC02980	LncRNA	4.23641	2.45e-05	3.41312		866																866
867	485	rs1800562	6	26092913			Yes	Yes	ENSG00000124610	H1-1	Protein coding gene	-4.31137	1.73e-05	-20.3606		867	485	rs1800562	6	26092913			Yes	Yes	ENSG00000272462	LINC02980	LncRNA	-11.6331	6.46212e-29	-0.631524		867	485	rs1800562	6	26092913			Yes	Yes	ENSG00000124610	H1-1	Protein coding gene	-3.95719	8.36523e-05	-0.653238
868									ENSG00000180573	H2AC6	Protein coding gene	-4.27758	2.01e-05	-76.1093		868																868									ENSG00000272462	LINC02980	LncRNA	-9.86992	1.37683e-21	-0.663994
869									ENSG00000278705	H4C2	Protein coding gene	-4.17519	3.15e-05	-71.1742		869																869
870									ENSG00000124610	HIST1H1A	Protein coding gene	-4.11518	4.15e-05	-20.0834		870																870
871									ENSG00000180573	HIST1H2AC	Protein coding gene	-3.59175	0.000342357	-75.25		871																871
872									ENSG00000182952	HMGN4	Protein coding gene	3.96067	7.83e-05	37.8098		872																872
873									ENSG00000272462	LINC02980	LncRNA	-14.4282	3.16e-44	-14.2181		873																873
874									ENSG00000219770	VN1R11P	Pseudogene	3.57633	0.00035977	0.0101368		874																874
875									ENSG00000181315	ZNF322	Protein coding gene	-4.11157	4.15e-05	-25.152		875																875
876	486	rs198841	6	26111443			Yes	Yes	ENSG00000186470	BTN3A2	Protein coding gene	-6.35607	2.76e-10	-44.9566		876	486	rs198841	6	26111443			Yes	Yes	ENSG00000186470	BTN3A2	Protein coding gene	-4.2286	2.63601e-05	-0.121469		876	486	rs198841	6	26111443			Yes	Yes	ENSG00000272462	LINC02980	LncRNA	9.50095	3.31162e-20	0.295834
877									ENSG00000187837	H1-2	Protein coding gene	-4.02706	6.01886e-05	-72.5528		877									ENSG00000272462	LINC02980	LncRNA	12.0301	1.1851e-30	0.323962		877
878									ENSG00000180573	H2AC6	Protein coding gene	8.98582	7.71e-19	75.3552		878																878
879									ENSG00000180596	H2BC4	Protein coding gene	5.4112	7.3e-08	64.3386		879																879
880									ENSG00000197061	H4C3	Protein coding gene	7.55832	7.16e-14	61.8391		880																880
881									ENSG00000272462	LINC02980	LncRNA	15.0157	1.63e-47	7.08398		881																881
882	487	rs74571768	6	26122319			Yes	Yes	ENSG00000146109	ABT1	Protein coding gene	-7.12853	1.59e-12	-18.0356		882	487	rs74571768	6	26122319			Yes	Yes	ENSG00000272462	LINC02980	LncRNA	-17.9796	1.48354e-60	-0.637363		882	487	rs74571768	6	26122319			Yes	Yes	ENSG00000272462	LINC02980	LncRNA	-16.6464	1.35995e-52	-0.627245
883									ENSG00000124508	BTN2A2	Protein coding gene	-4.28811	1.92e-05	-19.5663		883									ENSG00000186470	BTN3A2	Protein coding gene	4.2232	2.69856e-05	0.174669		883
884									ENSG00000186470	BTN3A2	Protein coding gene	5.9349	3.66e-09	58.7564		884																884
885									ENSG00000124610	H1-1	Protein coding gene	-8.03262	1.94e-15	-25.1156		885																885
886									ENSG00000275714	H3C1	Protein coding gene	-4.58891	4.84e-06	-24.9174		886																886
887									ENSG00000278705	H4C2	Protein coding gene	-7.08178	2.2e-12	-80.2927		887																887
888									ENSG00000272462	LINC02980	LncRNA	-24.2876	8.64e-110	-14.5225		888																888
889	488	rs10484439	6	26309680			Yes	Yes	ENSG00000124508	BTN2A2	Protein coding gene	-4.00358	6.63953e-05	-27.0487		889	488	rs10484439	6	26309680			Yes	Yes	ENSG00000186470	BTN3A2	Protein coding gene	-13.6828	2.78295e-38	-0.680871		889	488	rs10484439	6	26309680			Yes	Yes	ENSG00000186470	BTN3A2	Protein coding gene	-12.8608	4.23764e-34	-0.64627
890									ENSG00000186470	BTN3A2	Protein coding gene	-22.3805	1.12e-95	-257.36		890																890
891									ENSG00000079691	CARMIL1	Protein coding gene	-5.04052	5.39034e-07	-73.781		891																891
892									ENSG00000278637	H4C1	Protein coding gene	-3.89482	0.000103	-25.1385		892																892
893	489	rs1796519	6	26404452			Yes	Yes	ENSG00000124508	BTN2A2	Protein coding gene	4.34029	1.5483e-05	24.0626		893	489	rs1796519	6	26404452			Yes	Yes	ENSG00000182952	HMGN4	Protein coding gene	-6.00171	3.01316e-09	-0.0999447		893	489	rs1796519	6	26404452			Yes	Yes	ENSG00000182952	HMGN4	Protein coding gene	-4.87071	1.37879e-06	-0.0822007
894									ENSG00000124549	BTN2A3P	Protein coding gene	-4.4213	1.05e-05	-4.36236		894																894
895									ENSG00000186470	BTN3A2	Protein coding gene	5.04913	4.99e-07	54.8171		895																895
896									ENSG00000182952	HMGN4	Protein coding gene	-11.5575	1.25e-29	-78.0359		896																896
897									ENSG00000181315	ZNF322	Protein coding gene	3.97016	7.53e-05	17.8549		897																897
898	490	rs151117229	6	26491127			Yes	Yes	ENSG00000112763	BTN2A1	Protein coding gene	4.31271	1.72e-05	64.0471		898	490	rs151117229	6	26491127			Yes	No	N/A	N/A	N/A	N/A	N/A	N/A		898	490	rs151117229	6	26491127			Yes	Yes	ENSG00000112763	BTN2A1	Protein coding gene	4.04094	5.91968e-05	0.212134
899									ENSG00000111801	BTN3A3	Protein coding gene	-4.8789	1.18e-06	-37.6283		899																899
900									ENSG00000224843	LINC00240	LncRNA	4.12651	3.94918e-05	1.45431		900																900
901									ENSG00000286933	Novel Transcript	LncRNA	4.69765	2.94975e-06	0.023217		901																901
902	491	rs77666565	6	26883636			Yes	Yes	ENSG00000186470	BTN3A2	Protein coding gene	-26.0403	3.49e-123	-265.779		902	491	rs77666565	6	26883636			Yes	Yes	ENSG00000186470	BTN3A2	Protein coding gene	-16.2826	2.10731e-51	-0.748546		902	491	rs77666565	6	26883636			Yes	Yes	ENSG00000186470	BTN3A2	Protein coding gene	-16.4539	1.34493e-51	-0.712489
903									ENSG00000111801	BTN3A3	Protein coding gene	4.24827	2.29e-05	22.0876		903									ENSG00000275126	H4C13	Protein coding gene	-4.87262	1.33911e-06	-0.667338		903
904									ENSG00000187837	H1-2	Protein coding gene	-4.03588	5.72e-05	-101.22		904																904
905									ENSG00000196747	H2AC13	Protein coding gene	5.17136	2.65e-07	84.2765		905																905
906									ENSG00000275126	H4C13	Protein coding gene	-8.92026	1.35e-18	-60.3992		906																906
907									ENSG00000287966	LARRPM	LncRNA	3.92465	9.09e-05	0.873357		907																907
908									ENSG00000112343	TRIM38	Protein coding gene	3.93826	8.59e-05	39.861		908																908
909									ENSG00000124613	ZNF391	Protein coding gene	4.50095	7.45352e-06	6.72558		909																909
910	492	rs111732117	6	27173541			Yes	No	N/A	N/A	N/A	N/A	N/A	N/A		910	492	rs111732117	6	27173541			Yes	No	N/A	N/A	N/A	N/A	N/A	N/A		910	492	rs111732117	6	27173541			Yes	No	N/A	N/A	N/A	N/A	N/A	N/A
911	493	rs35565446	6	27177562			Yes	Yes	ENSG00000186470	BTN3A2	Protein coding gene	-23.5253	4.37e-104	-272.096		911	493	rs35565446	6	27177562			Yes	Yes	ENSG00000219891	ZSCAN12P1	Pseudogene	-8.92398	3.28521e-18	-0.50264		911	493	rs35565446	6	27177562			Yes	Yes	ENSG00000186470	BTN3A2	Protein coding gene	-13.7581	2.97959e-38	-0.68648
912									ENSG00000196747	H2AC13	Protein coding gene	6.44633	1.55e-10	114.967		912									ENSG00000275126	H4C13	Protein coding gene	-4.77856	2.11699e-06	-0.702671		912									ENSG00000226314	ZKSCAN8P1	Protein coding gene	-5.94541	4.37091e-09	-0.25762
913									ENSG00000275126	H4C13	Protein coding gene	-10.514	5.62e-25	-77.5203		913									ENSG00000186470	BTN3A2	Protein coding gene	-13.919	2.01914e-39	-0.711737		913									ENSG00000219891	ZSCAN12P1	Pseudogene	-8.49887	1.16987e-16	-0.471015
914									ENSG00000287966	LARRPM	LncRNA	3.97592	7.35e-05	0.972912		914									ENSG00000287966	LARRPM	LncRNA	4.29652	1.95872e-05	0.20996		914
915									ENSG00000280107	TEC	TEC	-4.32636	1.64781e-05	-0.642599		915																915
916									ENSG00000226314	ZNF192P1	Protein coding gene	-6.68809	3.21e-11	-3.07211		916																916
917									ENSG00000124613	ZNF391	Protein coding gene	5.15411	2.9e-07	7.10802		917																917
918									ENSG00000219891	ZSCAN12P1	Pseudogene	-12.2419	7.04e-33	-8.6087		918																918
919									ENSG00000269293	ZSCAN16-AS1	LncRNA	4.7469	2.27e-06	4.00303		919																919
920	494	rs149866169	6	27473944			Yes	Yes	ENSG00000196747	H2AC13	Protein coding gene	6.68251	3.33e-11	107.948		920	494	rs149866169	6	27473944			Yes	Yes	ENSG00000219891	ZSCAN12P1	Pseudogene	-8.06037	2.92381e-15	-0.412719		920	494	rs149866169	6	27473944			Yes	Yes	ENSG00000219891	ZSCAN12P1	Pseudogene	-7.28017	9.07222e-13	-0.369575
921									ENSG00000275126	H4C13	Protein coding gene	-9.26207	9.5688e-20	-67.4858		921									ENSG00000275126	H4C13	Protein coding gene	-5.53299	4.32562e-08	-0.729588		921
922									ENSG00000237154	MCFD2P1	Pseudogene	3.78388	0.000161	0.13018		922									ENSG00000187987	ZSCAN23	Protein coding gene	4.24395	2.46577e-05	0.1678		922
923									ENSG00000287252	Novel Transcript	LncRNA	4.37822	1.28e-05	0.376895		923																923
924									ENSG00000226314	ZNF192P1	Protein coding gene	-5.43648	6.63454e-08	-2.59381		924																924
925									ENSG00000124613	ZNF391	Protein coding gene	5.88175	5.02e-09	7.33496		925																925
926									ENSG00000219891	ZSCAN12P1	Pseudogene	-10.794	6.15192e-26	-7.66357		926																926
927									ENSG00000269293	ZSCAN16-AS1	LncRNA	4.48325	7.92e-06	3.43074		927																927
928									ENSG00000187987	ZSCAN23	Protein coding gene	6.67041	3.6e-11	4.49898		928																928
929									ENSG00000197062	ZSCAN26	Protein coding gene	-4.75348	2.2e-06	-8.24861		929																929
930	495	rs200486	6	27811728			Yes	Yes	ENSG00000196747	H2AC13	Protein coding gene	4.70429	2.79e-06	55.7449		930	495	rs200486	6	27811728			Yes	Yes	ENSG00000219891	ZSCAN12P1	Pseudogene	-5.31866	1.37363e-07	-0.198166		930	495	rs200486	6	27811728			Yes	Yes	ENSG00000219891	ZSCAN12P1	Pseudogene	-4.64057	4.15541e-06	-0.18238
931									ENSG00000275221	H2AC15	Protein coding gene	-3.64051	0.000282	-7.51505		931																931
932									ENSG00000275379	H3C11	Protein coding gene	-4.12749	3.87e-05	-27.7626		932																932
933									ENSG00000275126	H4C13	Protein coding gene	-7.25829	6.33e-13	-35.9945		933																933
934									ENSG00000237154	MCFD2P1	Pseudogene	3.97678	7.42235e-05	0.113624		934																934
935									ENSG00000280107	TEC	TEC	-5.14311	3.07e-07	-0.485015		935																935
936									ENSG00000218016	ZKSCAN8P2	Pseudogene	-4.24705	2.3e-05	-0.113392		936																936
937									ENSG00000226314	ZNF192P1	Protein coding gene	-6.92351	6.57e-12	-2.09717		937																937
938									ENSG00000124613	ZNF391	Protein coding gene	6.83406	1.33697e-11	7.7096		938																938
939									ENSG00000219891	ZSCAN12P1	Pseudogene	-6.308	4.02686e-10	-3.53643		939																939
940									ENSG00000196812	ZSCAN16	Protein coding gene	-4.90203	1.08476e-06	-2.42689		940																940
941									ENSG00000187987	ZSCAN23	Protein coding gene	5.89719	4.58e-09	2.90523		941																941
942									ENSG00000197062	ZSCAN26	Protein coding gene	-6.44396	1.58e-10	-8.09005		942																942
943	496	rs169287	6	27886982			Yes	Yes	ENSG00000196747	H2AC13	Protein coding gene	7.39256	2.41e-13	90.5611		943	496	rs169287	6	27886982			Yes	Yes	ENSG00000226314	ZKSCAN8P1	Protein coding gene	-4.27632	2.14053e-05	-0.137099		943	496	rs169287	6	27886982			Yes	Yes	ENSG00000187987	ZSCAN23	Protein coding gene	5.6829	1.95092e-08	0.168699
944									ENSG00000276903	H2AC16	Protein coding gene	9.41478	1.77e-20	54.7528		944									ENSG00000219891	ZSCAN12P1	Pseudogene	-6.8754	1.28427e-11	-0.268711		944									ENSG00000219891	ZSCAN12P1	Pseudogene	-6.32147	4.63943e-10	-0.256684
945									ENSG00000275126	H4C13	Protein coding gene	-5.79941	8.59543e-09	-33.7514		945									ENSG00000187987	ZSCAN23	Protein coding gene	6.5137	1.32818e-10	0.191509		945									ENSG00000226314	ZKSCAN8P1	Protein coding gene	-4.33712	1.65813e-05	-0.136313
946									ENSG00000287966	LARRPM	LncRNA	4.33564	1.55e-05	0.731162		946									ENSG00000197279	ZNF165	Protein coding gene	-4.93474	9.85389e-07	-0.12852		946
947									ENSG00000224843	LINC00240	LncRNA	3.90615	9.925e-05	0.66557		947									ENSG00000275126	H4C13	Protein coding gene	-4.32995	1.68985e-05	-0.434382		947
948									ENSG00000237154	MCFD2P1	Pseudogene	4.36857	1.36369e-05	0.127309		948																948
949									ENSG00000280107	TEC	TEC	-5.45263	6.07317e-08	-0.590171		949																949
950									ENSG00000218016	ZKSCAN8P2	Pseudogene	-3.98802	6.99e-05	-0.111351		950																950
951									ENSG00000197279	ZNF165	Protein coding gene	-4.70717	2.75e-06	-0.93463		951																951
952									ENSG00000226314	ZNF192P1	Protein coding gene	-6.65368	4.03e-11	-2.10875		952																952
953									ENSG00000124613	ZNF391	Protein coding gene	5.74437	1.12e-08	5.45339		953																953
954									ENSG00000219891	ZSCAN12P1	Pseudogene	-9.67548	1.66e-21	-4.7777		954																954
955									ENSG00000196812	ZSCAN16	Protein coding gene	-4.76088	2.17331e-06	-2.40882		955																955
956									ENSG00000269293	ZSCAN16-AS1	LncRNA	4.96243	8.01303e-07	3.40799		956																956
957									ENSG00000187987	ZSCAN23	Protein coding gene	10.9172	9.88e-27	5.46882		957																957
958									ENSG00000197062	ZSCAN26	Protein coding gene	-5.08518	4.15e-07	-6.70659		958																958
959	497	rs1150678	6	28174498			Yes	Yes	ENSG00000216915	GPR89P	Pseudogene	-4.78842	1.85e-06	-0.316405		959	497	rs1150678	6	28174498			Yes	Yes	ENSG00000197062	ZSCAN26	Protein coding gene	-3.99034	7.23225e-05	-0.0599099		959	497	rs1150678	6	28174498			Yes	Yes	ENSG00000187987	ZSCAN23	Protein coding gene	6.20877	9.19823e-10	0.151849
960									ENSG00000196747	H2AC13	Protein coding gene	4.22731	2.51e-05	43.0464		960									ENSG00000187987	ZSCAN23	Protein coding gene	5.61749	2.71318e-08	0.137009		960									ENSG00000219891	ZSCAN12P1	Pseudogene	-5.31798	1.41724e-07	-0.180113
961									ENSG00000276903	H2AC16	Protein coding gene	6.81458	1.52e-11	42.7313		961									ENSG00000197279	ZNF165	Protein coding gene	-5.37147	1.03713e-07	-0.114939		961									ENSG00000280107	TEC	TEC	-4.29624	1.98558e-05	-0.130105
962									ENSG00000275126	H4C13	Protein coding gene	-5.42892	6.63e-08	-23.281		962									ENSG00000196812	ZSCAN16	Protein coding gene	-4.37035	1.41181e-05	-0.0942072		962
963									ENSG00000287804	Novel Transcript	LncRNA	3.36596	0.000788026	0.102581		963									ENSG00000219891	ZSCAN12P1	Pseudogene	-4.98355	7.72492e-07	-0.162747		963
964									ENSG00000280107	TEC	TEC	-6.19531	7.54e-10	-0.499348		964									ENSG00000226314	ZKSCAN8P1	Protein coding gene	-4.15759	3.58002e-05	-0.109897		964
965									ENSG00000176933	TOB2P1	Pseudogene	-4.12087	4.04568e-05	-1.37058		965																965
966									ENSG00000197279	ZNF165	Protein coding gene	-6.5766	7.2943e-11	-1.24118		966																966
967									ENSG00000226314	ZNF192P1	Protein coding gene	-5.46274	5.5e-08	-1.42792		967																967
968									ENSG00000216901	ZNF603P	Pseudogene	4.69222	3.03e-06	0.332304		968																968
969									ENSG00000219891	ZSCAN12P1	Pseudogene	-6.902	7.61e-12	-2.84073		969																969
970									ENSG00000196812	ZSCAN16	Protein coding gene	-6.06965	1.73902e-09	-2.58806		970																970
971									ENSG00000269293	ZSCAN16-AS1	LncRNA	5.15446	2.99295e-07	2.99871		971																971
972									ENSG00000187987	ZSCAN23	Protein coding gene	10.7442	5.68e-26	4.42468		972																972
973									ENSG00000197062	ZSCAN26	Protein coding gene	-7.18567	1.06e-12	-7.71533		973																973
974									ENSG00000137185	ZSCAN9	Protein coding gene	-3.65632	0.000267443	-4.46161		974																974
975	498	rs16894194	6	28680306			Yes	Yes	ENSG00000276903	H2AC16	Protein coding gene	5.26697	1.65501e-07	31.3756		975	498	rs16894194	6	28680306			Yes	Yes	ENSG00000204644	ZFP57	Protein coding gene	5.67466	1.97197e-08	0.263258		975	498	rs16894194	6	28680306			Yes	Yes	ENSG00000219891	ZSCAN12P1	Pseudogene	-6.55495	1.08715e-10	-0.220062
976									ENSG00000275126	H4C13	Protein coding gene	-5.54509	3.48e-08	-24.0913		976									ENSG00000187987	ZSCAN23	Protein coding gene	6.90827	1.03312e-11	0.167126		976									ENSG00000187987	ZSCAN23	Protein coding gene	6.56249	1.03663e-10	0.160212
977									ENSG00000204709	LINC01556	LncRNA	5.1595	2.82e-07	0.131696		977									ENSG00000219891	ZSCAN12P1	Pseudogene	-4.28094	2.09761e-05	-0.14065		977									ENSG00000204644	ZFP57	Protein coding gene	7.3422	5.90982e-13	0.329297
978									ENSG00000227206	Novel Transcript	LncRNA	4.58135	5.01e-06	0.0153086		978																978
979									ENSG00000263426	RN7SL471P	Misc RNA	4.78857	1.85e-06	56.0255		979																979
980									ENSG00000280107	TEC	TEC	-4.42687	1.03e-05	-0.363928		980																980
981									ENSG00000176933	TOB2P1	Pseudogene	-4.76183	2.16335e-06	-1.57811		981																981
982									ENSG00000204644	ZFP57	Protein coding gene	7.1256	1.62e-12	1.78565		982																982
983									ENSG00000189298	ZKSCAN3	Protein coding gene	-4.88294	1.16e-06	-6.20156		983																983
984									ENSG00000197279	ZNF165	Protein coding gene	-5.04436	5.28558e-07	-0.958105		984																984
985									ENSG00000219891	ZSCAN12P1	Pseudogene	-8.43744	7.67e-17	-3.49271		985																985
986									ENSG00000187987	ZSCAN23	Protein coding gene	11.3364	1.29e-28	4.71241		986																986
987									ENSG00000197062	ZSCAN26	Protein coding gene	-4.41063	1.11e-05	-4.85167		987																987
988	499	rs3129171	6	29187972			Yes	Yes	ENSG00000204709	LINC01556	LncRNA	4.35239	1.44e-05	0.123656		988	499	rs3129171	6	29187972			Yes	Yes	ENSG00000204644	ZFP57	Protein coding gene	4.52566	6.97888e-06	0.230929		988	499	rs3129171	6	29187972			Yes	Yes	ENSG00000187987	ZSCAN23	Protein coding gene	4.90095	1.18871e-06	0.136254
989									ENSG00000273340	MICE	Pseudogene	-4.35963	1.39e-05	-0.874409		989																989
990									ENSG00000204644	ZFP57	Protein coding gene	5.13883	3.24681e-07	1.64185		990																990
991									ENSG00000187987	ZSCAN23	Protein coding gene	7.85188	7.86e-15	3.70207		991																991
992									ENSG00000197062	ZSCAN26	Protein coding gene	-4.04601	5.48e-05	-4.94616		992																992
993	500	rs3129063	6	29677836			Yes	Yes	ENSG00000176998	HCG4	Pseudogene	-6.12396	1.25155e-09	-1.13517		993	500	rs3129063	6	29677836			Yes	Yes	ENSG00000227766	HLA complex group 4	Pseudogene	-5.13205	3.63733e-07	-0.208484		993	500	rs3129063	6	29677836			Yes	Yes	ENSG00000263426	RN7SL471P	Misc RNA	5.728	1.51499e-08	0.450598
994									ENSG00000237669	HLA complex group 4	Pseudogene	11.8204	7.34e-31	2.02201		994									ENSG00000237669	HLA complex group 4	Pseudogene	7.89206	1.02894e-14	0.257718		994									ENSG00000176998	HCG4	Pseudogene	-4.75529	2.41153e-06	-0.22347
995									ENSG00000206503	HLA-A	Protein coding gene	-11.1106	2.59804e-27	-3306.22		995									ENSG00000206503	HLA-A	Protein coding gene	-6.04921	2.27647e-09	-0.213574		995									ENSG00000204644	ZFP57	Protein coding gene	20.0455	7.58125e-71	0.838148
996									ENSG00000204642	HLA-F	Protein coding gene	5.28296	1.46e-07	18.0599		996									ENSG00000228078	HLA-U	unprocessed_pseudogene	-5.1819	2.81251e-07	-0.199164		996									ENSG00000206503	HLA-A	Protein coding gene	-5.58679	3.32517e-08	-0.220843
997									ENSG00000214922	HLA-F-AS1	LncRNA	-5.15209	3.0301e-07	-2.95731		997									ENSG00000204644	ZFP57	Protein coding gene	21.8796	8.6225e-83	0.86821		997									ENSG00000146112	PPP1R18	Protein coding gene	-6.7285	3.59294e-11	-0.0932211
998									ENSG00000206341	HLA-H	Pseudogene	-4.25238	2.28696e-05	-110.157		998									ENSG00000176998	HCG4	Pseudogene	-5.26859	1.78907e-07	-0.219398		998									ENSG00000230795	HLA-K	Pseudogene	-8.63351	4.0663e-17	-0.430674
999									ENSG00000230795	HLA-K	Pseudogene	-11.5549	1.28e-29	-4.8334		999									ENSG00000146112	PPP1R18	Protein coding gene	-5.52138	4.60953e-08	-0.0732702		999									ENSG00000237669	HLA complex group 4	Pseudogene	7.31858	6.95998e-13	0.242913
1000									ENSG00000235290	HLA-W	Pseudogene	4.25823	2.19e-05	0.152607		1000									ENSG00000263426	RN7SL471P	Misc RNA	4.97745	7.96445e-07	0.374759		1000
1001									ENSG00000285799	MHC class I polypeptide-related sequence F	Pseudogene	-5.49661	4.76756e-08	-0.765275		1001									ENSG00000230795	HLA-K	Pseudogene	-9.66951	6.05175e-21	-0.468187		1001
1002									ENSG00000273340	MICE	Pseudogene	-6.21935	6.5e-10	-1.22462		1002																1002
1003									ENSG00000285761	Novel Transcript	LncRNA	5.66217	1.8e-08	0.39806		1003																1003
1004									ENSG00000204623	POLR1HASP	Pseudogene	-6.6644	3.75e-11	-10.2721		1004																1004
1005									ENSG00000146112	PPP1R18	Protein coding gene	-13.8613	1.6398e-40	-420.63		1005																1005
1006									ENSG00000263426	RN7SL471P	Misc RNA	7.66364	3.27e-14	97.2086		1006																1006
1007									ENSG00000280128	TEC	TEC	7.22082	8.27e-13	20.872		1007																1007
1008									ENSG00000204644	ZFP57	Protein coding gene	18.7755	1.19e-70	4.71429		1008																1008
1009									ENSG00000066379	ZNRD1	Protein coding gene	-5.16026	2.8e-07	-7.29226		1009																1009
1010	501	rs1655900	6	29948841	rs17771514	29948426	Yes	Yes	ENSG00000237669	HLA complex group 4	Pseudogene	8.0607	1.89105e-15	2.55076		1010	501	rs1655900	6	29948841	rs17771514	29948426	Yes	No	N/A	N/A	N/A	N/A	N/A	N/A		1010	501	rs1655900	6	29948841	rs17771514	29948426	Yes	No	N/A	N/A	N/A	N/A	N/A	N/A
1011									ENSG00000206503	HLA-A	Protein coding gene	-10419569090629	3.30543e-23	-4683.47		1011																1011
1012									ENSG00000206341	HLA-H	Pseudogene	-8.68617	1.26918e-17	-347.267		1012																1012
1013									ENSG00000263426	RN7SL471P	Misc RNA	8.02235	2.54323e-15	203.52		1013																1013
1014	502	rs3094061	6	30353412			Yes	Yes	ENSG00000204536	CCHCR1	Protein coding gene	-10.6382	1.64e-25	-29.6924		1014	502	rs3094061	6	30353412			Yes	Yes	ENSG00000280128	TEC	TEC	5.39004	9.39001e-08	0.172486		1014	502	rs3094061	6	30353412			Yes	Yes	ENSG00000146112	PPP1R18	Protein coding gene	-9.79507	2.64368e-21	-0.169679
1015									ENSG00000137312	FLOT1	Protein coding gene	-4.76876	2.04e-06	-93.4287		1015									ENSG00000270604	HCG17	LncRNA	-4.50075	7.82484e-06	-0.170526		1015									ENSG00000204644	ZFP57	Protein coding gene	5.25357	1.98759e-07	0.349963
1016									ENSG00000270604	HCG17	LncRNA	-6.16386	9.16e-10	-1.07436		1016									ENSG00000237669	HLA complex group 4	Pseudogene	5.00952	6.78109e-07	0.219823		1016									ENSG00000230521	Novel Transcript	transcribed_unprocessed_pseudogene	-4.8818	1.30592e-06	-0.606872
1017									ENSG00000176998	HCG4	Pseudogene	-6.00638	2.54283e-09	-1.35552		1017									ENSG00000146112	PPP1R18	Protein coding gene	-8.49237	1.04868e-16	-0.144267		1017									ENSG00000204536	CCHCR1	Protein coding gene	-4.37173	1.42177e-05	-0.170087
1018									ENSG00000227766	HLA complex group 4	Pseudogene	-7.56114	7.01e-14	-81.4623		1018									ENSG00000227766	HLA complex group 4	Pseudogene	-4.41257	1.16816e-05	-0.236429		1018									ENSG00000204623	POLR1HASP	Pseudogene	-5.3571	1.15205e-07	-0.210343
1019									ENSG00000206503	HLA-A	Protein coding gene	-9.85278	3.21e-22	-3287.27		1019									ENSG00000204623	POLR1HASP	Pseudogene	-4.69633	3.13939e-06	-0.169528		1019									ENSG00000204540	PSORS1C1	Protein coding gene	-8.71477	2.13551e-17	-0.474214
1020									ENSG00000204525	HLA-C	Protein coding gene	8.16963	6.61e-16	1751.93		1020									ENSG00000230795	HLA-K	Pseudogene	-4.47593	8.76547e-06	-0.297618		1020									ENSG00000280128	TEC	TEC	5.66869	2.11201e-08	0.184677
1021									ENSG00000206341	HLA-H	Pseudogene	-8.00705	2.86137e-15	-247.541		1021									ENSG00000204525	HLA-C	Protein coding gene	5.26236	1.84866e-07	0.245573		1021									ENSG00000206503	HLA-A	Protein coding gene	-5.16383	3.16536e-07	-0.264667
1022									ENSG00000230795	HLA-K	Pseudogene	-7.58797	6.69563e-14	-4.64281		1022									ENSG00000206341	HLA-H	Pseudogene	-5.68386	1.87287e-08	-0.43997		1022									ENSG00000270604	HCG17	LncRNA	-4.3334	1.68562e-05	-0.17344
1023									ENSG00000243753	HLA-L	Pseudogene	-4.90622	1.03e-06	-5.42961		1023									ENSG00000204540	PSORS1C1	Protein coding gene	-10.0792	1.61502e-22	-0.491659		1023									ENSG00000206341	HLA-H	Pseudogene	-6.38462	3.14711e-10	-0.525263
1024									ENSG00000273340	MICE	Pseudogene	-5.12666	3.34e-07	-1.3353		1024									ENSG00000204644	ZFP57	Protein coding gene	8.23622	7.67356e-16	0.524479		1024
1025									ENSG00000137404	NRM	Protein coding gene	-5.13737	3.27156e-07	-10.9083		1025									ENSG00000204539	CDSN	Protein coding gene	-4.48277	8.49584e-06	-0.20598		1025
1026									ENSG00000204623	POLR1HASP	Pseudogene	-7.8695	6.87e-15	-15.8867		1026																1026
1027									ENSG00000146112	PPP1R18	Protein coding gene	-19.7779	2.32e-77	-619.57		1027																1027
1028									ENSG00000204540	PSORS1C1	Protein coding gene	-10.2981	4.64e-24	-22.2205		1028																1028
1029									ENSG00000280128	TEC	TEC	8.55544	2.91e-17	32.3534		1029																1029
1030									ENSG00000204613	TRIM10	Protein coding gene	-5.25142	1.79748e-07	-0.534761		1030																1030
1031									ENSG00000204644	ZFP57	Protein coding gene	7.35375	3.19e-13	2.66389		1031																1031
1032	503	rs9262126	6	30628644			Yes	Yes	ENSG00000204536	CCHCR1	Protein coding gene	-9.96927	1.08e-22	-29.0496		1032	503	rs9262126	6	30628644			Yes	Yes	ENSG00000237669	HLA complex group 4	Pseudogene	5.6741	1.97822e-08	0.255743		1032	503	rs9262126	6	30628644			Yes	Yes	ENSG00000227766	HLA complex group 4	Pseudogene	-4.58305	5.43521e-06	-0.290543
1033									ENSG00000137312	FLOT1	Protein coding gene	-7.34252	3.46e-13	-148.181		1033									ENSG00000206341	HLA-H	Pseudogene	-5.37409	1.02269e-07	-0.430122		1033									ENSG00000146112	PPP1R18	Protein coding gene	-12.0542	1.63916e-30	-0.209053
1034									ENSG00000204590	GNL1	Protein coding gene	3.90455	9.87e-05	22.9353		1034									ENSG00000280128	TEC	TEC	6.89032	1.1636e-11	0.224902		1034									ENSG00000204539	CDSN	Protein coding gene	-4.33849	1.64805e-05	-0.237201
1035									ENSG00000270604	HCG17	LncRNA	-4.7947	1.79e-06	-0.874192		1035									ENSG00000204516	MICB	Protein coding gene	5.12566	3.75852e-07	0.218632		1035									ENSG00000206503	HLA-A	Protein coding gene	-5.67111	2.08378e-08	-0.298828
1036									ENSG00000231074	HCG18	LncRNA	4.63858	3.82e-06	37.6519		1036									ENSG00000204540	PSORS1C1	Protein coding gene	-12.0766	7.37452e-31	-0.592848		1036									ENSG00000204644	ZFP57	Protein coding gene	6.14034	1.38668e-09	0.419192
1037									ENSG00000271581	HCG4	Pseudogene	6.28434	4.33e-10	57.3264		1037									ENSG00000230795	HLA-K	Pseudogene	-5.27231	1.75444e-07	-0.359925		1037									ENSG00000204623	POLR1HASP	Pseudogene	-5.91666	5.16345e-09	-0.238705
1038									ENSG00000227766	HLA complex group 4	Pseudogene	-7.85272	7.81e-15	-87.8079		1038									ENSG00000204539	CDSN	Protein coding gene	-4.82076	1.72544e-06	-0.228086		1038									ENSG00000206341	HLA-H	Pseudogene	-6.95873	7.96847e-12	-0.587751
1039									ENSG00000206503	HLA-A	Protein coding gene	-10.3517	2.76e-24	-3578.04		1039									ENSG00000204644	ZFP57	Protein coding gene	9.02835	1.39328e-18	0.588362		1039									ENSG00000237669	HLA complex group 4	Pseudogene	4.54434	6.50123e-06	0.205778
1040									ENSG00000204525	HLA-C	Protein coding gene	10.2118	1.07e-23	2251.82		1040									ENSG00000146112	PPP1R18	Protein coding gene	-10.6143	1.20043e-24	-0.18169		1040									ENSG00000280128	TEC	TEC	7.72214	4.01104e-14	0.254837
1041									ENSG00000206341	HLA-H	Pseudogene	-7.71165	2.68151e-14	-240.978		1041									ENSG00000204525	HLA-C	Protein coding gene	6.84019	1.61983e-11	0.325441		1041									ENSG00000230521	Novel Transcript	transcribed_unprocessed_pseudogene	-4.79321	2.00944e-06	-0.615291
1042									ENSG00000230795	HLA-K	Pseudogene	-8.65828	1.59724e-17	-5.3064		1042									ENSG00000271581	HCG4	Pseudogene	4.52197	7.09833e-06	0.305072		1042									ENSG00000204540	PSORS1C1	Protein coding gene	-10.4968	5.06662e-24	-0.576758
1043									ENSG00000243753	HLA-L	Pseudogene	-4.28832	1.95154e-05	-5.64826		1043																1043									ENSG00000204525	HLA-C	Protein coding gene	4.36479	1.46646e-05	0.229287
1044									ENSG00000204520	MICA	Protein coding gene	5.22561	1.99e-07	155.849		1044																1044
1045									ENSG00000204516	MICB	Protein coding gene	6.43146	1.85066e-10	71.0687		1045																1045
1046									ENSG00000273340	MICE	Pseudogene	-4.35573	1.42e-05	-1.18371		1046																1046
1047									ENSG00000272221	Novel Transcript	LncRNA	-4.27692	2.05248e-05	-3.73456		1047																1047
1048									ENSG00000137404	NRM	Protein coding gene	-5.96868	2.99e-09	-12.1336		1048																1048
1049									ENSG00000204623	POLR1HASP	Pseudogene	-7.62916	4.23e-14	-16.0497		1049																1049
1050									ENSG00000238211	POLR2LP1	Pseudogene	-4.24613	2.35068e-05	-0.177241		1050																1050
1051									ENSG00000146112	PPP1R18	Protein coding gene	-25.785	3.28e-121	-784.87		1051																1051
1052									ENSG00000204540	PSORS1C1	Protein coding gene	-12.5444	2.31e-34	-27.7235		1052																1052
1053									ENSG00000280128	TEC	TEC	10.68	1.08e-25	41.4889		1053																1053
1054									ENSG00000204613	TRIM10	Protein coding gene	-5.25571	1.75702e-07	-0.539919		1054																1054
1055									ENSG00000204644	ZFP57	Protein coding gene	7.80746	1.1e-14	2.93322		1055																1055
1056									ENSG00000066379	ZNRD1	Protein coding gene	-4.32619	1.62e-05	-8.40455		1056																1056
1057	504	rs1632855	6	31003992			Yes	Yes	ENSG00000204536	CCHCR1	Protein coding gene	-10.4896	7.14e-25	-26.3937		1057	504	rs1632855	6	31003992			Yes	Yes	ENSG00000146112	PPP1R18	Protein coding gene	-7.91489	8.68603e-15	-0.121313		1057	504	rs1632855	6	31003992			Yes	Yes	ENSG00000204540	PSORS1C1	Protein coding gene	-8.42649	2.0536e-16	-0.406299
1058									ENSG00000213719	CLIC1	Protein coding gene	-4.43592	1.00485e-05	-270.223		1058									ENSG00000204516	MICB	Protein coding gene	5.62482	2.60483e-08	0.207916		1058									ENSG00000146112	PPP1R18	Protein coding gene	-7.92153	9.35498e-15	-0.123835
1059									ENSG00000204435	CSNK2B	Protein coding gene	5.53648	3.65e-08	16.5484		1059									ENSG00000204525	HLA-C	Protein coding gene	5.83882	7.76837e-09	0.243464		1059									ENSG00000204516	MICB	Protein coding gene	4.76444	2.30795e-06	0.188784
1060									ENSG00000213722	DDAH2	Protein coding gene	-4.60379	4.51e-06	-33.8529		1060									ENSG00000204540	PSORS1C1	Protein coding gene	-9.43399	4.61416e-20	-0.41588		1060									ENSG00000280128	TEC	TEC	6.2926	5.5338e-10	0.180143
1061									ENSG00000137312	FLOT1	Protein coding gene	-4.36978	1.33e-05	-77.2991		1061									ENSG00000280128	TEC	TEC	6.13063	1.40159e-09	0.175066		1061
1062									ENSG00000271581	HCG4	Pseudogene	5.8687	5.42e-09	46.4623		1062																1062
1063									ENSG00000204525	HLA-C	Protein coding gene	9.80708	4.91e-22	1878.58		1063																1063
1064									ENSG00000204516	MICB	Protein coding gene	8.52892	4.60199e-17	82.1773		1064																1064
1065									ENSG00000272221	Novel Transcript	LncRNA	-4.60953	4.48759e-06	-3.55107		1065																1065
1066									ENSG00000204623	POLR1HASP	Pseudogene	-4.48276	7.94e-06	-8.27499		1066																1066
1067									ENSG00000146112	PPP1R18	Protein coding gene	-16.8617	1.92e-58	-490.665		1067																1067
1068									ENSG00000204540	PSORS1C1	Protein coding gene	-7.90382	5.27e-15	-15.5973		1068																1068
1069									ENSG00000204351	SKIV2L	Protein coding gene	-6.27962	4.46e-10	-52.0225		1069																1069
1070									ENSG00000280128	TEC	TEC	8.84463	2.58e-18	30.1131		1070																1070
1071									ENSG00000066379	ZNRD1	Protein coding gene	-4.73397	2.41e-06	-7.95846		1071																1071
1072	505	rs28360972	6	31005468			Yes	Yes	ENSG00000204542	C6orf15	Protein coding gene	5.23929	1.91668e-07	0.191676		1072	505	rs28360972	6	31005468			Yes	No	N/A	N/A	N/A	N/A	N/A	N/A		1072	505	rs28360972	6	31005468			Yes	No	N/A	N/A	N/A	N/A	N/A	N/A
1073									ENSG00000234745	HLA-B	Protein coding gene	4.9009	1.06e-06	2141.69		1073																1073
1074									ENSG00000204520	MICA	Protein coding gene	4.88002	1.18e-06	214.145		1074																1074
1075									ENSG00000204386	NEU1	Protein coding gene	3.87635	0.000112043	85.0865		1075																1075
1076									ENSG00000204618	RNF39	Protein coding gene	3.44083	0.00060078	3.76219		1076																1076
1077									ENSG00000204610	TRIM15	Protein coding gene	3.47381	0.000532256	0.314606		1077																1077
1078	506	rs6457301	6	31031102			Yes	Yes	ENSG00000272501	Antisense to HCG27	LncRNA	-4.3454	1.51327e-05	-0.983783		1078	506	rs6457301	6	31031102			Yes	Yes	ENSG00000204525	HLA-C	Protein coding gene	-4.42458	1.10656e-05	-0.144355		1078	506	rs6457301	6	31031102			Yes	No	N/A	N/A	N/A	N/A	N/A	N/A
1079									ENSG00000204435	CSNK2B	Protein coding gene	-5.14957	2.97e-07	-11.6209		1079																1079
1080									ENSG00000206344	HCG27	LncRNA	5.11361	3.70075e-07	0.826725		1080																1080
1081									ENSG00000204525	HLA-C	Protein coding gene	-8.25202	3.43e-16	-1202.64		1081																1081
1082									ENSG00000204520	MICA	Protein coding gene	-7.09342	2.03e-12	-137.146		1082																1082
1083									ENSG00000146112	PPP1R18	Protein coding gene	5.03504	5.37e-07	119.675		1083																1083
1084									ENSG00000204528	PSORS1C3	LncRNA	5.12804	3.32e-07	0.260759		1084																1084
1085									ENSG00000280128	TEC	TEC	-6.62144	4.98e-11	-17.1896		1085																1085
1086	507	rs2517521	6	31059559			Yes	Yes	ENSG00000204574	ABCF1	Protein coding gene	-6.78864	1.64e-11	-48.101		1086	507	rs2517521	6	31059559			Yes	Yes	ENSG00000204536	CCHCR1	Protein coding gene	6.77734	2.44517e-11	0.243086		1086	507	rs2517521	6	31059559			Yes	Yes	ENSG00000272501	Antisense to HCG27	LncRNA	4.9563	9.0413e-07	0.195068
1087									ENSG00000272501	Antisense to HCG27	LncRNA	8.03839	1.86e-15	2.35371		1087									ENSG00000204516	MICB	Protein coding gene	-6.32388	4.33495e-10	-0.260003		1087									ENSG00000204539	CDSN	Protein coding gene	4.67094	3.60186e-06	0.244731
1088									ENSG00000204536	CCHCR1	Protein coding gene	19.1214	6.08e-73	48.8631		1088									ENSG00000204525	HLA-C	Protein coding gene	6.16367	1.14936e-09	0.286664		1088									ENSG00000204520	MICA	Protein coding gene	4.71055	2.98573e-06	0.244352
1089									ENSG00000204435	CSNK2B	Protein coding gene	4.23071	2.47e-05	13.9044		1089									ENSG00000204520	MICA	Protein coding gene	4.66304	3.67619e-06	0.224483		1089									ENSG00000206344	HCG27	LncRNA	-4.2778	2.15279e-05	-0.185369
1090									ENSG00000231852	CYP21A2	Protein coding gene	-4.86625	1.29592e-06	-2.13183		1090									ENSG00000272501	Antisense to HCG27	LncRNA	5.29014	1.59721e-07	0.185665		1090									ENSG00000204525	HLA-C	Protein coding gene	6.41282	2.64364e-10	0.318606
1091									ENSG00000213722	DDAH2	Protein coding gene	4.05264	5.33e-05	32.6794		1091									ENSG00000204540	PSORS1C1	Protein coding gene	4.41202	1.17107e-05	0.226899		1091									ENSG00000272221	Novel Transcript	LncRNA	5.57269	3.59337e-08	0.27337
1092									ENSG00000206344	HCG27	LncRNA	-7.03678	3.37602e-12	-1.53525		1092									ENSG00000272221	Novel Transcript	LncRNA	6.39555	2.78314e-10	0.334969		1092									ENSG00000204516	MICB	Protein coding gene	-6.55745	1.07014e-10	-0.287494
1093									ENSG00000204525	HLA-C	Protein coding gene	11.0933	1.62e-27	2306.78		1093									ENSG00000204539	CDSN	Protein coding gene	5.97215	3.58411e-09	0.272572		1093									ENSG00000204536	CCHCR1	Protein coding gene	5.86849	6.81593e-09	0.22388
1094									ENSG00000204520	MICA	Protein coding gene	7.52868	8.91e-14	210.935		1094																1094
1095									ENSG00000204516	MICB	Protein coding gene	-10.4186	1.43e-24	-101.562		1095																1095
1096									ENSG00000272221	Novel Transcript	LncRNA	9.53094	6.21e-21	7.43934		1096																1096
1097									ENSG00000238211	POLR2LP1	Pseudogene	-4.09096	4.53e-05	-0.157329		1097																1097
1098									ENSG00000204540	PSORS1C1	Protein coding gene	5.56771	3.2121e-08	12.6361		1098																1098
1099									ENSG00000204351	SKIV2L	Protein coding gene	-5.63663	2.08e-08	-51.2559		1099																1099
1100	508	rs3130981	6	31116036			Yes	Yes	ENSG00000204574	ABCF1	Protein coding gene	-4.19247	2.92e-05	-22.6234		1100	508	rs3130981	6	31116036			Yes	Yes	ENSG00000204539	CDSN	Protein coding gene	13.1458	9.79725e-36	0.406119		1100	508	rs3130981	6	31116036			Yes	Yes	ENSG00000204536	CCHCR1	Protein coding gene	6.27677	6.09378e-10	0.184246
1101									ENSG00000272501	Antisense to HCG27	LncRNA	10.028	6.18e-23	2.18947		1101									ENSG00000272501	Antisense to HCG27	LncRNA	6.61912	6.79743e-11	0.168509		1101									ENSG00000204516	MICB	Protein coding gene	-5.16166	3.20095e-07	-0.17669
1102									ENSG00000204536	CCHCR1	Protein coding gene	18.9917	4.43e-72	36.6603		1102									ENSG00000204540	PSORS1C1	Protein coding gene	10.6696	7.16076e-25	0.379774		1102									ENSG00000272501	Antisense to HCG27	LncRNA	5.85999	7.15692e-09	0.176863
1103									ENSG00000270604	HCG17	LncRNA	4.36931	1.33e-05	0.570826		1103									ENSG00000204536	CCHCR1	Protein coding gene	6.58619	8.38789e-11	0.173329		1103									ENSG00000204540	PSORS1C1	Protein coding gene	9.12912	7.44499e-19	0.378279
1104									ENSG00000231074	HCG18	LncRNA	-4.32132	1.66e-05	-25.1252		1104									ENSG00000204516	MICB	Protein coding gene	-4.92465	1.03593e-06	-0.149799		1104									ENSG00000204539	CDSN	Protein coding gene	11.1761	8.88496e-27	0.422638
1105									ENSG00000206344	HCG27	LncRNA	-4.01672	6.28513e-05	-0.69573		1105																1105
1106									ENSG00000234745	HLA-B	Protein coding gene	-5.11333	3.58e-07	-1087.27		1106																1106
1107									ENSG00000204525	HLA-C	Protein coding gene	6.74759	2.16e-11	1085.27		1107																1107
1108									ENSG00000204516	MICB	Protein coding gene	-7.83597	1.055e-14	-64.6602		1108																1108
1109									ENSG00000238211	POLR2LP1	Pseudogene	-5.15352	2.9e-07	-0.149017		1109																1109
1110									ENSG00000204540	PSORS1C1	Protein coding gene	14.2576	2.73e-43	22.2363		1110																1110
1111									ENSG00000250535	STK19B	Pseudogene	-4.2652	2.13e-05	-1.78896		1111																1111
1112									ENSG00000137310	TCF19	Protein coding gene	-4.48546	7.84e-06	-17.7059		1112																1112
1113	509	rs2524095	6	31298340			Yes	Yes	ENSG00000272501	Antisense to HCG27	LncRNA	5.38979	8.21e-08	1.02234		1113	509	rs2524095	6	31298340			Yes	Yes	ENSG00000204435	CSNK2B	Protein coding gene	6.56896	9.35946e-11	0.136695		1113	509	rs2524095	6	31298340			Yes	Yes	ENSG00000204525	HLA-C	Protein coding gene	6.29738	5.37505e-10	0.204458
1114									ENSG00000213676	ATF6B	Protein coding gene	-4.36011	1.39e-05	-39.1931		1114									ENSG00000204351	SKIC2	Protein coding gene	-4.44269	1.01953e-05	-0.0484429		1114									ENSG00000206344	HCG27	LncRNA	-4.76913	2.25651e-06	-0.134496
1115									ENSG00000204435	CSNK2B	Protein coding gene	9.47489	1.03e-20	19.4705		1115									ENSG00000204525	HLA-C	Protein coding gene	7.98788	5.0403e-15	0.234331		1115									ENSG00000204435	CSNK2B	Protein coding gene	5.12438	3.87526e-07	0.106583
1116									ENSG00000204338	CYP21A1P	Pseudogene	-5.17409	2.61e-07	-0.762123		1116																1116
1117									ENSG00000204580	DDR1	Protein coding gene	-4.59618	4.67e-06	-69.9085		1117																1117
1118									ENSG00000206344	HCG27	LncRNA	-6.92904	6.33e-12	-0.91937		1118																1118
1119									ENSG00000204525	HLA-C	Protein coding gene	11.6192	6.44e-30	1541.1		1119																1119
1120									ENSG00000204520	MICA	Protein coding gene	5.37968	8.67e-08	97.3899		1120																1120
1121									ENSG00000146112	PPP1R18	Protein coding gene	-7.11645	1.73e-12	-155.94		1121																1121
1122									ENSG00000204351	SKIV2L	Protein coding gene	-8.32534	1.9e-16	-47.8726		1122																1122
1123									ENSG00000250535	STK19B	Pseudogene	4.3588	1.4e-05	1.55118		1123																1123
1124	510	rs2394967	6	31301352			Yes	Yes	ENSG00000204435	CSNK2B	Protein coding gene	-5.06431	4.77182e-07	-24.68		1124	510	rs2394967	6	31301352			Yes	Yes	ENSG00000272221	Novel Transcript	LncRNA	-4.86116	1.41653e-06	-0.374027		1124	510	rs2394967	6	31301352			Yes	No	N/A	N/A	N/A	N/A	N/A	N/A
1125									ENSG00000204525	HLA-C	Protein coding gene	-6.95061	5.46e-12	-2143.07		1125																1125
1126									ENSG00000230174	LINC01149	LncRNA	4.74663	2.27e-06	0.499272		1126																1126
1127									ENSG00000204520	MICA	Protein coding gene	-4.67039	3.36113e-06	-196.96		1127																1127
1128	511	rs2523535	6	31368473			Yes	Yes	ENSG00000272501	Antisense to HCG27	LncRNA	-5.74607	1.17e-08	-1.26144		1128	511	rs2523535	6	31368473			Yes	Yes	ENSG00000204520	MICA	Protein coding gene	7.00874	5.2839e-12	0.217621		1128	511	rs2523535	6	31368473			Yes	Yes	ENSG00000272221	Novel Transcript	LncRNA	5.25868	1.93526e-07	0.169667
1129									ENSG00000213760	ATP6V1G2	Protein coding gene	4.05477	5.36e-05	2.58027		1129									ENSG00000204539	CDSN	Protein coding gene	-5.74022	1.36311e-08	-0.172184		1129									ENSG00000204540	PSORS1C1	Protein coding gene	-9.74747	3.99529e-21	-0.340721
1130									ENSG00000204536	CCHCR1	Protein coding gene	-6.16187	9.9329e-10	-13.2534		1130									ENSG00000204540	PSORS1C1	Protein coding gene	-8.95005	2.65349e-18	-0.290958		1130									ENSG00000204539	CDSN	Protein coding gene	-5.49486	5.49738e-08	-0.187812
1131									ENSG00000206344	HCG27	LncRNA	5.15844	2.93e-07	0.816698		1131									ENSG00000204516	MICB	Protein coding gene	5.02623	6.2335e-07	0.136844		1131									ENSG00000204520	MICA	Protein coding gene	7.29381	8.25809e-13	0.24305
1132									ENSG00000234745	HLA-B	Protein coding gene	9.78223	6.19e-22	1790.72		1132									ENSG00000272221	Novel Transcript	LncRNA	4.58579	5.28243e-06	0.159566		1132									ENSG00000234745	HLA-B	Protein coding gene	4.57425	5.66181e-06	0.188399
1133									ENSG00000204525	HLA-C	Protein coding gene	6.02728	2.11e-09	858.185		1133																1133
1134									ENSG00000204520	MICA	Protein coding gene	11.1602	8.14e-28	203.265		1134																1134
1135									ENSG00000204516	MICB	Protein coding gene	7.61452	4.72e-14	50.2304		1135																1135
1136									ENSG00000272221	Novel Transcript	LncRNA	7.35858	3.53e-13	4.3372		1136																1136
1137									ENSG00000146112	PPP1R18	Protein coding gene	-6.14529	1.03e-09	-140.341		1137																1137
1138									ENSG00000204540	PSORS1C1	Protein coding gene	-11.6085	1.54817e-29	-17.4741		1138																1138
1139	512	rs3094228	6	31462150			Yes	Yes	ENSG00000204536	CCHCR1	Protein coding gene	-9.41483	2.50388e-20	-24.9383		1139	512	rs3094228	6	31462150			Yes	Yes	ENSG00000204540	PSORS1C1	Protein coding gene	-6.972	6.75833e-12	-0.284812		1139	512	rs3094228	6	31462150			Yes	Yes	ENSG00000204525	HLA-C	Protein coding gene	5.19147	2.74469e-07	0.203494
1140									ENSG00000204338	CYP21A1P	Pseudogene	-5.58532	2.78e-08	-1.01362		1140									ENSG00000204516	MICB	Protein coding gene	8.52587	8.05454e-17	0.27798		1140									ENSG00000204338	CYP21A1P	Pseudogene	-4.87435	1.35445e-06	-0.212225
1141									ENSG00000231852	CYP21A2	Protein coding gene	5.7701	9.65e-09	1.82307		1141									ENSG00000204525	HLA-C	Protein coding gene	7.84713	1.43436e-14	0.290994		1141									ENSG00000204516	MICB	Protein coding gene	7.43216	3.15705e-13	0.252494
1142									ENSG00000213722	DDAH2	Protein coding gene	-5.16698	2.71e-07	-32.8145		1142									ENSG00000146112	PPP1R18	Protein coding gene	-5.48519	5.61625e-08	-0.0775848		1142									ENSG00000204540	PSORS1C1	Protein coding gene	-5.025	6.41383e-07	-0.21907
1143									ENSG00000204438	GPANK1	Protein coding gene	-4.21301	2.67e-05	-6.72428		1143																1143									ENSG00000146112	PPP1R18	Protein coding gene	-5.0064	7.04156e-07	-0.070389
1144									ENSG00000271581	HCG4	Pseudogene	5.93993	3.56e-09	40.679		1144																1144
1145									ENSG00000204525	HLA-C	Protein coding gene	12.5144	3.26e-34	2034.55		1145																1145
1146									ENSG00000204520	MICA	Protein coding gene	5.34274	1.1034e-07	137.891		1146																1146
1147									ENSG00000204516	MICB	Protein coding gene	12.1923	1.23e-32	92.722		1147																1147
1148									ENSG00000272221	Novel Transcript	LncRNA	-4.53245	6.3e-06	-2.86126		1148																1148
1149									ENSG00000146112	PPP1R18	Protein coding gene	-12.9567	6.21582e-36	-407.647		1149																1149
1150									ENSG00000204540	PSORS1C1	Protein coding gene	-6.8507	1.08e-11	-11.7575		1150																1150
1151									ENSG00000204351	SKIV2L	Protein coding gene	-5.74604	1.11e-08	-41.2548		1151																1151
1152	513	rs2596473	6	31463022			Yes	Yes	ENSG00000272501	Antisense to HCG27	LncRNA	7.89557	5.62e-15	1.42311		1152	513	rs2596473	6	31463022			Yes	Yes	ENSG00000204435	CSNK2B	Protein coding gene	4.69779	3.11772e-06	0.0944261		1152	513	rs2596473	6	31463022			Yes	Yes	ENSG00000204539	CDSN	Protein coding gene	-5.02965	6.26578e-07	-0.164597
1153									ENSG00000204536	CCHCR1	Protein coding gene	4.49193	7.61e-06	7.83837		1153									ENSG00000204525	HLA-C	Protein coding gene	6.73508	3.21946e-11	0.190472		1153									ENSG00000272501	Antisense to HCG27	LncRNA	-4.91394	1.11498e-06	-0.121127
1154									ENSG00000204435	CSNK2B	Protein coding gene	5.13136	3.26e-07	10.344		1154									ENSG00000204338	CYP21A1P	Pseudogene	-5.65825	2.16172e-08	-0.189825		1154									ENSG00000204525	HLA-C	Protein coding gene	-9.56495	1.91995e-20	-0.287829
1155									ENSG00000204338	CYP21A1P	Pseudogene	6.62599	5.29144e-11	1.10445		1155									ENSG00000272501	Antisense to HCG27	LncRNA	4.32805	1.70413e-05	0.0933348		1155									ENSG00000204351	SKIC2	Protein coding gene	4.82743	1.7027e-06	0.0546969
1156									ENSG00000204525	HLA-C	Protein coding gene	14.9509	3.8e-47	1854.59		1156																1156
1157									ENSG00000204520	MICA	Protein coding gene	5.34608	1.04e-07	92.9947		1157																1157
1158									ENSG00000146112	PPP1R18	Protein coding gene	4.42007	1.08014e-05	112.858		1158																1158
1159									ENSG00000204351	SKIV2L	Protein coding gene	-8.01494	2.23e-15	-44.3523		1159																1159
1160	514	rs151168737	6	31638615			Yes	No	N/A	N/A	N/A	N/A	N/A	N/A		1160	514	rs151168737	6	31638615			Yes	Yes	ENSG00000204525	HLA-C	Protein coding gene	4.78305	2.07161e-06	0.139832		1160	514	rs151168737	6	31638615			Yes	Yes	ENSG00000204525	HLA-C	Protein coding gene	-5.10292	4.32394e-07	-0.164345
1161																1161									ENSG00000213676	ATF6B	Protein coding gene	-4.42674	1.09583e-05	-0.0446207		1161									ENSG00000204428	LY6G5C	Protein coding gene	4.17199	3.4033e-05	0.0894683
1162																1162									ENSG00000204351	SKIC2	Protein coding gene	-4.41297	1.16606e-05	-0.0467622		1162									ENSG00000204520	MICA	Protein coding gene	-4.7475	2.50315e-06	-0.157953
1163																1163									ENSG00000204428	LY6G5C	Protein coding gene	-4.65137	3.88449e-06	-0.0927697		1163									ENSG00000204435	CSNK2B	Protein coding gene	-7.10552	2.98422e-12	-0.142845
1164																1164									ENSG00000204435	CSNK2B	Protein coding gene	9.53851	1.88207e-20	0.187394		1164									ENSG00000204338	CYP21A1P	Pseudogene	4.34593	1.59461e-05	0.155899
1165																1165																1165									ENSG00000213676	ATF6B	Protein coding gene	4.99746	7.36407e-07	0.0560302
1166																1166																1166									ENSG00000204351	SKIC2	Protein coding gene	4.73296	2.68331e-06	0.0549823
1167	515	rs62395804	6	31640175			Yes	Yes	ENSG00000204435	CSNK2B	Protein coding gene	5.05935	4.89492e-07	30.5749		1167	515	rs62395804	6	31640175			Yes	No	N/A	N/A	N/A	N/A	N/A	N/A		1167	515	rs62395804	6	31640175			Yes	No	N/A	N/A	N/A	N/A	N/A	N/A
1168									ENSG00000204351	SKIV2L	Protein coding gene	5.45373	5.78e-08	86.3328		1168																1168
1169									ENSG00000204396	VWA7	Protein coding gene	-4.42466	1.04e-05	-2.32941		1169																1169
1170	516	rs1052486	6	31642909			Yes	Yes	ENSG00000272501	Antisense to HCG27	LncRNA	5.17108	2.65e-07	0.964029		1170	516	rs1052486	6	31642909			Yes	Yes	ENSG00000204351	SKIC2	Protein coding gene	-4.47948	8.62434e-06	-0.0477163		1170	516	rs1052486	6	31642909			Yes	Yes	ENSG00000204435	CSNK2B	Protein coding gene	-7.1261	2.59675e-12	-0.143466
1171									ENSG00000225914	Antisense to TSBP1	LncRNA	4.16835	3.29866e-05	0.345904		1171									ENSG00000204435	CSNK2B	Protein coding gene	9.38348	7.09752e-20	0.185705		1171									ENSG00000213676	ATF6B	Protein coding gene	4.93346	1.0125e-06	0.0554279
1172									ENSG00000213676	ATF6B	Protein coding gene	7.34124	4e-13	80.8832		1172									ENSG00000204428	LY6G5C	Protein coding gene	-4.95006	9.13106e-07	-0.0991024		1172									ENSG00000204520	MICA	Protein coding gene	-4.70011	3.13747e-06	-0.156682
1173									ENSG00000213760	ATP6V1G2	Protein coding gene	-5.69815	1.46e-08	-2.81408		1173									ENSG00000204525	HLA-C	Protein coding gene	4.71288	2.90142e-06	0.138615		1173									ENSG00000204428	LY6G5C	Protein coding gene	4.24177	2.51893e-05	0.0910761
1174									ENSG00000204536	CCHCR1	Protein coding gene	-6.26802	5.16e-10	-13.0932		1174									ENSG00000213676	ATF6B	Protein coding gene	-4.50301	7.74424e-06	-0.0456252		1174									ENSG00000204338	CYP21A1P	Pseudogene	4.303	1.92752e-05	0.154653
1175									ENSG00000204435	CSNK2B	Protein coding gene	-13.0188	3.06524e-36	-28.7218		1175																1175									ENSG00000204351	SKIC2	Protein coding gene	4.68142	3.42793e-06	0.0544912
1176									ENSG00000204338	CYP21A1P	Pseudogene	5.31926	1.25179e-07	0.912414		1176																1176									ENSG00000204525	HLA-C	Protein coding gene	-5.16664	3.11981e-07	-0.166594
1177									ENSG00000271581	HCG4	Pseudogene	5.33972	1.08e-07	29.1595		1177																1177
1178									ENSG00000204525	HLA-C	Protein coding gene	10.0283	6.16e-23	1320.53		1178																1178
1179									ENSG00000204428	LY6G5C	Protein coding gene	-7.42411	1.92e-13	-2.06684		1179																1179
1180									ENSG00000204520	MICA	Protein coding gene	8.32928	1.84e-16	146.123		1180																1180
1181									ENSG00000204516	MICB	Protein coding gene	4.10405	4.35e-05	30.5613		1181																1181
1182									ENSG00000272221	Novel Transcript	LncRNA	-4.08586	4.7e-05	-2.41793		1182																1182
1183									ENSG00000146112	PPP1R18	Protein coding gene	4.39121	1.23124e-05	114.635		1183																1183
1184									ENSG00000204469	PRRC2A	Protein coding gene	-6.7149	2.68e-11	-125.809		1184																1184
1185									ENSG00000204528	PSORS1C3	LncRNA	-4.2148	2.7e-05	-0.240719		1185																1185
1186									ENSG00000204351	SKIV2L	Protein coding gene	-9.45897	1.19e-20	-53.0694		1186																1186
1187									ENSG00000230622	UQCRHP1	Pseudogene	3.81213	0.000145093	0.0868472		1187																1187
1188	517	rs2077102	6	31644063			Yes	Yes	ENSG00000213760	ATP6V1G2	Protein coding gene	-4.04371	5.61e-05	-3.64142		1188	517	rs2077102	6	31644063			Yes	Yes	ENSG00000204428	LY6G5C	Protein coding gene	-4.58374	5.33304e-06	-0.1437		1188	517	rs2077102	6	31644063			Yes	No	N/A	N/A	N/A	N/A	N/A	N/A
1189									ENSG00000204348	DXO	Protein coding gene	-4.68199	3.17979e-06	-12.1014		1189																1189
1190									ENSG00000204388	HSPA1B	Protein coding gene	4.02758	5.92e-05	103.069		1190																1190
1191									ENSG00000204428	LY6G5C	Protein coding gene	-6.48058	1.24e-10	-2.78443		1191																1191
1192									ENSG00000204516	MICB	Protein coding gene	-5.21261	2.13e-07	-50.4615		1192																1192
1193									ENSG00000204540	PSORS1C1	Protein coding gene	4.56233	5.48e-06	9.67487		1193																1193
1194									ENSG00000204528	PSORS1C3	LncRNA	5.37125	9.08e-08	0.383195		1194																1194
1195	518	rs805303	6	31648589			Yes	Yes	ENSG00000213676	ATF6B	Protein coding gene	-4.38446	1.26937e-05	-47.6373		1195	518	rs805303	6	31648589			Yes	Yes	ENSG00000204428	LY6G5C	Protein coding gene	-5.72121	1.5177e-08	-0.116068		1195	518	rs805303	6	31648589			Yes	Yes	ENSG00000204428	LY6G5C	Protein coding gene	-5.30561	1.51276e-07	-0.114439
1196									ENSG00000213760	ATP6V1G2	Protein coding gene	-4.14332	3.62e-05	-2.09283		1196									ENSG00000204540	PSORS1C1	Protein coding gene	-6.07849	1.91328e-09	-0.197191		1196									ENSG00000204516	MICB	Protein coding gene	4.90828	1.14656e-06	0.141733
1197									ENSG00000204536	CCHCR1	Protein coding gene	-6.28771	4.56975e-10	-13.5172		1197									ENSG00000204435	CSNK2B	Protein coding gene	5.62682	2.57598e-08	0.117375		1197
1198									ENSG00000204435	CSNK2B	Protein coding gene	7.53223	1.00715e-13	17.6851		1198																1198
1199									ENSG00000231852	CYP21A2	Protein coding gene	5.53705	3.64e-08	1.41751		1199																1199
1200									ENSG00000213722	DDAH2	Protein coding gene	-8.07351	1.71233e-15	-49.2569		1200																1200
1201									ENSG00000204438	GPANK1	Protein coding gene	-5.46632	5.63343e-08	-8.78192		1201																1201
1202									ENSG00000271581	HCG4	Pseudogene	4.09594	4.43e-05	22.8557		1202																1202
1203									ENSG00000204428	LY6G5C	Protein coding gene	-9.34096	3.43e-20	-2.61533		1203																1203
1204									ENSG00000204516	MICB	Protein coding gene	5.27442	1.59073e-07	39.0187		1204																1204
1205									ENSG00000204410	MSH5	Protein coding gene	3.94638	8.42e-05	1.64147		1205																1205
1206									ENSG00000146112	PPP1R18	Protein coding gene	-6.95318	5.98074e-12	-182.47		1206																1206
1207									ENSG00000221988	PPT2	Protein coding gene	4.57498	5.16e-06	4.52321		1207																1207
1208									ENSG00000204469	PRRC2A	Protein coding gene	-6.62364	4.91e-11	-126.087		1208																1208
1209									ENSG00000204540	PSORS1C1	Protein coding gene	-5.80419	7.91e-09	-8.09986		1209																1209
1210									ENSG00000204528	PSORS1C3	LncRNA	5.65169	2e-08	0.343156		1210																1210
1211									ENSG00000204351	SKIV2L	Protein coding gene	-4.07853	4.78e-05	-23.861		1211																1211
1212									ENSG00000250535	STK19B	Pseudogene	4.87282	1.22e-06	1.73112		1212																1212
1213	519	rs805293	6	31720741			Yes	Yes	ENSG00000272501	Antisense to HCG27	LncRNA	-4.71929	2.65809e-06	-1.01541		1213	519	rs805293	6	31720741			Yes	Yes	ENSG00000204435	CSNK2B	Protein coding gene	-11.6652	4.69154e-29	-0.228067		1213	519	rs805293	6	31720741			Yes	Yes	ENSG00000204351	SKIC2	Protein coding gene	4.42397	1.12507e-05	0.0528036
1214									ENSG00000225914	Antisense to TSBP1	LncRNA	4.10919	4.19e-05	0.292349		1214									ENSG00000204351	SKIC2	Protein coding gene	4.24372	2.46823e-05	0.0459577		1214									ENSG00000213676	ATF6B	Protein coding gene	6.64804	6.02135e-11	0.0754276
1215									ENSG00000213676	ATF6B	Protein coding gene	10.1194	4.08446e-23	107.214		1215									ENSG00000213676	ATF6B	Protein coding gene	6.11105	1.57581e-09	0.0621944		1215									ENSG00000204435	CSNK2B	Protein coding gene	-10.7544	4.72001e-25	-0.212574
1216									ENSG00000213760	ATP6V1G2	Protein coding gene	5.00604	6.42598e-07	3.10198		1216																1216
1217									ENSG00000204435	CSNK2B	Protein coding gene	-18.0682	4.84e-66	-34.5174		1217																1217
1218									ENSG00000204338	CYP21A1P	Pseudogene	4.55905	5.68915e-06	0.805813		1218																1218
1219									ENSG00000204525	HLA-C	Protein coding gene	-7.04488	2.85e-12	-958.293		1219																1219
1220									ENSG00000221988	PPT2	Protein coding gene	-4.508	7.06e-06	-4.44942		1220																1220
1221									ENSG00000204469	PRRC2A	Protein coding gene	4.67236	3.25e-06	89.4691		1221																1221
1222									ENSG00000204351	SKIV2L	Protein coding gene	9.19321	1.27e-19	52.4909		1222																1222
1223									ENSG00000250535	STK19B	Pseudogene	-4.69153	2.96e-06	-1.66434		1223																1223
1224	520	rs3130482	6	31872005			Yes	Yes	ENSG00000272501	Antisense to HCG27	LncRNA	5.45951	5.84799e-08	1.14944		1224	520	rs3130482	6	31872005			Yes	Yes	ENSG00000213676	ATF6B	Protein coding gene	-4.5354	6.67254e-06	-0.0467527		1224	520	rs3130482	6	31872005			Yes	Yes	ENSG00000204435	CSNK2B	Protein coding gene	6.71566	3.90295e-11	0.132978
1225									ENSG00000213676	ATF6B	Protein coding gene	-8.29709	2.39e-16	-72.0247		1225									ENSG00000204498	NFKBIL1	Protein coding gene	-4.34192	1.60245e-05	-0.0562477		1225									ENSG00000204338	CYP21A1P	Pseudogene	-5.09308	4.54599e-07	-0.178419
1226									ENSG00000213760	ATP6V1G2	Protein coding gene	-6.06569	1.78109e-09	-3.67132		1226									ENSG00000204435	CSNK2B	Protein coding gene	8.4931	1.0427e-16	0.172658		1226									ENSG00000213676	ATF6B	Protein coding gene	-4.6067	4.86891e-06	-0.0508208
1227									ENSG00000204463	BAG6	Protein coding gene	-4.72711	2.5e-06	-56.2608		1227																1227									ENSG00000204351	SKIC2	Protein coding gene	-4.66898	3.63544e-06	-0.0532519
1228									ENSG00000204536	CCHCR1	Protein coding gene	6.39476	2.34e-10	13.6105		1228																1228
1229									ENSG00000204435	CSNK2B	Protein coding gene	14.3485	8.68e-44	27.9263		1229																1229
1230									ENSG00000204338	CYP21A1P	Pseudogene	-6.56609	7.80785e-11	-1.12854		1230																1230
1231									ENSG00000271581	HCG4	Pseudogene	4.47801	8.12e-06	24.5049		1231																1231
1232									ENSG00000204525	HLA-C	Protein coding gene	7.75742	1.90493e-14	1186.23		1232																1232
1233									ENSG00000204516	MICB	Protein coding gene	-5.65619	1.95e-08	-42.6683		1233																1233
1234									ENSG00000204351	SKIV2L	Protein coding gene	-11.8602	4.76e-31	-65.4237		1234																1234
1235	521	rs62395848	6	31891129			Yes	Yes	ENSG00000204435	CSNK2B	Protein coding gene	4.78789	1.90542e-06	32.9574		1235	521	rs62395848	6	31891129			Yes	No	N/A	N/A	N/A	N/A	N/A	N/A		1235	521	rs62395848	6	31891129			Yes	No	N/A	N/A	N/A	N/A	N/A	N/A
1236									ENSG00000204371	EHMT2	Protein coding gene	4.24404	2.33e-05	52.1102		1236																1236
1237									ENSG00000204351	SKIV2L	Protein coding gene	5.14614	3.02e-07	92.4366		1237																1237
1238									ENSG00000204396	VWA7	Protein coding gene	-4.35481	1.42e-05	-2.59873		1238																1238
1239	522	rs4151657	6	31949763			Yes	Yes	ENSG00000233627	Antisense to C4A	LncRNA	-3.82251	0.00013763	-0.324687		1239	522	rs4151657	6	31949763			Yes	Yes	ENSG00000204348	DXO	Protein coding gene	4.29654	1.95858e-05	0.0538136		1239	522	rs4151657	6	31949763			Yes	Yes	ENSG00000213676	ATF6B	Protein coding gene	8.97467	2.63811e-18	0.108846
1240									ENSG00000229776	Antisense to C4B	LncRNA	-4.01158	6.34e-05	-0.440913		1240									ENSG00000213676	ATF6B	Protein coding gene	12.6772	1.44861e-33	0.127513		1240									ENSG00000204435	CSNK2B	Protein coding gene	-11.4202	8.5014e-28	-0.244951
1241									ENSG00000213676	ATF6B	Protein coding gene	18.708	3.32e-70	164.819		1241									ENSG00000204435	CSNK2B	Protein coding gene	-12.0787	7.22183e-31	-0.249337		1241
1242									ENSG00000204435	CSNK2B	Protein coding gene	-18.8856	2.24e-71	-38.8609		1242																1242
1243									ENSG00000204338	CYP21A1P	Pseudogene	4.22981	2.48e-05	0.677636		1243																1243
1244									ENSG00000204348	DXO	Protein coding gene	5.52926	3.98e-08	10.64		1244																1244
1245									ENSG00000204525	HLA-C	Protein coding gene	-6.74722	2.16e-11	-998.218		1245																1245
1246									ENSG00000204257	HLA-DMA	Protein coding gene	-4.79605	1.78e-06	-6.60243		1246																1246
1247									ENSG00000242574	HLA-DMB	Protein coding gene	-4.40478	1.14e-05	-0.98181		1247																1247
1248									ENSG00000204356	NELFE	Protein coding gene	4.54934	5.95306e-06	15.6047		1248																1248
1249									ENSG00000204498	NFKBIL1	Protein coding gene	4.79003	1.89e-06	9.11252		1249																1249
1250									ENSG00000272221	Novel Transcript	LncRNA	5.18626	2.53446e-07	3.2015		1250																1250
1251									ENSG00000204304	PBX2	Protein coding gene	4.28383	1.96e-05	14.873		1251																1251
1252									ENSG00000204469	PRRC2A	Protein coding gene	4.28744	1.93e-05	89.2742		1252																1252
1253									ENSG00000204351	SKIV2L	Protein coding gene	4.32648	1.64693e-05	31.0357		1253																1253
1254									ENSG00000250535	STK19B	Pseudogene	-4.39518	1.20929e-05	-1.88544		1254																1254
1255									ENSG00000230622	UQCRHP1	Pseudogene	3.80475	0.000149431	0.0922305		1255																1255
1256	523	rs440454	6	31959565			Yes	Yes	ENSG00000272501	Antisense to HCG27	LncRNA	5.05955	4.88994e-07	1.18476		1256	523	rs440454	6	31959565			Yes	Yes	ENSG00000242574	HLA-DMB	Protein coding gene	6.7933	2.2031e-11	0.322498		1256	523	rs440454	6	31959565			Yes	Yes	ENSG00000204257	HLA-DMA	Protein coding gene	6.85247	1.60527e-11	0.331737
1257									ENSG00000213676	ATF6B	Protein coding gene	-5.78085	9.07e-09	-58.3491		1257									ENSG00000204435	CSNK2B	Protein coding gene	4.44563	1.00602e-05	0.109688		1257									ENSG00000204520	MICA	Protein coding gene	5.24443	2.08475e-07	0.188506
1258									ENSG00000213760	ATP6V1G2	Protein coding gene	-4.49265	7.74502e-06	-3.04032		1258									ENSG00000204338	CYP21A1P	Pseudogene	-5.16659	3.04437e-07	-0.213166		1258									ENSG00000204338	CYP21A1P	Pseudogene	-5.33499	1.2954e-07	-0.20609
1259									ENSG00000204439	C6orf47	Protein coding gene	-4.27162	2.1011e-05	-9.70594		1259									ENSG00000204520	MICA	Protein coding gene	5.17932	2.85035e-07	0.186087		1259									ENSG00000204525	HLA-C	Protein coding gene	7.19107	1.67039e-12	0.246705
1260									ENSG00000204435	CSNK2B	Protein coding gene	8.39859	1.31827e-16	21.5674		1260									ENSG00000204257	HLA-DMA	Protein coding gene	4.9121	1.10234e-06	0.236997		1260									ENSG00000242574	HLA-DMB	Protein coding gene	7.8685	1.38187e-14	0.374943
1261									ENSG00000204338	CYP21A1P	Pseudogene	-10.3828	2.04e-24	-1.68056		1261									ENSG00000204267	TAP2	Protein coding gene	6.11471	1.54165e-09	0.125083		1261									ENSG00000204435	CSNK2B	Protein coding gene	4.40501	1.22519e-05	0.0980741
1262									ENSG00000204348	DXO	Protein coding gene	4.27967	1.99e-05	7.16116		1262									ENSG00000204351	SKIC2	Protein coding gene	-6.61698	6.89114e-11	-0.083039		1262									ENSG00000204351	SKIC2	Protein coding gene	-7.61748	8.50915e-14	-0.0936293
1263									ENSG00000204371	EHMT2	Protein coding gene	-6.64323	4.31e-11	-29.6229		1263									ENSG00000204525	HLA-C	Protein coding gene	6.81725	1.88323e-11	0.23615		1263
1264									ENSG00000271581	HCG4	Pseudogene	4.91326	9.96e-07	30.8707		1264																1264
1265									ENSG00000204525	HLA-C	Protein coding gene	12.6155	2.89972e-34	2059.06		1265																1265
1266									ENSG00000204257	HLA-DMA	Protein coding gene	10.8501	1.95e-26	15.0775		1266																1266
1267									ENSG00000242574	HLA-DMB	Protein coding gene	10.286	5.22e-24	2.32029		1267																1267
1268									ENSG00000204520	MICA	Protein coding gene	8.20656	4.93e-16	165.515		1268																1268
1269									ENSG00000204351	SKIV2L	Protein coding gene	-18.6301	1.08e-69	-111.229		1269																1269
1270									ENSG00000204267	TAP2	Protein coding gene	4.95041	8.26e-07	19.2247		1270																1270
1271	524	rs1061808	6	32168770			Yes	Yes	ENSG00000213676	ATF6B	Protein coding gene	-10.1377	3.44e-23	-111.626		1271	524	rs1061808	6	32168770			Yes	Yes	ENSG00000232810	TNF	Protein coding gene	-4.49278	8.11572e-06	-0.172418		1271	524	rs1061808	6	32168770			Yes	Yes	ENSG00000213676	ATF6B	Protein coding gene	-5.84694	7.7128e-09	-0.0683556
1272									ENSG00000213722	DDAH2	Protein coding gene	4.11391	4.11e-05	21.7734		1272									ENSG00000213676	ATF6B	Protein coding gene	-5.58353	3.27493e-08	-0.0585111		1272
1273									ENSG00000204348	DXO	Protein coding gene	-4.79795	1.81397e-06	-8.62266		1273																1273
1274									ENSG00000204257	HLA-DMA	Protein coding gene	-5.64741	2.0521e-08	-8.70498		1274																1274
1275									ENSG00000242574	HLA-DMB	Protein coding gene	-6.30021	3.92e-10	-1.31889		1275																1275
1276									ENSG00000241106	HLA-DOB	Protein coding gene	3.96305	7.76e-05	0.44062		1276																1276
1277									ENSG00000204516	MICB	Protein coding gene	-5.00117	6.39e-07	-32.8872		1277																1277
1278									ENSG00000204498	NFKBIL1	Protein coding gene	-4.04995	5.46685e-05	-7.1838		1278																1278
1279									ENSG00000204314	PRRT1	Protein coding gene	-4.80045	1.74e-06	-1.67766		1279																1279
1280									ENSG00000204308	RNF5	Protein coding gene	5.36504	9.39e-08	12.1579		1280																1280
1281									ENSG00000232810	TNF	Protein coding gene	LncRNA	5.91949e-06	-1.1071		1281																1281
1282	525	rs2071286	6	32212119			Yes	Yes	ENSG00000213676	ATF6B	Protein coding gene	17.0696	9.97e-60	176.774		1282	525	rs2071286	6	32212119			Yes	Yes	ENSG00000213676	ATF6B	Protein coding gene	8.98505	1.99057e-18	0.110502		1282	525	rs2071286	6	32212119			Yes	Yes	ENSG00000213676	ATF6B	Protein coding gene	8.21942	1.00577e-15	0.116845
1283									ENSG00000204435	CSNK2B	Protein coding gene	-8.72285	9.37089e-18	-25.1565		1283									ENSG00000204435	CSNK2B	Protein coding gene	-6.17482	1.07469e-09	-0.158646		1283
1284									ENSG00000204304	PBX2	Protein coding gene	3.99178	6.88e-05	16.0962		1284																1284
1285									ENSG00000250535	STK19B	Pseudogene	-4.07692	4.81e-05	-1.8261		1285																1285
1286									ENSG00000230622	UQCRHP1	Pseudogene	3.90173	9.98e-05	0.101158		1286																1286
1287	526	rs377763	6	32231367			Yes	Yes	ENSG00000213676	ATF6B	Protein coding gene	-5.08365	4.18e-07	-52.4472		1287	526	rs377763	6	32231367			Yes	Yes	ENSG00000231852	CYP21A2	Protein coding gene	4.67145	3.53288e-06	0.239519		1287	526	rs377763	6	32231367			Yes	Yes	ENSG00000204516	MICB	Protein coding gene	4.91651	1.10096e-06	0.163998
1288									ENSG00000204435	CSNK2B	Protein coding gene	7.38566	2.90926e-13	20.342		1288									ENSG00000204525	HLA-C	Protein coding gene	4.99112	7.43758e-07	0.173916		1288									ENSG00000242574	HLA-DMB	Protein coding gene	8.31189	4.96666e-16	0.425687
1289									ENSG00000204338	CYP21A1P	Pseudogene	-5.22202	2.09988e-07	-1.06883		1289									ENSG00000204516	MICB	Protein coding gene	5.48339	5.6716e-08	0.16857		1289									ENSG00000204257	HLA-DMA	Protein coding gene	4.60506	4.90624e-06	0.245044
1290									ENSG00000231852	CYP21A2	Protein coding gene	5.87341	5.58512e-09	2.07703		1290									ENSG00000204257	HLA-DMA	Protein coding gene	6.79736	2.14528e-11	0.321025		1290
1291									ENSG00000213722	DDAH2	Protein coding gene	-5.10837	3.68e-07	-30.2395		1291									ENSG00000242574	HLA-DMB	Protein coding gene	8.66279	2.7156e-17	0.401068		1291
1292									ENSG00000204438	GPANK1	Protein coding gene	-5.30045	1.38443e-07	-9.9876		1292																1292
1293									ENSG00000204525	HLA-C	Protein coding gene	6.58337	6.98125e-11	1199.23		1293																1293
1294									ENSG00000204257	HLA-DMA	Protein coding gene	13.7941	3.64928e-40	23.0243		1294																1294
1295									ENSG00000242574	HLA-DMB	Protein coding gene	14.1802	3.53389e-42	3.77965		1295																1295
1296									ENSG00000204389	HSPA1A	Protein coding gene	-3.66929	0.000251939	-132.382		1296																1296
1297									ENSG00000204520	MICA	Protein coding gene	6.68083	3.69568e-11	159.632		1297																1297
1298									ENSG00000204516	MICB	Protein coding gene	8.23439	4.8666e-16	70.2089		1298																1298
1299									ENSG00000204304	PBX2	Protein coding gene	-4.93841	9.04213e-07	-24.7046		1299																1299
1300									ENSG00000221988	PPT2	Protein coding gene	4.33852	1.56062e-05	6.06773		1300																1300
1301									ENSG00000204469	PRRC2A	Protein coding gene	-5.02769	5.58e-07	-110.857		1301																1301
1302									ENSG00000204314	PRRT1	Protein coding gene	3.94212	8.46e-05	1.55066		1302																1302
1303									ENSG00000204351	SKIV2L	Protein coding gene	-5.86175	5.65e-09	-39.2432		1303																1303
1304									ENSG00000250535	STK19B	Pseudogene	6.99984	4.35e-12	4.17073		1304																1304
1305	527	rs6936204	6	32249315			Yes	Yes	ENSG00000225914	Antisense to TSBP1	LncRNA	-5.95053	3.34e-09	-0.453967		1305	527	rs6936204	6	32249315			Yes	Yes	ENSG00000204520	MICA	Protein coding gene	4.52311	7.06109e-06	0.151425		1305	527	rs6936204	6	32249315			Yes	Yes	ENSG00000204435	CSNK2B	Protein coding gene	4.89633	1.21601e-06	0.105781
1306									ENSG00000213676	ATF6B	Protein coding gene	-5.87887	5.11e-09	-56.5279		1306									ENSG00000204257	HLA-DMA	Protein coding gene	4.61356	4.63987e-06	0.206948		1306									ENSG00000204257	HLA-DMA	Protein coding gene	6.45819	1.99436e-10	0.305437
1307									ENSG00000204435	CSNK2B	Protein coding gene	10.2213	9.74e-24	22.4794		1307									ENSG00000204435	CSNK2B	Protein coding gene	5.51282	4.8306e-08	0.125384		1307									ENSG00000204525	HLA-C	Protein coding gene	6.08321	1.94766e-09	0.205195
1308									ENSG00000204338	CYP21A1P	Pseudogene	-6.29394	4.39599e-10	-1.15185		1308									ENSG00000242574	HLA-DMB	Protein coding gene	5.85439	7.10267e-09	0.259834		1308									ENSG00000242574	HLA-DMB	Protein coding gene	7.50193	1.93315e-13	0.349295
1309									ENSG00000213722	DDAH2	Protein coding gene	5.08981	4.19e-07	36.4298		1309									ENSG00000204525	HLA-C	Protein coding gene	5.33001	1.2934e-07	0.173285		1309									ENSG00000225914	HCG23	LncRNA	-4.19516	3.08114e-05	-0.133068
1310									ENSG00000204371	EHMT2	Protein coding gene	-4.29272	1.88e-05	-18.3992		1310																1310
1311									ENSG00000204525	HLA-C	Protein coding gene	9.65794	2.85511e-21	1549.15		1311																1311
1312									ENSG00000204257	HLA-DMA	Protein coding gene	10.3791	2.11e-24	13.7887		1312																1312
1313									ENSG00000242574	HLA-DMB	Protein coding gene	10.0072	7.52e-23	2.15517		1313																1313
1314									ENSG00000204428	LY6G5C	Protein coding gene	4.2156	2.64e-05	1.30037		1314																1314
1315									ENSG00000204520	MICA	Protein coding gene	5.03122	5.48e-07	98.0568		1315																1315
1316									ENSG00000204516	MICB	Protein coding gene	-6.38369	2.5e-10	-53.8018		1316																1316
1317									ENSG00000204351	SKIV2L	Protein coding gene	-10.4305	2.12852e-24	-71.2416		1317																1317
1318	528	rs2187668	6	32638107	rs114657319	32634921	Yes	Yes	ENSG00000204435	CSNK2B	Protein coding gene	7.76208	1.56e-14	23.1463		1318	528	rs2187668	6	32638107	rs114657319	32634921	Yes	No	N/A	N/A	N/A	N/A	N/A	N/A		1318	528	rs2187668	6	32638107	rs114657319	32634921	Yes	No	N/A	N/A	N/A	N/A	N/A	N/A
1319									ENSG00000204338	CYP21A1P	Pseudogene	-9.60348	3.21e-21	-1.99003		1319																1319
1320									ENSG00000231852	CYP21A2	Protein coding gene	6.79714	1.55e-11	2.48996		1320																1320
1321									ENSG00000213722	DDAH2	Protein coding gene	-4.91105	1.01e-06	-36.3512		1321																1321
1322									ENSG00000204438	GPANK1	Protein coding gene	-5.49993	4.48e-08	-10.1802		1322																1322
1323									ENSG00000204257	HLA-DMA	Protein coding gene	21.2849	8.05e-88	34.2164		1323																1323
1324									ENSG00000242574	HLA-DMB	Protein coding gene	20.5712	8.16e-83	5.38974		1324																1324
1325									ENSG00000231389	HLA-DPA1	Protein coding gene	4.11291	4.19e-05	13.8167		1325																1325
1326									ENSG00000204304	PBX2	Protein coding gene	-4.57675	5.12e-06	-21.0555		1326																1326
1327									ENSG00000204308	RNF5	Protein coding gene	-4.02566	5.97e-05	-12.8486		1327																1327
1328									ENSG00000204351	SKIV2L	Protein coding gene	-6.45004	1.51e-10	-53.7911		1328																1328
1329	529	rs28724242	6	32661554			No	No	N/A	N/A	N/A	N/A	N/A	N/A		1329	529	rs28724242	6	32661554			No	N/A	N/A	N/A	N/A	N/A	N/A	N/A		1329	529	rs28724242	6	32661554			No	N/A	N/A	N/A	N/A	N/A	N/A	N/A
1330	530	rs2856717	6	32702531			Yes	Yes	ENSG00000225914	Antisense to TSBP1	LncRNA	-5.49046	4.72e-08	-0.394905		1330	530	rs2856717	6	32702531			Yes	Yes	ENSG00000242574	HLA-DMB	Protein coding gene	5.31691	1.38648e-07	0.229223		1330	530	rs2856717	6	32702531			Yes	Yes	ENSG00000242574	HLA-DMB	Protein coding gene	5.68924	1.88307e-08	0.252116
1331									ENSG00000204338	CYP21A1P	Pseudogene	-7.66591	3.21e-14	-1.13124		1331									ENSG00000204338	CYP21A1P	Pseudogene	-5.78202	1.07508e-08	-0.213337		1331									ENSG00000204257	HLA-DMA	Protein coding gene	5.86306	7.03176e-09	0.260975
1332									ENSG00000204257	HLA-DMA	Protein coding gene	9.2136	1.06e-19	11.6105		1332																1332
1333									ENSG00000242574	HLA-DMB	Protein coding gene	8.58885	2.82335e-17	2.09324		1333																1333
1334									ENSG00000204304	PBX2	Protein coding gene	-4.32062	1.66e-05	-14.0245		1334																1334
1335									ENSG00000204351	SKIV2L	Protein coding gene	-6.67602	3.81429e-11	-45.3165		1335																1335
1336	531	rs4713650	6	33649051			Yes	Yes	ENSG00000030110	BAK1	Protein coding gene	-4.58824	4.85e-06	-17.8519		1336	531	rs4713650	6	33649051			Yes	No	N/A	N/A	N/A	N/A	N/A	N/A		1336	531	rs4713650	6	33649051			Yes	Yes	ENSG00000096433	ITPR3	Protein coding gene	-4.58508	5.38434e-06	-0.188096
1337									ENSG00000223865	HLA-DPB1	Protein coding gene	-5.16211	2.78e-07	-10.3211		1337																1337
1338									ENSG00000096433	ITPR3	Protein coding gene	-4.91312	1.02634e-06	-173.521		1338																1338
1339									ENSG00000137288	UQCC2	Protein coding gene	4.22207	2.57e-05	12.732		1339																1339
1340	532	rs148221695	6	34216594			Yes	Yes	ENSG00000186577	SMIM29	Protein coding gene	6.97393	4.65e-12	39.8238		1340	532	rs148221695	6	34216594			Yes	No	N/A	N/A	N/A	N/A	N/A	N/A		1340	532	rs148221695	6	34216594			Yes	No	N/A	N/A	N/A	N/A	N/A	N/A
1341	533	rs2814949	6	34688945			Yes	Yes	ENSG00000196821	ILRUN	Protein coding gene	5.17741	2.65467e-07	70.1356		1341	533	rs2814949	6	34688945			Yes	Yes	ENSG00000065060	BLTP3A	Protein coding gene	10.1128	1.19303e-22	0.256023		1341	533	rs2814949	6	34688945			Yes	Yes	ENSG00000065060	BLTP3A	Protein coding gene	12.1253	8.01905e-31	0.320292
1342									ENSG00000124562	SNRPC	Protein coding gene	-6.5961	5.88e-11	-23.5617		1342																1342
1343									ENSG00000064995	TAF11	Protein coding gene	-4.37514	1.3e-05	-8.28979		1343																1343
1344									ENSG00000065060	UHRF1BP1	Protein coding gene	32.2894	3.17e-173	366.481		1344																1344
1345	534	rs3748045	6	36230800	rs9348992	36197798	Yes	Yes	ENSG00000156711	MAPK13	Protein coding gene	-7.40619	2.18e-13	-40.1697		1345	534	rs3748045	6	36230800	rs9348992	36197798	Yes	No	N/A	N/A	N/A	N/A	N/A	N/A		1345	534	rs3748045	6	36230800	rs9348992	36197798	Yes	No	N/A	N/A	N/A	N/A	N/A	N/A
1346	535	rs13196885	6	36664911			Yes	No	N/A	N/A	N/A	N/A	N/A	N/A		1346	535	rs13196885	6	36664911			Yes	No	N/A	N/A	N/A	N/A	N/A	N/A		1346	535	rs13196885	6	36664911			Yes	No	N/A	N/A	N/A	N/A	N/A	N/A
1347	536	rs3176336	6	36681039			Yes	Yes	ENSG00000255587	RAB44	Protein coding gene	-3.8069	0.000148153	-0.389154		1347	536	rs3176336	6	36681039			Yes	Yes	ENSG00000255587	RAB44	Protein coding gene	-3.7403	0.00019753	-0.105693		1347	536	rs3176336	6	36681039			Yes	No	N/A	N/A	N/A	N/A	N/A	N/A
1348	537	rs6930689	6	43325892			Yes	Yes	ENSG00000124574	ABCC10	Protein coding gene	-5.07958	4.27e-07	-22.6667		1348	537	rs6930689	6	43325892			Yes	No	N/A	N/A	N/A	N/A	N/A	N/A		1348	537	rs6930689	6	43325892			Yes	No	N/A	N/A	N/A	N/A	N/A	N/A
1349									ENSG00000112667	DNPH1	Protein coding gene	4.34174	1.53827e-05	9.56937		1349																1349
1350	538	rs998584	6	43790159			Yes	No	N/A	N/A	N/A	N/A	N/A	N/A		1350	538	rs998584	6	43790159			Yes	No	N/A	N/A	N/A	N/A	N/A	N/A		1350	538	rs998584	6	43790159			Yes	No	N/A	N/A	N/A	N/A	N/A	N/A
1351	539	rs6905288	6	43791136			Yes	No	N/A	N/A	N/A	N/A	N/A	N/A		1351	539	rs6905288	6	43791136			Yes	No	N/A	N/A	N/A	N/A	N/A	N/A		1351	539	rs6905288	6	43791136			Yes	No	N/A	N/A	N/A	N/A	N/A	N/A
1352	540	rs744103	6	43837625	rs9472135	43842065	Yes	No	N/A	N/A	N/A	N/A	N/A	N/A		1352	540	rs744103	6	43837625	rs9472135	43842065	Yes	No	N/A	N/A	N/A	N/A	N/A	N/A		1352	540	rs744103	6	43837625	rs9472135	43842065	Yes	No	N/A	N/A	N/A	N/A	N/A	N/A
1353	541	rs45573936	6	44230625			Yes	No	N/A	N/A	N/A	N/A	N/A	N/A		1353	541	rs45573936	6	44230625			Yes	No	N/A	N/A	N/A	N/A	N/A	N/A		1353	541	rs45573936	6	44230625			Yes	No	N/A	N/A	N/A	N/A	N/A	N/A
1354	542	rs543913	6	51699606			Yes	No	N/A	N/A	N/A	N/A	N/A	N/A		1354	542	rs543913	6	51699606			Yes	No	N/A	N/A	N/A	N/A	N/A	N/A		1354	542	rs543913	6	51699606			Yes	No	N/A	N/A	N/A	N/A	N/A	N/A
1355	543	rs13205180	6	51967696			Yes	Yes	ENSG00000170915	PAQR8	Protein coding gene	-4.57742	5.21986e-06	-9.50515		1355	543	rs13205180	6	51967696			Yes	No	N/A	N/A	N/A	N/A	N/A	N/A		1355	543	rs13205180	6	51967696			Yes	No	N/A	N/A	N/A	N/A	N/A	N/A
1356	544	rs9396169	6	56048292			Yes	No	N/A	N/A	N/A	N/A	N/A	N/A		1356	544	rs9396169	6	56048292			Yes	No	N/A	N/A	N/A	N/A	N/A	N/A		1356	544	rs9396169	6	56048292			Yes	No	N/A	N/A	N/A	N/A	N/A	N/A
1357	545	rs3846926	6	56227388	rs4712116	56204120	Yes	No	N/A	N/A	N/A	N/A	N/A	N/A		1357	545	rs3846926	6	56227388	rs4712116	56204120	Yes	No	N/A	N/A	N/A	N/A	N/A	N/A		1357	545	rs3846926	6	56227388	rs4712116	56204120	Yes	No	N/A	N/A	N/A	N/A	N/A	N/A
1358	546	rs504691	6	71496917			Yes	No	N/A	N/A	N/A	N/A	N/A	N/A		1358	546	rs504691	6	71496917			Yes	No	N/A	N/A	N/A	N/A	N/A	N/A		1358	546	rs504691	6	71496917			Yes	No	N/A	N/A	N/A	N/A	N/A	N/A
1359	547	rs12195276	6	72947991			Yes	No	N/A	N/A	N/A	N/A	N/A	N/A		1359	547	rs12195276	6	72947991			Yes	No	N/A	N/A	N/A	N/A	N/A	N/A		1359	547	rs12195276	6	72947991			Yes	No	N/A	N/A	N/A	N/A	N/A	N/A
1360	548	rs10943567	6	78692734			Yes	Yes	ENSG00000146243	IRAK1BP1	Protein coding gene	22.9725	5.33e-100	24.2497		1360	548	rs10943567	6	78692734			Yes	Yes	ENSG00000146243	IRAK1BP1	Protein coding gene	12.318	6.17188e-32	0.227839		1360	548	rs10943567	6	78692734			Yes	Yes	ENSG00000146243	IRAK1BP1	Protein coding gene	10.7043	7.51007e-25	0.196043
1361	549	rs1984195	6	78947674			Yes	Yes	ENSG00000146243	IRAK1BP1	Protein coding gene	-34.9692	2.48e-195	-30.8405		1361	549	rs1984195	6	78947674			Yes	Yes	ENSG00000146243	IRAK1BP1	Protein coding gene	-17.3232	5.73133e-57	-0.280854		1361	549	rs1984195	6	78947674			Yes	Yes	ENSG00000146243	IRAK1BP1	Protein coding gene	-16.5592	3.84588e-52	-0.27073
1362	550	rs7753695	6	80108814			Yes	No	N/A	N/A	N/A	N/A	N/A	N/A		1362	550	rs7753695	6	80108814			Yes	Yes	ENSG00000272129	Novel Transcript	lncRNA	7.50831	1.67021e-13	0.154195		1362	550	rs7753695	6	80108814			Yes	Yes	ENSG00000272129	Novel Transcript	lncRNA	5.83643	8.19049e-09	0.126821
1363	551	rs60255247	6	84573535			Yes	No	N/A	N/A	N/A	N/A	N/A	N/A		1363	551	rs60255247	6	84573535			Yes	No	N/A	N/A	N/A	N/A	N/A	N/A		1363	551	rs60255247	6	84573535			Yes	No	N/A	N/A	N/A	N/A	N/A	N/A
1364	552	rs11759769	6	96617336			Yes	No	N/A	N/A	N/A	N/A	N/A	N/A		1364	552	rs11759769	6	96617336			Yes	No	N/A	N/A	N/A	N/A	N/A	N/A		1364	552	rs11759769	6	96617336			Yes	No	N/A	N/A	N/A	N/A	N/A	N/A
1365	553	rs72613227	6	105872896			No	No	N/A	N/A	N/A	N/A	N/A	N/A		1365	553	rs72613227	6	105872896			No	N/A	N/A	N/A	N/A	N/A	N/A	N/A		1365	553	rs72613227	6	105872896			No	N/A	N/A	N/A	N/A	N/A	N/A	N/A
1366	554	rs2153960	6	108666981			Yes	Yes	ENSG00000118689	FOXO3	Protein coding gene	7.62368	5.14794e-14	107.257		1366	554	rs2153960	6	108666981			Yes	Yes	ENSG00000118689	FOXO3	Protein coding gene	4.45829	9.49823e-06	0.0463769		1366	554	rs2153960	6	108666981			Yes	No	N/A	N/A	N/A	N/A	N/A	N/A
1367	555	rs9486916	6	108692727			Yes	Yes	ENSG00000118689	FOXO3	Protein coding gene	5.76278	1.06213e-08	95.6579		1367	555	rs9486916	6	108692727			Yes	Yes	ENSG00000118689	FOXO3	Protein coding gene	4.0396	5.89457e-05	0.0464814		1367	555	rs9486916	6	108692727			Yes	No	N/A	N/A	N/A	N/A	N/A	N/A
1368	556	rs509067	6	117140877			Yes	Yes	ENSG00000047932	GOPC	Protein coding gene	-3.94652	8.3e-05	-41.6077		1368	556	rs509067	6	117140877			Yes	No	N/A	N/A	N/A	N/A	N/A	N/A		1368	556	rs509067	6	117140877			Yes	No	N/A	N/A	N/A	N/A	N/A	N/A
1369	557	rs9372498	6	118251323	rs3900941	118254439	Yes	No	N/A	N/A	N/A	N/A	N/A	N/A		1369	557	rs9372498	6	118251323	rs3900941	118254439	Yes	No	N/A	N/A	N/A	N/A	N/A	N/A		1369	557	rs9372498	6	118251323	rs3900941	118254439	Yes	No	N/A	N/A	N/A	N/A	N/A	N/A
1370	558	rs56240052	6	118259242			Yes	Yes	ENSG00000220139	COX	Pseudogene	3.80859	0.000147161	0.0146069		1370	558	rs56240052	6	118259242			Yes	No	N/A	N/A	N/A	N/A	N/A	N/A		1370	558	rs56240052	6	118259242			Yes	No	N/A	N/A	N/A	N/A	N/A	N/A
1371	559	rs11153730	6	118346359			Yes	Yes	ENSG00000286339	Antisense to CEP85L	LncRNA	3.76976	0.000169889	0.22696		1371	559	rs11153730	6	118346359			Yes	No	N/A	N/A	N/A	N/A	N/A	N/A		1371	559	rs11153730	6	118346359			Yes	No	N/A	N/A	N/A	N/A	N/A	N/A
1372	560	rs2638551	6	118677593			Yes	No	N/A	N/A	N/A	N/A	N/A	N/A		1372	560	rs2638551	6	118677593			Yes	No	N/A	N/A	N/A	N/A	N/A	N/A		1372	560	rs2638551	6	118677593			Yes	No	N/A	N/A	N/A	N/A	N/A	N/A
1373	561	rs11154027	6	121460244			Yes	No	N/A	N/A	N/A	N/A	N/A	N/A		1373	561	rs11154027	6	121460244			Yes	No	N/A	N/A	N/A	N/A	N/A	N/A		1373	561	rs11154027	6	121460244			Yes	No	N/A	N/A	N/A	N/A	N/A	N/A
1374	562	rs9401427	6	121610547			Yes	No	N/A	N/A	N/A	N/A	N/A	N/A		1374	562	rs9401427	6	121610547			Yes	No	N/A	N/A	N/A	N/A	N/A	N/A		1374	562	rs9401427	6	121610547			Yes	No	N/A	N/A	N/A	N/A	N/A	N/A
1375	563	rs1919872	6	121861040			Yes	No	N/A	N/A	N/A	N/A	N/A	N/A		1375	563	rs1919872	6	121861040			Yes	No	N/A	N/A	N/A	N/A	N/A	N/A		1375	563	rs1919872	6	121861040			Yes	No	N/A	N/A	N/A	N/A	N/A	N/A
1376	564	rs6925750	6	121966844			Yes	No	N/A	N/A	N/A	N/A	N/A	N/A		1376	564	rs6925750	6	121966844			Yes	No	N/A	N/A	N/A	N/A	N/A	N/A		1376	564	rs6925750	6	121966844			Yes	No	N/A	N/A	N/A	N/A	N/A	N/A
1377	565	rs187207161	6	122018158			No	No	N/A	N/A	N/A	N/A	N/A	N/A		1377	565	rs187207161	6	122018158			No	N/A	N/A	N/A	N/A	N/A	N/A	N/A		1377	565	rs187207161	6	122018158			No	N/A	N/A	N/A	N/A	N/A	N/A	N/A
1378	566	rs6916556	6	126270626			Yes	No	N/A	N/A	N/A	N/A	N/A	N/A		1378	566	rs6916556	6	126270626			Yes	No	N/A	N/A	N/A	N/A	N/A	N/A		1378	566	rs6916556	6	126270626			Yes	No	N/A	N/A	N/A	N/A	N/A	N/A
1379	567	rs1337736	6	126524234			Yes	No	N/A	N/A	N/A	N/A	N/A	N/A		1379	567	rs1337736	6	126524234			Yes	No	N/A	N/A	N/A	N/A	N/A	N/A		1379	567	rs1337736	6	126524234			Yes	No	N/A	N/A	N/A	N/A	N/A	N/A
1380	568	rs13209747	6	126794309			Yes	No	N/A	N/A	N/A	N/A	N/A	N/A		1380	568	rs13209747	6	126794309			Yes	No	N/A	N/A	N/A	N/A	N/A	N/A		1380	568	rs13209747	6	126794309			Yes	No	N/A	N/A	N/A	N/A	N/A	N/A
1381	569	rs4896104	6	134797951			No	No	N/A	N/A	N/A	N/A	N/A	N/A		1381	569	rs4896104	6	134797951			No	N/A	N/A	N/A	N/A	N/A	N/A	N/A		1381	569	rs4896104	6	134797951			No	N/A	N/A	N/A	N/A	N/A	N/A	N/A
1382	570	rs9402686	6	135106679			Yes	Yes	ENSG00000118514	ALDH8A1	Protein coding gene	-4.94996	8.28e-07	-0.93774		1382	570	rs9402686	6	135106679			Yes	No	N/A	N/A	N/A	N/A	N/A	N/A		1382	570	rs9402686	6	135106679			Yes	No	N/A	N/A	N/A	N/A	N/A	N/A
1383									ENSG00000232876	Novel Transcript	LncRNA	-4.22407	2.59e-05	-0.210282		1383																1383
1384	571	rs605066	6	139508529			Yes	No	N/A	N/A	N/A	N/A	N/A	N/A		1384	571	rs605066	6	139508529			Yes	No	N/A	N/A	N/A	N/A	N/A	N/A		1384	571	rs605066	6	139508529			Yes	No	N/A	N/A	N/A	N/A	N/A	N/A
1385	572	rs608736	6	139518361			Yes	No	N/A	N/A	N/A	N/A	N/A	N/A		1385	572	rs608736	6	139518361			Yes	No	N/A	N/A	N/A	N/A	N/A	N/A		1385	572	rs608736	6	139518361			Yes	No	N/A	N/A	N/A	N/A	N/A	N/A
1386	573	rs6941056	6	143270684			Yes	No	N/A	N/A	N/A	N/A	N/A	N/A		1386	573	rs6941056	6	143270684			Yes	No	N/A	N/A	N/A	N/A	N/A	N/A		1386	573	rs6941056	6	143270684			Yes	No	N/A	N/A	N/A	N/A	N/A	N/A
1387	574	rs9390459	6	147359223			Yes	Yes	ENSG00000164506	STXBP5	Protein coding gene	-7.57987	6.1e-14	-96.1296		1387	574	rs9390459	6	147359223			Yes	Yes	ENSG00000164506	STXBP5	Protein coding gene	-5.54371	4.07838e-08	-0.0740424		1387	574	rs9390459	6	147359223			Yes	No	N/A	N/A	N/A	N/A	N/A	N/A
1388	575	rs17080093	6	150676304			Yes	No	N/A	N/A	N/A	N/A	N/A	N/A		1388	575	rs17080093	6	150676304			Yes	No	N/A	N/A	N/A	N/A	N/A	N/A		1388	575	rs17080093	6	150676304			Yes	No	N/A	N/A	N/A	N/A	N/A	N/A
1389	576	rs12663193	6	152014101			Yes	No	N/A	N/A	N/A	N/A	N/A	N/A		1389	576	rs12663193	6	152014101			Yes	No	N/A	N/A	N/A	N/A	N/A	N/A		1389	576	rs12663193	6	152014101			Yes	No	N/A	N/A	N/A	N/A	N/A	N/A
1390	577	rs9479509	6	153106130			Yes	Yes	ENSG00000091844	RGS17	Protein coding gene	-15.7243	1.32e-51	-38.451		1390	577	rs9479509	6	153106130			Yes	Yes	ENSG00000091844	RGS17	Protein coding gene	-9.69328	4.91938e-21	-0.520949		1390	577	rs9479509	6	153106130			Yes	Yes	ENSG00000091844	RGS17	Protein coding gene	-9.22424	3.38792e-19	-0.511824
1391	578	rs540825	6	154093311			Yes	No	N/A	N/A	N/A	N/A	N/A	N/A		1391	578	rs540825	6	154093311			Yes	No	N/A	N/A	N/A	N/A	N/A	N/A		1391	578	rs540825	6	154093311			Yes	No	N/A	N/A	N/A	N/A	N/A	N/A
1392	579	rs598682	6	154097624			Yes	No	N/A	N/A	N/A	N/A	N/A	N/A		1392	579	rs598682	6	154097624			Yes	No	N/A	N/A	N/A	N/A	N/A	N/A		1392	579	rs598682	6	154097624			Yes	No	N/A	N/A	N/A	N/A	N/A	N/A
1393	580	rs674249	6	159214606			Yes	No	N/A	N/A	N/A	N/A	N/A	N/A		1393	580	rs674249	6	159214606			Yes	No	N/A	N/A	N/A	N/A	N/A	N/A		1393	580	rs674249	6	159214606			Yes	No	N/A	N/A	N/A	N/A	N/A	N/A
1394	581	rs449789	6	159278093			No	No	N/A	N/A	N/A	N/A	N/A	N/A		1394	581	rs449789	6	159278093			No	N/A	N/A	N/A	N/A	N/A	N/A	N/A		1394	581	rs449789	6	159278093			No	N/A	N/A	N/A	N/A	N/A	N/A	N/A
1395	582	rs2282143	6	160136611			Yes	Yes	ENSG00000198670	LPA	Protein coding gene	3.13281	0.00176567	0.242018		1395	582	rs2282143	6	160136611			Yes	No	N/A	N/A	N/A	N/A	N/A	N/A		1395	582	rs2282143	6	160136611			Yes	No	N/A	N/A	N/A	N/A	N/A	N/A
1396	583	rs384156	6	160324719			Yes	Yes	ENSG00000213071	LPAL2	Pseudogene	-5.47984	5e-08	-1.37371		1396	583	rs384156	6	160324719			Yes	No	N/A	N/A	N/A	N/A	N/A	N/A		1396	583	rs384156	6	160324719			Yes	No	N/A	N/A	N/A	N/A	N/A	N/A
1397									ENSG00000146477	SLC22A3	Protein coding gene	-4.7319	2.44e-06	-273.099		1397																1397
1398	584	rs555754	6	160348391			Yes	Yes	ENSG00000213071	LPAL2	Pseudogene	7.59077	5.63e-14	1.77519		1398	584	rs555754	6	160348391			Yes	Yes	ENSG00000213071	LPAL2	Pseudogene	4.1496	3.70432e-05	0.0852914		1398	584	rs555754	6	160348391			Yes	Yes	ENSG00000146477	SLC22A3	Protein coding gene	4.13666	3.95696e-05	0.302338
1399									ENSG00000146477	SLC22A3	Protein coding gene	7.05325	2.69e-12	379.769		1399																1399									ENSG00000213071	LPAL2	Pseudogene	4.40709	1.2138e-05	0.0935465
1400	585	rs9456648	6	161291203	rs59024220	161286606	Yes	No	N/A	N/A	N/A	N/A	N/A	N/A		1400	585	rs9456648	6	161291203	rs59024220	161286606	Yes	No	N/A	N/A	N/A	N/A	N/A	N/A		1400	585	rs9456648	6	161291203	rs59024220	161286606	Yes	No	N/A	N/A	N/A	N/A	N/A	N/A
1401	586	rs2934849	6	165748847			Yes	Yes	ENSG00000235008	KOC1	Pseudogene	3.54163	0.000413611	0.154071		1401	586	rs2934849	6	165748847			Yes	No	N/A	N/A	N/A	N/A	N/A	N/A		1401	586	rs2934849	6	165748847			Yes	No	N/A	N/A	N/A	N/A	N/A	N/A
1402	587	rs7744902	6	165763234			Yes	No	N/A	N/A	N/A	N/A	N/A	N/A		1402	587	rs7744902	6	165763234			Yes	No	N/A	N/A	N/A	N/A	N/A	N/A		1402	587	rs7744902	6	165763234			Yes	No	N/A	N/A	N/A	N/A	N/A	N/A
1403	588	rs147212971	6	165764963			Yes	No	N/A	N/A	N/A	N/A	N/A	N/A		1403	588	rs147212971	6	165764963			Yes	No	N/A	N/A	N/A	N/A	N/A	N/A		1403	588	rs147212971	6	165764963			Yes	No	N/A	N/A	N/A	N/A	N/A	N/A
1404	589	rs4342401	6	168615935			Yes	No	N/A	N/A	N/A	N/A	N/A	N/A		1404	589	rs4342401	6	168615935			Yes	No	N/A	N/A	N/A	N/A	N/A	N/A		1404	589	rs4342401	6	168615935			Yes	No	N/A	N/A	N/A	N/A	N/A	N/A
1405	590	rs1322639	6	169187008			Yes	Yes	ENSG00000223485	LINC01615	LncRNA	-8.57781	3.09013e-17	-66.7906		1405	590	rs1322639	6	169187008			Yes	Yes	ENSG00000223485	LINC01615	LncRNA	-3.91152	9.98742e-05	-0.305954		1405	590	rs1322639	6	169187008			Yes	Yes	ENSG00000223485	LINC01615	LncRNA	-4.34032	1.63476e-05	-0.349097
1406	591	rs11759438	6	169233240			Yes	Yes	ENSG00000226445	Antisense to THBS2	LncRNA	-4.54868	5.84e-06	-35.1041		1406	591	rs11759438	6	169233240			Yes	No	N/A	N/A	N/A	N/A	N/A	N/A		1406	591	rs11759438	6	169233240			Yes	No	N/A	N/A	N/A	N/A	N/A	N/A
1407									ENSG00000186340	THBS2	Protein coding gene	-7.95645	3.51e-15	-3369.2		1407																1407
1408	592	rs73033340	7	1156056			Yes	Yes	ENSG00000177706	FAM20C	Protein coding gene	3.33259	0.000887831	236.084		1408	592	rs73033340	7	1156056			Yes	Yes	ENSG00000178381	ZFAND2A	Protein coding gene	5.89792	5.52367e-09	0.355196		1408	592	rs73033340	7	1156056			Yes	Yes	ENSG00000178381	ZFAND2A	Protein coding gene	5.85189	7.49712e-09	0.373099
1409									ENSG00000164850	GPER1	Protein coding gene	-3.95536	8.01e-05	-17.4285		1409									ENSG00000229043	ZFAND2A-DT	LncRNA	4.3028	1.90529e-05	0.319151		1409									ENSG00000229043	ZFAND2A-DT	LncRNA	4.19	3.15032e-05	0.332454
1410									ENSG00000164880	INTS1	Protein coding gene	3.2502	0.00117941	108.076		1410																1410
1411									ENSG00000229043	LOC101927021	LncRNA	6.41443	1.9e-10	29.6166		1411																1411
1412									ENSG00000178381	ZFAND2A	Protein coding gene	10.1254	2.44e-23	78.9583		1412																1412
1413									ENSG00000229043	ZFAND2A-DT	LncRNA	5.9202	4.24e-09	28.1208		1413																1413
1414	593	rs2969070	7	2472910	rs79576323	2481740	Yes	No	N/A	N/A	N/A	N/A	N/A	N/A		1414	593	rs2969070	7	2472910	rs79576323	2481740	Yes	No	N/A	N/A	N/A	N/A	N/A	N/A		1414	593	rs2969070	7	2472910	rs79576323	2481740	Yes	No	N/A	N/A	N/A	N/A	N/A	N/A
1415	594	rs73049928	7	4630318	rs61690913	4629505	Yes	No	N/A	N/A	N/A	N/A	N/A	N/A		1415	594	rs73049928	7	4630318	rs61690913	4629505	Yes	No	N/A	N/A	N/A	N/A	N/A	N/A		1415	594	rs73049928	7	4630318	rs61690913	4629505	Yes	No	N/A	N/A	N/A	N/A	N/A	N/A
1416	595	rs10259085	7	7228800			Yes	Yes	ENSG00000230825	LINC03016	LncRNA	-6.11792	1.3e-09	-0.752056		1416	595	rs10259085	7	7228800			Yes	Yes	ENSG00000230825	LINC03016	LncRNA	-4.42299	1.11454e-05	-0.113227		1416	595	rs10259085	7	7228800			Yes	Yes	ENSG00000230825	LINC03016	LncRNA	-4.55371	6.22604e-06	-0.129897
1417									ENSG00000230825	LOC101927354	LncRNA	-6.71734	2.64e-11	-0.750822		1417																1417
1418	596	rs1468520	7	7251101			Yes	No	N/A	N/A	N/A	N/A	N/A	N/A		1418	596	rs1468520	7	7251101			Yes	No	N/A	N/A	N/A	N/A	N/A	N/A		1418	596	rs1468520	7	7251101			Yes	No	N/A	N/A	N/A	N/A	N/A	N/A
1419	597	rs13240040	7	14336352			No	No	N/A	N/A	N/A	N/A	N/A	N/A		1419	597	rs13240040	7	14336352			No	N/A	N/A	N/A	N/A	N/A	N/A	N/A		1419	597	rs13240040	7	14336352			No	N/A	N/A	N/A	N/A	N/A	N/A	N/A
1420	598	rs818508	7	16680292			Yes	No	N/A	N/A	N/A	N/A	N/A	N/A		1420	598	rs818508	7	16680292			Yes	No	N/A	N/A	N/A	N/A	N/A	N/A		1420	598	rs818508	7	16680292			Yes	No	N/A	N/A	N/A	N/A	N/A	N/A
1421	599	rs57301765	7	19013110			Yes	No	N/A	N/A	N/A	N/A	N/A	N/A		1421	599	rs57301765	7	19013110			Yes	No	N/A	N/A	N/A	N/A	N/A	N/A		1421	599	rs57301765	7	19013110			Yes	No	N/A	N/A	N/A	N/A	N/A	N/A
1422	600	rs13227860	7	22114836			Yes	No	N/A	N/A	N/A	N/A	N/A	N/A		1422	600	rs13227860	7	22114836			Yes	No	N/A	N/A	N/A	N/A	N/A	N/A		1422	600	rs13227860	7	22114836			Yes	No	N/A	N/A	N/A	N/A	N/A	N/A
1423	601	rs1800795	7	22727026			Yes	Yes	ENSG00000232949	Antisense to STEAP1B	LncRNA	-4.13011	3.83e-05	-3.43388		1423	601	rs1800795	7	22727026			Yes	Yes	ENSG00000179428	IL6-AS1	LncRNA	6.54296	1.10389e-10	0.267916		1423	601	rs1800795	7	22727026			Yes	Yes	ENSG00000179428	IL6-AS1	LncRNA	5.48353	5.84563e-08	0.248059
1424									ENSG00000136244	IL6	Protein coding gene	3.75162	0.000182546	519.559		1424																1424
1425									ENSG00000179428	IL6-AS1	LncRNA	11.9957	1.08e-31	5.54709		1425																1425
1426									ENSG00000179428	LOC541472	LncRNA	9.91327	2.78e-22	5.52076		1426																1426
1427									ENSG00000105889	STEAP1B	Protein coding gene	3.46896	0.000541853	9.17939		1427																1427
1428	602	rs55855704	7	25890155			Yes	No	N/A	N/A	N/A	N/A	N/A	N/A		1428	602	rs55855704	7	25890155			Yes	No	N/A	N/A	N/A	N/A	N/A	N/A		1428	602	rs55855704	7	25890155			Yes	No	N/A	N/A	N/A	N/A	N/A	N/A
1429	603	rs6461992	7	27181212			Yes	Yes	ENSG00000243766	HOTTIP	LncRNA	24.129	2.21571e-104	37.0429		1429	603	rs6461992	7	27181212			Yes	Yes	ENSG00000243766	HOTTIP	LncRNA	4.99428	7.32071e-07	0.512438		1429	603	rs6461992	7	27181212			Yes	Yes	ENSG00000243766	HOTTIP	LncRNA	9.24818	2.77613e-19	0.897049
1430	604	rs115525024	7	27196940			No	No	N/A	N/A	N/A	N/A	N/A	N/A		1430	604	rs115525024	7	27196940			No	N/A	N/A	N/A	N/A	N/A	N/A	N/A		1430	604	rs115525024	7	27196940			No	N/A	N/A	N/A	N/A	N/A	N/A	N/A
1431	605	rs1859168	7	27202740			Yes	Yes	ENSG00000233830	EIF4HP1	Pseudogene	3.36493	0.000790939	2.81356		1431	605	rs1859168	7	27202740			Yes	Yes	ENSG00000243766	HOTTIP	LncRNA	6.4396	2.11519e-10	0.655443		1431	605	rs1859168	7	27202740			Yes	Yes	ENSG00000243766	HOTTIP	LncRNA	9.19461	4.33232e-19	0.865549
1432									ENSG00000243766	HOTTIP	LncRNA	29.1584	8.51e-148	39.7423		1432																1432
1433									ENSG00000240990	HOXA11-AS	LncRNA	-3.63953	0.000282625	-6.64021		1433																1433
1434									ENSG00000197576	HOXA4	Protein coding gene	-3.26106	0.00114257	-2.73133		1434																1434
1435									ENSG00000086300	SNX10	Protein coding gene	3.07376	0.00216366	0.915106		1435																1435
1436	606	rs17473424	7	27284750			Yes	No	N/A	N/A	N/A	N/A	N/A	N/A		1436	606	rs17473424	7	27284750			Yes	No	N/A	N/A	N/A	N/A	N/A	N/A		1436	606	rs17473424	7	27284750			Yes	No	N/A	N/A	N/A	N/A	N/A	N/A
1437	607	rs33998128	7	28597309			No	No	N/A	N/A	N/A	N/A	N/A	N/A		1437	607	rs33998128	7	28597309			No	N/A	N/A	N/A	N/A	N/A	N/A	N/A		1437	607	rs33998128	7	28597309			No	N/A	N/A	N/A	N/A	N/A	N/A	N/A
1438	608	rs342989	7	35428286	rs17697812	35429153	Yes	No	N/A	N/A	N/A	N/A	N/A	N/A		1438	608	rs342989	7	35428286	rs17697812	35429153	Yes	No	N/A	N/A	N/A	N/A	N/A	N/A		1438	608	rs342989	7	35428286	rs17697812	35429153	Yes	No	N/A	N/A	N/A	N/A	N/A	N/A
1439	609	rs73094438	7	35626068			No	No	N/A	N/A	N/A	N/A	N/A	N/A		1439	609	rs73094438	7	35626068			No	N/A	N/A	N/A	N/A	N/A	N/A	N/A		1439	609	rs73094438	7	35626068			No	N/A	N/A	N/A	N/A	N/A	N/A	N/A
1440	610	rs2052263	7	36186209			Yes	No	N/A	N/A	N/A	N/A	N/A	N/A		1440	610	rs2052263	7	36186209			Yes	No	N/A	N/A	N/A	N/A	N/A	N/A		1440	610	rs2052263	7	36186209			Yes	No	N/A	N/A	N/A	N/A	N/A	N/A
1441	611	rs17171710	7	40400634			Yes	Yes	ENSG00000203446	Antisense to SUGCT	LncRNA	-3.84423	0.000126	-0.460282		1441	611	rs17171710	7	40400634			Yes	No	N/A	N/A	N/A	N/A	N/A	N/A		1441	611	rs17171710	7	40400634			Yes	No	N/A	N/A	N/A	N/A	N/A	N/A
1442									ENSG00000175600	SUGCT	Protein coding gene	-7.91882	4.7e-15	-37.3335		1442																1442
1443	612	rs11760407	7	41681165			No	No	N/A	N/A	N/A	N/A	N/A	N/A		1443	612	rs11760407	7	41681165			No	N/A	N/A	N/A	N/A	N/A	N/A	N/A		1443	612	rs11760407	7	41681165			No	N/A	N/A	N/A	N/A	N/A	N/A	N/A
1444	613	rs73105827	7	44997186			No	No	N/A	N/A	N/A	N/A	N/A	N/A		1444	613	rs73105827	7	44997186			No	N/A	N/A	N/A	N/A	N/A	N/A	N/A		1444	613	rs73105827	7	44997186			No	N/A	N/A	N/A	N/A	N/A	N/A	N/A
1445	614	rs11977526	7	45968511			Yes	Yes	ENSG00000164742	ADCY1	Protein coding gene	3.50117	0.000477107	1.41126		1445	614	rs11977526	7	45968511			Yes	No	N/A	N/A	N/A	N/A	N/A	N/A		1445	614	rs11977526	7	45968511			Yes	No	N/A	N/A	N/A	N/A	N/A	N/A
1446									ENSG00000214765	SEPTIN7P2	Protein coding gene	-3.45021	0.00057604	-3.69196		1446																1446
1447	615	rs13241944	7	46222581			Yes	No	N/A	N/A	N/A	N/A	N/A	N/A		1447	615	rs13241944	7	46222581			Yes	No	N/A	N/A	N/A	N/A	N/A	N/A		1447	615	rs13241944	7	46222581			Yes	No	N/A	N/A	N/A	N/A	N/A	N/A
1448	616	rs4724460	7	46234067			Yes	No	N/A	N/A	N/A	N/A	N/A	N/A		1448	616	rs4724460	7	46234067			Yes	No	N/A	N/A	N/A	N/A	N/A	N/A		1448	616	rs4724460	7	46234067			Yes	No	N/A	N/A	N/A	N/A	N/A	N/A
1449	617	rs71543920	7	46514760			Yes	Yes	ENSG00000146674	IGFBP3	Protein coding gene	-3.66763	0.000256019	-8404.8		1449	617	rs71543920	7	46514760			Yes	No	N/A	N/A	N/A	N/A	N/A	N/A		1449	617	rs71543920	7	46514760			Yes	No	N/A	N/A	N/A	N/A	N/A	N/A
1450	618	rs12668436	7	47509295			No	No	N/A	N/A	N/A	N/A	N/A	N/A		1450	618	rs12668436	7	47509295			No	N/A	N/A	N/A	N/A	N/A	N/A	N/A		1450	618	rs12668436	7	47509295			No	N/A	N/A	N/A	N/A	N/A	N/A	N/A
1451	619	rs17454517	7	50848079			Yes	No	N/A	N/A	N/A	N/A	N/A	N/A		1451	619	rs17454517	7	50848079			Yes	No	N/A	N/A	N/A	N/A	N/A	N/A		1451	619	rs17454517	7	50848079			Yes	No	N/A	N/A	N/A	N/A	N/A	N/A
1452	620	rs2222544	7	70304383			Yes	Yes	ENSG00000158321	AUTS2	Protein coding gene	-4.2286	2.53843e-05	-22.8813		1452	620	rs2222544	7	70304383			Yes	No	N/A	N/A	N/A	N/A	N/A	N/A		1452	620	rs2222544	7	70304383			Yes	No	N/A	N/A	N/A	N/A	N/A	N/A
1453	621	rs11974409	7	73575060			Yes	Yes	ENSG00000009950	MLXIPL	Protein coding gene	3.4081	0.000676864	0.186548		1453	621	rs11974409	7	73575060			Yes	No	N/A	N/A	N/A	N/A	N/A	N/A		1453	621	rs11974409	7	73575060			Yes	No	N/A	N/A	N/A	N/A	N/A	N/A
1454	622	rs8326	7	74069359			No	No	N/A	N/A	N/A	N/A	N/A	N/A		1454	622	rs8326	7	74069359			No	N/A	N/A	N/A	N/A	N/A	N/A	N/A		1454	622	rs8326	7	74069359			No	N/A	N/A	N/A	N/A	N/A	N/A	N/A
1455	623	rs1091811	7	74076882			No	No	N/A	N/A	N/A	N/A	N/A	N/A		1455	623	rs1091811	7	74076882			No	N/A	N/A	N/A	N/A	N/A	N/A	N/A		1455	623	rs1091811	7	74076882			No	N/A	N/A	N/A	N/A	N/A	N/A	N/A
1456	624	rs34324971	7	74693042			No	No	N/A	N/A	N/A	N/A	N/A	N/A		1456	624	rs34324971	7	74693042			No	N/A	N/A	N/A	N/A	N/A	N/A	N/A		1456	624	rs34324971	7	74693042			No	N/A	N/A	N/A	N/A	N/A	N/A	N/A
1457	625	rs1167827	7	75533848			Yes	Yes	ENSG00000263001	GTF2I	Protein coding gene	-5.2262	1.98e-07	-93.4159		1457	625	rs1167827	7	75533848			Yes	Yes	ENSG00000276840	PMS2P13	Pseudogene	-3.90252	0.000103583	-0.0972768		1457	625	rs1167827	7	75533848			Yes	Yes	ENSG00000272391	POM121C	Protein coding gene	3.87883	0.000114962	0.0381603
1458									ENSG00000196275	GTF2IRD2	Protein coding gene	-3.55865	0.000385	-5.18693		1458									ENSG00000223705	NSUN5P1	Pseudogene	-4.4885	8.27622e-06	-0.0852897		1458									ENSG00000274523	RCC1L	Protein coding gene	-4.38428	1.34435e-05	-0.0449346
1459									ENSG00000223705	NSUN5P1	Pseudogene	-5.08746	4.1e-07	-6.45889		1459									ENSG00000272391	POM121C	Protein coding gene	4.80342	1.87707e-06	0.0451542		1459									ENSG00000127957	PMS2P3	Pseudogene	4.22069	2.7599e-05	0.0671262
1460									ENSG00000230305	PMS2L5	Pseudogene	-4.32948	1.6e-05	-0.318965		1460									ENSG00000278416	PMS2P2	Pseudogene	-6.98194	6.32347e-12	-0.204694		1460									ENSG00000276840	PMS2P13	Pseudogene	-4.57415	5.66441e-06	-0.122704
1461									ENSG00000273598	PMS2P10	Pseudogene	-3.6567	0.000264513	-1.7906		1461									ENSG00000127957	PMS2P3	Pseudogene	5.09735	4.34473e-07	0.0752818		1461									ENSG00000205583	STAG3L1	Pseudogene	3.67745	0.000253819	0.0615013
1462									ENSG00000276840	PMS2P13	Pseudogene	-7.00036	3.87e-12	-3.45675		1462																1462									ENSG00000278416	PMS2P2	Pseudogene	-7.34384	5.84289e-13	-0.226647
1463									ENSG00000278416	PMS2P2	Pseudogene	-12.0169	8.55e-32	-9.43683		1463																1463
1464									ENSG00000127957	PMS2P3	Pseudogene	8.44383	7.28e-17	5.18676		1464																1464
1465									ENSG00000123965	PMS2P5	Pseudogene	-5.49773	4.53e-08	-4.5094		1465																1465
1466									ENSG00000272391	POM121C	Protein coding gene	8.40248	1.02e-16	59.6886		1466																1466
1467									ENSG00000274523	RCC1L	Protein coding gene	-8.80159	3.72e-18	-24.3764		1467																1467
1468									ENSG00000205583	STAG3L1	Pseudogene	7.10103	1.92e-12	9.09815		1468																1468
1469									ENSG00000277072	STAG3L2	Pseudogene	3.81122	0.000144006	5.16635		1469																1469
1470									ENSG00000200874	Y_RNA	Misc RNA	2.92062	0.00356165	0.125834		1470																1470
1471	626	rs11770630	7	90175927			Yes	Yes	ENSG00000105792	CFAP69	Protein coding gene	8.69122	9.42e-18	4.30344		1471	626	rs11770630	7	90175927			Yes	Yes	ENSG00000105793	GTPBP10	Protein coding gene	5.95989	3.85082e-09	0.0841911		1471	626	rs11770630	7	90175927			Yes	Yes	ENSG00000105793	GTPBP10	Protein coding gene	-5.54983	4.07353e-08	-0.085909
1472									ENSG00000105793	GTPBP10	Protein coding gene	13.2289	8e-38	28.7345		1472									ENSG00000157214	STEAP2	Protein coding gene	6.27686	5.78424e-10	0.297041		1472									ENSG00000157214	STEAP2	Protein coding gene	-8.74489	1.67993e-17	-0.408542
1473									ENSG00000157214	STEAP2	Protein coding gene	10.1245	2.47e-23	66.1762		1473																1473									ENSG00000105792	CFAP69	Protein coding gene	-5.73193	1.48188e-08	-0.156945
1474	627	rs42664	7	90355095			Yes	Yes	ENSG00000058091	CDK14	Protein coding gene	-6.34684	2.92e-10	-66.7079		1474	627	rs42664	7	90355095			Yes	Yes	ENSG00000105793	GTPBP10	Protein coding gene	-5.96624	3.71029e-09	-0.0840017		1474	627	rs42664	7	90355095			Yes	Yes	ENSG00000157214	STEAP2	Protein coding gene	-6.75067	3.11358e-11	-0.317943
1475									ENSG00000105792	CFAP69	Protein coding gene	-8.89527	1.68e-18	-4.34164		1475									ENSG00000157214	STEAP2	Protein coding gene	-4.98941	7.50161e-07	-0.237495		1475									ENSG00000105792	CFAP69	Protein coding gene	-5.54195	4.25313e-08	-0.150096
1476									ENSG00000157224	CLDN12	Protein coding gene	3.43131	0.000617366	18.7886		1476																1476									ENSG00000105793	GTPBP10	Protein coding gene	-6.41517	2.60546e-10	-0.0973873
1477									ENSG00000105793	GTPBP10	Protein coding gene	-18.5939	1.86e-69	-37.9201		1477																1477
1478									ENSG00000225498	Novel Transcript	LncRNA	-3.18243	0.00149966	-0.0839471		1478																1478
1479									ENSG00000164647	STEAP1	Protein coding gene	-3.24339	0.00120776	-13.7978		1479																1479
1480									ENSG00000157214	STEAP2	Protein coding gene	-8.99159	7.34e-19	-58.4194		1480																1480
1481	628	rs10245696	7	90820047			Yes	Yes	ENSG00000058091	CDK14	Protein coding gene	11.5972	8.15e-30	124.296		1481	628	rs10245696	7	90820047			Yes	No	N/A	N/A	N/A	N/A	N/A	N/A		1481	628	rs10245696	7	90820047			Yes	No	N/A	N/A	N/A	N/A	N/A	N/A
1482									ENSG00000105793	GTPBP10	Protein coding gene	4.81074	1.66e-06	11.3749		1482																1482
1483									ENSG00000223969	Novel Transcript	LncRNA	6.28699	4.26e-10	0.657537		1483																1483
1484	629	rs42235	7	92618762			Yes	Yes	ENSG00000001630	CYP51A1	Protein coding gene	-3.41163	0.000668249	-7.73026		1484	629	rs42235	7	92618762			Yes	No	N/A	N/A	N/A	N/A	N/A	N/A		1484	629	rs42235	7	92618762			Yes	No	N/A	N/A	N/A	N/A	N/A	N/A
1485	630	rs7792995	7	93940110	rs58435308	93936049	Yes	No	N/A	N/A	N/A	N/A	N/A	N/A		1485	630	rs7792995	7	93940110	rs58435308	93936049	Yes	No	N/A	N/A	N/A	N/A	N/A	N/A		1485	630	rs7792995	7	93940110	rs58435308	93936049	Yes	No	N/A	N/A	N/A	N/A	N/A	N/A
1486	631	rs1449592	7	96780938			Yes	No	N/A	N/A	N/A	N/A	N/A	N/A		1486	631	rs1449592	7	96780938			Yes	No	N/A	N/A	N/A	N/A	N/A	N/A		1486	631	rs1449592	7	96780938			Yes	No	N/A	N/A	N/A	N/A	N/A	N/A
1487	632	rs1947228	7	96832337			Yes	No	N/A	N/A	N/A	N/A	N/A	N/A		1487	632	rs1947228	7	96832337			Yes	No	N/A	N/A	N/A	N/A	N/A	N/A		1487	632	rs1947228	7	96832337			Yes	No	N/A	N/A	N/A	N/A	N/A	N/A
1488	633	rs7788746	7	100014782			Yes	Yes	ENSG00000221838	AP4M1	Protein coding gene	-10.6431	1.56e-25	-21.5602		1488	633	rs7788746	7	100014782			Yes	No	N/A	N/A	N/A	N/A	N/A	N/A		1488	633	rs7788746	7	100014782			Yes	Yes	ENSG00000188186	LAMTOR4	Protein coding gene	4.2859	2.07779e-05	0.0704942
1489									ENSG00000239521	CASTOR3	Pseudogene	5.20618	2.2e-07	8.28382		1489																1489									ENSG00000221838	AP4M1	Protein coding gene	-3.82191	0.00014433	-0.0736368
1490									ENSG00000188186	LAMTOR4	Protein coding gene	8.91102	1.47e-18	19.5383		1490																1490
1491									ENSG00000121716	PILRB	Protein coding gene	-6.96459	4.96e-12	-3.38407		1491																1491
1492									ENSG00000242294	STAG3L5P	Pseudogene	-4.21316	2.67e-05	-1.76721		1492																1492
1493									ENSG00000106290	TAF6	Protein coding gene	-7.79529	1.21e-14	-35.6088		1493																1493
1494									ENSG00000146833	TRIM4	Protein coding gene	7.58997	5.66e-14	34.3493		1494																1494
1495									ENSG00000106261	ZKSCAN1	Protein coding gene	9.24513	8.02e-20	101.385		1495																1495
1496	634	rs221005	7	100803811			Yes	Yes	ENSG00000087085	ACHE	Protein coding gene	5.06166	4.68e-07	1.70547		1496	634	rs221005	7	100803811			Yes	No	N/A	N/A	N/A	N/A	N/A	N/A		1496	634	rs221005	7	100803811			Yes	No	N/A	N/A	N/A	N/A	N/A	N/A
1497									ENSG00000196411	EPHB4	Protein coding gene	-5.50072	4.46e-08	-66.6523		1497																1497
1498									ENSG00000146830	GIGYF1	Protein coding gene	4.21564	2.64e-05	17.4401		1498																1498
1499	635	rs314376	7	100859734			Yes	Yes	ENSG00000087085	ACHE	Protein coding gene	5.57846	3.02478e-08	1.91676		1499	635	rs314376	7	100859734			Yes	No	N/A	N/A	N/A	N/A	N/A	N/A		1499	635	rs314376	7	100859734			Yes	Yes	ENSG00000087085	ACHE	Protein coding gene	4.86766	1.39951e-06	0.173675
1500									ENSG00000196411	EPHB4	Protein coding gene	7.27831	5.49e-13	81.806		1500																1500
1501									ENSG00000146830	GIGYF1	Protein coding gene	4.6932	2.94e-06	18.1202		1501																1501
1502									ENSG00000214309	MBLAC1	Protein coding gene	-4.4609	8.96308e-06	-1.84266		1502																1502
1503									ENSG00000176125	UFSP1	Protein coding gene	-4.36673	1.35e-05	-1.92404		1503																1503
1504	636	rs12705383	7	106742285			Yes	Yes	ENSG00000105851	PIK3CG	Protein coding gene	3.59273	0.000338	0.590489		1504	636	rs12705383	7	106742285			Yes	No	N/A	N/A	N/A	N/A	N/A	N/A		1504	636	rs12705383	7	106742285			Yes	No	N/A	N/A	N/A	N/A	N/A	N/A
1505	637	rs34803699	7	106765512			No	No	N/A	N/A	N/A	N/A	N/A	N/A		1505	637	rs34803699	7	106765512			No	N/A	N/A	N/A	N/A	N/A	N/A	N/A		1505	637	rs34803699	7	106765512			No	N/A	N/A	N/A	N/A	N/A	N/A	N/A
1506	638	rs7787898	7	106769451			Yes	Yes	ENSG00000243797	Novel Transcript	LncRNA	6.26228	4.97e-10	0.294735		1506	638	rs7787898	7	106769451			Yes	Yes	ENSG00000267052	CTB-30L5.1	lncRNA	3.79021	0.000162356	0.107201		1506	638	rs7787898	7	106769451			Yes	No	N/A	N/A	N/A	N/A	N/A	N/A
1507	639	rs17477177	7	106771412			Yes	Yes	ENSG00000228742	LINC02577	LncRNA	6.28068	4.77411e-10	0.240258		1507	639	rs17477177	7	106771412			Yes	Yes	ENSG00000267052	CTB-30L5.1	lncRNA	5.01491	6.59968e-07	0.169763		1507	639	rs17477177	7	106771412			Yes	Yes	ENSG00000267052	CTB-30L5.1	lncRNA	3.92346	9.59859e-05	0.140353
1508									ENSG00000243797	Novel Transcript	LncRNA	10.1523	1.89e-23	0.585188		1508																1508
1509	640	rs115172170	7	107379502			Yes	Yes	ENSG00000238832	Novel Transcript	SnoRNA	-4.1913	2.98658e-05	-2.36335		1509	640	rs115172170	7	107379502			Yes	No	N/A	N/A	N/A	N/A	N/A	N/A		1509	640	rs115172170	7	107379502			Yes	No	N/A	N/A	N/A	N/A	N/A	N/A
1510	641	rs1269663	7	108272080			Yes	No	N/A	N/A	N/A	N/A	N/A	N/A		1510	641	rs1269663	7	108272080			Yes	No	N/A	N/A	N/A	N/A	N/A	N/A		1510	641	rs1269663	7	108272080			Yes	No	N/A	N/A	N/A	N/A	N/A	N/A
1511	642	rs144867634	7	111940111			Yes	No	N/A	N/A	N/A	N/A	N/A	N/A		1511	642	rs144867634	7	111940111			Yes	No	N/A	N/A	N/A	N/A	N/A	N/A		1511	642	rs144867634	7	111940111			Yes	No	N/A	N/A	N/A	N/A	N/A	N/A
1512	643	rs4731112	7	123629064	rs52809927	123655910	Yes	No	N/A	N/A	N/A	N/A	N/A	N/A		1512	643	rs4731112	7	123629064	rs52809927	123655910	Yes	No	N/A	N/A	N/A	N/A	N/A	N/A		1512	643	rs4731112	7	123629064	rs52809927	123655910	Yes	No	N/A	N/A	N/A	N/A	N/A	N/A
1513	644	rs35940771	7	127790920			Yes	Yes	ENSG00000197157	SND1	Protein coding gene	-8.76435	5.1e-18	-233.348		1513	644	rs35940771	7	127790920			Yes	No	N/A	N/A	N/A	N/A	N/A	N/A		1513	644	rs35940771	7	127790920			Yes	No	N/A	N/A	N/A	N/A	N/A	N/A
1514	645	rs11761199	7	128941781			Yes	Yes	ENSG00000128604	IRF5	Protein coding gene	13.2657	5.17e-38	2.59393		1514	645	rs11761199	7	128941781			Yes	Yes	ENSG00000128604	IRF5	Protein coding gene	10.3895	9.6253e-24	0.331197		1514	645	rs11761199	7	128941781			Yes	Yes	ENSG00000128604	IRF5	Protein coding gene	11.0457	3.06786e-26	0.351267
1515	646	rs11556924	7	130023656			Yes	Yes	ENSG00000242078	RPL35AP28	Pseudogene	3.11268	0.0018998	0.0116042		1515	646	rs11556924	7	130023656			Yes	No	N/A	N/A	N/A	N/A	N/A	N/A		1515	646	rs11556924	7	130023656			Yes	No	N/A	N/A	N/A	N/A	N/A	N/A
1516									ENSG00000091732	ZC3HC1	Protein coding gene	-4.15073	3.5e-05	-5.91734		1516																1516
1517	647	rs201632637	7	130753772			No	No	N/A	N/A	N/A	N/A	N/A	N/A		1517	647	rs201632637	7	130753772			No	N/A	N/A	N/A	N/A	N/A	N/A	N/A		1517	647	rs201632637	7	130753772			No	N/A	N/A	N/A	N/A	N/A	N/A	N/A
1518	648	rs972283	7	130782095			Yes	No	N/A	N/A	N/A	N/A	N/A	N/A		1518	648	rs972283	7	130782095			Yes	No	N/A	N/A	N/A	N/A	N/A	N/A		1518	648	rs972283	7	130782095			Yes	No	N/A	N/A	N/A	N/A	N/A	N/A
1519	649	rs35680304	7	131288736			Yes	No	N/A	N/A	N/A	N/A	N/A	N/A		1519	649	rs35680304	7	131288736			Yes	No	N/A	N/A	N/A	N/A	N/A	N/A		1519	649	rs35680304	7	131288736			Yes	No	N/A	N/A	N/A	N/A	N/A	N/A
1520	650	rs1733860	7	131501236			Yes	No	N/A	N/A	N/A	N/A	N/A	N/A		1520	650	rs1733860	7	131501236			Yes	No	N/A	N/A	N/A	N/A	N/A	N/A		1520	650	rs1733860	7	131501236			Yes	No	N/A	N/A	N/A	N/A	N/A	N/A
1521	651	rs782513	7	134510938			Yes	No	N/A	N/A	N/A	N/A	N/A	N/A		1521	651	rs782513	7	134510938			Yes	No	N/A	N/A	N/A	N/A	N/A	N/A		1521	651	rs782513	7	134510938			Yes	No	N/A	N/A	N/A	N/A	N/A	N/A
1522	652	rs10267979	7	136933441			Yes	Yes	ENSG00000181072	CHRM2	Protein coding gene	3.72915	0.000201506	102.972		1522	652	rs10267979	7	136933441			Yes	Yes	ENSG00000181072	CHRM2	Protein coding gene	4.38607	1.31588e-05	0.57785		1522	652	rs10267979	7	136933441			Yes	No	N/A	N/A	N/A	N/A	N/A	N/A
1523	653	rs141212865	7	139704867			Yes	No	N/A	N/A	N/A	N/A	N/A	N/A		1523	653	rs141212865	7	139704867			Yes	Yes	ENSG00000059377	TBXAS1	Protein coding gene	3.81064	0.000149736	0.129769		1523	653	rs141212865	7	139704867			Yes	No	N/A	N/A	N/A	N/A	N/A	N/A
1524	654	rs3735318	7	149455815	rs57669068	149455679	Yes	No	N/A	N/A	N/A	N/A	N/A	N/A		1524	654	rs3735318	7	149455815	rs57669068	149455679	Yes	No	N/A	N/A	N/A	N/A	N/A	N/A		1524	654	rs3735318	7	149455815	rs57669068	149455679	Yes	No	N/A	N/A	N/A	N/A	N/A	N/A
1525	655	rs73727605	7	149777533			Yes	Yes	ENSG00000260555	Novel Transcript	LncRNA	6.3878	2.44005e-10	0.0702466		1525	655	rs73727605	7	149777533			Yes	No	N/A	N/A	N/A	N/A	N/A	N/A		1525	655	rs73727605	7	149777533			Yes	No	N/A	N/A	N/A	N/A	N/A	N/A
1526									ENSG00000181444	ZNF467	Protein coding gene	-4.06645	5.09913e-05	-16.4967		1526																1526
1527	656	rs11766379	7	150511883			No	No	N/A	N/A	N/A	N/A	N/A	N/A		1527	656	rs11766379	7	150511883			No	N/A	N/A	N/A	N/A	N/A	N/A	N/A		1527	656	rs11766379	7	150511883			No	N/A	N/A	N/A	N/A	N/A	N/A	N/A
1528	657	rs17173583	7	150734215			Yes	No	N/A	N/A	N/A	N/A	N/A	N/A		1528	657	rs17173583	7	150734215			Yes	No	N/A	N/A	N/A	N/A	N/A	N/A		1528	657	rs17173583	7	150734215			Yes	No	N/A	N/A	N/A	N/A	N/A	N/A
1529	658	rs741066	7	150803432			No	No	N/A	N/A	N/A	N/A	N/A	N/A		1529	658	rs741066	7	150803432			No	N/A	N/A	N/A	N/A	N/A	N/A	N/A		1529	658	rs741066	7	150803432			No	N/A	N/A	N/A	N/A	N/A	N/A	N/A
1530	659	rs2888689	7	150882871			Yes	Yes	ENSG00000055118	KCNH2	Protein coding gene	9.56466	4.57e-21	28.0197		1530	659	rs2888689	7	150882871			Yes	Yes	ENSG00000055118	KCNH2	Protein coding gene	6.70063	4.02453e-11	0.530182		1530	659	rs2888689	7	150882871			Yes	Yes	ENSG00000055118	KCNH2	Protein coding gene	3.89308	0.000108548	0.33201
1531	660	rs2888691	7	150932551			Yes	Yes	ENSG00000055118	KCNH2	Protein coding gene	-4.70736	2.75e-06	-18.2918		1531	660	rs2888691	7	150932551			Yes	Yes	ENSG00000055118	KCNH2	Protein coding gene	-3.9467	8.65337e-05	-0.410187		1531	660	rs2888691	7	150932551			Yes	No	N/A	N/A	N/A	N/A	N/A	N/A
1532	661	rs2373962	7	150983889			Yes	Yes	ENSG00000164896	FASTK	Protein coding gene	-5.22527	1.99e-07	-25.0706		1532	661	rs2373962	7	150983889			Yes	No	N/A	N/A	N/A	N/A	N/A	N/A		1532	661	rs2373962	7	150983889			Yes	No	N/A	N/A	N/A	N/A	N/A	N/A
1533	662	rs117564322	7	150986933			Yes	Yes	ENSG00000055118	KCNH2	Protein coding gene	3.72797	0.000200371	30.7646		1533	662	rs117564322	7	150986933			Yes	No	N/A	N/A	N/A	N/A	N/A	N/A		1533	662	rs117564322	7	150986933			Yes	No	N/A	N/A	N/A	N/A	N/A	N/A
1534	663	rs3918226	7	150993088			Yes	No	N/A	N/A	N/A	N/A	N/A	N/A		1534	663	rs3918226	7	150993088			Yes	No	N/A	N/A	N/A	N/A	N/A	N/A		1534	663	rs3918226	7	150993088			Yes	No	N/A	N/A	N/A	N/A	N/A	N/A
1535	664	rs2566514	7	151007162			Yes	No	N/A	N/A	N/A	N/A	N/A	N/A		1535	664	rs2566514	7	151007162			Yes	No	N/A	N/A	N/A	N/A	N/A	N/A		1535	664	rs2566514	7	151007162			Yes	No	N/A	N/A	N/A	N/A	N/A	N/A
1536	665	rs4725396	7	151181758	rs11505631	151185539	Yes	No	N/A	N/A	N/A	N/A	N/A	N/A		1536	665	rs4725396	7	151181758	rs11505631	151185539	Yes	No	N/A	N/A	N/A	N/A	N/A	N/A		1536	665	rs4725396	7	151181758	rs11505631	151185539	Yes	No	N/A	N/A	N/A	N/A	N/A	N/A
1537	666	rs56012466	7	151709702			Yes	No	N/A	N/A	N/A	N/A	N/A	N/A		1537	666	rs56012466	7	151709702			Yes	No	N/A	N/A	N/A	N/A	N/A	N/A		1537	666	rs56012466	7	151709702			Yes	No	N/A	N/A	N/A	N/A	N/A	N/A
1538	667	rs3735576	7	155738386			Yes	No	N/A	N/A	N/A	N/A	N/A	N/A		1538	667	rs3735576	7	155738386			Yes	No	N/A	N/A	N/A	N/A	N/A	N/A		1538	667	rs3735576	7	155738386			Yes	No	N/A	N/A	N/A	N/A	N/A	N/A
1539	668	rs9638084	7	156519051	rs9638083	156518798	Yes	No	N/A	N/A	N/A	N/A	N/A	N/A		1539	668	rs9638084	7	156519051	rs9638083	156518798	Yes	No	N/A	N/A	N/A	N/A	N/A	N/A		1539	668	rs9638084	7	156519051	rs9638083	156518798	Yes	No	N/A	N/A	N/A	N/A	N/A	N/A
1540	669	rs2922895	8	6522411	rs2515424	6515444	Yes	No	N/A	N/A	N/A	N/A	N/A	N/A		1540	669	rs2922895	8	6522411	rs2515424	6515444	Yes	No	N/A	N/A	N/A	N/A	N/A	N/A		1540	669	rs2922895	8	6522411	rs2515424	6515444	Yes	No	N/A	N/A	N/A	N/A	N/A	N/A
1541	670	rs2945232	8	8240516			No	No	N/A	N/A	N/A	N/A	N/A	N/A		1541	670	rs2945232	8	8240516			No	N/A	N/A	N/A	N/A	N/A	N/A	N/A		1541	670	rs2945232	8	8240516			No	N/A	N/A	N/A	N/A	N/A	N/A	N/A
1542	671	rs13270194	8	8520592			Yes	Yes	ENSG00000253958	CLDN23	Protein coding gene	-5.01306	6.00924e-07	-2.58468		1542	671	rs13270194	8	8520592			Yes	Yes	ENSG00000173295	FAM86B3P	Pseudogene	-5.18288	2.79821e-07	-0.116407		1542	671	rs13270194	8	8520592			Yes	Yes	ENSG00000104626	ERI1	Protein coding gene	6.41632	2.58693e-10	0.145471
1543									ENSG00000104626	ERI1	Protein coding gene	19.415	6.57865e-75	70.4278		1543									ENSG00000104626	ERI1	Protein coding gene	5.46644	6.21886e-08	0.123191		1543
1544									ENSG00000253893	FAM85B	LncRNA	-5.52672	3.85618e-08	-1.88637		1544																1544
1545									ENSG00000173295	FAM86B3P	Pseudogene	-8.24985	3.49051e-16	-4.50857		1545																1545
1546									ENSG00000268955	Novel Transcript	LncRNA	-4.02551	5.97577e-05	-0.54046		1546																1546
1547	672	rs2280560	8	8703092			Yes	Yes	ENSG00000253958	CLDN23	Protein coding gene	19.223	1.27616e-73	10.1548		1547	672	rs2280560	8	8703092			Yes	Yes	ENSG00000253958	CLDN23	Protein coding gene	11.5165	2.05411e-28	0.404782		1547	672	rs2280560	8	8703092			Yes	Yes	ENSG00000104626	ERI1	Protein coding gene	-4.85826	1.46534e-06	-0.134446
1548									ENSG00000104626	ERI1	Protein coding gene	-11.3363	1.29496e-28	-50.2561		1548																1548									ENSG00000253958	CLDN23	Protein coding gene	10.6369	1.40051e-24	0.418292
1549									ENSG00000173295	FAM86B3P	Pseudogene	4.64849	3.73094e-06	3.52758		1549																1549
1550	673	rs907183	8	8872251	rs11249893	8843341	Yes	Yes	ENSG00000253958	CLDN23	Protein coding gene	-7.24878	6.77801e-13	-3.60609		1550	673	rs907183	8	8872251	rs11249893	8843341	Yes	Yes	ENSG00000104626	ERI1	Protein coding gene	6.90471	1.05783e-11	0.153517		1550	673	rs907183	8	8872251	rs11249893	8843341	Yes	Yes	ENSG00000104626	ERI1	Protein coding gene	-6.45193	2.07354e-10	-0.148682
1551									ENSG00000104626	ERI1	Protein coding gene	20.469	4.17713e-82	71.4872		1551									ENSG00000173295	FAM86B3P	Pseudogene	-5.06118	5.22327e-07	-0.113486		1551
1552									ENSG00000253893	FAM85B	LncRNA	6.16158	9.95028e-10	2.50369		1552									ENSG00000253958	CLDN23	Protein coding gene	-4.73715	2.58358e-06	-0.165566		1552
1553									ENSG00000173295	FAM86B3P	Pseudogene	-7.48363	1.24091e-13	-3.99799		1553																1553
1554									ENSG00000268955	Novel Transcript	LncRNA	-4.25417	2.23114e-05	-0.555782		1554																1554
1555									ENSG00000173273	TNKS	Protein coding gene	5.97664	2.85559e-09	46.4036		1555																1555
1556	674	rs366178	8	8913644			Yes	Yes	ENSG00000104626	ERI1	Protein coding gene	-15.9423	6.8752e-53	-63.7584		1556	674	rs366178	8	8913644			Yes	Yes	ENSG00000104626	ERI1	Protein coding gene	-6.81581	1.90111e-11	-0.155033		1556	674	rs366178	8	8913644			Yes	Yes	ENSG00000104626	ERI1	Protein coding gene	-5.08041	4.84826e-07	-0.129746
1557									ENSG00000253893	FAM85B	LncRNA	4.9058	1.06454e-06	2.12754		1557									ENSG00000225725	FAM66E	lncRNA	3.97988	7.55112e-05	0.135436		1557
1558									ENSG00000173295	FAM86B3P	Pseudogene	6.06248	1.81593e-09	4.15832		1558																1558
1559									ENSG00000147324	MFHAS1	Protein coding gene	-4.06399	5.07978e-05	-17.6392		1559																1559
1560									ENSG00000268955	Novel Transcript	LncRNA	4.09713	4.47684e-05	0.712633		1560																1560
1561	675	rs2929308	8	9226611			Yes	Yes	ENSG00000253958	CLDN23	Protein coding gene	-6.191	7.7457e-10	-3.1136		1561	675	rs2929308	8	9226611			Yes	Yes	ENSG00000253958	CLDN23	Protein coding gene	-4.76177	2.29554e-06	-0.159753		1561	675	rs2929308	8	9226611			Yes	Yes	ENSG00000104626	ERI1	Protein coding gene	7.25472	1.08073e-12	0.161491
1562									ENSG00000104626	ERI1	Protein coding gene	19.879	4.74537e-78	70.3032		1562									ENSG00000173295	FAM86B3P	Pseudogene	-5.18286	2.79856e-07	-0.111484		1562
1563									ENSG00000253893	FAM85B	LncRNA	-5.6163	2.33047e-08	-1.87749		1563									ENSG00000104626	ERI1	Protein coding gene	5.75871	1.22747e-08	0.124034		1563
1564									ENSG00000173295	FAM86B3P	Pseudogene	-7.64327	3.80663e-14	-4.10537		1564																1564
1565									ENSG00000147324	MFHAS1	Protein coding gene	4.42736	1.02459e-05	17.6572		1565																1565
1566									ENSG00000173273	TNKS	Protein coding gene	5.47514	5.13629e-08	42.8558		1566																1566
1567	676	rs4075359	8	9630303			Yes	Yes	ENSG00000272267	Antisense to TNKS	LncRNA	-5.3005	1.33144e-07	-1.63787		1567	676	rs4075359	8	9630303			Yes	Yes	ENSG00000104626	ERI1	Protein coding gene	-4.90775	1.1263e-06	-0.109474		1567	676	rs4075359	8	9630303			Yes	Yes	ENSG00000104626	ERI1	Protein coding gene	-5.66944	2.1032e-08	-0.132516
1568									ENSG00000253958	CLDN23	Protein coding gene	4.13474	3.755e-05	2.14442		1568									ENSG00000272267	Antisense to TNKS	LncRNA	-5.1532	3.26213e-07	-0.0891503		1568
1569									ENSG00000104626	ERI1	Protein coding gene	-13.6606	4.43482e-40	-52.4967		1569									ENSG00000173273	TNKS	Protein coding gene	-4.26944	2.206e-05	-0.0368023		1569
1570									ENSG00000173273	TNKS	Protein coding gene	-8.71825	7.50958e-18	-68.8234		1570																1570
1571	677	rs483916	8	9936091			Yes	Yes	ENSG00000104626	ERI1	Protein coding gene	18.4753	1.11252e-68	65.6104		1571	677	rs483916	8	9936091			Yes	Yes	ENSG00000104626	ERI1	Protein coding gene	6.0583	2.15705e-09	0.129629		1571	677	rs483916	8	9936091			Yes	Yes	ENSG00000104626	ERI1	Protein coding gene	7.01518	5.47306e-12	0.155226
1572									ENSG00000173273	TNKS	Protein coding gene	5.55898	3.21928e-08	43.0431		1572																1572
1573									ENSG00000171044	XKR6	Protein coding gene	-6.58374	6.37275e-11	-7.37304		1573																1573
1574	678	rs534523	8	10027489			Yes	Yes	ENSG00000104626	ERI1	Protein coding gene	17.8006	2.50789e-64	63.3002		1574	678	rs534523	8	10027489			Yes	Yes	ENSG00000254093	PINX1	Protein coding gene	-5.10788	4.11713e-07	-0.0999017		1574	678	rs534523	8	10027489			Yes	Yes	ENSG00000104626	ERI1	Protein coding gene	-5.78264	1.11266e-08	-0.130015
1575									ENSG00000175806	MSRA	Protein coding gene	-4.69962	2.92192e-06	-7.55506		1575									ENSG00000104626	ERI1	Protein coding gene	5.29419	1.56346e-07	0.111042		1575
1576									ENSG00000254093	PINX1	Protein coding gene	-6.48115	1.24011e-10	-4.88843		1576									ENSG00000173273	TNKS	Protein coding gene	4.13102	4.0098e-05	0.0335912		1576
1577									ENSG00000173273	TNKS	Protein coding gene	5.89045	4.76905e-09	45.3037		1577																1577
1578									ENSG00000171044	XKR6	Protein coding gene	-6.56661	7.12671e-11	-7.31432		1578																1578
1579	679	rs6982308	8	10336262			Yes	Yes	ENSG00000175806	MSRA	Protein coding gene	4.95407	8.35762e-07	7.99306		1579	679	rs6982308	8	10336262			Yes	Yes	ENSG00000255310	Novel Transcript	LncRNA	-5.17399	2.93004e-07	-0.205458		1579	679	rs6982308	8	10336262			Yes	Yes	ENSG00000269918	Novel Transcript	LncRNA	-5.17224	3.03121e-07	-0.183949
1580									ENSG00000104643	MTMR9	Protein coding gene	-5.49332	4.64394e-08	-21.6884		1580									ENSG00000269918	Novel Transcript	LncRNA	-5.91346	5.04729e-09	-0.211371		1580									ENSG00000255310	Novel Transcript	LncRNA	-4.63032	4.36001e-06	-0.186069
1581									ENSG00000255310	Novel Transcript	LncRNA	-11.6768	3.47064e-30	-12.8996		1581																1581
1582									ENSG00000254093	PINX1	Protein coding gene	-5.44439	6.08654e-08	-4.19043		1582																1582
1583									ENSG00000177710	SLC35G5	Protein coding gene	4.58634	4.89508e-06	0.412735		1583																1583
1584									ENSG00000173273	TNKS	Protein coding gene	6.57401	6.79086e-11	51.2379		1584																1584
1585									ENSG00000171044	XKR6	Protein coding gene	-7.87158	6.75789e-15	-8.85534		1585																1585
1586	680	rs11249999	8	10393755			Yes	Yes	ENSG00000175806	MSRA	Protein coding gene	-4.12793	3.86668e-05	-6.16322		1586	680	rs11249999	8	10393755			Yes	Yes	ENSG00000269918	Novel Transcript	LncRNA	4.28203	2.08754e-05	0.158848		1586	680	rs11249999	8	10393755			Yes	No	N/A	N/A	N/A	N/A	N/A	N/A
1587									ENSG00000104643	MTMR9	Protein coding gene	5.34054	1.07287e-07	21.7976		1587									ENSG00000255310	Novel Transcript	LncRNA	4.20859	2.87474e-05	0.172622		1587
1588									ENSG00000255310	Novel Transcript	LncRNA	8.9135	1.90286e-18	11.2405		1588																1588
1589									ENSG00000254093	PINX1	Protein coding gene	4.51189	7.08546e-06	4.04897		1589																1589
1590									ENSG00000173273	TNKS	Protein coding gene	-4.45167	9.16545e-06	-36.13		1590																1590
1591									ENSG00000171044	XKR6	Protein coding gene	5.40825	7.73934e-08	7.03728		1591																1591
1592	681	rs6984744	8	10758755			Yes	Yes	ENSG00000269954	Antisense to BLK	LncRNA	-5.73018	1.21569e-08	-0.28333		1592	681	rs6984744	8	10758755			Yes	Yes	ENSG00000254093	PINX1	Protein coding gene	4.96222	8.59425e-07	0.0999456		1592	681	rs6984744	8	10758755			Yes	No	N/A	N/A	N/A	N/A	N/A	N/A
1593									ENSG00000104643	MTMR9	Protein coding gene	4.41524	1.08294e-05	17.8119		1593																1593
1594									ENSG00000255310	Novel Transcript	LncRNA	9.60221	4.71576e-21	11.998		1594																1594
1595									ENSG00000254093	PINX1	Protein coding gene	8.30857	2.17921e-16	6.42689		1595																1595
1596									ENSG00000171044	XKR6	Protein coding gene	5.74573	1.17155e-08	7.43437		1596																1596
1597	682	rs2409745	8	11219126	rs59654038	11184133	Yes	Yes	ENSG00000269954	Antisense to BLK	LncRNA	4.43946	9.88755e-06	0.260616		1597	682	rs2409745	8	11219126	rs59654038	11184133	Yes	Yes	ENSG00000255495	Novel Transcript	LncRNA	-7.70603	4.03061e-14	-0.355632		1597	682	rs2409745	8	11219126	rs59654038	11184133	Yes	Yes	ENSG00000255495	Novel Transcript	LncRNA	-8.469	1.4763e-16	-0.396885
1598									ENSG00000079459	FDFT1	Protein coding gene	-4.97633	7.47007e-07	-183.367		1598									ENSG00000269918	Novel Transcript	LncRNA	-6.68315	4.50536e-11	-0.243217		1598									ENSG00000269918	Novel Transcript	LncRNA	-6.01764	2.86691e-09	-0.218047
1599									ENSG00000254839	LOC101929269	LncRNA	-4.12846	3.9162e-05	-0.388174		1599									ENSG00000255310	Novel Transcript	LncRNA	-6.0713	1.9969e-09	-0.245388		1599									ENSG00000255310	Novel Transcript	LncRNA	-5.37733	1.03452e-07	-0.22045
1600									ENSG00000175806	MSRA	Protein coding gene	4.08254	4.76309e-05	6.76452		1600																1600
1601									ENSG00000104643	MTMR9	Protein coding gene	-6.31441	3.86889e-10	-29.8577		1601																1601
1602									ENSG00000255495	Novel Transcript	LncRNA	-13.3189	9.70766e-38	-60.3489		1602																1602
1603									ENSG00000254093	PINX1	Protein coding gene	-5.513	4.35457e-08	-4.93557		1603																1603
1604									ENSG00000171044	XKR6	Protein coding gene	-7.21706	9.63613e-13	-9.31874		1604																1604
1605	683	rs11780444	8	11220911	rs111532409	11217303	Yes	Yes	ENSG00000269954	Antisense to BLK	LncRNA	5.44145	6.1855e-08	0.283136		1605	683	rs11780444	8	11220911	rs111532409	11217303	Yes	Yes	ENSG00000269918	Novel Transcript	LncRNA	-6.79027	2.24722e-11	-0.266864		1605	683	rs11780444	8	11220911	rs111532409	11217303	Yes	Yes	ENSG00000269918	Novel Transcript	LncRNA	-5.00496	7.09261e-07	-0.199843
1606									ENSG00000079459	FDFT1	Protein coding gene	-4.35082	1.47691e-05	-165.992		1606									ENSG00000255495	Novel Transcript	LncRNA	-4.64737	3.95838e-06	-0.237325		1606									ENSG00000255310	Novel Transcript	LncRNA	-5.04224	5.88072e-07	-0.226587
1607									ENSG00000254839	LOC101929269	LncRNA	-4.76097	2.17245e-06	-0.461221		1607									ENSG00000255310	Novel Transcript	LncRNA	-6.09213	1.76413e-09	-0.266103		1607
1608									ENSG00000104643	MTMR9	Protein coding gene	-5.11522	3.54788e-07	-21.644		1608																1608
1609									ENSG00000269918	Novel Transcript	LncRNA	-11.5369	1.55211e-29	-5.56567		1609																1609
1610									ENSG00000254093	PINX1	Protein coding gene	-6.261	5.39464e-10	-5.76763		1610																1610
1611									ENSG00000280294	TEC	TEC	-4.15929	3.37764e-05	-0.302979		1611																1611
1612									ENSG00000171044	XKR6	Protein coding gene	-7.49026	1.18197e-13	-9.03593		1612																1612
1613	684	rs2127127	8	11577283			Yes	Yes	ENSG00000269954	Antisense to BLK	LncRNA	7.98965	2.71553e-15	0.384195		1613	684	rs2127127	8	11577283			Yes	Yes	ENSG00000283674	LOC729732	LncRNA	-4.26877	2.21252e-05	-0.143918		1613	684	rs2127127	8	11577283			Yes	Yes	ENSG00000270154	Novel Transcript	lncRNA	-4.47096	9.09592e-06	-0.186055
1614									ENSG00000164733	CTSB	Protein coding gene	4.80171	1.73411e-06	1413.18		1614									ENSG00000254093	PINX1	Protein coding gene	-4.57352	5.59271e-06	-0.0925379		1614									ENSG00000269918	Novel Transcript	LncRNA	-5.77815	1.14134e-08	-0.199546
1615									ENSG00000254527	ENPP7P12	Pseudogene	-4.21438	2.70114e-05	-0.191083		1615									ENSG00000255310	Novel Transcript	LncRNA	-5.46869	6.14333e-08	-0.214986		1615									ENSG00000255310	Novel Transcript	LncRNA	-5.3367	1.28372e-07	-0.208178
1616									ENSG00000227888	FAM66A	LncRNA	-4.30601	1.77262e-05	-2.42753		1616									ENSG00000255495	Novel Transcript	LncRNA	-5.87398	6.34412e-09	-0.266577		1616									ENSG00000255495	Novel Transcript	LncRNA	-7.57048	1.18952e-13	-0.340702
1617									ENSG00000186523	FAM86B1	Protein coding gene	4.75641	2.16468e-06	8.4025		1617									ENSG00000269918	Novel Transcript	LncRNA	-5.64072	2.38404e-08	-0.200394		1617
1618									ENSG00000079459	FDFT1	Protein coding gene	-5.64957	1.92939e-08	-176.902		1618									ENSG00000270154	Novel Transcript	lncRNA	-4.51523	7.32198e-06	-0.192402		1618
1619									ENSG00000283674	LOC729732	LncRNA	-6.66712	3.68383e-11	-1.33188		1619																1619
1620									ENSG00000104643	MTMR9	Protein coding gene	-5.87228	5.3088e-09	-23.1595		1620																1620
1621									ENSG00000255495	Novel Transcript	LncRNA	-14.9248	5.33787e-47	-57.0883		1621																1621
1622									ENSG00000254093	PINX1	Protein coding gene	-5.9995	2.48961e-09	-4.60955		1622																1622
1623									ENSG00000177710	SLC35G5	Protein coding gene	4.33958	1.52528e-05	0.390957		1623																1623
1624									ENSG00000171044	XKR6	Protein coding gene	-6.64353	4.71889e-11	-8.45535		1624																1624
1625	685	rs34876360	8	11597753			Yes	Yes	ENSG00000269954	Antisense to BLK	LncRNA	-7.68236	2.84047e-14	-0.395066		1625	685	rs34876360	8	11597753			Yes	Yes	ENSG00000283674	LOC729732	LncRNA	4.47888	8.64802e-06	0.160116		1625	685	rs34876360	8	11597753			Yes	Yes	ENSG00000255495	Novel Transcript	LncRNA	6.27674	6.095e-10	0.319303
1626									ENSG00000186523	FAM86B1	Protein coding gene	-4.20059	2.82265e-05	-7.93658		1626									ENSG00000255495	Novel Transcript	LncRNA	6.24537	7.00924e-10	0.300048		1626									ENSG00000270154	Novel Transcript	lncRNA	4.02162	6.41491e-05	0.187403
1627									ENSG00000283674	LOC729732	LncRNA	6.59252	6.01689e-11	1.40665		1627									ENSG00000227888	FAM66A	LncRNA	4.08448	4.88321e-05	0.229898		1627
1628									ENSG00000154328	NEIL2	Protein coding gene	-4.12863	3.85505e-05	-9.44251		1628									ENSG00000270154	Novel Transcript	lncRNA	4.41679	1.14619e-05	0.199914		1628
1629									ENSG00000255495	Novel Transcript	LncRNA	11.8473	5.47989e-31	49.6117		1629																1629
1630									ENSG00000254093	PINX1	Protein coding gene	4.89054	1.11633e-06	4.02828		1630																1630
1631									ENSG00000171044	XKR6	Protein coding gene	5.25983	1.71895e-07	7.15627		1631																1631
1632	686	rs4841659	8	11970691			Yes	Yes	ENSG00000269954	Antisense to BLK	LncRNA	5.00123	6.38321e-07	0.245026		1632	686	rs4841659	8	11970691			Yes	Yes	ENSG00000269918	Novel Transcript	LncRNA	-5.10954	4.08221e-07	-0.183731		1632	686	rs4841659	8	11970691			Yes	Yes	ENSG00000227888	FAM66A	LncRNA	-5.2547	1.97597e-07	-0.275231
1633									ENSG00000254527	ENPP7P12	Pseudogene	4.00932	6.48244e-05	0.183509		1633									ENSG00000227888	FAM66A	LncRNA	-5.17698	2.88502e-07	-0.275048		1633									ENSG00000255495	Novel Transcript	LncRNA	-7.46688	2.47459e-13	-0.343911
1634									ENSG00000227888	FAM66A	LncRNA	-6.00479	2.41153e-09	-3.38509		1634									ENSG00000255310	Novel Transcript	LncRNA	-5.03065	6.09622e-07	-0.200032		1634									ENSG00000270154	Novel Transcript	lncRNA	-5.05127	5.61884e-07	-0.214076
1635									ENSG00000186523	FAM86B1	Protein coding gene	4.92846	9.22943e-07	8.7524		1635									ENSG00000255495	Novel Transcript	LncRNA	-6.14119	1.31557e-09	-0.280518		1635									ENSG00000269918	Novel Transcript	LncRNA	-4.30776	1.88756e-05	-0.15367
1636									ENSG00000079459	FDFT1	Protein coding gene	-6.7935	1.58629e-11	-212.955		1636									ENSG00000186523	FAM86B1	Protein coding gene	4.30907	1.85331e-05	0.144442		1636
1637									ENSG00000283674	LOC729732	LncRNA	5.9456	3.65062e-09	1.41527		1637									ENSG00000283674	LOC729732	LncRNA	-3.96362	8.07363e-05	-0.134986		1637
1638									ENSG00000255495	Novel Transcript	LncRNA	-13.7641	1.25281e-40	-53.486		1638									ENSG00000270154	Novel Transcript	lncRNA	-5.15543	3.22489e-07	-0.220688		1638
1639									ENSG00000177710	SLC35G5	Protein coding gene	4.34625	1.48026e-05	0.393838		1639																1639
1640									ENSG00000171044	XKR6	Protein coding gene	5.44736	6.25107e-08	7.03647		1640																1640
1641	687	rs7834383	8	13415968			Yes	No	N/A	N/A	N/A	N/A	N/A	N/A		1641	687	rs7834383	8	13415968			Yes	No	N/A	N/A	N/A	N/A	N/A	N/A		1641	687	rs7834383	8	13415968			Yes	No	N/A	N/A	N/A	N/A	N/A	N/A
1642	688	rs56335308	8	17561952			Yes	Yes	ENSG00000129422	MTUS1	Protein coding gene	3.80382	0.000149985	8.03536		1642	688	rs56335308	8	17561952			Yes	No	N/A	N/A	N/A	N/A	N/A	N/A		1642	688	rs56335308	8	17561952			Yes	No	N/A	N/A	N/A	N/A	N/A	N/A
1643	689	rs75902664	8	17569677			Yes	No	N/A	N/A	N/A	N/A	N/A	N/A		1643	689	rs75902664	8	17569677			Yes	Yes	ENSG00000104219	ZDHHC2	Protein coding gene	-3.81423	0.000147616	-0.309126		1643	689	rs75902664	8	17569677			Yes	No	N/A	N/A	N/A	N/A	N/A	N/A
1644	690	rs1047030	8	22571195			Yes	Yes	ENSG00000254230	Novel Transcript	LncRNA	-3.69207	0.000230589	-3.16206		1644	690	rs1047030	8	22571195			Yes	No	N/A	N/A	N/A	N/A	N/A	N/A		1644	690	rs1047030	8	22571195			Yes	No	N/A	N/A	N/A	N/A	N/A	N/A
1645									ENSG00000120896	SORBS3	Protein coding gene	-5.17151	2.73797e-07	-101.312		1645																1645
1646	691	rs62503324	8	23543102			Yes	Yes	ENSG00000197217	ENTPD4	Protein coding gene	4.86455	1.2708e-06	82.6496		1646	691	rs62503324	8	23543102			Yes	Yes	ENSG00000147454	SLC25A37	Protein coding gene	-4.75397	2.38322e-06	-0.100479		1646	691	rs62503324	8	23543102			Yes	Yes	ENSG00000147454	SLC25A37	Protein coding gene	-5.72534	1.53783e-08	-0.122486
1647									ENSG00000253390	ENTPD4-DT	LncRNA	-5.72082	1.35145e-08	-1.09843		1647																1647
1648									ENSG00000147454	SLC25A37	Protein coding gene	-9.25925	9.80725e-20	-78.3212		1648																1648
1649	692	rs6997996	8	26034137			Yes	No	N/A	N/A	N/A	N/A	N/A	N/A		1649	692	rs6997996	8	26034137			Yes	No	N/A	N/A	N/A	N/A	N/A	N/A		1649	692	rs6997996	8	26034137			Yes	No	N/A	N/A	N/A	N/A	N/A	N/A
1650	693	rs17321041	8	26587678			Yes	Yes	ENSG00000228451	SDAD1P1	Pseudogene	-4.20095	2.81825e-05	-6.04591		1650	693	rs17321041	8	26587678			Yes	No	N/A	N/A	N/A	N/A	N/A	N/A		1650	693	rs17321041	8	26587678			Yes	No	N/A	N/A	N/A	N/A	N/A	N/A
1651	694	rs2725371	8	30996517			No	No	N/A	N/A	N/A	N/A	N/A	N/A		1651	694	rs2725371	8	30996517			No	N/A	N/A	N/A	N/A	N/A	N/A	N/A		1651	694	rs2725371	8	30996517			No	N/A	N/A	N/A	N/A	N/A	N/A	N/A
1652	695	rs7845722	8	33452475			Yes	Yes	ENSG00000172728	FUT10	Protein coding gene	31.6709	3.68487e-168	64.5732		1652	695	rs7845722	8	33452475			Yes	Yes	ENSG00000239039	SNORD13	SnoRNA	-4.6958	3.14736e-06	-0.147134		1652	695	rs7845722	8	33452475			Yes	Yes	ENSG00000272338	Novel Transcript	LncRNA	8.51347	1.04388e-16	0.184455
1653									ENSG00000198042	MAK16	Protein coding gene	5.14393	3.05414e-07	16.8238		1653									ENSG00000272338	Novel Transcript	LncRNA	8.77008	1.14725e-17	0.181203		1653									ENSG00000239039	SNORD13	SnoRNA	-4.69084	3.27843e-06	-0.1396
1654									ENSG00000272338	Novel Transcript	LncRNA	13.6606	4.43866e-40	2.94861		1654									ENSG00000172728	FUT10	Protein coding gene	15.7381	1.4793e-48	0.231469		1654									ENSG00000172728	FUT10	Protein coding gene	14.9187	7.495e-44	0.214829
1655									ENSG00000254061	RBM4	Pseudogene	3.60366	0.000324257	0.241273		1655																1655
1656									ENSG00000133874	RNF122	Protein coding gene	-4.48445	8.04346e-06	-9.5656		1656																1656
1657									ENSG00000239039	SNORD13	SnoRNA	-7.49198	1.3501e-13	-1.29169		1657																1657
1658	696	rs2306899	8	38238144			Yes	Yes	ENSG00000156735	BAG4	Protein coding gene	-6.45424	1.4745e-10	-28.8525		1658	696	rs2306899	8	38238144			Yes	No	N/A	N/A	N/A	N/A	N/A	N/A		1658	696	rs2306899	8	38238144			Yes	Yes	ENSG00000253645	Novel Transcript	lncRNA	3.63896	0.000294091	0.13237
1659									ENSG00000085788	DDHD2	Protein coding gene	5.34293	1.05907e-07	30.3548		1659																1659
1660									ENSG00000255487	Novel Transcript	LncRNA	-3.55991	0.000382824	-0.372368		1660																1660
1661	697	rs2978456	8	42467247	rs2978457	42467242	Yes	Yes	ENSG00000070718	AP3M2	Protein coding gene	4.15737	3.41e-05	15.5698		1661	697	rs2978456	8	42467247	rs2978457	42467242	Yes	Yes	ENSG00000176209	SMIM19	Protein coding gene	5.11533	3.96292e-07	0.0730354		1661	697	rs2978456	8	42467247	rs2978457	42467242	Yes	Yes	ENSG00000176209	SMIM19	Protein coding gene	7.32792	6.52417e-13	0.108187
1662									ENSG00000168575	SLC20A2	Protein coding gene	-5.90852	4.2853e-09	-120.581		1662																1662
1663									ENSG00000176209	SMIM19	Protein coding gene	-12.1811	1.3877e-32	-14.0016		1663																1663
1664	698	rs11776122	8	50757236			Yes	No	N/A	N/A	N/A	N/A	N/A	N/A		1664	698	rs11776122	8	50757236			Yes	No	N/A	N/A	N/A	N/A	N/A	N/A		1664	698	rs11776122	8	50757236			Yes	No	N/A	N/A	N/A	N/A	N/A	N/A
1665	699	rs4602900	8	51012677			Yes	No	N/A	N/A	N/A	N/A	N/A	N/A		1665	699	rs4602900	8	51012677			Yes	No	N/A	N/A	N/A	N/A	N/A	N/A		1665	699	rs4602900	8	51012677			Yes	No	N/A	N/A	N/A	N/A	N/A	N/A
1666	700	rs1433467	8	74927480			Yes	Yes	ENSG00000121005	CRISPLD1	Protein coding gene	-5.06799	4.6824e-07	-15.5389		1666	700	rs1433467	8	74927480			Yes	No	N/A	N/A	N/A	N/A	N/A	N/A		1666	700	rs1433467	8	74927480			Yes	No	N/A	N/A	N/A	N/A	N/A	N/A
1667	701	rs1449560	8	75735884			Yes	No	N/A	N/A	N/A	N/A	N/A	N/A		1667	701	rs1449560	8	75735884			Yes	No	N/A	N/A	N/A	N/A	N/A	N/A		1667	701	rs1449560	8	75735884			Yes	No	N/A	N/A	N/A	N/A	N/A	N/A
1668	702	rs830444	8	76041878			Yes	No	N/A	N/A	N/A	N/A	N/A	N/A		1668	702	rs830444	8	76041878			Yes	No	N/A	N/A	N/A	N/A	N/A	N/A		1668	702	rs830444	8	76041878			Yes	No	N/A	N/A	N/A	N/A	N/A	N/A
1669	703	rs7822914	8	76750802			Yes	Yes	ENSG00000266712	MIR3149	MiRNA	3.21197	0.00134689	0.260324		1669	703	rs7822914	8	76750802			Yes	Yes	ENSG00000253661	ZFHX4-AS1	LncRNA	5.2441	2.03432e-07	0.338707		1669	703	rs7822914	8	76750802			Yes	Yes	ENSG00000253661	ZFHX4-AS1	LncRNA	4.95112	9.27661e-07	0.326443
1670									ENSG00000164751	PEX2	Protein coding gene	5.65595	1.8605e-08	22.1284		1670									ENSG00000091656	ZFHX4	Protein coding gene	4.10575	4.46368e-05	0.196342		1670
1671									ENSG00000091656	ZFHX4	Protein coding gene	7.49236	1.16394e-13	284.91		1671																1671
1672									ENSG00000253661	ZFHX4-AS1	LncRNA	7.52226	1.08e-13	12.0734		1672																1672
1673	704	rs76767219	8	80513961			Yes	No	N/A	N/A	N/A	N/A	N/A	N/A		1673	704	rs76767219	8	80513961			Yes	No	N/A	N/A	N/A	N/A	N/A	N/A		1673	704	rs76767219	8	80513961			Yes	No	N/A	N/A	N/A	N/A	N/A	N/A
1674	705	rs56345595	8	81901921	rs12541113	81915676	Yes	No	N/A	N/A	N/A	N/A	N/A	N/A		1674	705	rs56345595	8	81901921	rs12541113	81915676	Yes	No	N/A	N/A	N/A	N/A	N/A	N/A		1674	705	rs56345595	8	81901921	rs12541113	81915676	Yes	No	N/A	N/A	N/A	N/A	N/A	N/A
1675	706	rs2142141	8	89927977			Yes	Yes	ENSG00000104320	NBN	Protein coding gene	-3.80677	0.000148231	-19.8703		1675	706	rs2142141	8	89927977			Yes	No	N/A	N/A	N/A	N/A	N/A	N/A		1675	706	rs2142141	8	89927977			Yes	No	N/A	N/A	N/A	N/A	N/A	N/A
1676									ENSG00000104325	DECR1	Protein coding gene	3.78653	0.000160675	15.6784		1676																1676
1677	707	rs9918929	8	91079482			Yes	Yes	ENSG00000253250	C8orf88	Protein coding gene	-9.60111	3.28e-21	-19.773		1677	707	rs9918929	8	91079482			Yes	No	N/A	N/A	N/A	N/A	N/A	N/A		1677	707	rs9918929	8	91079482			Yes	Yes	ENSG00000253250	C8orf88	Protein coding gene	-3.92485	9.54424e-05	-0.116636
1678									ENSG00000253738	OTUD6B-AS1	LncRNA	-4.44639	9.39065e-06	-5.92411		1678																1678
1679									ENSG00000147606	SLC26A7	Protein coding gene	-3.22548	0.00128535	-0.175574		1679																1679
1680	708	rs7009170	8	91137201			Yes	Yes	ENSG00000253250	C8orf88	Protein coding gene	-8.29509	2.42874e-16	-18.4051		1680	708	rs7009170	8	91137201			Yes	No	N/A	N/A	N/A	N/A	N/A	N/A		1680	708	rs7009170	8	91137201			Yes	No	N/A	N/A	N/A	N/A	N/A	N/A
1681									ENSG00000253738	OTUD6B-AS1	LncRNA	-4.81675	1.61031e-06	-6.84616		1681																1681
1682	709	rs2607068	8	94238330			Yes	No	N/A	N/A	N/A	N/A	N/A	N/A		1682	709	rs2607068	8	94238330			Yes	No	N/A	N/A	N/A	N/A	N/A	N/A		1682	709	rs2607068	8	94238330			Yes	No	N/A	N/A	N/A	N/A	N/A	N/A
1683	710	rs4582532	8	94957029			Yes	Yes	ENSG00000164941	INTS8	Protein coding gene	8.76461	5.0837e-18	23.7847		1683	710	rs4582532	8	94957029			Yes	No	N/A	N/A	N/A	N/A	N/A	N/A		1683	710	rs4582532	8	94957029			Yes	No	N/A	N/A	N/A	N/A	N/A	N/A
1684									ENSG00000156170	NDUFAF6	Protein coding gene	6.34619	2.93514e-10	4.80762		1684																1684
1685									ENSG00000164938	TP53INP1	Protein coding gene	-4.12549	3.9073e-05	-45.8716		1685																1685
1686	711	rs11781001	8	95031848			Yes	Yes	ENSG00000156170	NDUFAF6	Protein coding gene	-9.31812	4.1985e-20	-9.41939		1686	711	rs11781001	8	95031848			Yes	Yes	ENSG00000156170	NDUFAF6	Protein coding gene	-5.20695	2.46952e-07	-0.0758159		1686	711	rs11781001	8	95031848			Yes	Yes	ENSG00000156170	NDUFAF6	Protein coding gene	-4.82809	1.69722e-06	-0.0787956
1687	712	rs2978098	8	100664447			Yes	No	N/A	N/A	N/A	N/A	N/A	N/A		1687	712	rs2978098	8	100664447			Yes	No	N/A	N/A	N/A	N/A	N/A	N/A		1687	712	rs2978098	8	100664447			Yes	No	N/A	N/A	N/A	N/A	N/A	N/A
1688	713	rs2513912	8	102809260			Yes	Yes	ENSG00000155096	AZIN1	Protein coding gene	-9.1648	1.6263e-19	-163.468		1688	713	rs2513912	8	102809260			Yes	Yes	ENSG00000253669	GASAL1	LncRNA	-6.44291	2.07182e-10	-0.200925		1688	713	rs2513912	8	102809260			Yes	Yes	ENSG00000253320	MAILR	LncRNA	-7.11182	2.85986e-12	-0.201043
1689									ENSG00000253669	GASAL1	LncRNA	-12.3924	1.29809e-33	-7.44864		1689									ENSG00000253320	MAILR	LncRNA	-5.752	1.27511e-08	-0.150928		1689									ENSG00000253669	GASAL1	LncRNA	-7.51936	1.70915e-13	-0.22085
1690									ENSG00000253320	MAILR	LncRNA	-13.2025	1.09472e-37	-5.11771		1690																1690
1691	714	rs2513877	8	102871402			Yes	Yes	ENSG00000155096	AZIN1	Protein coding gene	-9.21518	1.04449e-19	-175.142		1691	714	rs2513877	8	102871402			Yes	Yes	ENSG00000253320	MAILR	LncRNA	-7.09525	2.94693e-12	-0.196771		1691	714	rs2513877	8	102871402			Yes	Yes	ENSG00000253669	GASAL1	LncRNA	-5.29061	1.63698e-07	-0.164867
1692									ENSG00000253669	GASAL1	LncRNA	-10.0934	3.31631e-23	-6.57218		1692									ENSG00000253669	GASAL1	LncRNA	-4.61378	4.635e-06	-0.155672		1692									ENSG00000253320	MAILR	LncRNA	-9.16457	5.55601e-19	-0.263727
1693									ENSG00000253320	MAILR	LncRNA	-16.0296	2.08536e-53	-6.46209		1693																1693
1694									ENSG00000253263	Novel Transcript	LncRNA	-4.5417	6.03731e-06	-0.290556		1694																1694
1695	715	rs71506363	8	104880496			Yes	No	N/A	N/A	N/A	N/A	N/A	N/A		1695	715	rs71506363	8	104880496			Yes	No	N/A	N/A	N/A	N/A	N/A	N/A		1695	715	rs71506363	8	104880496			Yes	No	N/A	N/A	N/A	N/A	N/A	N/A
1696	716	rs13273536	8	105353030			Yes	Yes	ENSG00000254141	Novel Transcript	LncRNA	-4.19709	2.86612e-05	-1.34079		1696	716	rs13273536	8	105353030			Yes	Yes	ENSG00000169946	ZFPM2	Protein coding gene	-4.35509	1.51125e-05	-0.30089		1696	716	rs13273536	8	105353030			Yes	No	N/A	N/A	N/A	N/A	N/A	N/A
1697									ENSG00000169946	ZFPM2	Protein coding gene	-4.79343	1.80606e-06	-78.1294		1697																1697
1698	717	rs12543567	8	109015118			Yes	No	N/A	N/A	N/A	N/A	N/A	N/A		1698	717	rs12543567	8	109015118			Yes	No	N/A	N/A	N/A	N/A	N/A	N/A		1698	717	rs12543567	8	109015118			Yes	No	N/A	N/A	N/A	N/A	N/A	N/A
1699	718	rs28499085	8	109094932			No	No	N/A	N/A	N/A	N/A	N/A	N/A		1699	718	rs28499085	8	109094932			No	N/A	N/A	N/A	N/A	N/A	N/A	N/A		1699	718	rs28499085	8	109094932			No	N/A	N/A	N/A	N/A	N/A	N/A	N/A
1700	719	rs2205260	8	115947612	rs6991030	115921933	Yes	Yes	ENSG00000104447	TRPS1	Protein coding gene	4.44375	9.7e-06	55.642		1700	719	rs2205260	8	115947612	rs6991030	115921933	Yes	No	N/A	N/A	N/A	N/A	N/A	N/A		1700	719	rs2205260	8	115947612	rs6991030	115921933	Yes	No	N/A	N/A	N/A	N/A	N/A	N/A
1701	720	rs7813952	8	119111583			Yes	No	N/A	N/A	N/A	N/A	N/A	N/A		1701	720	rs7813952	8	119111583			Yes	No	N/A	N/A	N/A	N/A	N/A	N/A		1701	720	rs7813952	8	119111583			Yes	Yes	ENSG00000254278	LOC101927513	lncRNA	5.10971	4.17672e-07	0.192272
1702	721	rs75442640	8	119381377			Yes	Yes	ENSG00000286282	Antisense to NOV	LncRNA	5.01916	6.01097e-07	1.65204		1702	721	rs75442640	8	119381377			Yes	No	N/A	N/A	N/A	N/A	N/A	N/A		1702	721	rs75442640	8	119381377			Yes	No	N/A	N/A	N/A	N/A	N/A	N/A
1703									ENSG00000136999	CCN3	Protein coding gene	5.24811	1.82923e-07	47.751		1703																1703
1704	722	rs149165710	8	119990436			No	No	N/A	N/A	N/A	N/A	N/A	N/A		1704	722	rs149165710	8	119990436			No	N/A	N/A	N/A	N/A	N/A	N/A	N/A		1704	722	rs149165710	8	119990436			No	N/A	N/A	N/A	N/A	N/A	N/A	N/A
1705	723	rs62527880	8	124459073			Yes	Yes	ENSG00000245149	RNF139-AS1	LncRNA	-3.77032	0.000169515	-1.20133		1705	723	rs62527880	8	124459073			Yes	No	N/A	N/A	N/A	N/A	N/A	N/A		1705	723	rs62527880	8	124459073			Yes	Yes	ENSG00000183665	TRMT12	Protein coding gene	4.21408	2.83985e-05	0.0471137
1706									ENSG00000183665	TRMT12	Protein coding gene	6.32888	3.27416e-10	6.90085		1706																1706
1707	724	rs12114418	8	125509223			Yes	No	N/A	N/A	N/A	N/A	N/A	N/A		1707	724	rs12114418	8	125509223			Yes	No	N/A	N/A	N/A	N/A	N/A	N/A		1707	724	rs12114418	8	125509223			Yes	No	N/A	N/A	N/A	N/A	N/A	N/A
1708	725	rs975730	8	128303768			Yes	No	N/A	N/A	N/A	N/A	N/A	N/A		1708	725	rs975730	8	128303768			Yes	No	N/A	N/A	N/A	N/A	N/A	N/A		1708	725	rs975730	8	128303768			Yes	No	N/A	N/A	N/A	N/A	N/A	N/A
1709	726	rs4909609	8	134699824			Yes	No	N/A	N/A	N/A	N/A	N/A	N/A		1709	726	rs4909609	8	134699824			Yes	No	N/A	N/A	N/A	N/A	N/A	N/A		1709	726	rs4909609	8	134699824			Yes	No	N/A	N/A	N/A	N/A	N/A	N/A
1710	727	rs4288356	8	140045627			Yes	No	N/A	N/A	N/A	N/A	N/A	N/A		1710	727	rs4288356	8	140045627			Yes	No	N/A	N/A	N/A	N/A	N/A	N/A		1710	727	rs4288356	8	140045627			Yes	No	N/A	N/A	N/A	N/A	N/A	N/A
1711	728	rs10087782	8	140848521			Yes	Yes	ENSG00000280303	ERICD	LncRNA	3.77708	0.00016681	1.62969		1711	728	rs10087782	8	140848521			Yes	No	N/A	N/A	N/A	N/A	N/A	N/A		1711	728	rs10087782	8	140848521			Yes	No	N/A	N/A	N/A	N/A	N/A	N/A
1712	729	rs60818561	8	141358060			Yes	No	N/A	N/A	N/A	N/A	N/A	N/A		1712	729	rs60818561	8	141358060			Yes	No	N/A	N/A	N/A	N/A	N/A	N/A		1712	729	rs60818561	8	141358060			Yes	Yes	ENSG00000022567	SLC45A4	Protein coding gene	-4.26416	2.28499e-05	-0.12092
1713	730	rs28551743	8	142877996			Yes	Yes	ENSG00000253741	LNCOC1	LncRNA	4.46255	8.71791e-06	0.702886		1713	730	rs28551743	8	142877996			Yes	Yes	ENSG00000180155	LYNX1	Protein coding gene	-8.40073	2.14943e-16	-0.482171		1713	730	rs28551743	8	142877996			Yes	Yes	ENSG00000180155	LYNX1	Protein coding gene	-8.99397	2.2543e-18	-0.553959
1714									ENSG00000247317	LY6E-DT	LncRNA	3.86703	0.000114992	0.688821		1714																1714
1715									ENSG00000180155	LYNX1	Protein coding gene	-13.8148	6.72395e-41	-177.503		1715																1715
1716									ENSG00000284505	LYNX1-SLURP2	Protein coding gene	-3.6761	0.00024537	-0.0614835		1716																1716
1717	731	rs62524579	8	142979538			Yes	Yes	ENSG00000253741	LNCOC1	LncRNA	5.30746	1.28e-07	0.836514		1717	731	rs62524579	8	142979538			Yes	Yes	ENSG00000180155	LYNX1	Protein coding gene	-9.44571	4.17427e-20	-0.535541		1717	731	rs62524579	8	142979538			Yes	Yes	ENSG00000180155	LYNX1	Protein coding gene	-7.60875	9.0567e-14	-0.476165
1718									ENSG00000247317	LY6E-DT	LncRNA	4.12677	3.88597e-05	0.737556		1718																1718
1719									ENSG00000180155	LYNX1	Protein coding gene	-13.8662	3.5734e-41	-178.81		1719																1719
1720	732	rs4076877	8	143820544			Yes	Yes	ENSG00000181097	LINC02878	LncRNA	5.21673	2.08185e-07	4.62668		1720	732	rs4076877	8	143820544			Yes	Yes	ENSG00000181097	LINC02878	LncRNA	4.33106	1.68153e-05	0.316793		1720	732	rs4076877	8	143820544			Yes	Yes	ENSG00000178209	PLEC	Protein coding gene	-3.97078	7.91199e-05	-0.191565
1721									ENSG00000181085	MAPK15	Protein coding gene	3.85064	0.000124315	0.901011		1721																1721
1722									ENSG00000178209	PLEC	Protein coding gene	-5.192	2.37267e-07	-4253.84		1722																1722
1723	733	rs56233017	8	143907320			Yes	Yes	ENSG00000178209	PLEC	Protein coding gene	-6.08944	1.44466e-09	-6138.82		1723	733	rs56233017	8	143907320			Yes	Yes	ENSG00000178209	PLEC	Protein coding gene	-4.02963	6.14472e-05	-0.255354		1723	733	rs56233017	8	143907320			Yes	No	N/A	N/A	N/A	N/A	N/A	N/A
1724	734	rs61732533	8	144053248			No	No	N/A	N/A	N/A	N/A	N/A	N/A		1724	734	rs61732533	8	144053248			No	N/A	N/A	N/A	N/A	N/A	N/A	N/A		1724	734	rs61732533	8	144053248			No	N/A	N/A	N/A	N/A	N/A	N/A	N/A
1725	735	rs12216886	9	2493751			Yes	No	N/A	N/A	N/A	N/A	N/A	N/A		1725	735	rs12216886	9	2493751			Yes	No	N/A	N/A	N/A	N/A	N/A	N/A		1725	735	rs12216886	9	2493751			Yes	No	N/A	N/A	N/A	N/A	N/A	N/A
1726	736	rs4626664	9	9261737			Yes	No	N/A	N/A	N/A	N/A	N/A	N/A		1726	736	rs4626664	9	9261737			Yes	No	N/A	N/A	N/A	N/A	N/A	N/A		1726	736	rs4626664	9	9261737			Yes	No	N/A	N/A	N/A	N/A	N/A	N/A
1727	737	rs35287509	9	10594635			Yes	No	N/A	N/A	N/A	N/A	N/A	N/A		1727	737	rs35287509	9	10594635			Yes	No	N/A	N/A	N/A	N/A	N/A	N/A		1727	737	rs35287509	9	10594635			Yes	No	N/A	N/A	N/A	N/A	N/A	N/A
1728	738	rs10756197	9	11178030	rs4637946	11161799	Yes	No	N/A	N/A	N/A	N/A	N/A	N/A		1728	738	rs10756197	9	11178030	rs4637946	11161799	Yes	No	N/A	N/A	N/A	N/A	N/A	N/A		1728	738	rs10756197	9	11178030	rs4637946	11161799	Yes	No	N/A	N/A	N/A	N/A	N/A	N/A
1729	739	rs11789875	9	16872325			Yes	No	N/A	N/A	N/A	N/A	N/A	N/A		1729	739	rs11789875	9	16872325			Yes	No	N/A	N/A	N/A	N/A	N/A	N/A		1729	739	rs11789875	9	16872325			Yes	No	N/A	N/A	N/A	N/A	N/A	N/A
1730	740	rs3814113	9	16915023			Yes	No	N/A	N/A	N/A	N/A	N/A	N/A		1730	740	rs3814113	9	16915023			Yes	No	N/A	N/A	N/A	N/A	N/A	N/A		1730	740	rs3814113	9	16915023			Yes	No	N/A	N/A	N/A	N/A	N/A	N/A
1731	741	rs4977492	9	19057553			Yes	Yes	ENSG00000147874	HAUS6	Protein coding gene	-23.9291	4.26e-107	-70.033		1731	741	rs4977492	9	19057553			Yes	Yes	ENSG00000147874	HAUS6	Protein coding gene	-5.46515	6.2624e-08	-0.0923424		1731	741	rs4977492	9	19057553			Yes	Yes	ENSG00000147874	HAUS6	Protein coding gene	-5.46424	6.48897e-08	-0.106669
1732	742	rs4364717	9	21801531			Yes	Yes	ENSG00000099810	MTAP	Protein coding gene	-14.0972	2.04e-42	-118.869		1732	742	rs4364717	9	21801531			Yes	Yes	ENSG00000099810	MTAP	Protein coding gene	-4.2637	2.26215e-05	-0.0833131		1732	742	rs4364717	9	21801531			Yes	Yes	ENSG00000099810	MTAP	Protein coding gene	-5.09342	4.53813e-07	-0.100106
1733									ENSG00000279670	TEC	TEC	-6.7017	2.93e-11	-1.05046		1733																1733									ENSG00000279670	TEC	TEC	-3.84658	0.000130823	-0.0978251
1734	743	rs1333047	9	22124505			Yes	No	N/A	N/A	N/A	N/A	N/A	N/A		1734	743	rs1333047	9	22124505			Yes	No	N/A	N/A	N/A	N/A	N/A	N/A		1734	743	rs1333047	9	22124505			Yes	No	N/A	N/A	N/A	N/A	N/A	N/A
1735	744	rs4553000	9	34223555			Yes	Yes	ENSG00000164976	MYORG	Protein coding gene	-4.22155	2.61795e-05	-8.89467		1735	744	rs4553000	9	34223555			Yes	Yes	ENSG00000164978	NUDT2	Protein coding gene	-9.60343	1.07414e-20	-0.167421		1735	744	rs4553000	9	34223555			Yes	Yes	ENSG00000164978	NUDT2	Protein coding gene	-7.6073	9.15096e-14	-0.143246
1736									ENSG00000164978	NUDT2	Protein coding gene	-14.2338	1.84504e-42	-37.263		1736																1736
1737									ENSG00000260947	Novel Transcript	LncRNA	-5.18015	2.61688e-07	-5.7186		1737																1737
1738									ENSG00000281128	PTENP1-AS	LncRNA	-5.07822	4.4425e-07	-1.60928		1738																1738
1739	745	rs3808869	9	34622392			Yes	Yes	ENSG00000137100	DCTN3	Protein coding gene	3.15246	0.00165182	10.974		1739	745	rs3808869	9	34622392			Yes	Yes	ENSG00000164978	NUDT2	Protein coding gene	-6.41376	2.48516e-10	-0.112014		1739	745	rs3808869	9	34622392			Yes	Yes	ENSG00000230074	Novel Transcript	LncRNA	10.053	2.74889e-22	0.23066
1740									ENSG00000230074	Novel Transcript	LncRNA	18.79	9.58e-71	14.8622		1740									ENSG00000230074	Novel Transcript	LncRNA	10.1893	5.98253e-23	0.218504		1740
1741									ENSG00000164978	NUDT2	Protein coding gene	-7.87289	6.69e-15	-19.7706		1741																1741
1742									ENSG00000164967	RPP25L	Protein coding gene	-3.60581	0.00032454	-4.38424		1742																1742
1743	746	rs12550953	9	38134427			Yes	Yes	ENSG00000107338	SHB	Protein coding gene	-3.80533	0.000147	-21.8025		1743	746	rs12550953	9	38134427			Yes	No	N/A	N/A	N/A	N/A	N/A	N/A		1743	746	rs12550953	9	38134427			Yes	No	N/A	N/A	N/A	N/A	N/A	N/A
1744	747	rs7873409	9	70465451			Yes	Yes	ENSG00000119138	KLF9	Protein coding gene	6.06969	1.63e-09	163.875		1744	747	rs7873409	9	70465451			Yes	No	N/A	N/A	N/A	N/A	N/A	N/A		1744	747	rs7873409	9	70465451			Yes	No	N/A	N/A	N/A	N/A	N/A	N/A
1745	748	rs11139596	9	82513603			Yes	No	N/A	N/A	N/A	N/A	N/A	N/A		1745	748	rs11139596	9	82513603			Yes	No	N/A	N/A	N/A	N/A	N/A	N/A		1745	748	rs11139596	9	82513603			Yes	No	N/A	N/A	N/A	N/A	N/A	N/A
1746	749	rs11141731	9	87273557			Yes	No	N/A	N/A	N/A	N/A	N/A	N/A		1746	749	rs11141731	9	87273557			Yes	No	N/A	N/A	N/A	N/A	N/A	N/A		1746	749	rs11141731	9	87273557			Yes	No	N/A	N/A	N/A	N/A	N/A	N/A
1747	750	rs10988442	9	98977427	rs7027650	98979687	Yes	No	N/A	N/A	N/A	N/A	N/A	N/A		1747	750	rs10988442	9	98977427	rs7027650	98979687	Yes	No	N/A	N/A	N/A	N/A	N/A	N/A		1747	750	rs10988442	9	98977427	rs7027650	98979687	Yes	No	N/A	N/A	N/A	N/A	N/A	N/A
1748	751	rs7020564	9	106907735			No	No	N/A	N/A	N/A	N/A	N/A	N/A		1748	751	rs7020564	9	106907735			No	N/A	N/A	N/A	N/A	N/A	N/A	N/A		1748	751	rs7020564	9	106907735			No	N/A	N/A	N/A	N/A	N/A	N/A	N/A
1749	752	rs568998724	9	107040156			No	No	N/A	N/A	N/A	N/A	N/A	N/A		1749	752	rs568998724	9	107040156			No	N/A	N/A	N/A	N/A	N/A	N/A	N/A		1749	752	rs568998724	9	107040156			No	N/A	N/A	N/A	N/A	N/A	N/A	N/A
1750	753	rs7043304	9	109595870			Yes	No	N/A	N/A	N/A	N/A	N/A	N/A		1750	753	rs7043304	9	109595870			Yes	No	N/A	N/A	N/A	N/A	N/A	N/A		1750	753	rs7043304	9	109595870			Yes	No	N/A	N/A	N/A	N/A	N/A	N/A
1751	754	rs10980141	9	110004372			Yes	No	N/A	N/A	N/A	N/A	N/A	N/A		1751	754	rs10980141	9	110004372			Yes	No	N/A	N/A	N/A	N/A	N/A	N/A		1751	754	rs10980141	9	110004372			Yes	No	N/A	N/A	N/A	N/A	N/A	N/A
1752	755	rs10117406	9	110366897			Yes	No	N/A	N/A	N/A	N/A	N/A	N/A		1752	755	rs10117406	9	110366897			Yes	No	N/A	N/A	N/A	N/A	N/A	N/A		1752	755	rs10117406	9	110366897			Yes	No	N/A	N/A	N/A	N/A	N/A	N/A
1753	756	rs7038501	9	113907862			Yes	No	N/A	N/A	N/A	N/A	N/A	N/A		1753	756	rs7038501	9	113907862			Yes	No	N/A	N/A	N/A	N/A	N/A	N/A		1753	756	rs7038501	9	113907862			Yes	No	N/A	N/A	N/A	N/A	N/A	N/A
1754	757	rs13290326	9	113934345			Yes	No	N/A	N/A	N/A	N/A	N/A	N/A		1754	757	rs13290326	9	113934345			Yes	No	N/A	N/A	N/A	N/A	N/A	N/A		1754	757	rs13290326	9	113934345			Yes	No	N/A	N/A	N/A	N/A	N/A	N/A
1755	758	rs2567707	9	114167820			Yes	Yes	ENSG00000196739	COL27A1	Protein coding gene	5.88448	4.94e-09	44.35		1755	758	rs2567707	9	114167820			Yes	No	N/A	N/A	N/A	N/A	N/A	N/A		1755	758	rs2567707	9	114167820			Yes	No	N/A	N/A	N/A	N/A	N/A	N/A
1756	759	rs2274159	9	114403966			Yes	Yes	ENSG00000106948	AKNA	Protein coding gene	-5.47675	5.09e-08	-25.232		1756	759	rs2274159	9	114403966			Yes	No	N/A	N/A	N/A	N/A	N/A	N/A		1756	759	rs2274159	9	114403966			Yes	No	N/A	N/A	N/A	N/A	N/A	N/A
1757									ENSG00000235119	Novel Transcript	LncRNA	-3.5611	0.000381111	-0.218109		1757																1757
1758	760	rs10982910	9	115772221			Yes	No	N/A	N/A	N/A	N/A	N/A	N/A		1758	760	rs10982910	9	115772221			Yes	No	N/A	N/A	N/A	N/A	N/A	N/A		1758	760	rs10982910	9	115772221			Yes	No	N/A	N/A	N/A	N/A	N/A	N/A
1759	761	rs1861881	9	116549977			Yes	No	N/A	N/A	N/A	N/A	N/A	N/A		1759	761	rs1861881	9	116549977			Yes	No	N/A	N/A	N/A	N/A	N/A	N/A		1759	761	rs1861881	9	116549977			Yes	No	N/A	N/A	N/A	N/A	N/A	N/A
1760	762	rs6478246	9	116605966			Yes	No	N/A	N/A	N/A	N/A	N/A	N/A		1760	762	rs6478246	9	116605966			Yes	No	N/A	N/A	N/A	N/A	N/A	N/A		1760	762	rs6478246	9	116605966			Yes	No	N/A	N/A	N/A	N/A	N/A	N/A
1761	763	rs2241003	9	120904499			Yes	Yes	ENSG00000226752	CUTALP	Pseudogene	16.0766	1.09e-53	44.523		1761	763	rs2241003	9	120904499			Yes	Yes	ENSG00000226752	CUTALP	Pseudogene	7.08003	3.26701e-12	0.183795		1761	763	rs2241003	9	120904499			Yes	Yes	ENSG00000226752	CUTALP	Pseudogene	8.51681	1.01702e-16	0.241364
1762									ENSG00000095261	PSMD5	Protein coding gene	9.39295	2.15e-20	47.6577		1762									ENSG00000095261	PSMD5	Protein coding gene	6.74752	2.9696e-11	0.0472706		1762
1763									ENSG00000237548	TTLL11-IT1	LncRNA	4.10703	4.23e-05	0.407539		1763																1763
1764	764	rs2146836	9	121168018			Yes	Yes	ENSG00000119397	CNTRL	Protein coding gene	-3.83762	0.00013	-4.76826		1764	764	rs2146836	9	121168018			Yes	Yes	ENSG00000226752	CUTALP	Pseudogene	6.31965	4.44919e-10	0.172178		1764	764	rs2146836	9	121168018			Yes	Yes	ENSG00000226752	CUTALP	Pseudogene	5.13713	3.63048e-07	0.158506
1765									ENSG00000226752	CUTALP	Pseudogene	10.553	3.82e-25	33.1832		1765									ENSG00000095261	PSMD5	Protein coding gene	4.73952	2.55446e-06	0.0351321		1765
1766									ENSG00000095261	PSMD5	Protein coding gene	5.97407	3.08302e-09	36.5894		1766																1766
1767	765	rs4838018	9	122850528			Yes	Yes	ENSG00000011454	GPR21	Protein coding gene	-5.6127	2.38e-08	-60.8553		1767	765	rs4838018	9	122850528			Yes	Yes	ENSG00000171448	ZBTB26	Protein coding gene	3.80147	0.00015528	0.0827441		1767	765	rs4838018	9	122850528			Yes	No	N/A	N/A	N/A	N/A	N/A	N/A
1768									ENSG00000171448	ZBTB26	Protein coding gene	5.34366	1.05e-07	8.62038		1768																1768
1769									ENSG00000186130	ZBTB6	Protein coding gene	6.38956	2.23e-10	16.2855		1769																1769
1770	766	rs7861040	9	124281856			Yes	Yes	ENSG00000119408	NEK6	Protein coding gene	9.26287	6.85e-20	109.36		1770	766	rs7861040	9	124281856			Yes	Yes	ENSG00000119408	NEK6	Protein coding gene	3.8434	0.000131416	0.0612377		1770	766	rs7861040	9	124281856			Yes	Yes	ENSG00000119408	NEK6	Protein coding gene	4.71767	2.8862e-06	0.0754571
1771	767	rs4574	9	124414882			Yes	Yes	ENSG00000119408	NEK6	Protein coding gene	7.92051	4.64e-15	91.9661		1771	767	rs4574	9	124414882			Yes	No	N/A	N/A	N/A	N/A	N/A	N/A		1771	767	rs4574	9	124414882			Yes	No	N/A	N/A	N/A	N/A	N/A	N/A
1772	768	rs142378207	9	125062889			Yes	No	N/A	N/A	N/A	N/A	N/A	N/A		1772	768	rs142378207	9	125062889			Yes	No	N/A	N/A	N/A	N/A	N/A	N/A		1772	768	rs142378207	9	125062889			Yes	No	N/A	N/A	N/A	N/A	N/A	N/A
1773	769	rs72765298	9	125138717			Yes	Yes	ENSG00000136933	RABEPK	Protein coding gene	3.75525	0.00018	14.4618		1773	769	rs72765298	9	125138717			Yes	No	N/A	N/A	N/A	N/A	N/A	N/A		1773	769	rs72765298	9	125138717			Yes	No	N/A	N/A	N/A	N/A	N/A	N/A
1774	770	rs2133386	9	125411559			Yes	Yes	ENSG00000119487	MAPKAP1	Protein coding gene	4.00987	6.38e-05	22.5572		1774	770	rs2133386	9	125411559			Yes	No	N/A	N/A	N/A	N/A	N/A	N/A		1774	770	rs2133386	9	125411559			Yes	No	N/A	N/A	N/A	N/A	N/A	N/A
1775									ENSG00000185585	OLFML2A	Protein coding gene	-4.81982	1.59e-06	-28.0151		1775																1775
1776									ENSG00000167081	PBX3	Protein coding gene	-4.7368	2.38e-06	-17.5866		1776																1776
1777	771	rs7869756	9	128448131	rs7874633	128449674	Yes	Yes	ENSG00000167123	CERCAM	Protein coding gene	-5.17878	2.63566e-07	-324.885		1777	771	rs7869756	9	128448131	rs7874633	128449674	Yes	Yes	ENSG00000273186	Novel Transcript	LncRNA	5.27146	1.7623e-07	0.142093		1777	771	rs7869756	9	128448131	rs7874633	128449674	Yes	Yes	ENSG00000228510	Novel Pseudogene	Pseudogene	-4.77169	2.22894e-06	-0.22736
1778									ENSG00000228510	Novel Pseudogene	Pseudogene	-10.7501	5.35e-26	-2.73848		1778									ENSG00000228510	Novel Pseudogene	Pseudogene	-5.7468	1.31324e-08	-0.279208		1778
1779									ENSG00000273186	Novel Transcript	LncRNA	7.96632	3.25e-15	2.58016		1779																1779
1780									ENSG00000136811	ODF2	Protein coding gene	6.02466	2.14e-09	20.4326		1780																1780
1781									ENSG00000197694	SPTAN1	Protein coding gene	4.39717	1.18e-05	422.322		1781																1781
1782									ENSG00000167112	TRUB2	Protein coding gene	-4.47877	8.09e-06	-15.9826		1782																1782
1783	772	rs532436	9	133274414			Yes	No	N/A	N/A	N/A	N/A	N/A	N/A		1783	772	rs532436	9	133274414			Yes	Yes	ENSG00000148290	SURF1	Protein coding gene	-3.95292	8.43582e-05	-0.0868529		1783	772	rs532436	9	133274414			Yes	Yes	ENSG00000148290	SURF1	Protein coding gene	-4.23087	2.6409e-05	-0.097456
1784	773	rs3025380	9	133636634			No	No	N/A	N/A	N/A	N/A	N/A	N/A		1784	773	rs3025380	9	133636634			No	N/A	N/A	N/A	N/A	N/A	N/A	N/A		1784	773	rs3025380	9	133636634			No	N/A	N/A	N/A	N/A	N/A	N/A	N/A
1785	774	rs6271	9	133657152			No	No	N/A	N/A	N/A	N/A	N/A	N/A		1785	774	rs6271	9	133657152			No	N/A	N/A	N/A	N/A	N/A	N/A	N/A		1785	774	rs6271	9	133657152			No	N/A	N/A	N/A	N/A	N/A	N/A	N/A
1786	775	rs12684650	9	136218808	rs72773791	136217417	Yes	Yes	ENSG00000165661	QSOX2	Protein coding gene	-26.4936	1.05e-126	-189.293		1786	775	rs12684650	9	136218808	rs72773791	136217417	Yes	Yes	ENSG00000165661	QSOX2	Protein coding gene	-11.4764	3.05227e-28	-0.204198		1786	775	rs12684650	9	136218808	rs72773791	136217417	Yes	Yes	ENSG00000165661	QSOX2	Protein coding gene	-11.3106	2.44712e-27	-0.21363
1787	776	rs12379802	9	136624930			No	No	N/A	N/A	N/A	N/A	N/A	N/A		1787	776	rs12379802	9	136624930			No	N/A	N/A	N/A	N/A	N/A	N/A	N/A		1787	776	rs12379802	9	136624930			No	N/A	N/A	N/A	N/A	N/A	N/A	N/A
1788	777	rs10508275	10	4073432			Yes	No	N/A	N/A	N/A	N/A	N/A	N/A		1788	777	rs10508275	10	4073432			Yes	No	N/A	N/A	N/A	N/A	N/A	N/A		1788	777	rs10508275	10	4073432			Yes	No	N/A	N/A	N/A	N/A	N/A	N/A
1789	778	rs36006409	10	10834980			Yes	Yes	ENSG00000048740	CELF2	Protein coding gene	-5.08845	4.08e-07	-83.9307		1789	778	rs36006409	10	10834980			Yes	No	N/A	N/A	N/A	N/A	N/A	N/A		1789	778	rs36006409	10	10834980			Yes	No	N/A	N/A	N/A	N/A	N/A	N/A
1790									ENSG00000231496	Novel Transcript	LncRNA	-5.10276	3.79e-07	-0.282926		1790																1790
1791									ENSG00000228997	ORMDL1P1	Pseudogene	-4.16821	3.25e-05	-1.58746		1791																1791
1792									ENSG00000225383	SFTA1P	LncRNA	-4.6291	4.09084e-06	-22.0828		1792																1792
1793	779	rs10906391	10	13481937			Yes	Yes	ENSG00000239665	RP11-295P9.3	Protein coding gene	-6.3982	2.11e-10	-10.8716		1793	779	rs10906391	10	13481937			Yes	No	N/A	N/A	N/A	N/A	N/A	N/A		1793	779	rs10906391	10	13481937			Yes	No	N/A	N/A	N/A	N/A	N/A	N/A
1794	780	rs7095584	10	13982991			No	No	N/A	N/A	N/A	N/A	N/A	N/A		1794	780	rs7095584	10	13982991			No	N/A	N/A	N/A	N/A	N/A	N/A	N/A		1794	780	rs7095584	10	13982991			No	N/A	N/A	N/A	N/A	N/A	N/A	N/A
1795	781	rs4373814	10	18131043			Yes	No	N/A	N/A	N/A	N/A	N/A	N/A		1795	781	rs4373814	10	18131043			Yes	No	N/A	N/A	N/A	N/A	N/A	N/A		1795	781	rs4373814	10	18131043			Yes	No	N/A	N/A	N/A	N/A	N/A	N/A
1796	782	rs11012832	10	18156554			Yes	No	N/A	N/A	N/A	N/A	N/A	N/A		1796	782	rs11012832	10	18156554			Yes	No	N/A	N/A	N/A	N/A	N/A	N/A		1796	782	rs11012832	10	18156554			Yes	No	N/A	N/A	N/A	N/A	N/A	N/A
1797	783	rs7911644	10	18179660			Yes	No	N/A	N/A	N/A	N/A	N/A	N/A		1797	783	rs7911644	10	18179660			Yes	No	N/A	N/A	N/A	N/A	N/A	N/A		1797	783	rs7911644	10	18179660			Yes	No	N/A	N/A	N/A	N/A	N/A	N/A
1798	784	rs1779240	10	18187384			Yes	No	N/A	N/A	N/A	N/A	N/A	N/A		1798	784	rs1779240	10	18187384			Yes	No	N/A	N/A	N/A	N/A	N/A	N/A		1798	784	rs1779240	10	18187384			Yes	No	N/A	N/A	N/A	N/A	N/A	N/A
1799	785	rs10828399	10	18265039			Yes	No	N/A	N/A	N/A	N/A	N/A	N/A		1799	785	rs10828399	10	18265039			Yes	No	N/A	N/A	N/A	N/A	N/A	N/A		1799	785	rs10828399	10	18265039			Yes	No	N/A	N/A	N/A	N/A	N/A	N/A
1800	786	rs1813353	10	18418519			Yes	No	N/A	N/A	N/A	N/A	N/A	N/A		1800	786	rs1813353	10	18418519			Yes	No	N/A	N/A	N/A	N/A	N/A	N/A		1800	786	rs1813353	10	18418519			Yes	No	N/A	N/A	N/A	N/A	N/A	N/A
1801	787	rs7079485	10	18419396			Yes	Yes	ENSG00000280126	AC069542.2	Pseudogene	3.65647	0.000267291	0.0796087		1801	787	rs7079485	10	18419396			Yes	No	N/A	N/A	N/A	N/A	N/A	N/A		1801	787	rs7079485	10	18419396			Yes	No	N/A	N/A	N/A	N/A	N/A	N/A
1802	788	rs12258967	10	18439030			Yes	Yes	ENSG00000241058	NSUN6	Protein coding gene	-5.76874	1.02625e-08	-4.97465		1802	788	rs12258967	10	18439030			Yes	No	N/A	N/A	N/A	N/A	N/A	N/A		1802	788	rs12258967	10	18439030			Yes	No	N/A	N/A	N/A	N/A	N/A	N/A
1803	789	rs12243859	10	18451703			Yes	Yes	ENSG00000241058	NSUN6	Protein coding gene	-3.85225	0.000123509	-3.26448		1803	789	rs12243859	10	18451703			Yes	No	N/A	N/A	N/A	N/A	N/A	N/A		1803	789	rs12243859	10	18451703			Yes	No	N/A	N/A	N/A	N/A	N/A	N/A
1804	790	rs11010905	10	19645884			Yes	Yes	ENSG00000204740	MALRD1	Protein coding gene	-4.00113	6.62e-05	-0.470245		1804	790	rs11010905	10	19645884			Yes	No	N/A	N/A	N/A	N/A	N/A	N/A		1804	790	rs11010905	10	19645884			Yes	No	N/A	N/A	N/A	N/A	N/A	N/A
1805	791	rs10828266	10	21809772			Yes	No	N/A	N/A	N/A	N/A	N/A	N/A		1805	791	rs10828266	10	21809772			Yes	No	N/A	N/A	N/A	N/A	N/A	N/A		1805	791	rs10828266	10	21809772			Yes	No	N/A	N/A	N/A	N/A	N/A	N/A
1806	792	rs2230469	10	22550699			Yes	Yes	ENSG00000150867	PIP4K2A	Protein coding gene	-3.87928	0.000109	-48.636		1806	792	rs2230469	10	22550699			Yes	No	N/A	N/A	N/A	N/A	N/A	N/A		1806	792	rs2230469	10	22550699			Yes	No	N/A	N/A	N/A	N/A	N/A	N/A
1807	793	rs7893462	10	27939936			Yes	No	N/A	N/A	N/A	N/A	N/A	N/A		1807	793	rs7893462	10	27939936			Yes	No	N/A	N/A	N/A	N/A	N/A	N/A		1807	793	rs7893462	10	27939936			Yes	No	N/A	N/A	N/A	N/A	N/A	N/A
1808	794	rs1265842	10	28635972			No	No	N/A	N/A	N/A	N/A	N/A	N/A		1808	794	rs1265842	10	28635972			No	N/A	N/A	N/A	N/A	N/A	N/A	N/A		1808	794	rs1265842	10	28635972			No	N/A	N/A	N/A	N/A	N/A	N/A	N/A
1809	795	rs9337951	10	30028144			No	No	N/A	N/A	N/A	N/A	N/A	N/A		1809	795	rs9337951	10	30028144			No	N/A	N/A	N/A	N/A	N/A	N/A	N/A		1809	795	rs9337951	10	30028144			No	N/A	N/A	N/A	N/A	N/A	N/A	N/A
1810	796	rs7920682	10	30028897			Yes	Yes	ENSG00000165757	JCAD	Protein coding gene	4.01358	6.28e-05	430.773		1810	796	rs7920682	10	30028897			Yes	No	N/A	N/A	N/A	N/A	N/A	N/A		1810	796	rs7920682	10	30028897			Yes	No	N/A	N/A	N/A	N/A	N/A	N/A
1811	797	rs3006596	10	30892947			Yes	Yes	ENSG00000287564	Novel Transcript	LncRNA	7.29102	5.01e-13	0.371552		1811	797	rs3006596	10	30892947			Yes	No	N/A	N/A	N/A	N/A	N/A	N/A		1811	797	rs3006596	10	30892947			Yes	No	N/A	N/A	N/A	N/A	N/A	N/A
1812	798	rs10826995	10	31793730			Yes	No	N/A	N/A	N/A	N/A	N/A	N/A		1812	798	rs10826995	10	31793730			Yes	No	N/A	N/A	N/A	N/A	N/A	N/A		1812	798	rs10826995	10	31793730			Yes	No	N/A	N/A	N/A	N/A	N/A	N/A
1813	799	rs76164690	10	32301434			Yes	Yes	ENSG00000273038	Novel Transcript	LncRNA	4.92017	9.62e-07	26.2958		1813	799	rs76164690	10	32301434			Yes	No	N/A	N/A	N/A	N/A	N/A	N/A		1813	799	rs76164690	10	32301434			Yes	No	N/A	N/A	N/A	N/A	N/A	N/A
1814	800	rs10761530	10	60630968			Yes	No	N/A	N/A	N/A	N/A	N/A	N/A		1814	800	rs10761530	10	60630968			Yes	No	N/A	N/A	N/A	N/A	N/A	N/A		1814	800	rs10761530	10	60630968			Yes	No	N/A	N/A	N/A	N/A	N/A	N/A
1815	801	rs1840705	10	61530518			Yes	No	N/A	N/A	N/A	N/A	N/A	N/A		1815	801	rs1840705	10	61530518			Yes	No	N/A	N/A	N/A	N/A	N/A	N/A		1815	801	rs1840705	10	61530518			Yes	No	N/A	N/A	N/A	N/A	N/A	N/A
1816	802	rs4590817	10	61707795			Yes	Yes	ENSG00000183346	CABCOCO1	Protein coding gene	-5.34951	1.02e-07	-1.42285		1816	802	rs4590817	10	61707795			Yes	No	N/A	N/A	N/A	N/A	N/A	N/A		1816	802	rs4590817	10	61707795			Yes	Yes	ENSG00000183346	CABCOCO1	Protein coding gene	-4.45562	9.75194e-06	-0.19834
1817	803	rs57541197	10	61751548			Yes	Yes	ENSG00000183346	CABCOCO1	Protein coding gene	-5.42913	6.62e-08	-1.61268		1817	803	rs57541197	10	61751548			Yes	No	N/A	N/A	N/A	N/A	N/A	N/A		1817	803	rs57541197	10	61751548			Yes	Yes	ENSG00000183346	CABCOCO1	Protein coding gene	-4.32567	1.74421e-05	-0.212373
1818									ENSG00000212432	SNORA75	SnoRNA	3.88295	0.000108	0.0592566		1818																1818
1819	804	rs1530440	10	61764833			Yes	Yes	ENSG00000183346	CABCOCO1	Protein coding gene	4.75473	2.18e-06	1.20689		1819	804	rs1530440	10	61764833			Yes	No	N/A	N/A	N/A	N/A	N/A	N/A		1819	804	rs1530440	10	61764833			Yes	No	N/A	N/A	N/A	N/A	N/A	N/A
1820	805	rs1848797	10	62793174			Yes	Yes	ENSG00000181915	ADO	Protein coding gene	-9.64159	2.26e-21	-42.2913		1820	805	rs1848797	10	62793174			Yes	Yes	ENSG00000181915	ADO	Protein coding gene	-5.13111	3.65489e-07	-0.0487343		1820	805	rs1848797	10	62793174			Yes	Yes	ENSG00000181915	ADO	Protein coding gene	-6.27426	6.18744e-10	-0.0592775
1821									ENSG00000238280	Novel Transcript	LncRNA	-3.75478	0.00018	-0.802008		1821																1821
1822	806	rs7902343	10	63245639			Yes	Yes	ENSG00000171988	JMJD1C	Protein coding gene	-6.41041	1.95e-10	-63.7572		1822	806	rs7902343	10	63245639			Yes	Yes	ENSG00000286373	Novel Transcript	LncRNA	-5.49147	5.42752e-08	-0.134729		1822	806	rs7902343	10	63245639			Yes	Yes	ENSG00000286373	Novel Transcript	LncRNA	-5.45379	6.86554e-08	-0.142134
1823									ENSG00000272767	JMJD1C-AS1	LncRNA	-6.62209	4.96e-11	-1.58218		1823																1823
1824									ENSG00000286373	Novel Transcript	LncRNA	-8.76818	4.93e-18	-0.973955		1824																1824
1825									ENSG00000148572	NRBF2	Protein coding gene	9.06037	4.05e-19	29.4585		1825																1825
1826	807	rs10823136	10	68095606			Yes	No	N/A	N/A	N/A	N/A	N/A	N/A		1826	807	rs10823136	10	68095606			Yes	No	N/A	N/A	N/A	N/A	N/A	N/A		1826	807	rs10823136	10	68095606			Yes	No	N/A	N/A	N/A	N/A	N/A	N/A
1827	808	rs12773594	10	68572915			Yes	Yes	ENSG00000138346	DNA2	Protein coding gene	-4.67	3.29e-06	-5.5925		1827	808	rs12773594	10	68572915			Yes	Yes	ENSG00000260400	Novel Transcript	LncRNA	4.06337	5.33639e-05	0.173128		1827	808	rs12773594	10	68572915			Yes	Yes	ENSG00000260400	Novel Transcript	LncRNA	4.07864	5.05623e-05	0.206716
1828									ENSG00000260400	Novel Transcript	LncRNA	8.64796	1.35e-17	9.0087		1828									ENSG00000138336	TET1	Protein coding gene	4.33761	1.63342e-05	0.192631		1828									ENSG00000165730	STOX1	Protein coding gene	6.1571	1.2545e-09	0.270383
1829									ENSG00000204130	RUFY2	Protein coding gene	3.93852	8.58e-05	11.0165		1829									ENSG00000165730	STOX1	Protein coding gene	4.93332	9.92365e-07	0.196734		1829									ENSG00000138336	TET1	Protein coding gene	4.31789	1.80515e-05	0.230054
1830									ENSG00000165730	STOX1	Protein coding gene	9.80541	4.99e-22	1.09522		1830																1830
1831									ENSG00000138336	TET1	Protein coding gene	11.3833	7.9e-29	64.0821		1831																1831
1832	809	rs10998362	10	68644402			No	No	N/A	N/A	N/A	N/A	N/A	N/A		1832	809	rs10998362	10	68644402			No	N/A	N/A	N/A	N/A	N/A	N/A	N/A		1832	809	rs10998362	10	68644402			No	N/A	N/A	N/A	N/A	N/A	N/A	N/A
1833	810	rs7394190	10	73661890			Yes	Yes	ENSG00000271848	Antisense RNA to SYNPO2L	LncRNA	3.63805	0.000284	0.508927		1833	810	rs7394190	10	73661890			Yes	Yes	ENSG00000166321	NUDT13	Protein coding gene	-5.81931	8.68801e-09	-0.164062		1833	810	rs7394190	10	73661890			Yes	Yes	ENSG00000279088	TEC	TEC	-3.84783	0.00013017	-0.0983173
1834									ENSG00000213551	DNAJC9	Protein coding gene	-4.3899	1.22e-05	-15.114		1834																1834									ENSG00000288559	Novel Transcript	LncRNA	-4.3593	1.5027e-05	-0.100133
1835									ENSG00000235316	DUSP8P5	Pseudogene	7.89213	6.89289e-15	7.7774		1835																1835									ENSG00000166321	NUDT13	Protein coding gene	-6.30092	5.25995e-10	-0.170413
1836									ENSG00000250959	GLUD1P3	Pseudogene	6.93475	6.77889e-12	5.15192		1836																1836
1837									ENSG00000182180	MRPS16	Protein coding gene	6.66354	3.77e-11	41.0063		1837																1837
1838									ENSG00000177791	MYOZ1	Protein coding gene	5.05739	4.79e-07	3.85243		1838																1838
1839									ENSG00000288559	Novel Transcript	LncRNA	-5.18644	2.44e-07	-3.31674		1839																1839
1840									ENSG00000166321	NUDT13	Protein coding gene	-7.06037	2.86979e-12	-3.57582		1840																1840
1841									ENSG00000176986	SEC24C	Protein coding gene	-6.53822	8.57e-11	-75.6389		1841																1841
1842									ENSG00000279088	TEC	TEC	-3.66714	0.000254	-1.2748		1842																1842
1843	811	rs28553894	10	73730085			Yes	Yes	ENSG00000235316	DUSP8P5	Pseudogene	10.1851	1.38e-23	5.97457		1843	811	rs28553894	10	73730085			Yes	Yes	ENSG00000196968	FUT11	Protein coding gene	-4.27348	2.16735e-05	-0.0781346		1843	811	rs28553894	10	73730085			Yes	Yes	ENSG00000279088	TEC	TEC	-6.05032	2.36555e-09	-0.124973
1844									ENSG00000196968	FUT11	Protein coding gene	-10.5605	3.55e-25	-83.0452		1844									ENSG00000279088	TEC	TEC	-5.27665	1.71482e-07	-0.106396		1844									ENSG00000196968	FUT11	Protein coding gene	-3.99006	7.30894e-05	-0.0714052
1845									ENSG00000250959	GLUD1P3	Pseudogene	7.45327	1.78748e-13	4.13206		1845									ENSG00000279689	Novel Transcript	TEC	-3.73178	0.000204214	-0.0757048		1845									ENSG00000235316	DUSP8P5	Pseudogene	4.07591	5.11443e-05	0.102794
1846									ENSG00000182180	MRPS16	Protein coding gene	4.28434	1.95e-05	21.0289		1846																1846									ENSG00000166321	NUDT13	Protein coding gene	-4.63062	4.35387e-06	-0.104094
1847									ENSG00000279088	TEC	TEC	-8.23634	3.89e-16	-2.22341		1847																1847
1848									ENSG00000214655	ZSWIM8	Protein coding gene	5.22583	1.98e-07	35.6584		1848																1848
1849	812	rs55947600	10	74037914			Yes	Yes	ENSG00000156110	ADK	Protein coding gene	-5.49914	4.5e-08	-28.8913		1849	812	rs55947600	10	74037914			Yes	No	N/A	N/A	N/A	N/A	N/A	N/A		1849	812	rs55947600	10	74037914			Yes	No	N/A	N/A	N/A	N/A	N/A	N/A
1850									ENSG00000035403	VCL	Protein coding gene	5.12854	3.31e-07	600.559		1850																1850
1851	813	rs10887914	10	80455532			Yes	Yes	ENSG00000279359	Novel Transcript	TEC	5.08702	4.11e-07	0.111141		1851	813	rs10887914	10	80455532			Yes	Yes	ENSG00000122378	PRXL2A	Protein coding gene	-6.6279	6.42591e-11	-0.241066		1851	813	rs10887914	10	80455532			Yes	Yes	ENSG00000122378	PRXL2A	Protein coding gene	-6.31771	4.7474e-10	-0.258041
1852									ENSG00000122378	PRXL2A	Protein coding gene	-8.4483	8.83854e-17	-31.5175		1852									ENSG00000108219	TSPAN14	Protein coding gene	-5.89035	5.771e-09	-0.119541		1852									ENSG00000108219	TSPAN14	Protein coding gene	-4.09292	4.76132e-05	-0.0902548
1853									ENSG00000108219	TSPAN14	Protein coding gene	-10.4074	2.6585e-24	-183.468		1853																1853
1854	814	rs932764	10	94136183			Yes	No	N/A	N/A	N/A	N/A	N/A	N/A		1854	814	rs932764	10	94136183			Yes	No	N/A	N/A	N/A	N/A	N/A	N/A		1854	814	rs932764	10	94136183			Yes	No	N/A	N/A	N/A	N/A	N/A	N/A
1855	815	rs2274224	10	94279840			Yes	No	N/A	N/A	N/A	N/A	N/A	N/A		1855	815	rs2274224	10	94279840			Yes	Yes	ENSG00000268894	PLCE1-AS1	LncRNA	-5.06733	5.06248e-07	-0.323613		1855	815	rs2274224	10	94279840			Yes	Yes	ENSG00000268894	PLCE1-AS1	LncRNA	-4.38951	1.31328e-05	-0.299204
1856	816	rs9633675	10	94450643			Yes	Yes	ENSG00000119969	HELLS	Protein coding gene	5.04861	5.01e-07	21.6806		1856	816	rs9633675	10	94450643			Yes	No	N/A	N/A	N/A	N/A	N/A	N/A		1856	816	rs9633675	10	94450643			Yes	No	N/A	N/A	N/A	N/A	N/A	N/A
1857	817	rs1409655	10	94706321			Yes	Yes	ENSG00000119969	HELLS	Protein coding gene	6.53895	8.53e-11	31.1635		1857	817	rs1409655	10	94706321			Yes	No	N/A	N/A	N/A	N/A	N/A	N/A		1857	817	rs1409655	10	94706321			Yes	Yes	ENSG00000268894	PLCE1-AS1	LncRNA	4.14164	3.87398e-05	0.309321
1858									ENSG00000268894	PLCE1-AS1	LncRNA	5.40735	7.46e-08	16.9571		1858																1858
1859	818	rs11188130	10	95008010			Yes	Yes	ENSG00000268894	Antisense to PLCE1	LncRNA	3.93669	8.65e-05	13.5865		1859	818	rs11188130	10	95008010			Yes	No	N/A	N/A	N/A	N/A	N/A	N/A		1859	818	rs11188130	10	95008010			Yes	No	N/A	N/A	N/A	N/A	N/A	N/A
1860	819	rs1983864	10	98257696			Yes	Yes	ENSG00000107521	HPS1	Protein coding gene	3.58212	0.000355092	30.562		1860	819	rs1983864	10	98257696			Yes	No	N/A	N/A	N/A	N/A	N/A	N/A		1860	819	rs1983864	10	98257696			Yes	No	N/A	N/A	N/A	N/A	N/A	N/A
1861									ENSG00000119943	PYROXD2	Protein coding gene	4.69234	3.02581e-06	25.1289		1861																1861
1862	820	rs603424	10	100315722			Yes	No	N/A	N/A	N/A	N/A	N/A	N/A		1862	820	rs603424	10	100315722			Yes	No	N/A	N/A	N/A	N/A	N/A	N/A		1862	820	rs603424	10	100315722			Yes	No	N/A	N/A	N/A	N/A	N/A	N/A
1863	821	rs11190709	10	100792906			Yes	No	N/A	N/A	N/A	N/A	N/A	N/A		1863	821	rs11190709	10	100792906			Yes	No	N/A	N/A	N/A	N/A	N/A	N/A		1863	821	rs11190709	10	100792906			Yes	Yes	ENSG00000107829	FBXW4	Protein coding gene	3.83748	0.000135661	0.11741
1864																1864																1864									ENSG00000186862	PDZD7	Protein coding gene	3.81913	0.000145931	0.189399
1865																1865																1865									ENSG00000107816	LZTS2	Protein coding gene	3.71504	0.000219533	0.101858
1866	822	rs72847884	10	101355588			Yes	No	N/A	N/A	N/A	N/A	N/A	N/A		1866	822	rs72847884	10	101355588			Yes	No	N/A	N/A	N/A	N/A	N/A	N/A		1866	822	rs72847884	10	101355588			Yes	No	N/A	N/A	N/A	N/A	N/A	N/A
1867	823	rs11191156	10	101943006			No	No	N/A	N/A	N/A	N/A	N/A	N/A		1867	823	rs11191156	10	101943006			No	N/A	N/A	N/A	N/A	N/A	N/A	N/A		1867	823	rs11191156	10	101943006			No	N/A	N/A	N/A	N/A	N/A	N/A	N/A
1868	824	rs72845603	10	102076050			Yes	No	N/A	N/A	N/A	N/A	N/A	N/A		1868	824	rs72845603	10	102076050			Yes	No	N/A	N/A	N/A	N/A	N/A	N/A		1868	824	rs72845603	10	102076050			Yes	No	N/A	N/A	N/A	N/A	N/A	N/A
1869	825	rs4285804	10	102626552			Yes	Yes	ENSG00000166275	BORCS7	Protein coding gene	7.92885	4.35e-15	11.741		1869	825	rs4285804	10	102626552			Yes	Yes	ENSG00000166275	BORCS7	Protein coding gene	4.3124	1.82627e-05	0.0839846		1869	825	rs4285804	10	102626552			Yes	No	N/A	N/A	N/A	N/A	N/A	N/A
1870									ENSG00000138111	MFSD13A	Protein coding gene	-5.07193	4.44e-07	-4.4353		1870									ENSG00000171206	TRIM8	Protein coding gene	-4.54694	6.32613e-06	-0.0513059		1870
1871									ENSG00000107882	SUFU	Protein coding gene	5.52018	4e-08	18.1244		1871																1871
1872									ENSG00000171206	TRIM8	Protein coding gene	-9.46801	1.1e-20	-183.129		1872																1872
1873	826	rs4146429	10	102641875			Yes	Yes	ENSG00000138175	ARL3	Protein coding gene	-6.97267	4.69e-12	-24.7452		1873	826	rs4146429	10	102641875			Yes	Yes	ENSG00000156398	SFXN2	Protein coding gene	-4.68959	3.24165e-06	-0.234932		1873	826	rs4146429	10	102641875			Yes	No	N/A	N/A	N/A	N/A	N/A	N/A
1874									ENSG00000138111	MFSD13A	Protein coding gene	4.55541	5.78671e-06	7.95157		1874																1874
1875									ENSG00000156398	SFXN2	Protein coding gene	-7.08884	2.1e-12	-20.6119		1875																1875
1876									ENSG00000107882	SUFU	Protein coding gene	4.89376	1.1e-06	25.9399		1876																1876
1877									ENSG00000171206	TRIM8	Protein coding gene	-5.15926	2.82e-07	-164.109		1877																1877
1878	827	rs1004467	10	102834750			Yes	Yes	ENSG00000138175	ARL3	Protein coding gene	-3.88832	0.000105	-12.8569		1878	827	rs1004467	10	102834750			Yes	Yes	ENSG00000156398	SFXN2	Protein coding gene	-4.54713	6.32061e-06	-0.206015		1878	827	rs1004467	10	102834750			Yes	No	N/A	N/A	N/A	N/A	N/A	N/A
1879									ENSG00000213061	PFN1P11	Pseudogene	4.08196	4.71e-05	0.319651		1879																1879
1880									ENSG00000156398	SFXN2	Protein coding gene	-10.0276	6.2e-23	-26.4287		1880																1880
1881									ENSG00000148835	TAF5	Protein coding gene	-3.74202	0.000191578	-4.98338		1881																1881
1882	828	rs146504787	10	102846003			Yes	Yes	ENSG00000166275	BORCS7	Protein coding gene	4.4771	8.32035e-06	23.2308		1882	828	rs146504787	10	102846003			Yes	No	N/A	N/A	N/A	N/A	N/A	N/A		1882	828	rs146504787	10	102846003			Yes	Yes	ENSG00000138111	MFSD13A	Protein coding gene	-4.02709	6.2708e-05	-0.32021
1883	829	rs4917992	10	103026556			Yes	Yes	ENSG00000166275	BORCS7	Protein coding gene	-16.6191	5.89e-57	-25.1937		1883	829	rs4917992	10	103026556			Yes	Yes	ENSG00000213061	PFN1P11	Pseudogene	4.09149	4.74092e-05	0.116993		1883	829	rs4917992	10	103026556			Yes	Yes	ENSG00000166275	BORCS7	Protein coding gene	-8.00672	4.97716e-15	-0.186104
1884									ENSG00000148842	CNNM2	Protein coding gene	4.53998	6.09e-06	51.7099		1884									ENSG00000166275	BORCS7	Protein coding gene	-7.62324	7.33658e-14	-0.160986		1884									ENSG00000213061	PFN1P11	Pseudogene	4.12813	4.10299e-05	0.120754
1885									ENSG00000213061	PFN1P11	Pseudogene	6.38307	2.32e-10	0.365093		1885																1885
1886									ENSG00000156398	SFXN2	Protein coding gene	-4.26342	2.17852e-05	-10.1412		1886																1886
1887	830	rs115915120	10	103155261			Yes	Yes	ENSG00000138111	MFSD13A	Protein coding gene	-3.80395	0.000149911	-11.1089		1887	830	rs115915120	10	103155261			Yes	No	N/A	N/A	N/A	N/A	N/A	N/A		1887	830	rs115915120	10	103155261			Yes	No	N/A	N/A	N/A	N/A	N/A	N/A
1888	831	rs79780963	10	103192742			Yes	Yes	ENSG00000138175	ARL3	Protein coding gene	-3.85118	0.000122613	-14.2567		1888	831	rs79780963	10	103192742			Yes	Yes	ENSG00000156398	SFXN2	Protein coding gene	-4.73288	2.63695e-06	-0.231312		1888	831	rs79780963	10	103192742			Yes	No	N/A	N/A	N/A	N/A	N/A	N/A
1889									ENSG00000173915	ATP5MD	Protein coding gene	-3.53633	0.000418363	-50.1682		1889																1889
1890									ENSG00000138172	CALHM2	Protein coding gene	3.877	0.000111747	35.7661		1890																1890
1891									ENSG00000156398	SFXN2	Protein coding gene	-9.54078	5.67e-21	-28.234		1891																1891
1892									ENSG00000148835	TAF5	Protein coding gene	-3.34971	0.000835258	-4.8015		1892																1892
1893	832	rs1163072	10	103264621			Yes	Yes	ENSG00000173915	ATP5MD	Protein coding gene	5.85694	5.81e-09	52.1467		1893	832	rs1163072	10	103264621			Yes	No	N/A	N/A	N/A	N/A	N/A	N/A		1893	832	rs1163072	10	103264621			Yes	Yes	ENSG00000166275	BORCS7	Protein coding gene	4.24845	2.44678e-05	0.096784
1894									ENSG00000166275	BORCS7	Protein coding gene	6.37412	2.65993e-10	12.4187		1894																1894									ENSG00000173915	ATP5MK	Protein coding gene	4.11001	4.43006e-05	0.0660876
1895									ENSG00000138172	CALHM2	Protein coding gene	-4.80946	1.67e-06	-24.3596		1895																1895
1896									ENSG00000148843	PDCD11	Protein coding gene	-6.48444	1.21e-10	-44.9445		1896																1896
1897									ENSG00000148835	TAF5	Protein coding gene	4.43974	9.68e-06	3.20097		1897																1897
1898	833	rs11191655	10	103319036			Yes	Yes	ENSG00000166275	BORCS7	Protein coding gene	-13.613	7.92e-40	-27.5307		1898	833	rs11191655	10	103319036			Yes	Yes	ENSG00000166275	BORCS7	Protein coding gene	-6.4111	2.52673e-10	-0.177594		1898	833	rs11191655	10	103319036			Yes	Yes	ENSG00000166275	BORCS7	Protein coding gene	-7.23233	1.26003e-12	-0.210723
1899									ENSG00000148842	CNNM2	Protein coding gene	3.9996	6.66e-05	59.2592		1899																1899
1900	834	rs17736358	10	103466781			Yes	Yes	ENSG00000166275	BORCS7	Protein coding gene	5.56968	3.03e-08	11.7774		1900	834	rs17736358	10	103466781			Yes	No	N/A	N/A	N/A	N/A	N/A	N/A		1900	834	rs17736358	10	103466781			Yes	No	N/A	N/A	N/A	N/A	N/A	N/A
1901									ENSG00000148843	PDCD11	Protein coding gene	-4.08279	4.69e-05	-38.3903		1901																1901
1902	835	rs12415095	10	103628798			Yes	Yes	ENSG00000287419	Antisense to NEURL1	LncRNA	3.75745	0.000180278	0.479733		1902	835	rs12415095	10	103628798			Yes	No	N/A	N/A	N/A	N/A	N/A	N/A		1902	835	rs12415095	10	103628798			Yes	No	N/A	N/A	N/A	N/A	N/A	N/A
1903	836	rs1076813	10	103757894			Yes	No	N/A	N/A	N/A	N/A	N/A	N/A		1903	836	rs1076813	10	103757894			Yes	No	N/A	N/A	N/A	N/A	N/A	N/A		1903	836	rs1076813	10	103757894			Yes	No	N/A	N/A	N/A	N/A	N/A	N/A
1904	837	rs911547	10	103879663			Yes	No	N/A	N/A	N/A	N/A	N/A	N/A		1904	837	rs911547	10	103879663			Yes	Yes	ENSG00000107960	STN1	Protein coding gene	-6.54931	1.06033e-10	-0.102785		1904	837	rs911547	10	103879663			Yes	Yes	ENSG00000107960	STN1	Protein coding gene	-5.85051	7.55658e-09	-0.0885305
1905	838	rs75337836	10	104512430			Yes	Yes	ENSG00000235470	Antisense to NEURL1	LncRNA	4.32822	1.61e-05	0.0575855		1905	838	rs75337836	10	104512430			Yes	No	N/A	N/A	N/A	N/A	N/A	N/A		1905	838	rs75337836	10	104512430			Yes	No	N/A	N/A	N/A	N/A	N/A	N/A
1906	839	rs535313355	10	104639382			No	No	N/A	N/A	N/A	N/A	N/A	N/A		1906	839	rs535313355	10	104639382			No	N/A	N/A	N/A	N/A	N/A	N/A	N/A		1906	839	rs535313355	10	104639382			No	N/A	N/A	N/A	N/A	N/A	N/A	N/A
1907	840	rs181200083	10	104761217			No	No	N/A	N/A	N/A	N/A	N/A	N/A		1907	840	rs181200083	10	104761217			No	N/A	N/A	N/A	N/A	N/A	N/A	N/A		1907	840	rs181200083	10	104761217			No	N/A	N/A	N/A	N/A	N/A	N/A	N/A
1908	841	rs7082671	10	105021668			Yes	No	N/A	N/A	N/A	N/A	N/A	N/A		1908	841	rs7082671	10	105021668			Yes	No	N/A	N/A	N/A	N/A	N/A	N/A		1908	841	rs7082671	10	105021668			Yes	No	N/A	N/A	N/A	N/A	N/A	N/A
1909	842	rs540369678	10	105045593			No	No	N/A	N/A	N/A	N/A	N/A	N/A		1909	842	rs540369678	10	105045593			No	N/A	N/A	N/A	N/A	N/A	N/A	N/A		1909	842	rs540369678	10	105045593			No	N/A	N/A	N/A	N/A	N/A	N/A	N/A
1910	843	rs191784289	10	105135184			No	No	N/A	N/A	N/A	N/A	N/A	N/A		1910	843	rs191784289	10	105135184			No	N/A	N/A	N/A	N/A	N/A	N/A	N/A		1910	843	rs191784289	10	105135184			No	N/A	N/A	N/A	N/A	N/A	N/A	N/A
1911	844	rs117627418	10	105610797			No	No	N/A	N/A	N/A	N/A	N/A	N/A		1911	844	rs117627418	10	105610797			No	N/A	N/A	N/A	N/A	N/A	N/A	N/A		1911	844	rs117627418	10	105610797			No	N/A	N/A	N/A	N/A	N/A	N/A	N/A
1912	845	rs111777102	10	110206068			Yes	No	N/A	N/A	N/A	N/A	N/A	N/A		1912	845	rs111777102	10	110206068			Yes	No	N/A	N/A	N/A	N/A	N/A	N/A		1912	845	rs111777102	10	110206068			Yes	No	N/A	N/A	N/A	N/A	N/A	N/A
1913	846	rs36090025	10	113014674			Yes	No	N/A	N/A	N/A	N/A	N/A	N/A		1913	846	rs36090025	10	113014674			Yes	No	N/A	N/A	N/A	N/A	N/A	N/A		1913	846	rs36090025	10	113014674			Yes	No	N/A	N/A	N/A	N/A	N/A	N/A
1914	847	rs11196218	10	113080735			Yes	No	N/A	N/A	N/A	N/A	N/A	N/A		1914	847	rs11196218	10	113080735			Yes	No	N/A	N/A	N/A	N/A	N/A	N/A		1914	847	rs11196218	10	113080735			Yes	No	N/A	N/A	N/A	N/A	N/A	N/A
1915	848	rs151591	10	113953807			Yes	No	N/A	N/A	N/A	N/A	N/A	N/A		1915	848	rs151591	10	113953807			Yes	No	N/A	N/A	N/A	N/A	N/A	N/A		1915	848	rs151591	10	113953807			Yes	No	N/A	N/A	N/A	N/A	N/A	N/A
1916	849	rs7086922	10	113960914			Yes	No	N/A	N/A	N/A	N/A	N/A	N/A		1916	849	rs7086922	10	113960914			Yes	No	N/A	N/A	N/A	N/A	N/A	N/A		1916	849	rs7086922	10	113960914			Yes	No	N/A	N/A	N/A	N/A	N/A	N/A
1917	850	rs2484294	10	114032303	rs7076938	114029616	Yes	No	N/A	N/A	N/A	N/A	N/A	N/A		1917	850	rs2484294	10	114032303	rs7076938	114029616	Yes	No	N/A	N/A	N/A	N/A	N/A	N/A		1917	850	rs2484294	10	114032303	rs7076938	114029616	Yes	No	N/A	N/A	N/A	N/A	N/A	N/A
1918	851	rs72842207	10	119674163			Yes	Yes	ENSG00000151929	BAG3	Protein coding gene	-4.47031	8.41e-06	-51.6931		1918	851	rs72842207	10	119674163			Yes	No	N/A	N/A	N/A	N/A	N/A	N/A		1918	851	rs72842207	10	119674163			Yes	No	N/A	N/A	N/A	N/A	N/A	N/A
1919	852	rs11592107	10	121209450			Yes	No	N/A	N/A	N/A	N/A	N/A	N/A		1919	852	rs11592107	10	121209450			Yes	No	N/A	N/A	N/A	N/A	N/A	N/A		1919	852	rs11592107	10	121209450			Yes	No	N/A	N/A	N/A	N/A	N/A	N/A
1920	853	rs10788160	10	121274035			Yes	No	N/A	N/A	N/A	N/A	N/A	N/A		1920	853	rs10788160	10	121274035			Yes	No	N/A	N/A	N/A	N/A	N/A	N/A		1920	853	rs10788160	10	121274035			Yes	No	N/A	N/A	N/A	N/A	N/A	N/A
1921	854	rs10490923	10	122454735			Yes	Yes	ENSG00000285955	Novel Transcript	LncRNA	-4.39219	1.2e-05	-1.02235		1921	854	rs10490923	10	122454735			Yes	No	N/A	N/A	N/A	N/A	N/A	N/A		1921	854	rs10490923	10	122454735			Yes	No	N/A	N/A	N/A	N/A	N/A	N/A
1922									ENSG00000107679	PLEKHA1	Protein coding gene	5.05266	4.9e-07	39.4125		1922																1922
1923	855	rs4411245	10	125024212			Yes	Yes	ENSG00000175029	CTBP2	Protein coding gene	3.69183	0.000231	27.0576		1923	855	rs4411245	10	125024212			Yes	No	N/A	N/A	N/A	N/A	N/A	N/A		1923	855	rs4411245	10	125024212			Yes	No	N/A	N/A	N/A	N/A	N/A	N/A
1924	856	rs1133400	10	132645884			Yes	No	N/A	N/A	N/A	N/A	N/A	N/A		1924	856	rs1133400	10	132645884			Yes	No	N/A	N/A	N/A	N/A	N/A	N/A		1924	856	rs1133400	10	132645884			Yes	No	N/A	N/A	N/A	N/A	N/A	N/A
1925	857	rs12578009	11	1465176			Yes	Yes	ENSG00000174672	BRSK2	Protein coding gene	-4.59372	4.83497e-06	-3.83798		1925	857	rs12578009	11	1465176			Yes	No	N/A	N/A	N/A	N/A	N/A	N/A		1925	857	rs12578009	11	1465176			Yes	No	N/A	N/A	N/A	N/A	N/A	N/A
1926									ENSG00000233930	KRTAP5-AS1	LncRNA	7.01153	3.59e-12	4.86087		1926																1926
1927	858	rs61868760	11	1855637			Yes	Yes	ENSG00000214026	MRPL23	Protein coding gene	4.59791	4.74055e-06	17.0637		1927	858	rs61868760	11	1855637			Yes	No	N/A	N/A	N/A	N/A	N/A	N/A		1927	858	rs61868760	11	1855637			Yes	No	N/A	N/A	N/A	N/A	N/A	N/A
1928	859	rs569550	11	1865838			Yes	No	N/A	N/A	N/A	N/A	N/A	N/A		1928	859	rs569550	11	1865838			Yes	No	N/A	N/A	N/A	N/A	N/A	N/A		1928	859	rs569550	11	1865838			Yes	No	N/A	N/A	N/A	N/A	N/A	N/A
1929	860	rs10734623	11	1868019			No	No	N/A	N/A	N/A	N/A	N/A	N/A		1929	860	rs10734623	11	1868019			No	N/A	N/A	N/A	N/A	N/A	N/A	N/A		1929	860	rs10734623	11	1868019			No	N/A	N/A	N/A	N/A	N/A	N/A	N/A
1930	861	rs592373	11	1869760			No	No	N/A	N/A	N/A	N/A	N/A	N/A		1930	861	rs592373	11	1869760			No	N/A	N/A	N/A	N/A	N/A	N/A	N/A		1930	861	rs592373	11	1869760			No	N/A	N/A	N/A	N/A	N/A	N/A	N/A
1931	862	rs2525886	11	2003221			Yes	Yes	ENSG00000183734	ASCL2	Protein coding gene	3.46984	0.000535861	0.162823		1931	862	rs2525886	11	2003221			Yes	No	N/A	N/A	N/A	N/A	N/A	N/A		1931	862	rs2525886	11	2003221			Yes	No	N/A	N/A	N/A	N/A	N/A	N/A
1932									ENSG00000232987	LINC01219	LncRNA	3.94464	8.48e-05	0.0888604		1932																1932
1933									ENSG00000214026	MRPL23	Protein coding gene	3.61608	0.000309228	11.994		1933																1933
1934	863	rs17224476	11	4652558			Yes	Yes	ENSG00000167333	TRIM68	Protein coding gene	-4.56854	5.32e-06	-9.47411		1934	863	rs17224476	11	4652558			Yes	Yes	ENSG00000167323	STIM1	Protein coding gene	3.89601	0.000106353	0.136854		1934	863	rs17224476	11	4652558			Yes	No	N/A	N/A	N/A	N/A	N/A	N/A
1935																1935									ENSG00000110713	NUP98	Protein coding gene	-3.65998	0.000269561	-0.0548454		1935
1936	864	rs2929184	11	6267888	rs60357819	6264323	Yes	No	N/A	N/A	N/A	N/A	N/A	N/A		1936	864	rs2929184	11	6267888	rs60357819	6264323	Yes	Yes	ENSG00000132259	CNGA4	Protein coding gene	5.61664	2.72599e-08	0.200511		1936	864	rs2929184	11	6267888	rs60357819	6264323	Yes	Yes	ENSG00000132259	CNGA4	Protein coding gene	3.9759	7.74753e-05	0.153056
1937	865	rs360153	11	9740727			No	No	N/A	N/A	N/A	N/A	N/A	N/A		1937	865	rs360153	11	9740727			No	N/A	N/A	N/A	N/A	N/A	N/A	N/A		1937	865	rs360153	11	9740727			No	N/A	N/A	N/A	N/A	N/A	N/A	N/A
1938	866	rs7111257	11	9909266	rs7926259	9910713	Yes	No	N/A	N/A	N/A	N/A	N/A	N/A		1938	866	rs7111257	11	9909266	rs7926259	9910713	Yes	No	N/A	N/A	N/A	N/A	N/A	N/A		1938	866	rs7111257	11	9909266	rs7926259	9910713	Yes	No	N/A	N/A	N/A	N/A	N/A	N/A
1939	867	rs61877008	11	9975348			Yes	No	N/A	N/A	N/A	N/A	N/A	N/A		1939	867	rs61877008	11	9975348			Yes	No	N/A	N/A	N/A	N/A	N/A	N/A		1939	867	rs61877008	11	9975348			Yes	No	N/A	N/A	N/A	N/A	N/A	N/A
1940	868	rs56352102	11	10247046			Yes	Yes	ENSG00000133812	SBF2	Protein coding gene	-4.73233	2.49586e-06	-35.5493		1940	868	rs56352102	11	10247046			Yes	No	N/A	N/A	N/A	N/A	N/A	N/A		1940	868	rs56352102	11	10247046			Yes	No	N/A	N/A	N/A	N/A	N/A	N/A
1941	869	rs3814700	11	10303111	rs80270535	10323241	Yes	No	N/A	N/A	N/A	N/A	N/A	N/A		1941	869	rs3814700	11	10303111	rs80270535	10323241	Yes	No	N/A	N/A	N/A	N/A	N/A	N/A		1941	869	rs3814700	11	10303111	rs80270535	10323241	Yes	No	N/A	N/A	N/A	N/A	N/A	N/A
1942	870	rs1450271	11	10334568	rs56704454	10231636	Yes	No	N/A	N/A	N/A	N/A	N/A	N/A		1942	870	rs1450271	11	10334568	rs56704454	10231636	Yes	No	N/A	N/A	N/A	N/A	N/A	N/A		1942	870	rs1450271	11	10334568	rs56704454	10231636	Yes	No	N/A	N/A	N/A	N/A	N/A	N/A
1943	871	rs2923093	11	10339387	rs10160763	10216626	Yes	Yes	ENSG00000254719	RP11-351I24.3	Pseudogene	-3.88544	0.000107986	-0.383038		1943	871	rs2923093	11	10339387	rs10160763	10216626	Yes	No	N/A	N/A	N/A	N/A	N/A	N/A		1943	871	rs2923093	11	10339387	rs10160763	10216626	Yes	No	N/A	N/A	N/A	N/A	N/A	N/A
1944									ENSG00000254719	G-protein	Pseudogene	-3.69879	0.000225	-0.313297		1944																1944
1945	872	rs2098839	11	10655440			Yes	No	N/A	N/A	N/A	N/A	N/A	N/A		1945	872	rs2098839	11	10655440			Yes	No	N/A	N/A	N/A	N/A	N/A	N/A		1945	872	rs2098839	11	10655440			Yes	No	N/A	N/A	N/A	N/A	N/A	N/A
1946	873	rs10047474	11	11373942			No	No	N/A	N/A	N/A	N/A	N/A	N/A		1946	873	rs10047474	11	11373942			No	N/A	N/A	N/A	N/A	N/A	N/A	N/A		1946	873	rs10047474	11	11373942			No	N/A	N/A	N/A	N/A	N/A	N/A	N/A
1947	874	rs7109016	11	13272432			Yes	Yes	ENSG00000133794	ARNTL	Protein coding gene	6.61367	5.73375e-11	15.5579		1947	874	rs7109016	11	13272432			Yes	Yes	ENSG00000133794	BMAL1	Protein coding gene	4.67068	3.54574e-06	0.0669867		1947	874	rs7109016	11	13272432			Yes	No	N/A	N/A	N/A	N/A	N/A	N/A
1948	875	rs11023142	11	14208487			Yes	No	N/A	N/A	N/A	N/A	N/A	N/A		1948	875	rs11023142	11	14208487			Yes	No	N/A	N/A	N/A	N/A	N/A	N/A		1948	875	rs11023142	11	14208487			Yes	No	N/A	N/A	N/A	N/A	N/A	N/A
1949	876	rs10832586	11	16282543			Yes	No	N/A	N/A	N/A	N/A	N/A	N/A		1949	876	rs10832586	11	16282543			Yes	No	N/A	N/A	N/A	N/A	N/A	N/A		1949	876	rs10832586	11	16282543			Yes	No	N/A	N/A	N/A	N/A	N/A	N/A
1950	877	rs378769	11	16885459	rs2097822	16885461	Yes	No	N/A	N/A	N/A	N/A	N/A	N/A		1950	877	rs378769	11	16885459	rs2097822	16885461	Yes	No	N/A	N/A	N/A	N/A	N/A	N/A		1950	877	rs378769	11	16885459	rs2097822	16885461	Yes	No	N/A	N/A	N/A	N/A	N/A	N/A
1951	878	rs177542	11	16901107			Yes	No	N/A	N/A	N/A	N/A	N/A	N/A		1951	878	rs177542	11	16901107			Yes	No	N/A	N/A	N/A	N/A	N/A	N/A		1951	878	rs177542	11	16901107			Yes	No	N/A	N/A	N/A	N/A	N/A	N/A
1952	879	rs7478986	11	17109702			Yes	Yes	ENSG00000260196	Antisense to KCNJ11	LncRNA	5.56264	3.15e-08	5.71679		1952	879	rs7478986	11	17109702			Yes	Yes	ENSG00000070081	NUCB2	Protein coding gene	4.44648	1.00216e-05	0.0821616		1952	879	rs7478986	11	17109702			Yes	No	N/A	N/A	N/A	N/A	N/A	N/A
1953									ENSG00000188211	NCR3LG1	Protein coding gene	5.23229	1.92e-07	34.0294		1953									ENSG00000260196	Antisense to KCNJ11	LncRNA	4.19877	2.99932e-05	0.0998737		1953
1954									ENSG00000070081	NUCB2	Protein coding gene	7.10859	1.82e-12	103.133		1954									ENSG00000188211	NCR3LG1	Protein coding gene	4.47007	9.00247e-06	0.102562		1954
1955									ENSG00000011405	PIK3C2A	Protein coding gene	3.95372	8.06e-05	58.0238		1955																1955
1956									ENSG00000272034	SNORD14A	SnoRNA	4.19612	2.88e-05	0.495919		1956																1956
1957	880	rs12146443	11	17362951	rs10832778	17372526	Yes	Yes	ENSG00000260196	Antisense to KCNJ11	LncRNA	-6.27662	4.55e-10	-6.82505		1957	880	rs12146443	11	17362951	rs10832778	17372526	Yes	No	N/A	N/A	N/A	N/A	N/A	N/A		1957	880	rs12146443	11	17362951	rs10832778	17372526	Yes	No	N/A	N/A	N/A	N/A	N/A	N/A
1958									ENSG00000187486	KCNJ11	Protein coding gene	5.94172	3.52e-09	0.243623		1958																1958
1959									ENSG00000188211	NCR3LG1	Protein coding gene	-6.13427	1.1e-09	-42.1862		1959																1959
1960	881	rs11026586	11	22493987			Yes	No	N/A	N/A	N/A	N/A	N/A	N/A		1960	881	rs11026586	11	22493987			Yes	No	N/A	N/A	N/A	N/A	N/A	N/A		1960	881	rs11026586	11	22493987			Yes	No	N/A	N/A	N/A	N/A	N/A	N/A
1961	882	rs7948420	11	27254903	rs7120368	27271195	Yes	No	N/A	N/A	N/A	N/A	N/A	N/A		1961	882	rs7948420	11	27254903	rs7120368	27271195	Yes	No	N/A	N/A	N/A	N/A	N/A	N/A		1961	882	rs7948420	11	27254903	rs7120368	27271195	Yes	No	N/A	N/A	N/A	N/A	N/A	N/A
1962	883	rs11030112	11	27683641			Yes	Yes	ENSG00000205213	LGR4	Protein coding gene	4.68457	3.07e-06	65.8437		1962	883	rs11030112	11	27683641			Yes	No	N/A	N/A	N/A	N/A	N/A	N/A		1962	883	rs11030112	11	27683641			Yes	No	N/A	N/A	N/A	N/A	N/A	N/A
1963									ENSG00000148943	LIN7C	Protein coding gene	5.03525	5.53739e-07	68.9709		1963																1963
1964	884	rs2183848	11	30373187			Yes	Yes	ENSG00000152219	ARL14EP	Protein coding gene	-11.2888	2.13e-28	-24.3683		1964	884	rs2183848	11	30373187			Yes	Yes	ENSG00000152219	ARL14EP	Protein coding gene	-5.49251	5.39677e-08	-0.0652673		1964	884	rs2183848	11	30373187			Yes	Yes	ENSG00000152219	ARL14EP	Protein coding gene	-4.66599	3.68703e-06	-0.0542645
1965									ENSG00000254532	ARL14EP-DT	LncRNA	-4.31613	1.69e-05	-0.18893		1965																1965
1966	885	rs3925584	11	30738788			Yes	No	N/A	N/A	N/A	N/A	N/A	N/A		1966	885	rs3925584	11	30738788			Yes	No	N/A	N/A	N/A	N/A	N/A	N/A		1966	885	rs3925584	11	30738788			Yes	No	N/A	N/A	N/A	N/A	N/A	N/A
1967	886	rs273592	11	30857302			Yes	No	N/A	N/A	N/A	N/A	N/A	N/A		1967	886	rs273592	11	30857302			Yes	No	N/A	N/A	N/A	N/A	N/A	N/A		1967	886	rs273592	11	30857302			Yes	No	N/A	N/A	N/A	N/A	N/A	N/A
1968	887	rs919045	11	31090263			Yes	No	N/A	N/A	N/A	N/A	N/A	N/A		1968	887	rs919045	11	31090263			Yes	No	N/A	N/A	N/A	N/A	N/A	N/A		1968	887	rs919045	11	31090263			Yes	No	N/A	N/A	N/A	N/A	N/A	N/A
1969	888	rs592859	11	31797787			Yes	Yes	ENSG00000007372	PAX6	Protein coding gene	3.70077	0.00022514	0.30692		1969	888	rs592859	11	31797787			Yes	No	N/A	N/A	N/A	N/A	N/A	N/A		1969	888	rs592859	11	31797787			Yes	No	N/A	N/A	N/A	N/A	N/A	N/A
1970	889	rs4922591	11	32352653			No	No	N/A	N/A	N/A	N/A	N/A	N/A		1970	889	rs4922591	11	32352653			No	N/A	N/A	N/A	N/A	N/A	N/A	N/A		1970	889	rs4922591	11	32352653			No	N/A	N/A	N/A	N/A	N/A	N/A	N/A
1971	890	rs12574749	11	32383809			Yes	No	N/A	N/A	N/A	N/A	N/A	N/A		1971	890	rs12574749	11	32383809			Yes	No	N/A	N/A	N/A	N/A	N/A	N/A		1971	890	rs12574749	11	32383809			Yes	No	N/A	N/A	N/A	N/A	N/A	N/A
1972	891	rs11442819	11	45186591			No	No	N/A	N/A	N/A	N/A	N/A	N/A		1972	891	rs11442819	11	45186591			No	N/A	N/A	N/A	N/A	N/A	N/A	N/A		1972	891	rs11442819	11	45186591			No	N/A	N/A	N/A	N/A	N/A	N/A	N/A
1973	892	rs714417	11	45225625			Yes	No	N/A	N/A	N/A	N/A	N/A	N/A		1973	892	rs714417	11	45225625			Yes	No	N/A	N/A	N/A	N/A	N/A	N/A		1973	892	rs714417	11	45225625			Yes	No	N/A	N/A	N/A	N/A	N/A	N/A
1974	893	rs77047825	11	46296481			Yes	Yes	ENSG00000263540	MIR5582	MiRNA	4.81204	1.69293e-06	0.244877		1974	893	rs77047825	11	46296481			Yes	No	N/A	N/A	N/A	N/A	N/A	N/A		1974	893	rs77047825	11	46296481			Yes	No	N/A	N/A	N/A	N/A	N/A	N/A
1975	894	rs150493060	11	46627109			Yes	Yes	ENSG00000263540	MIR5582	MiRNA	5.84719	6.51077e-09	0.238883		1975	894	rs150493060	11	46627109			Yes	No	N/A	N/A	N/A	N/A	N/A	N/A		1975	894	rs150493060	11	46627109			Yes	No	N/A	N/A	N/A	N/A	N/A	N/A
1976	895	rs11039149	11	47255124			Yes	Yes	ENSG00000134569	LRP4	Protein coding gene	3.53178	0.000429151	26.4678		1976	895	rs11039149	11	47255124			Yes	No	N/A	N/A	N/A	N/A	N/A	N/A		1976	895	rs11039149	11	47255124			Yes	No	N/A	N/A	N/A	N/A	N/A	N/A
1977									ENSG00000110514	MADD	Protein coding gene	-3.74902	0.000186369	-25.7724		1977																1977
1978									ENSG00000109919	MTCH2	Protein coding gene	4.64679	3.67e-06	26.3045		1978																1978
1979									ENSG00000213619	NDUFS3	Protein coding gene	3.96834	7.59e-05	7.88914		1979																1979
1980									ENSG00000110536	PTPMT1	Protein coding gene	3.87832	0.000111151	3.19509		1980																1980
1981									ENSG00000165915	SLC39A13	Protein coding gene	6.4937	1.14e-10	76.6471		1981																1981
1982	896	rs3729805	11	47331206			Yes	Yes	ENSG00000149179	CSTPP1	Protein coding gene	5.2622	1.63e-07	12.8632		1982	896	rs3729805	11	47331206			Yes	Yes	ENSG00000110514	MADD	Protein coding gene	-7.19373	1.50489e-12	-0.0809384		1982	896	rs3729805	11	47331206			Yes	Yes	ENSG00000110514	MADD	Protein coding gene	-4.49208	8.26197e-06	-0.0531528
1983									ENSG00000134574	DDB2	Protein coding gene	4.40928	1.11e-05	27.1483		1983																1983									ENSG00000134574	DDB2	Protein coding gene	3.80543	0.000154073	0.0667078
1984									ENSG00000110514	MADD	Protein coding gene	-10.482	7.7e-25	-65.4416		1984																1984
1985									ENSG00000213619	NDUFS3	Protein coding gene	5.10595	3.72e-07	11.3137		1985																1985
1986	897	rs896817	11	47372754			Yes	Yes	ENSG00000255197	Antisense to SLC39A13	LncRNA	-5.42309	6.84e-08	-1.03611		1986	897	rs896817	11	47372754			Yes	No	N/A	N/A	N/A	N/A	N/A	N/A		1986	897	rs896817	11	47372754			Yes	Yes	ENSG00000165915	SLC39A13	Protein coding gene	4.10218	4.57907e-05	0.0612457
1987									ENSG00000110514	MADD	Protein coding gene	-4.89995	1.09606e-06	-30.8758		1987																1987
1988									ENSG00000109919	MTCH2	Protein coding gene	5.95646	3.22e-09	30.0452		1988																1988
1989									ENSG00000213619	NDUFS3	Protein coding gene	5.16029	2.8e-07	9.14974		1989																1989
1990									ENSG00000110536	PTPMT1	Protein coding gene	3.92108	9.33739e-05	2.98113		1990																1990
1991									ENSG00000165915	SLC39A13	Protein coding gene	9.90294	2.01e-22	102.731		1991																1991
1992	898	rs7120548	11	47641380			Yes	Yes	ENSG00000255197	Antisense to SLC39A13	LncRNA	-5.25102	1.74e-07	-1.04982		1992	898	rs7120548	11	47641380			Yes	Yes	ENSG00000110514	MADD	Protein coding gene	-5.00761	6.84641e-07	-0.0471505		1992	898	rs7120548	11	47641380			Yes	Yes	ENSG00000110514	MADD	Protein coding gene	-4.26019	2.32487e-05	-0.0425701
1993									ENSG00000149182	ARFGAP2	Protein coding gene	-3.814	0.000142	-12.3589		1993																1993
1994									ENSG00000109920	FNBP4	Protein coding gene	3.78076	0.000163	14.1887		1994																1994
1995									ENSG00000110514	MADD	Protein coding gene	-6.97431	4.64e-12	-37.1747		1995																1995
1996									ENSG00000109919	MTCH2	Protein coding gene	4.67191	3.26e-06	24.7577		1996																1996
[truncated: 1,040 more rows]

## Sheet: Supplementary Data 2
Supplementary Data 2. eQTLs of stroke-associated genetic variants
P-values were derived from two-sided linear additive regression analysis with adjustment for sex, the first 2 principal components and the first 10 PEER (Probabilistic Estimation of Expression Residuals) factors as covariates.
VSMCs from male or female individuals																VSMCs from male individuals																VSMCs from female individuals
Line number	SNP number	SNP ID	Chromosome	Position (hg38)	Proxy SNP	Proxy SNP position	In this study	eQTL	Gene ID	Gene name	Gene biotype	Statistic	P-value	beta		Line number	SNP number	SNP ID	Chromosome	Position (hg38)	Proxy SNP	Proxy SNP position	In this study	eQTL	Gene ID	Gene name	Gene biotype	Statistic	P-value	beta		Line number	SNP number	SNP ID	Chromosome	Position (hg38)	Proxy SNP	Proxy SNP position	In this study	eQTL	Gene ID	Gene name	Gene biotype	Statistic	P-value	beta
1	1	rs2455132	1	3304519	rs2455135_A:G	3303337	Yes	Yes	ENSG00000287828	antisense to PRDM16	LncRNA	4.58763	4.87e-06	1.26457		1	1	rs2455132	1	3304519	rs2455135_A:G	3303337	Yes	No	N/A	N/A	N/A	N/A	N/A	N/A		1	1	rs2455132	1	3304519	rs2455135_A:G	3303337	Yes	No	N/A	N/A	N/A	N/A	N/A	N/A
2									ENSG00000287828	Antisense to PRDM16	LncRNA	4.42922	1.01593e-05	1.21535		2																2
3	2	rs880315	1	10736809			Yes	Yes	ENSG00000203469	Antisense to DFFA	LncRNA	3.13403	0.00176796	0.5291		3	2	rs880315	1	10736809			Yes	No	N/A	N/A	N/A	N/A	N/A	N/A		3	2	rs880315	1	10736809			Yes	No	N/A	N/A	N/A	N/A	N/A	N/A
4	3	rs28673728	1	37943401			No	No	N/A	N/A	N/A	N/A	N/A	N/A		4	3	rs28673728	1	37943401			No	N/A	N/A	N/A	N/A	N/A	N/A	N/A		4	3	rs28673728	1	37943401			No	N/A	N/A	N/A	N/A	N/A	N/A	N/A
5	4	rs2885697	1	41078607			Yes	Yes	ENSG00000010803	SCMH1	Protein coding gene	-4.07391	4.94068e-05	-32.2043		5	4	rs2885697	1	41078607			Yes	Yes	ENSG00000287400	antisense to SCMH1	lncRNA	11.0761	1.50941e-26	0.443952		5	4	rs2885697	1	41078607			Yes	Yes	ENSG00000204060	FOXO6	Protein coding gene	11.1651	9.86145e-27	0.59328
6									ENSG00000204060	FOXO6	Protein coding gene	15.7337	1.17e-51	6.23562		6									ENSG00000204060	FOXO6	Protein coding gene	10.6815	6.40437e-25	0.520362		6									ENSG00000287400	antisense to SCMH1	lncRNA	10.9476	7.74731e-26	0.497777
7									ENSG00000287400	antisense to SCMH1	LncRNA	16.5753	1.09e-56	3.77182		7									ENSG00000235358	SCMH1-DT	lncRNA	8.73944	1.46858e-17	0.344788		7									ENSG00000235358	SCMH1-DT	lncRNA	9.69891	6.07943e-21	0.414041
8	5	rs41292535	1	51472967			Yes	Yes	ENSG00000085832	EPS15	Protein coding gene	-4.80745	1.73148e-06	-149.099		8	5	rs41292535	1	51472967			Yes	No	N/A	N/A	N/A	N/A	N/A	N/A		8	5	rs41292535	1	51472967			Yes	No	N/A	N/A	N/A	N/A	N/A	N/A
9	6	rs76221407	1	62131826			Yes	Yes	ENSG00000237163	Novel pseudogene	Pseudogene	3.59403	0.000339407	0.0993549		9	6	rs76221407	1	62131826			Yes	No	N/A	N/A	N/A	N/A	N/A	N/A		9	6	rs76221407	1	62131826			Yes	No	N/A	N/A	N/A	N/A	N/A	N/A
10	7	rs3790607	1	112510401			Yes	No	N/A	N/A	N/A	N/A	N/A	N/A		10	7	rs3790607	1	112510401			Yes	No	N/A	N/A	N/A	N/A	N/A	N/A		10	7	rs3790607	1	112510401			Yes	No	N/A	N/A	N/A	N/A	N/A	N/A
11	8	rs79187193	1	147783720			Yes	No	N/A	N/A	N/A	N/A	N/A	N/A		11	8	rs79187193	1	147783720			Yes	No	N/A	N/A	N/A	N/A	N/A	N/A		11	8	rs79187193	1	147783720			Yes	No	N/A	N/A	N/A	N/A	N/A	N/A
12	9	rs11265613	1	154445939			Yes	Yes	ENSG00000160710	ADAR	Protein coding gene	-3.96042	7.84e-05	-133.211		12	9	rs11265613	1	154445939			Yes	No	N/A	N/A	N/A	N/A	N/A	N/A		12	9	rs11265613	1	154445939			Yes	No	N/A	N/A	N/A	N/A	N/A	N/A
13	10	rs11264280	1	154890476			Yes	Yes	ENSG00000143603	KCNN3	Protein coding gene	-6.74988	2.13e-11	-9.18137		13	10	rs11264280	1	154890476			Yes	Yes	ENSG00000143603	KCNN3	Protein coding gene	-6.19109	9.74178e-10	-0.371458		13	10	rs11264280	1	154890476			Yes	Yes	ENSG00000143603	KCNN3	Protein coding gene	-5.19053	2.75812e-07	-0.329039
14	11	rs1052053	1	156232382			Yes	No	N/A	N/A	N/A	N/A	N/A	N/A		14	11	rs1052053	1	156232382			Yes	No	N/A	N/A	N/A	N/A	N/A	N/A		14	11	rs1052053	1	156232382			Yes	No	N/A	N/A	N/A	N/A	N/A	N/A
15	12	rs2251636	1	156233018			Yes	No	N/A	N/A	N/A	N/A	N/A	N/A		15	12	rs2251636	1	156233018			Yes	No	N/A	N/A	N/A	N/A	N/A	N/A		15	12	rs2251636	1	156233018			Yes	No	N/A	N/A	N/A	N/A	N/A	N/A
16	13	rs2901029	1	169130931			Yes	Yes	ENSG00000117477	CCDC181	Protein coding gene	-4.51263	6.91e-06	-0.848436		16	13	rs2901029	1	169130931			Yes	Yes	ENSG00000143156	NME7	Protein coding gene	-5.22009	2.30621e-07	-0.0873012		16	13	rs2901029	1	169130931			Yes	Yes	ENSG00000143153	ATP1B1	Protein coding gene	4.40236	1.23981e-05	0.137407
17									ENSG00000117479	SLC19A2	Protein coding gene	-3.88075	0.000110058	-17.6227		17									ENSG00000143153	ATP1B1	Protein coding gene	6.15107	1.23978e-09	0.188643		17									ENSG00000143156	NME7	Protein coding gene	-7.44778	2.82964e-13	-0.123878
18									ENSG00000143153	ATP1B1	Protein coding gene	9.08718	3.2e-19	73.9898		18																18
19									ENSG00000143156	NME7	Protein coding gene	-16.1509	3.94e-54	-25.9099		19																19
20	14	rs680084	1	170659114			Yes	No	N/A	N/A	N/A	N/A	N/A	N/A		20	14	rs680084	1	170659114			Yes	No	N/A	N/A	N/A	N/A	N/A	N/A		20	14	rs680084	1	170659114			Yes	No	N/A	N/A	N/A	N/A	N/A	N/A
21	15	rs2877984	1	183121362			Yes	Yes	ENSG00000058085	LAMC2	Protein coding gene	-4.66692	3.41725e-06	-560.437		21	15	rs2877984	1	183121362			Yes	No	N/A	N/A	N/A	N/A	N/A	N/A		21	15	rs2877984	1	183121362			Yes	No	N/A	N/A	N/A	N/A	N/A	N/A
22									ENSG00000135862	LAMC1	Protein coding gene	4.26605	2.12e-05	890.134		22																22
23	16	rs10753933	1	203057086			Yes	No	N/A	N/A	N/A	N/A	N/A	N/A		23	16	rs10753933	1	203057086			Yes	No	N/A	N/A	N/A	N/A	N/A	N/A		23	16	rs10753933	1	203057086			Yes	No	N/A	N/A	N/A	N/A	N/A	N/A
24	17	rs146390073	1	241142948			Yes	No	N/A	N/A	N/A	N/A	N/A	N/A		24	17	rs146390073	1	241142948			Yes	No	N/A	N/A	N/A	N/A	N/A	N/A		24	17	rs146390073	1	241142948			Yes	No	N/A	N/A	N/A	N/A	N/A	N/A
25	18	rs11694327	2	26696561			No	No	N/A	N/A	N/A	N/A	N/A	N/A		25	18	rs11694327	2	26696561			No	N/A	N/A	N/A	N/A	N/A	N/A	N/A		25	18	rs11694327	2	26696561			No	N/A	N/A	N/A	N/A	N/A	N/A	N/A
26	19	rs6722806	2	43400576			Yes	Yes	ENSG00000152527	PLEKHH2	Protein coding gene	5.62638	2.2e-08	5.60101		26	19	rs6722806	2	43400576			Yes	No	N/A	N/A	N/A	N/A	N/A	N/A		26	19	rs6722806	2	43400576			Yes	Yes	ENSG00000152527	PLEKHH2	Protein coding gene	4.72109	2.83957e-06	0.175977
27									ENSG00000223658	C1GALT1C1L	Protein coding gene	4.58307	4.97e-06	1.13856		27																27
28	20	rs11125871	2	61242991			Yes	Yes	ENSG00000162929	KIAA1841	Protein coding gene	-5.81684	7.35e-09	-9.45992		28	20	rs11125871	2	61242991			Yes	Yes	ENSG00000237651	C2orf74	Protein coding gene	-4.76522	2.25772e-06	-0.102073		28	20	rs11125871	2	61242991			Yes	Yes	ENSG00000212978	C2orf74-DT	Protein coding gene	-12.2787	1.70111e-31	-0.172432
29									ENSG00000173209	AHSA2P	Protein coding gene	-9.0919	3.08e-19	-14.0013		29									ENSG00000212978	C2orf74-DT	Protein coding gene	-15.047	5.15423e-45	-0.195264		29									ENSG00000237651	C2orf74	Protein coding gene	-4.48051	8.70926e-06	-0.102388
30									ENSG00000212978	LOC339803	Protein coding gene	-24.603	3.58e-112	-39.8557		30									ENSG00000173209	AHSA2P	Protein coding gene	-5.4043	8.69783e-08	-0.121062		30									ENSG00000173209	AHSA2P	Protein coding gene	-4.08277	4.96923e-05	-0.101233
31									ENSG00000237651	C2orf74	Protein coding gene	-7.6887	2.71e-14	-1.25342		31																31
32	21	rs72811469	2	61243883			Yes	Yes	ENSG00000212978	LOC339803	LncRNA	14.3647	7.07e-44	35.0957		32	21	rs72811469	2	61243883			Yes	Yes	ENSG00000212978	C2orf74-DT	Protein coding gene	10.2007	5.395e-23	0.189297		32	21	rs72811469	2	61243883			Yes	Yes	ENSG00000212978	C2orf74-DT	Protein coding gene	6.99454	6.28067e-12	0.137917
33	22	rs6747542	2	69879700	rs10865380_T:C	69864114	Yes	Yes	ENSG00000035141	FAM136A	Protein coding gene	-4.78523	1.88e-06	-14.5194		33	22	rs6747542	2	69879700	rs10865380_T:C	69864114	Yes	No	N/A	N/A	N/A	N/A	N/A	N/A		33	22	rs6747542	2	69879700	rs10865380_T:C	69864114	Yes	Yes	ENSG00000087338	GMCL1	Protein coding gene	4.93907	9.84778e-07	0.0713663
34									ENSG00000087338	GMCL1	Protein coding gene	12.9261	2.83318e-36	30.7577		34																34
35									ENSG00000115998	C2orf42	Protein coding gene	-3.62876	0.00029457	-3.69372		35																35
36	23	rs13010313	2	144963957			Yes	No	N/A	N/A	N/A	N/A	N/A	N/A		36	23	rs13010313	2	144963957			Yes	No	N/A	N/A	N/A	N/A	N/A	N/A		36	23	rs13010313	2	144963957			Yes	No	N/A	N/A	N/A	N/A	N/A	N/A
37	24	rs11691032	2	163932003			Yes	No	N/A	N/A	N/A	N/A	N/A	N/A		37	24	rs11691032	2	163932003			Yes	No	N/A	N/A	N/A	N/A	N/A	N/A		37	24	rs11691032	2	163932003			Yes	No	N/A	N/A	N/A	N/A	N/A	N/A
38	25	rs56181519	2	174690986			Yes	Yes	ENSG00000115935	WIPF1	Protein coding gene	16.1041	7.50699e-54	93.1636		38	25	rs56181519	2	174690986			Yes	Yes	ENSG00000115935	WIPF1	Protein coding gene	7.01727	4.98936e-12	0.11759		38	25	rs56181519	2	174690986			Yes	Yes	ENSG00000115935	WIPF1	Protein coding gene	8.07118	3.07658e-15	0.14065
39									ENSG00000237798	antisense WIPF1	lncRNA	4.64259	3.75e-06	0.469204		39																39
40	26	rs2857265	2	178534096			Yes	Yes	ENSG00000079150	FKBP7	Protein coding gene	5.9766	2.86e-09	36.9167		40	26	rs2857265	2	178534096			Yes	No	N/A	N/A	N/A	N/A	N/A	N/A		40	26	rs2857265	2	178534096			Yes	No	N/A	N/A	N/A	N/A	N/A	N/A
41									ENSG00000116095	PLEKHA3	Protein coding gene	-5.91234	4.19e-09	-48.0292		41																41
42									ENSG00000270956	antisense to TTN	lncRNA	5.21807	2.07e-07	1.79598		42																42
43	27	rs2351524	2	203016269			Yes	Yes	ENSG00000138380	CARF	Protein coding gene	-7.04149	2.91e-12	-8.41432		43	27	rs2351524	2	203016269			Yes	Yes	ENSG00000163596	ICA1L	Protein coding gene	4.19727	3.01887e-05	0.122941		43	27	rs2351524	2	203016269			Yes	Yes	ENSG00000138380	CARF	Protein coding gene	-4.22716	2.68363e-05	-0.136953
44									ENSG00000144426	NBEAL1	Protein coding gene	-9.27735	6.02965e-20	-168.053		44																44
45									ENSG00000163596	ICA1L	Protein coding gene	10.0972	3.19993e-23	9.85906		45																45
46									ENSG00000273456	Novel Transcript	lncRNA	-3.43785	0.00060276	-0.706126		46																46
47	28	rs17517928	2	215426636			Yes	No	N/A	N/A	N/A	N/A	N/A	N/A		47	28	rs17517928	2	215426636			Yes	No	N/A	N/A	N/A	N/A	N/A	N/A		47	28	rs17517928	2	215426636			Yes	No	N/A	N/A	N/A	N/A	N/A	N/A
48	29	rs748431	3	14886570			Yes	Yes	ENSG00000206562	METTL6	Protein coding gene	-3.99236	6.95733e-05	-6.19789		48	29	rs748431	3	14886570			Yes	No	N/A	N/A	N/A	N/A	N/A	N/A		48	29	rs748431	3	14886570			Yes	No	N/A	N/A	N/A	N/A	N/A	N/A
49	30	rs55683442	3	16623951			Yes	No	N/A	N/A	N/A	N/A	N/A	N/A		49	30	rs55683442	3	16623951			Yes	No	N/A	N/A	N/A	N/A	N/A	N/A		49	30	rs55683442	3	16623951			Yes	No	N/A	N/A	N/A	N/A	N/A	N/A
50	31	rs73852583	3	81021266			No	No	N/A	N/A	N/A	N/A	N/A	N/A		50	31	rs73852583	3	81021266			No	N/A	N/A	N/A	N/A	N/A	N/A	N/A		50	31	rs73852583	3	81021266			No	N/A	N/A	N/A	N/A	N/A	N/A	N/A
51	32	rs4681330	3	146660554			Yes	No	N/A	N/A	N/A	N/A	N/A	N/A		51	32	rs4681330	3	146660554			Yes	No	N/A	N/A	N/A	N/A	N/A	N/A		51	32	rs4681330	3	146660554			Yes	No	N/A	N/A	N/A	N/A	N/A	N/A
52	33	rs7610618	3	149439919			Yes	No	N/A	N/A	N/A	N/A	N/A	N/A		52	33	rs7610618	3	149439919			Yes	No	N/A	N/A	N/A	N/A	N/A	N/A		52	33	rs7610618	3	149439919			Yes	No	N/A	N/A	N/A	N/A	N/A	N/A
53	34	rs7687767	4	56958766			Yes	Yes	ENSG00000084093	REST	Protein coding gene	-12.6667	5.70883e-35	-110.123		53	34	rs7687767	4	56958766			Yes	Yes	ENSG00000084093	REST	Protein coding gene	-5.88304	6.02059e-09	-0.0614893		53	34	rs7687767	4	56958766			Yes	Yes	ENSG00000084093	REST	Protein coding gene	-4.46592	9.30654e-06	-0.0482291
54	35	rs11099098	4	80248758			Yes	No	N/A	N/A	N/A	N/A	N/A	N/A		54	35	rs11099098	4	80248758			Yes	No	N/A	N/A	N/A	N/A	N/A	N/A		54	35	rs11099098	4	80248758			Yes	No	N/A	N/A	N/A	N/A	N/A	N/A
55	36	rs75021220	4	110737238			Yes	Yes	ENSG00000241722	RPL36AP23	Pseudogene	5.41872	7.31009e-08	0.143033		55	36	rs75021220	4	110737238			Yes	No	N/A	N/A	N/A	N/A	N/A	N/A		55	36	rs75021220	4	110737238			Yes	No	N/A	N/A	N/A	N/A	N/A	N/A
56									ENSG00000241722	RPL36AP23	Pseudogene	4.78844	1.85e-06	0.108942		56																56
57	37	rs6847935	4	110775495			Yes	Yes	ENSG00000241722	RPL36AP23	Pseudogene	4.11208	4.20039e-05	0.0834551		57	37	rs6847935	4	110775495			Yes	No	N/A	N/A	N/A	N/A	N/A	N/A		57	37	rs6847935	4	110775495			Yes	No	N/A	N/A	N/A	N/A	N/A	N/A
58									ENSG00000241722	RPL36AP23	Pseudogene	3.84304	0.000127	0.0698193		58																58
59	38	rs34311906	4	112810934			No	No	N/A	N/A	N/A	N/A	N/A	N/A		59	38	rs34311906	4	112810934			No	N/A	N/A	N/A	N/A	N/A	N/A	N/A		59	38	rs34311906	4	112810934			No	N/A	N/A	N/A	N/A	N/A	N/A	N/A
60	39	rs55754224	4	113507558			Yes	No	N/A	N/A	N/A	N/A	N/A	N/A		60	39	rs55754224	4	113507558			Yes	No	N/A	N/A	N/A	N/A	N/A	N/A		60	39	rs55754224	4	113507558			Yes	No	N/A	N/A	N/A	N/A	N/A	N/A
61	40	rs13148045	4	137545684			Yes	No	N/A	N/A	N/A	N/A	N/A	N/A		61	40	rs13148045	4	137545684			Yes	No	N/A	N/A	N/A	N/A	N/A	N/A		61	40	rs13148045	4	137545684			Yes	No	N/A	N/A	N/A	N/A	N/A	N/A
62	41	rs1878406	4	147472512			Yes	No	N/A	N/A	N/A	N/A	N/A	N/A		62	41	rs1878406	4	147472512			Yes	No	N/A	N/A	N/A	N/A	N/A	N/A		62	41	rs1878406	4	147472512			Yes	No	N/A	N/A	N/A	N/A	N/A	N/A
63	42	rs6536024	4	154622217			Yes	Yes	ENSG00000250538	LOC107986321	LncRNA	3.17815	0.00151313	0.0112743		63	42	rs6536024	4	154622217			Yes	No	N/A	N/A	N/A	N/A	N/A	N/A		63	42	rs6536024	4	154622217			Yes	No	N/A	N/A	N/A	N/A	N/A	N/A
64	43	rs4444878	4	186292729			Yes	No	N/A	N/A	N/A	N/A	N/A	N/A		64	43	rs4444878	4	186292729			Yes	No	N/A	N/A	N/A	N/A	N/A	N/A		64	43	rs4444878	4	186292729			Yes	No	N/A	N/A	N/A	N/A	N/A	N/A
65	44	rs337705	5	114401365			Yes	No	N/A	N/A	N/A	N/A	N/A	N/A		65	44	rs337705	5	114401365			Yes	No	N/A	N/A	N/A	N/A	N/A	N/A		65	44	rs337705	5	114401365			Yes	No	N/A	N/A	N/A	N/A	N/A	N/A
66	45	rs4487481	5	115045615			Yes	No	N/A	N/A	N/A	N/A	N/A	N/A		66	45	rs4487481	5	115045615			Yes	No	N/A	N/A	N/A	N/A	N/A	N/A		66	45	rs4487481	5	115045615			Yes	No	N/A	N/A	N/A	N/A	N/A	N/A
67	46	rs17148926	5	122174891			Yes	No	N/A	N/A	N/A	N/A	N/A	N/A		67	46	rs17148926	5	122174891			Yes	No	N/A	N/A	N/A	N/A	N/A	N/A		67	46	rs17148926	5	122174891			Yes	No	N/A	N/A	N/A	N/A	N/A	N/A
68	47	rs55670004	5	128574030			Yes	Yes	ENSG00000113396	SLC27A6	Protein coding gene	5.73239	1.20035e-08	2.00476		68	47	rs55670004	5	128574030			Yes	No	N/A	N/A	N/A	N/A	N/A	N/A		68	47	rs55670004	5	128574030			Yes	Yes	ENSG00000248634	Novel Transcript	lncRNA	4.6293	4.38088e-06	0.131601
69									ENSG00000245937	LINC01184	LncRNA	3.92939	8.9127e-05	8.45831		69																69									ENSG00000113396	SLC27A6	Protein coding gene	4.73414	2.66831e-06	0.149618
70									ENSG00000248634	Novel Transcript	lncRNA	5.83152	6.74576e-09	0.366635		70																70
71	48	rs17171711	5	138029106			Yes	Yes	ENSG00000132563	REEP2	Protein coding gene	-3.89993	0.000101802	-38.5354		71	48	rs17171711	5	138029106			Yes	Yes	ENSG00000146021	KLHL3	Protein coding gene	-5.89211	5.71275e-09	-0.189455		71	48	rs17171711	5	138029106			Yes	No	N/A	N/A	N/A	N/A	N/A	N/A
72									ENSG00000146021	KLHL3	Protein coding gene	-7.36199	3.00804e-13	-11.3786		72																72
73	49	rs3776307	5	143114600			No	No	N/A	N/A	N/A	N/A	N/A	N/A		73	49	rs3776307	5	143114600			No	N/A	N/A	N/A	N/A	N/A	N/A	N/A		73	49	rs3776307	5	143114600			No	N/A	N/A	N/A	N/A	N/A	N/A	N/A
74	50	rs6891790	5	173243742			Yes	Yes	ENSG00000113734	BNIP1	Protein coding gene	7.64611	3.7267e-14	9.49633		74	50	rs6891790	5	173243742			Yes	Yes	ENSG00000113734	BNIP1	Protein coding gene	4.79414	1.96341e-06	0.0678553		74	50	rs6891790	5	173243742			Yes	Yes	ENSG00000113734	BNIP1	Protein coding gene	4.30942	1.87379e-05	0.0672173
75	51	rs12204590	6	1337158			Yes	No	N/A	N/A	N/A	N/A	N/A	N/A		75	51	rs12204590	6	1337158			Yes	No	N/A	N/A	N/A	N/A	N/A	N/A		75	51	rs12204590	6	1337158			Yes	No	N/A	N/A	N/A	N/A	N/A	N/A
76	52	rs4959130	6	1356681	rs79447906_A:C	1350236	Yes	No	N/A	N/A	N/A	N/A	N/A	N/A		76	52	rs4959130	6	1356681	rs79447906_A:C	1350236	Yes	No	N/A	N/A	N/A	N/A	N/A	N/A		76	52	rs4959130	6	1356681	rs79447906_A:C	1350236	Yes	No	N/A	N/A	N/A	N/A	N/A	N/A
77	53	rs79318212	6	1365009			No	No	N/A	N/A	N/A	N/A	N/A	N/A		77	53	rs79318212	6	1365009			No	N/A	N/A	N/A	N/A	N/A	N/A	N/A		77	53	rs79318212	6	1365009			No	N/A	N/A	N/A	N/A	N/A	N/A	N/A
78	54	rs36229526	6	32852879			Yes	Yes	ENSG00000204267	TAP2	Protein coding gene	4.60999	4.47794e-06	35.7662		78	54	rs36229526	6	32852879			Yes	No	N/A	N/A	N/A	N/A	N/A	N/A		78	54	rs36229526	6	32852879			Yes	No	N/A	N/A	N/A	N/A	N/A	N/A
79	55	rs3176326	6	36679512			Yes	Yes	ENSG00000255587	RAB44	Protein coding gene	-7.74411	1.78e-14	-0.845805		79	55	rs3176326	6	36679512			Yes	Yes	ENSG00000255587	RAB44	Protein coding gene	-5.76422	1.18964e-08	-0.190118		79	55	rs3176326	6	36679512			Yes	Yes	ENSG00000255587	RAB44	Protein coding gene	-4.55137	6.29391e-06	-0.157144
80									ENSG00000285244	DINOL	Protein coding gene	4.41751	1.07e-05	0.266575		80																80
81	56	rs1574430	6	43301291			Yes	Yes	ENSG00000124574	ABCC10	Protein coding gene	-4.36817	1.34e-05	-18.5685		81	56	rs1574430	6	43301291			Yes	No	N/A	N/A	N/A	N/A	N/A	N/A		81	56	rs1574430	6	43301291			Yes	No	N/A	N/A	N/A	N/A	N/A	N/A
82	57	rs2501966	6	49490122			Yes	Yes	ENSG00000031691	CENPQ	Protein coding gene	26.2683	1.79163e-119	26.9035		82	57	rs2501966	6	49490122			Yes	Yes	ENSG00000146085	MMUT	Protein coding gene	-7.74965	2.93328e-14	-0.107372		82	57	rs2501966	6	49490122			Yes	Yes	ENSG00000146085	MMUT	Protein coding gene	-7.41297	3.61074e-13	-0.101691
83									ENSG00000146085	MMUT	Protein coding gene	-12.3116	8.31844e-33	-80.4175		83									ENSG00000031691	CENPQ	Protein coding gene	11.0807	1.44368e-26	0.358425		83									ENSG00000031691	CENPQ	Protein coding gene	10.8493	1.94842e-25	0.372775
84	58	rs12211255	6	75478614			Yes	No	N/A	N/A	N/A	N/A	N/A	N/A		84	58	rs12211255	6	75478614			Yes	No	N/A	N/A	N/A	N/A	N/A	N/A		84	58	rs12211255	6	75478614			Yes	No	N/A	N/A	N/A	N/A	N/A	N/A
85	59	rs13191450	6	122070990			Yes	No	N/A	N/A	N/A	N/A	N/A	N/A		85	59	rs13191450	6	122070990			Yes	No	N/A	N/A	N/A	N/A	N/A	N/A		85	59	rs13191450	6	122070990			Yes	No	N/A	N/A	N/A	N/A	N/A	N/A
86	60	rs56393506	6	160668275			No	No	N/A	N/A	N/A	N/A	N/A	N/A		86	60	rs56393506	6	160668275			No	N/A	N/A	N/A	N/A	N/A	N/A	N/A		86	60	rs56393506	6	160668275			No	N/A	N/A	N/A	N/A	N/A	N/A	N/A
87	61	rs71524263	7	18990655	rs568741901_G:A	18988789	Yes	No	N/A	N/A	N/A	N/A	N/A	N/A		87	61	rs71524263	7	18990655	rs568741901_G:A	18988789	Yes	No	N/A	N/A	N/A	N/A	N/A	N/A		87	61	rs71524263	7	18990655	rs568741901_G:A	18988789	Yes	No	N/A	N/A	N/A	N/A	N/A	N/A
88	62	rs11984041	7	18992312			Yes	Yes	ENSG00000122691	TWIST1	Protein coding gene	4.98863	7.01928e-07	20.323		88	62	rs11984041	7	18992312			Yes	No	N/A	N/A	N/A	N/A	N/A	N/A		88	62	rs11984041	7	18992312			Yes	No	N/A	N/A	N/A	N/A	N/A	N/A
89	63	rs2107595	7	19009765			Yes	Yes	ENSG00000243004	Novel Transcript	LncRNA	3.20302	0.00139735	1.3374		89	63	rs2107595	7	19009765			Yes	No	N/A	N/A	N/A	N/A	N/A	N/A		89	63	rs2107595	7	19009765			Yes	No	N/A	N/A	N/A	N/A	N/A	N/A
90	64	rs7800053	7	27277021			Yes	No	N/A	N/A	N/A	N/A	N/A	N/A		90	64	rs7800053	7	27277021			Yes	No	N/A	N/A	N/A	N/A	N/A	N/A		90	64	rs7800053	7	27277021			Yes	No	N/A	N/A	N/A	N/A	N/A	N/A
91	65	rs113916171	7	51122867			Yes	No	N/A	N/A	N/A	N/A	N/A	N/A		91	65	rs113916171	7	51122867			Yes	No	N/A	N/A	N/A	N/A	N/A	N/A		91	65	rs113916171	7	51122867			Yes	No	N/A	N/A	N/A	N/A	N/A	N/A
92	66	rs10272350	7	77862072	rs848478_T:G	77914702	Yes	Yes	ENSG00000006576	PHTF2	Protein coding gene	5.04627	5.07e-07	76.2334		92	66	rs10272350	7	77862072	rs848478_T:G	77914702	Yes	No	N/A	N/A	N/A	N/A	N/A	N/A		92	66	rs10272350	7	77862072	rs848478_T:G	77914702	Yes	No	N/A	N/A	N/A	N/A	N/A	N/A
93									ENSG00000127947	PTPN12	Protein coding gene	4.99931	6.45e-07	48.8357		93																93
94									ENSG00000135211	TMEM60	Protein coding gene	7.3412	3.5e-13	8.15056		94																94
95									ENSG00000187257	RSBN1L	Protein coding gene	5.61192	2.39e-08	14.5535		95																95
96	67	rs42035	7	92610217			Yes	No	N/A	N/A	N/A	N/A	N/A	N/A		96	67	rs42035	7	92610217			Yes	No	N/A	N/A	N/A	N/A	N/A	N/A		96	67	rs42035	7	92610217			Yes	No	N/A	N/A	N/A	N/A	N/A	N/A
97	68	rs12539561	7	106797165			Yes	Yes	ENSG00000228742	LINC02577	LncRNA	5.32001	1.24676e-07	0.249698		97	68	rs12539561	7	106797165			Yes	No	N/A	N/A	N/A	N/A	N/A	N/A		97	68	rs12539561	7	106797165			Yes	No	N/A	N/A	N/A	N/A	N/A	N/A
98									ENSG00000243797	sense overlapping CCDC71L	lncRNA	7.07229	2.35e-12	0.498606		98																98
99	69	rs114798023	7	108557857			Yes	No	N/A	N/A	N/A	N/A	N/A	N/A		99	69	rs114798023	7	108557857			Yes	No	N/A	N/A	N/A	N/A	N/A	N/A		99	69	rs114798023	7	108557857			Yes	No	N/A	N/A	N/A	N/A	N/A	N/A
100	70	rs3807989	7	116546187			Yes	Yes	ENSG00000105971	CAV2	Protein coding gene	4.14989	3.52e-05	65.4586		100	70	rs3807989	7	116546187			Yes	No	N/A	N/A	N/A	N/A	N/A	N/A		100	70	rs3807989	7	116546187			Yes	No	N/A	N/A	N/A	N/A	N/A	N/A
101									ENSG00000105974	CAV1	Protein coding gene	3.10604	0.00193244	209.554		101																101
102	71	rs55985730	7	128776990			Yes	Yes	ENSG00000165055	METTL2B	Protein coding gene	-5.64545	1.98e-08	-46.4062		102	71	rs55985730	7	128776990			Yes	Yes	ENSG00000165055	METTL2B	Protein coding gene	-4.62019	4.49789e-06	-0.0933529		102	71	rs55985730	7	128776990			Yes	No	N/A	N/A	N/A	N/A	N/A	N/A
103	72	rs2269001	7	150954728			Yes	Yes	ENSG00000055118	KCNH2	Protein coding gene	-5.12937	3.3e-07	-16.8187		103	72	rs2269001	7	150954728			Yes	Yes	ENSG00000055118	KCNH2	Protein coding gene	-4.46007	9.42193e-06	-0.386788		103	72	rs2269001	7	150954728			Yes	No	N/A	N/A	N/A	N/A	N/A	N/A
104	73	rs1549758	7	150998638			No	No	N/A	N/A	N/A	N/A	N/A	N/A		104	73	rs1549758	7	150998638			No	N/A	N/A	N/A	N/A	N/A	N/A	N/A		104	73	rs1549758	7	150998638			No	N/A	N/A	N/A	N/A	N/A	N/A	N/A
105	74	rs2738158	8	6892147			No	No	N/A	N/A	N/A	N/A	N/A	N/A		105	74	rs2738158	8	6892147			No	N/A	N/A	N/A	N/A	N/A	N/A	N/A		105	74	rs2738158	8	6892147			No	N/A	N/A	N/A	N/A	N/A	N/A	N/A
106	75	rs4298492	8	26167373			Yes	No	N/A	N/A	N/A	N/A	N/A	N/A		106	75	rs4298492	8	26167373			Yes	No	N/A	N/A	N/A	N/A	N/A	N/A		106	75	rs4298492	8	26167373			Yes	No	N/A	N/A	N/A	N/A	N/A	N/A
107	76	rs10111852	8	140927442			Yes	No	N/A	N/A	N/A	N/A	N/A	N/A		107	76	rs10111852	8	140927442			Yes	No	N/A	N/A	N/A	N/A	N/A	N/A		107	76	rs10111852	8	140927442			Yes	No	N/A	N/A	N/A	N/A	N/A	N/A
108	77	rs1487504	9	17000857			Yes	No	N/A	N/A	N/A	N/A	N/A	N/A		108	77	rs1487504	9	17000857			Yes	No	N/A	N/A	N/A	N/A	N/A	N/A		108	77	rs1487504	9	17000857			Yes	No	N/A	N/A	N/A	N/A	N/A	N/A
109	78	rs7859362	9	22105928			Yes	No	N/A	N/A	N/A	N/A	N/A	N/A		109	78	rs7859362	9	22105928			Yes	No	N/A	N/A	N/A	N/A	N/A	N/A		109	78	rs7859362	9	22105928			Yes	No	N/A	N/A	N/A	N/A	N/A	N/A
110	79	rs4385527	9	94886305			Yes	Yes	ENSG00000158169	FANCC	Protein coding gene	7.85678	7.57e-15	8.95865		110	79	rs4385527	9	94886305			Yes	No	N/A	N/A	N/A	N/A	N/A	N/A		110	79	rs4385527	9	94886305			Yes	No	N/A	N/A	N/A	N/A	N/A	N/A
111	80	rs2405068	9	95624029			Yes	No	N/A	N/A	N/A	N/A	N/A	N/A		111	80	rs2405068	9	95624029			Yes	No	N/A	N/A	N/A	N/A	N/A	N/A		111	80	rs2405068	9	95624029			Yes	No	N/A	N/A	N/A	N/A	N/A	N/A
112	81	rs635634	9	133279427			Yes	Yes	ENSG00000148290	SURF1	Protein coding gene	-7.57919	6.13e-14	-31.15		112	81	rs635634	9	133279427			Yes	Yes	ENSG00000148290	SURF1	Protein coding gene	-3.93827	8.95677e-05	-0.0866814		112	81	rs635634	9	133279427			Yes	Yes	ENSG00000148290	SURF1	Protein coding gene	-4.09996	4.62227e-05	-0.0943139
113									ENSG00000148300	REXO4	Protein coding gene	-4.31117	1.73226e-05	-10.5064		113																113
114									ENSG00000160326	SLC2A6	Protein coding gene	3.38238	0.000737537	34.1443		114																114
115	82	rs2487928	10	30034963			Yes	No	N/A	N/A	N/A	N/A	N/A	N/A		115	82	rs2487928	10	30034963			Yes	No	N/A	N/A	N/A	N/A	N/A	N/A		115	82	rs2487928	10	30034963			Yes	No	N/A	N/A	N/A	N/A	N/A	N/A
116	83	rs78249997	10	73662556			Yes	Yes	ENSG00000166321	NUDT13	Protein coding gene	-7.25199	7.53377e-13	-3.82072		116	83	rs78249997	10	73662556			Yes	Yes	ENSG00000166321	NUDT13	Protein coding gene	-5.01965	6.44391e-07	-0.159808		116	83	rs78249997	10	73662556			Yes	Yes	ENSG00000279088	Novel Transcript	lncRNA	-4.08476	4.92769e-05	-0.118765
117									ENSG00000176986	SEC24C	Protein coding gene	-6.99735	3.96e-12	-86.3663		117																117									ENSG00000166321	NUDT13	Protein coding gene	-5.28909	1.65013e-07	-0.164312
118									ENSG00000177791	MYOZ1	Protein coding gene	4.69434	2.92e-06	3.82751		118																118
119									ENSG00000182180	MRPS16	Protein coding gene	5.77311	9.48e-09	38.1216		119																119
120									ENSG00000213551	DN/AJC9	Protein coding gene	-3.80478	0.000148	-14.0273		120																120
121									ENSG00000235316	DUSP8P5	transcribed_processed_pseudogene	8.39774	1.06e-16	6.7322		121																121
122									ENSG00000250959	GLUD1P3	Protein coding gene	6.97315	5.2199e-12	5.39394		122																122
123	84	rs1898096	10	76168931			Yes	No	N/A	N/A	N/A	N/A	N/A	N/A		123	84	rs1898096	10	76168931			Yes	No	N/A	N/A	N/A	N/A	N/A	N/A		123	84	rs1898096	10	76168931			Yes	No	N/A	N/A	N/A	N/A	N/A	N/A
124	85	rs1412444	10	89243170			Yes	Yes	ENSG00000107798	LIPA	Protein coding gene	4.23512	2.46701e-05	384.894		124	85	rs1412444	10	89243170			Yes	Yes	ENSG00000152778	IFIT5	Protein coding gene	-4.38236	1.33796e-05	-0.0683012		124	85	rs1412444	10	89243170			Yes	No	N/A	N/A	N/A	N/A	N/A	N/A
125									ENSG00000152778	IFIT5	Protein coding gene	-3.88513	0.000106832	-22.0892		125																125
126	86	rs11598047	10	103582915			Yes	No	N/A	N/A	N/A	N/A	N/A	N/A		126	86	rs11598047	10	103582915			Yes	No	N/A	N/A	N/A	N/A	N/A	N/A		126	86	rs11598047	10	103582915			Yes	No	N/A	N/A	N/A	N/A	N/A	N/A
127	87	rs55983834	10	103841452			Yes	Yes	ENSG00000107960	STN1	Protein coding gene	-4.14035	3.67e-05	-6.78401		127	87	rs55983834	10	103841452			Yes	No	N/A	N/A	N/A	N/A	N/A	N/A		127	87	rs55983834	10	103841452			Yes	No	N/A	N/A	N/A	N/A	N/A	N/A
128	88	rs12260801	10	110814644			No	No	N/A	N/A	N/A	N/A	N/A	N/A		128	88	rs12260801	10	110814644			No	N/A	N/A	N/A	N/A	N/A	N/A	N/A		128	88	rs12260801	10	110814644			No	N/A	N/A	N/A	N/A	N/A	N/A	N/A
129	89	rs10886430	10	119250744			No	No	N/A	N/A	N/A	N/A	N/A	N/A		129	89	rs10886430	10	119250744			No	N/A	N/A	N/A	N/A	N/A	N/A	N/A		129	89	rs10886430	10	119250744			No	N/A	N/A	N/A	N/A	N/A	N/A	N/A
130	90	rs60401382	10	122468108			Yes	Yes	ENSG00000138161	CUZD1	Protein coding gene	3.16456	0.00158511	0.075363		130	90	rs60401382	10	122468108			Yes	Yes	ENSG00000285955	Novel Transcript	lncRNA	10.0859	1.52063e-22	0.346223		130	90	rs60401382	10	122468108			Yes	Yes	ENSG00000285955	Novel Transcript	lncRNA	8.25228	7.83234e-16	0.296598
131									ENSG00000166033	HTRA1	Protein coding gene	9.40823	1.88e-20	2413.09		131																131
132									ENSG00000285955	Novel Transcript	lncRNA	19.7116	6.53e-77	3.05512		132																132
133	91	rs1973765	11	1877434			Yes	Yes	ENSG00000232987	LINC01219	LncRNA	3.6697	0.000253987	0.0723622		133	91	rs1973765	11	1877434			Yes	No	N/A	N/A	N/A	N/A	N/A	N/A		133	91	rs1973765	11	1877434			Yes	No	N/A	N/A	N/A	N/A	N/A	N/A
134	92	rs11042273	11	9300585			Yes	Yes	ENSG00000184014	DENND5A	Protein coding gene	9.47837	9.99e-21	343.438		134	92	rs11042273	11	9300585			Yes	Yes	ENSG00000184014	DENND5A	Protein coding gene	5.07187	4.94711e-07	0.10055		134	92	rs11042273	11	9300585			Yes	Yes	ENSG00000184014	DENND5A	Protein coding gene	4.37665	1.39097e-05	0.0853868
135									ENSG00000254860	TMEM9B-AS1	LncRNA	4.6693	3.37865e-06	9.33394		135																135
136	93	rs415895	11	9748015			No	No	N/A	N/A	N/A	N/A	N/A	N/A		136	93	rs415895	11	9748015			No	N/A	N/A	N/A	N/A	N/A	N/A	N/A		136	93	rs415895	11	9748015			No	N/A	N/A	N/A	N/A	N/A	N/A	N/A
137	94	rs2293576	11	47413435			Yes	Yes	ENSG00000109919	MTCH2	Protein coding gene	3.96163	7.8e-05	20.5745		137	94	rs2293576	11	47413435			Yes	Yes	ENSG00000255197	SLC39A13-AS1	lncRNA	-4.29362	1.98395e-05	-0.124163		137	94	rs2293576	11	47413435			Yes	Yes	ENSG00000165915	SLC39A13	Protein coding gene	4.76083	2.34833e-06	0.0717678
138									ENSG00000110514	MADD	Protein coding gene	-6.5401	9.23483e-11	-41.486		138									ENSG00000110514	MADD	Protein coding gene	-4.83133	1.63889e-06	-0.044737		138
139									ENSG00000165915	SLC39A13	Protein coding gene	12.0329	7.17e-32	125.807		139																139
140									ENSG00000213619	NDUFS3	Protein coding gene	4.32329	1.64e-05	7.86131		140																140
141									ENSG00000255197	SLC39A13-AS1	lncRNA	-5.88728	4.86e-09	-1.14842		141																141
142	95	rs557675	11	65799248			Yes	Yes	ENSG00000172922	RN/ASEH2C	Protein coding gene	5.72952	1.22e-08	18.7037		142	95	rs557675	11	65799248			Yes	No	N/A	N/A	N/A	N/A	N/A	N/A		142	95	rs557675	11	65799248			Yes	Yes	ENSG00000172922	RNASEH2C	Protein coding gene	3.80814	0.00015243	0.0485957
143									ENSG00000175334	BANF1	Protein coding gene	-5.77667	9.29e-09	-26.8575		143																143
144									ENSG00000175376	EIF1AD	Protein coding gene	4.1147	4.09e-05	13.0803		144																144
145									ENSG00000213445	SIPA1	Protein coding gene	-6.21445	6.7e-10	-25.1891		145																145
146	96	rs72985562	11	102929549			Yes	No	N/A	N/A	N/A	N/A	N/A	N/A		146	96	rs72985562	11	102929549			Yes	No	N/A	N/A	N/A	N/A	N/A	N/A		146	96	rs72985562	11	102929549			Yes	No	N/A	N/A	N/A	N/A	N/A	N/A
147	97	rs74399915	11	128899115			Yes	Yes	ENSG00000174370	C11orf45	Protein coding gene	7.54356	9.27133e-14	9.01561		147	97	rs74399915	11	128899115			Yes	Yes	ENSG00000174370	KCNJ5-AS1	Protein coding gene	4.77877	2.11487e-06	0.189774		147	97	rs74399915	11	128899115			Yes	Yes	ENSG00000174370	KCNJ5-AS1	Protein coding gene	5.51125	5.02873e-08	0.225446
148	98	rs12425791	12	674318			Yes	Yes	ENSG00000171840	NINJ2	Protein coding gene	-4.34176	1.51e-05	-0.469873		148	98	rs12425791	12	674318			Yes	Yes	ENSG00000177406	NINJ2-AS1	LncRNA	-4.09252	4.72047e-05	-0.123716		148	98	rs12425791	12	674318			Yes	No	N/A	N/A	N/A	N/A	N/A	N/A
149									ENSG00000174370	C11orf45	Protein coding gene	8.43363	7.91e-17	8.94681		149																149
150									ENSG00000177406	NINJ2-AS1	LncRNA	-7.65679	3.44051e-14	-8.55574		150																150
151	99	rs7304841	12	20424659			No	No	N/A	N/A	N/A	N/A	N/A	N/A		151	99	rs7304841	12	20424659			No	N/A	N/A	N/A	N/A	N/A	N/A	N/A		151	99	rs7304841	12	20424659			No	N/A	N/A	N/A	N/A	N/A	N/A	N/A
152	100	rs7973143	12	51870085			No	No	N/A	N/A	N/A	N/A	N/A	N/A		152	100	rs7973143	12	51870085			No	N/A	N/A	N/A	N/A	N/A	N/A	N/A		152	100	rs7973143	12	51870085			No	N/A	N/A	N/A	N/A	N/A	N/A	N/A
153	101	rs12426667	12	54039699			No	No	N/A	N/A	N/A	N/A	N/A	N/A		153	101	rs12426667	12	54039699			No	N/A	N/A	N/A	N/A	N/A	N/A	N/A		153	101	rs12426667	12	54039699			No	N/A	N/A	N/A	N/A	N/A	N/A	N/A
154	102	rs78015967	12	85004052			Yes	No	N/A	N/A	N/A	N/A	N/A	N/A		154	102	rs78015967	12	85004052			Yes	No	N/A	N/A	N/A	N/A	N/A	N/A		154	102	rs78015967	12	85004052			Yes	No	N/A	N/A	N/A	N/A	N/A	N/A
155	103	rs12579302	12	89656726			Yes	Yes	ENSG00000139323	POC1B	Protein coding gene	-3.79947	0.000152608	-10.2842		155	103	rs12579302	12	89656726			Yes	Yes	ENSG00000270344	POC1B-AS1	lncRNA	5.6098	2.83143e-08	0.149918		155	103	rs12579302	12	89656726			Yes	No	N/A	N/A	N/A	N/A	N/A	N/A
156									ENSG00000270344	POC1B-AS1	lncRNA	9.20162	1.18e-19	3.23783		156																156
157	104	rs3184504	12	111446804			Yes	Yes	ENSG00000089022	MAPKAPK5	Protein coding gene	3.96773	7.61e-05	8.19515		157	104	rs3184504	12	111446804			Yes	No	N/A	N/A	N/A	N/A	N/A	N/A		157	104	rs3184504	12	111446804			Yes	No	N/A	N/A	N/A	N/A	N/A	N/A
158									ENSG00000111271	ACAD10	Protein coding gene	-4.78944	1.84177e-06	-7.82682		158																158
159									ENSG00000198324	PHETA1	Protein coding gene	-3.69249	0.00023	-9.82204		159																159
160	105	rs11513729	12	111835695			Yes	Yes	ENSG00000111271	ACAD10	Protein coding gene	-4.69709	2.89e-06	-7.96779		160	105	rs11513729	12	111835695			Yes	No	N/A	N/A	N/A	N/A	N/A	N/A		160	105	rs11513729	12	111835695			Yes	No	N/A	N/A	N/A	N/A	N/A	N/A
161	106	rs7974266	12	112569798			No	No	N/A	N/A	N/A	N/A	N/A	N/A		161	106	rs7974266	12	112569798			No	N/A	N/A	N/A	N/A	N/A	N/A	N/A		161	106	rs7974266	12	112569798			No	N/A	N/A	N/A	N/A	N/A	N/A	N/A
[truncated: 64 more rows]

## Sheet: Supplementary Data 3
Supplementary Data 3. eQTLs of abdominal aortic aneurysm-associated genetic variants
[truncated: 283 more rows]

[truncated: 23 more sheets: Supplementary Data 4, Supplementary Data 5, Supplementary Data 6, Supplementary Data 7, Supplementary Data 8, Supplementary Data 9, Supplementary Data 10, Supplementary Data 11, Supplementary Data 12, Supplementary Data 13, Supplementary Data 14, Supplementary Data 15, Supplementary Data 16, Supplementary Data 17, Supplementary Data 18, Supplementary Data 19, Supplementary Data 20, Supplementary Data 21, Supplementary Data 22, Supplementary Data 23 …]
