# Supplementary material for: Integrative functional genomics analysis identifies pleiotropic genes for vascular diseases
Source: Nat Commun. 2026 Feb 5;17:3376. doi: 10.1038/s41467-026-69273-8 (PMC13066215; doi:10.1038/s41467-026-69273-8)
Supplement: Supplementary file 4 — Supplementary Data 27 [file 41467_2026_69273_MOESM4_ESM.xlsx]

## Sheet: Supplementary Data 27
Supplementary Data 27. RNA-sequencing results (transcript level) of vascular smooth muscle cells transfected with control siRNA or FES siRNA
Transcript ID	Transcript name	Gene ID	Gene name	Transcription location	Fragments Per Kilobase of transcript per Million mapped reads (FPKM)
					Control siRNA sample 1	FES siRNA sample 1	Control siRNA sample 2	FES siRNA sample 2	Control siRNA sample 3	FES siRNA sample 3	Control siRNA sample 4	FES siRNA sample 4	Control siRNA sample 5	FES siRNA sample 5
ENST00000263100	A1BG-201	ENSG00000121410	A1BG	19:58346850-58353499	0	0	0	0	0.016168	0	0	0	0	0.006296
ENST00000595014	A1BG-202	ENSG00000121410	A1BG	19:58346858-58353491	0.007496	0.065099	0	0	0	0	0	0	0.037576	0
ENST00000596924	A1BG-203	ENSG00000121410	A1BG	19:58345178-58347634	1.23306	3.31592	1.43083	3.24912	0.679819	1.63619	1.70054	0.675466	1.50623	2.33894
ENST00000598345	A1BG-204	ENSG00000121410	A1BG	19:58346860-58347657	2.69116	3.4439	4.07673	6.91666	12.6508	1.07539	2.54091	1.40537	1.98109	2.08982
ENST00000600966	A1BG-205	ENSG00000121410	A1BG	19:58350594-58353129	0	0	0	0	0	0	0	0	0	0
ENST00000593374	A1BG-AS1-201	ENSG00000268895	A1BG-AS1	19:58347752-58354425	0	6e-05	0.000302	0	0.01472	0	0.000159	0	0.000214	0.000109
ENST00000593960	A1BG-AS1-202	ENSG00000268895	A1BG-AS1	19:58347753-58354502	0.193931	0.210656	0.012147	0.14005	0.725466	0.044762	0.048923	0.196587	0.32454	0.206724
ENST00000594950	A1BG-AS1-203	ENSG00000268895	A1BG-AS1	19:58347751-58355183	0	0.098636	0.080211	0.009194	0.079822	0	0.116161	0	0.089043	0.078414
ENST00000595302	A1BG-AS1-204	ENSG00000268895	A1BG-AS1	19:58351970-58355183	0.067571	0	0.201082	0.077933	0.075558	0	0.000101	0.150599	0.117084	0.092307
ENST00000599728	A1BG-AS1-205	ENSG00000268895	A1BG-AS1	19:58347753-58354039	0	0	0.009869	0	0	0	0	0	0	0
ENST00000600379	A1BG-AS1-206	ENSG00000268895	A1BG-AS1	19:58347787-58354724	0	0.072997	0.065658	0	0.066059	0	0.058353	0	0.07812	0.062775
ENST00000600686	A1BG-AS1-207	ENSG00000268895	A1BG-AS1	19:58347789-58354713	0	0.18798	0.604014	0.170096	0.132443	0.138747	0.351502	0	0.457372	0.74722
ENST00000670199	A1BG-AS1-208	ENSG00000268895	A1BG-AS1	19:58351990-58355151	0.197216	0.847666	0.842231	0.202922	0.85203	0.110467	0.788728	0.410837	0.80118	1.14386
ENST00000670460	A1BG-AS1-209	ENSG00000268895	A1BG-AS1	19:58347718-58355455	0	0.15665	0.107362	0.05933	0.221338	0.091258	0.085478	0	0.079697	0.230416
ENST00000282641	A1CF-201	ENSG00000148584	A1CF	10:50799421-50885675	0.002451	0.00277	0	0	0	0	0.00295	0	0	0.004248
ENST00000373993	A1CF-202	ENSG00000148584	A1CF	10:50806562-50859985	0	0	0	0	0	0	0	0	0	0
ENST00000373995	A1CF-203	ENSG00000148584	A1CF	10:50806562-50885675	0	0	0	0	0	0	0	0	0	0
ENST00000373997	A1CF-204	ENSG00000148584	A1CF	10:50799409-50885627	0	0	0	0	0	0	0	0	0	0
ENST00000374001	A1CF-205	ENSG00000148584	A1CF	10:50799409-50885675	0	0	0	0	0	0	0	0	0	0
ENST00000395489	A1CF-206	ENSG00000148584	A1CF	10:50799421-50885675	0.069845	0.041223	0.041763	0.045578	0.091703	0.045365	0.088284	0.039484	0.063514	0.065096
ENST00000395495	A1CF-207	ENSG00000148584	A1CF	10:50799421-50885675	0.0069	0	0	0	0	0.011926	0	0	0	0
ENST00000414883	A1CF-208	ENSG00000148584	A1CF	10:50836074-50885675	0	0	0	0	0	0	0	0	0	0
ENST00000473480	A1CF-209	ENSG00000148584	A1CF	10:50828131-50885675	0	0	0	0	0	0	0	0	0	0
ENST00000493415	A1CF-210	ENSG00000148584	A1CF	10:50811044-50828461	0	0	0	0	0	0	0	0	0	0
ENST00000318602	A2M-201	ENSG00000175899	A2M	12:9067712-9116157	0	0	0	0	0	0	0.006464	0	0.006226	0
ENST00000404455	A2M-202	ENSG00000175899	A2M	12:9110314-9116229	0	0	0	0	0	0	0	0	0	0
ENST00000462568	A2M-203	ENSG00000175899	A2M	12:9079981-9090530	0	0	0	0	0	0	0	0	0	0
ENST00000467091	A2M-204	ENSG00000175899	A2M	12:9112639-9116061	0	0	0	0	0	0	0	0	0	0
ENST00000472360	A2M-205	ENSG00000175899	A2M	12:9098382-9101556	0	0	0	0	0	0	0	0	0	0
ENST00000495442	A2M-206	ENSG00000175899	A2M	12:9067712-9068955	0	0	0	0	0	0	0	0	0	0
ENST00000495709	A2M-207	ENSG00000175899	A2M	12:9067712-9069078	0	0	0	0	0	0	0	0	0	0
ENST00000497324	A2M-208	ENSG00000175899	A2M	12:9115158-9116017	0	0	0	0	0	0	0	0	0	0
ENST00000539638	A2M-209	ENSG00000175899	A2M	12:9109340-9115860	0	0	0	0	0	0	0	0	0	0
ENST00000542567	A2M-210	ENSG00000175899	A2M	12:9077769-9080398	0	0	0	0	0	0	0	0	0	0
ENST00000543436	A2M-211	ENSG00000175899	A2M	12:9067664-9091412	0	0	0	0	0	0	0	0	0	0
ENST00000545828	A2M-212	ENSG00000175899	A2M	12:9072433-9106296	0	0	0	0	0	0	0	0	0	0
ENST00000546069	A2M-213	ENSG00000175899	A2M	12:9091396-9101494	0	0	0	0	0	0	0	0	0	0
ENST00000499762	A2M-AS1-201	ENSG00000245105	A2M-AS1	12:9065177-9068060	0	0.137087	0.190084	0.101645	0.216419	0	0	0.190123	0.132851	0.136863
ENST00000648157	A2M-AS1-202	ENSG00000245105	A2M-AS1	12:9065202-9068684	0	0	0	0	0	0	0	0	0	0
ENST00000667950	A2M-AS1-203	ENSG00000245105	A2M-AS1	12:9065163-9068689	0.297712	0.004789	0	0.002221	0.000958	0.200158	0	0.00819	0	0.063945
ENST00000670582	A2M-AS1-204	ENSG00000245105	A2M-AS1	12:9065174-9068662	0.001839	0	0.017003	0.013437	0.005025	0	0.174018	0.001692	0.008388	0.085617
ENST00000299698	A2ML1-201	ENSG00000166535	A2ML1	12:8822621-8876787	0	0	0	0	0	0	0	0	0	0
ENST00000536789	A2ML1-202	ENSG00000166535	A2ML1	12:8844954-8846124	0	0	0	0	0	0	0	0	0	0
ENST00000537475	A2ML1-203	ENSG00000166535	A2ML1	12:8867943-8887001	0	0	0	0	0	0	0	0	0	0
ENST00000537546	A2ML1-204	ENSG00000166535	A2ML1	12:8823513-8834935	0	0	0	0	0	0	0	0	0	0
ENST00000539547	A2ML1-205	ENSG00000166535	A2ML1	12:8845004-8876456	0	0	0	0	0	0	0	0	0	0
ENST00000540049	A2ML1-206	ENSG00000166535	A2ML1	12:8845283-8848795	0	0	0	0	0	0	0	0	0	0
ENST00000541459	A2ML1-207	ENSG00000166535	A2ML1	12:8843236-8875814	0	0	0	0	0	0	0	0	0	0
ENST00000545692	A2ML1-208	ENSG00000166535	A2ML1	12:8845281-8848901	0	0	0	0	0	0	0	0	0	0
ENST00000545850	A2ML1-209	ENSG00000166535	A2ML1	12:8857235-8857864	0	0	0	0	0	0	0	0	0	0
ENST00000537288	A2ML1-AS1-201	ENSG00000256661	A2ML1-AS1	12:8776219-8830947	0	0	0	0	0	0	0	0	0	0
ENST00000394240	A2ML1-AS2-201	ENSG00000256904	A2ML1-AS2	12:8819816-8820713	0	0	0	0	0	0	0	0	0	0
ENST00000543404	A2MP1-201	ENSG00000256069	A2MP1	12:9228533-9234207	0	0	0	0	0	0	0	0	0	0
ENST00000544183	A2MP1-202	ENSG00000256069	A2MP1	12:9253585-9268113	0	0	0	0	0	0	0	0	0	0
ENST00000545343	A2MP1-203	ENSG00000256069	A2MP1	12:9247656-9259557	0	0	0	0	0	0	0	0	0	0
ENST00000566278	A2MP1-204	ENSG00000256069	A2MP1	12:9229376-9275817	0	0	0	0	0	0	0	0	0	0
ENST00000442999	A3GALT2-201	ENSG00000184389	A3GALT2	1:33306766-33321098	0.036903	0	0	0.035686	0	0.008387	0.070606	0	0	0
ENST00000249005	A4GALT-201	ENSG00000128274	A4GALT	22:42692122-42695633	1.98897	1.95165	2.1453	1.10047	3.99351	0.720754	1.04025	2.09077	2.1901	2.21221
ENST00000381278	A4GALT-202	ENSG00000128274	A4GALT	22:42692122-42720819	0.305025	0.261441	0.780057	0.151884	0.283862	0.328319	0.495489	0.486682	0.231023	0.424057
ENST00000401850	A4GALT-203	ENSG00000128274	A4GALT	22:42692121-42694986	0.048177	0.117313	0.512918	0.055809	0.23379	0	0.054513	0.077984	0.434774	0.09515
ENST00000465765	A4GALT-204	ENSG00000128274	A4GALT	22:42695171-42721298	0	0.390931	0	0.081205	0.298181	0	0.293737	0	0	0
ENST00000483026	A4GALT-205	ENSG00000128274	A4GALT	22:42693971-42720829	0.172674	0.375708	0.471533	0.122429	0.059204	0.195029	0.224237	0.046749	0.767976	0.432394
ENST00000642412	A4GALT-206	ENSG00000128274	A4GALT	22:42692121-42720870	0.434608	0.387495	0.814407	0.837551	0.503936	0.514328	0.804582	0.284323	0.798691	0.488144
ENST00000647439	A4GALT-207	ENSG00000128274	A4GALT	22:42718246-42720862	0.01308	0	0	0.106708	0	0.069177	0.047454	0.042989	0.114278	0.73483
ENST00000236709	A4GNT-201	ENSG00000118017	A4GNT	3:138123718-138132387	0	0	0	0	0	0	0	0	0	0
ENST00000209873	AAAS-201	ENSG00000094914	AAAS	12:53307460-53321610	14.7825	19.9663	19.6588	17.549	14.1974	14.5562	18.6567	13.8526	17.8008	17.8642
ENST00000394384	AAAS-202	ENSG00000094914	AAAS	12:53307459-53321596	0.156988	0.113525	1.16881	0.175427	0.245209	0.086142	0.574061	0.586135	0.088934	0.17095
ENST00000546393	AAAS-203	ENSG00000094914	AAAS	12:53309157-53315127	0.015479	0.119244	0.412013	0.194124	0.021147	0.016589	0.13547	0	0.097881	0.110287
ENST00000546562	AAAS-204	ENSG00000094914	AAAS	12:53315424-53321610	0.111679	0.220056	0.169546	0.167642	0.366594	0.121972	0.002585	0.00094	0.002979	0.320941
ENST00000546572	AAAS-205	ENSG00000094914	AAAS	12:53308962-53309862	0.092873	0.046063	0.040115	0.077132	0.042333	0.013347	0.019407	0.035741	0.041671	0.015715
ENST00000547238	AAAS-206	ENSG00000094914	AAAS	12:53309650-53321208	0.741975	0.268563	0.806471	0.565881	0.792506	0.986579	1.25093	0.276573	1.36446	0.167356
ENST00000547520	AAAS-207	ENSG00000094914	AAAS	12:53308747-53315243	0.056178	0.243732	0.171559	0.126137	0.194823	0.084834	0.635984	1.68718	0.187206	1.85029
ENST00000547757	AAAS-208	ENSG00000094914	AAAS	12:53309160-53321581	1.31212	1.36723	1.06678	1.41291	1.25078	0.928908	1.68165	0.507357	1.73093	1.16612
ENST00000547761	AAAS-209	ENSG00000094914	AAAS	12:53309157-53321983	0.005348	0	0	0	0	0	0	0	0	0
ENST00000548258	AAAS-210	ENSG00000094914	AAAS	12:53314774-53324712	0	0.447442	0	0	0	0	0	0.225004	0	0.284972
ENST00000548880	AAAS-211	ENSG00000094914	AAAS	12:53315552-53321560	0.35937	0.34179	0.168076	0.302755	0.123449	0.216396	0.090059	0.096293	0.09369	0.216241
ENST00000548931	AAAS-212	ENSG00000094914	AAAS	12:53307490-53314815	0.399555	0.45967	0	0	0.081554	0	0	0	0	0
ENST00000549450	AAAS-213	ENSG00000094914	AAAS	12:53314400-53321257	0.032019	0.062815	0.250635	0.135564	0	0.063806	0	0	0	0
ENST00000549821	AAAS-214	ENSG00000094914	AAAS	12:53314389-53321997	0	0	0	0	0	0	0	0	0	0
ENST00000549983	AAAS-215	ENSG00000094914	AAAS	12:53309255-53321616	0.844138	1.4062	1.58741	1.64794	1.40207	0.871331	1.50241	1.1918	1.51978	1.17504
ENST00000550033	AAAS-216	ENSG00000094914	AAAS	12:53307738-53309665	0.187152	0.307334	0.415172	0.374235	0.181371	0.143114	0.106782	0.202381	0.267167	0.108082
ENST00000550286	AAAS-217	ENSG00000094914	AAAS	12:53307460-53324758	0.000618	0	0	0	0	0	0	0.072255	0	0.000971
ENST00000551724	AAAS-218	ENSG00000094914	AAAS	12:53314794-53324864	0	0	0	0	0	0	0	0	0	3.2e-05
ENST00000552161	AAAS-219	ENSG00000094914	AAAS	12:53315244-53321560	0.282907	0.346842	0.256018	0.195942	0.451557	0.341797	0.261615	0.33074	0.268184	0.165585
ENST00000552876	AAAS-220	ENSG00000094914	AAAS	12:53307457-53321257	0.06444	0.422941	0.129911	0.142154	0.248499	0.036798	0.107395	0.010806	0.131933	0.189417
ENST00000316519	AACS-201	ENSG00000081760	AACS	12:125065435-125143316	5.19255	7.0427	7.07764	4.6013	5.35383	3.72147	6.41751	5.4088	6.8035	5.38824
ENST00000316543	AACS-202	ENSG00000081760	AACS	12:125105151-125143316	0.034244	0.030899	0.008225	0	0.025478	0	0.028762	0.02192	0.052341	0.026964
ENST00000398953	AACS-203	ENSG00000081760	AACS	12:125135790-125136740	0	0.124309	0.066259	0	0	0	0.02746	0.070831	0	0
ENST00000418937	AACS-204	ENSG00000081760	AACS	12:125065434-125107162	0.001968	0.038573	0.111585	0.054759	0.059493	0.114946	0.064355	0.022265	0.048406	0.137714
ENST00000441247	AACS-205	ENSG00000081760	AACS	12:125100894-125125036	0.046769	0.089021	0.087201	0.084476	0.019733	0.012447	0.095145	0.032107	0.068783	0.059454
ENST00000536118	AACS-206	ENSG00000081760	AACS	12:125125742-125136795	0.036423	0.063686	0.143653	0.162652	0.066919	0.081702	0.02557	0.114389	0.096427	0.058319
ENST00000537477	AACS-207	ENSG00000081760	AACS	12:125091013-125107154	0	0	0	0	0	0	0	0	0	0
ENST00000537564	AACS-208	ENSG00000081760	AACS	12:125092480-125107268	0	0.00366	0.023715	0.026807	0	0	0	0	0.074342	0
ENST00000538851	AACS-209	ENSG00000081760	AACS	12:125117567-125134853	0.017669	0.053868	0.020959	0.046245	0.071847	0.003868	0.00342	0.001869	0.092237	0.080325
ENST00000539251	AACS-210	ENSG00000081760	AACS	12:125114421-125142177	0	0	0	0	0	0.000423	0	0.000461	0	0.091139
ENST00000543665	AACS-211	ENSG00000081760	AACS	12:125128546-125143319	0.01141	0.040233	0.160838	0.031616	0.000338	0.264952	0.106597	0.218237	0.062567	0.111835
ENST00000545511	AACS-212	ENSG00000081760	AACS	12:125119858-125143333	0.404406	0.236953	0.33602	0.110756	0.186931	0.207632	0.287053	0.249194	0.365846	0.221884
ENST00000503486	AACSP1-201	ENSG00000250420	AACSP1	5:178764861-178818435	0.029647	0.209538	0	0.086497	0.013817	0.103043	0.031306	0.056022	0.110103	0.314524
ENST00000521412	AACSP1-202	ENSG00000250420	AACSP1	5:178767204-178797611	0.211181	0.153211	0.263038	0.178577	0.14141	0.147388	0.16743	0.087114	0.230732	0.104406
ENST00000232892	AADAC-201	ENSG00000114771	AADAC	3:151814116-151828488	0	0	0	0	0	0	0	0	0	0
ENST00000488869	AADAC-202	ENSG00000114771	AADAC	3:151814073-151824860	0	0	0	0	0	0	0	0	0	0
ENST00000356517	AADACL2-201	ENSG00000197953	AADACL2	3:151733927-151757766	0	0	0	0	0	0	0	0	0	0
ENST00000445270	AADACL2-202	ENSG00000197953	AADACL2	3:151733916-151761339	0	0	0	0	0	0	0	0	0	0
ENST00000475855	AADACL2-AS1-201	ENSG00000242908	AADACL2-AS1	3:151751471-151928175	0	0	0	0	0	0	0	0	0	0
ENST00000483843	AADACL2-AS1-202	ENSG00000242908	AADACL2-AS1	3:151751443-151928168	0	0	0	0	0	0	0	0	0	0
ENST00000359318	AADACL3-201	ENSG00000188984	AADACL3	1:12716110-12728760	0	0	0	0	0	0	0	0	0	0
ENST00000620146	AADACL3-202	ENSG00000188984	AADACL3	1:12716115-12728759	0	0	0	0	0	0	0	0	0	0
ENST00000376221	AADACL4-201	ENSG00000204518	AADACL4	1:12644547-12667086	0	0	0	0	0	0	0	0	0	0
ENST00000462937	AADACP1-201	ENSG00000240602	AADACP1	3:151773479-151783909	0	0	0	0	0	0	0	0	0	0
ENST00000463420	AADACP1-202	ENSG00000240602	AADACP1	3:151770478-151784417	0	0	0	0	0	0	0	0	0	0
ENST00000471766	AADACP1-203	ENSG00000240602	AADACP1	3:151770428-151773952	0	0	0	0	0	0	0	0	0	0
ENST00000483636	AADACP1-204	ENSG00000240602	AADACP1	3:151770460-151784894	0	0	0	0	0	0	0	0	0	0
ENST00000496128	AADACP1-205	ENSG00000240602	AADACP1	3:151770572-151776912	0	0	0	0	0	0	0	0	0	0
ENST00000561502	AADACP1-206	ENSG00000240602	AADACP1	3:151770474-151784421	0	0	0	0	0	0	0	0	0	0
ENST00000337664	AADAT-201	ENSG00000109576	AADAT	4:170060222-170089956	1.07075	1.87375	0.487771	0.642068	0.47697	0.258345	0.818677	0.356164	0.712879	0.110095
ENST00000353187	AADAT-202	ENSG00000109576	AADAT	4:170060229-170090221	0.860123	1.4969	1.74433	1.42104	0.893558	2.83843	1.287	2.85242	1.90192	3.27187
ENST00000502392	AADAT-203	ENSG00000109576	AADAT	4:170073250-170091699	0.020654	0	0	0	0	0	0	0	0	0
ENST00000505906	AADAT-204	ENSG00000109576	AADAT	4:170070477-170088430	0.028713	0.013986	0.132519	0.056139	0.019963	0.055278	0.041434	0.018199	0.026583	0.108427
ENST00000507375	AADAT-205	ENSG00000109576	AADAT	4:170073161-170090296	0.229387	0	0.26638	0.000724	0.119931	0.001953	0.235183	0.268369	0.219203	0.142595
ENST00000509167	AADAT-206	ENSG00000109576	AADAT	4:170060222-170090214	0	0.004072	0	0.212585	0	0	0	0	0.130218	0.006714
ENST00000510340	AADAT-207	ENSG00000109576	AADAT	4:170070619-170089394	0.048953	0.010247	0	0.139195	0.009778	0.026924	0.006498	0.011305	0	0.011619
ENST00000515480	AADAT-208	ENSG00000109576	AADAT	4:170060222-170090387	0.384292	0	0.030319	0.004949	1.30635	0.105069	0.004924	0.002047	0.002234	0.000342
ENST00000261880	AAGAB-201	ENSG00000103591	AAGAB	15:67201033-67254736	14.3015	14.9995	13.0808	10.052	12.8537	11.5276	14.4471	15.2493	12.7943	7.12056
ENST00000538028	AAGAB-202	ENSG00000103591	AAGAB	15:67201673-67221202	0.08254	0.03649	0.030969	0.024539	0.159676	0.033099	0.007594	0.012296	0.030273	0.058716
ENST00000542650	AAGAB-203	ENSG00000103591	AAGAB	15:67202740-67255195	0.346185	0	0	0	0	0	0.486893	0	0.301041	0
ENST00000558725	AAGAB-204	ENSG00000103591	AAGAB	15:67226699-67254654	0.577634	0.133919	0.056239	0.207504	0.429389	0	0.195772	0.126156	0.018006	0.065249
ENST00000560362	AAGAB-205	ENSG00000103591	AAGAB	15:67231848-67242871	0.037912	0	0.028092	0	0.003026	0.008231	0.028659	0.031486	0.0224	0
ENST00000561229	AAGAB-206	ENSG00000103591	AAGAB	15:67236718-67254654	0.57404	0.298546	0.781603	0.416692	0.402384	0.130053	0.394747	0.682827	0.341294	0.525975
ENST00000561452	AAGAB-207	ENSG00000103591	AAGAB	15:67201707-67254675	5.8064	5.82311	6.13607	8.04734	4.63541	19.1787	5.19757	7.88441	6.69979	25.4536
ENST00000406297	AAK1-201	ENSG00000115977	AAK1	2:69481056-69643717	0.05814	0.031039	0	0	0	0	0.027716	0	0	0
ENST00000409068	AAK1-202	ENSG00000115977	AAK1	2:69461400-69643654	0	0	0	0	0	0	0	0	0	0
ENST00000409085	AAK1-203	ENSG00000115977	AAK1	2:69457997-69643739	0.688053	2.24302	4.37082	0.441448	1.86711	1.68662	2.4188	3.14309	3.67386	3.41892
ENST00000461002	AAK1-204	ENSG00000115977	AAK1	2:69643085-69674349	0	0	0	0	0	0	0	0	0	0
ENST00000470281	AAK1-205	ENSG00000115977	AAK1	2:69531717-69544509	0.957966	0.766289	0.56777	2.21813	0.635634	1.29541	0.743223	2.02739	2.09216	0.645974
ENST00000471775	AAK1-206	ENSG00000115977	AAK1	2:69642906-69643950	0.243528	0	0.203163	0.043208	0.416538	0.008643	0	0.008216	0.028216	0.202731
ENST00000489327	AAK1-207	ENSG00000115977	AAK1	2:69478456-69509493	0.055885	0.052037	0.000451	0.015573	0.106209	0.003466	0	0.065139	0.081788	0.052323
ENST00000492192	AAK1-208	ENSG00000115977	AAK1	2:69643093-69643845	0.237664	0.055735	0.096959	0.110862	0.198655	0.074331	0.100084	0.294407	0.144215	0.060084
ENST00000495239	AAK1-209	ENSG00000115977	AAK1	2:69642877-69643960	0.016488	0.263526	0.366525	0.142094	0.279212	0.157361	0.218203	0.243792	0.31968	0.090524
ENST00000495836	AAK1-210	ENSG00000115977	AAK1	2:69544239-69643717	0.229821	0.371417	0.19825	1.4657	0.312305	1.1232	0.810922	1.72205	1.90328	0.33961
ENST00000606389	AAK1-211	ENSG00000115977	AAK1	2:69457997-69509280	5.74609	2.46857	0	5.73604	2.84295	3.54803	2.7766	0	0	2.28762
ENST00000623317	AAK1-212	ENSG00000115977	AAK1	2:69465846-69509280	0.828877	1.87169	4.26428	1.66991	1.8787	1.23596	2.49672	1.77979	3.18217	2.37113
ENST00000624900	AAK1-213	ENSG00000115977	AAK1	2:69499869-69509262	0.130633	0.232175	0.253498	0.148415	0.192534	0.218845	0.128005	0.211787	0.164333	0.270967
ENST00000304716	AAMDC-201	ENSG00000087884	AAMDC	11:77821155-77900714	0	0	0	0	0	0	0.543784	0	0	0
ENST00000393427	AAMDC-202	ENSG00000087884	AAMDC	11:77821144-77872361	6.65506	4.27371	3.81566	5.88785	6.34743	0	8.32326	5.92976	5.08831	1.69239
ENST00000525034	AAMDC-203	ENSG00000087884	AAMDC	11:77841138-77872352	2.18333	0	0	4.27756	2.52732	3.27402	0.496171	0.445521	0.934478	0.283878
ENST00000525409	AAMDC-204	ENSG00000087884	AAMDC	11:77821187-77872352	0.085525	0	0.2413	0.357276	0.201802	0.470138	0.784453	0.422725	0.126438	0.627266
ENST00000526164	AAMDC-205	ENSG00000087884	AAMDC	11:77821114-77900785	0.495021	0	0.146604	1.21571	0	0.220579	0.49706	0.253867	0.518134	0
ENST00000526415	AAMDC-206	ENSG00000087884	AAMDC	11:77821129-77872352	3.89713	8.12785	9.57803	2.41299	3.81954	4.14732	3.36418	4.31788	6.93152	10.8221
ENST00000527134	AAMDC-207	ENSG00000087884	AAMDC	11:77821154-77900732	1.97109	0.07835	0.013057	0.018621	0	0.010108	0	0	0.008032	0.057565
ENST00000529666	AAMDC-208	ENSG00000087884	AAMDC	11:77876948-77900771	0.0008	0.428776	0	0.406097	0.293505	0	0	0	0	0.045386
ENST00000531855	AAMDC-209	ENSG00000087884	AAMDC	11:77821142-77841255	0.173806	0.648901	0.107775	0.35601	0.214832	0.113588	0.487401	0.144089	0.281084	0.601658
ENST00000532481	AAMDC-210	ENSG00000087884	AAMDC	11:77821109-77918432	0.161423	0.165221	0.062847	0	0.041425	0	0.120241	0.066768	0.022	0.018394
ENST00000533193	AAMDC-211	ENSG00000087884	AAMDC	11:77841019-77872354	0.002699	0.002952	0.003542	0.001149	0.002765	2.1001	0.002587	0	0.003196	0.001167
ENST00000630098	AAMDC-212	ENSG00000087884	AAMDC	11:77821162-77900686	0	0	0	0	0	0	0.124097	0	0	0
TCONS_00050535	AAMDC-OT1	ENSG00000087884	AAMDC	11:77878761-77918974	0.104859	0.271404	0.620625	0.106544	0.33726	0.040944	0.066271	0.021656	0.087972	0.230984
TCONS_00050536	AAMDC-OT2	ENSG00000087884	AAMDC	11:77878806-77904231	0.209021	0.255796	0.078373	0.3176	0.053313	0.193619	0.534444	0.490184	0.288981	0.341931
ENST00000248450	AAMP-201	ENSG00000127837	AAMP	2:218264123-218270257	9.20682	7.32937	9.6127	3.1868	4.87161	8.25957	6.41724	8.27812	9.86724	6.34537
ENST00000420660	AAMP-202	ENSG00000127837	AAMP	2:218264162-218269740	0.234608	0.73924	0.404401	0.386335	0.861348	0.2663	0.368917	0.114088	0.343513	0.775083
ENST00000422731	AAMP-203	ENSG00000127837	AAMP	2:218264360-218266081	0.297663	0.458187	0.320443	0	0.410319	0.557173	0.465361	0.511445	0	0.291189
ENST00000444053	AAMP-204	ENSG00000127837	AAMP	2:218264129-218270178	9.63038	8.38352	7.46734	7.37297	7.16519	7.27778	10.9072	7.53218	10.0945	8.69179
ENST00000447885	AAMP-205	ENSG00000127837	AAMP	2:218266087-218269710	0	0	0	0	0	0	0	0	0	0
ENST00000461911	AAMP-206	ENSG00000127837	AAMP	2:218267380-218270145	1.7763	1.2841	1.32418	1.25471	1.38665	3.69189	2.03133	2.70106	1.75398	1.19601
ENST00000465442	AAMP-207	ENSG00000127837	AAMP	2:218265417-218266844	0.234417	0.386935	0.208851	0.429115	0.172196	0.089295	0.440784	0.0955	0.259006	0.256865
ENST00000475678	AAMP-208	ENSG00000127837	AAMP	2:218264130-218270088	0.420534	1.58628	1.6071	1.49768	2.24444	0.504697	1.74151	0.759553	1.47049	2.07557
ENST00000489767	AAMP-209	ENSG00000127837	AAMP	2:218264183-218270116	1.69597	2.23347	1.18955	2.79931	1.35774	4.10338	1.95281	3.11286	2.33349	1.11183
ENST00000494720	AAMP-210	ENSG00000127837	AAMP	2:218264181-218265921	0.001604	0.147208	0.122212	0.045777	0.033786	4.7e-05	0.027235	0.008069	1e-06	0.257356
ENST00000250615	AANAT-201	ENSG00000129673	AANAT	17:76453351-76470117	0	0	0	0	0	0.0169	0.011813	0	0.012117	0
ENST00000392492	AANAT-202	ENSG00000129673	AANAT	17:76467569-76470117	0	0	0	0	0	0	0	0	0	0.028865
ENST00000585649	AANAT-203	ENSG00000129673	AANAT	17:76468610-76469687	0	0	0	0	0	0	0	0	0.070702	0
ENST00000587798	AANAT-204	ENSG00000129673	AANAT	17:76467718-76470001	0	0	0	0	0	0	0	0	0	0
ENST00000320849	AAR2-201	ENSG00000131043	AAR2	20:36236478-36256933	0.819848	0.409209	0.967137	1.08149	0.424605	1.27938	0.378457	0.92326	0.804539	0.677084
ENST00000373932	AAR2-202	ENSG00000131043	AAR2	20:36236485-36256933	12.3249	12.9938	10.3095	9.44984	8.05443	12.5689	12.7778	11.3107	10.9201	13.1549
ENST00000397286	AAR2-203	ENSG00000131043	AAR2	20:36236459-36270918	4.22842	6.33983	5.12082	4.04294	5.01433	4.11804	5.1944	4.93079	6.42207	5.04576
ENST00000378279	AARD-201	ENSG00000205002	AARD	8:116938199-116944487	0.010541	0	0	0	0.012309	0	0	0	0	0
ENST00000523536	AARD-202	ENSG00000205002	AARD	8:116938546-116942922	0	0	0.039555	0	0	0	0	0	0	0
ENST00000261772	AARS-201	ENSG00000090861	AARS	16:70252295-70289543	38.6503	32.7484	39.2574	20.6285	28.1436	46.2017	29.9925	53.576	37.1284	28.5288
ENST00000564359	AARS-202	ENSG00000090861	AARS	16:70255735-70264985	0.069131	0	0	0.108994	0.253384	0.087057	0.012946	0.20655	0.068094	0.153156
ENST00000565361	AARS-203	ENSG00000090861	AARS	16:70254390-70262361	0.43665	4.14057	3.87036	0.092529	0.111931	0.342526	3.07286	2.58265	3.63387	3.18569
ENST00000566969	AARS-204	ENSG00000090861	AARS	16:70262473-70265515	0.910241	1.03639	1.2612	0.829428	1.09157	0.709047	0.566856	0.897416	0.89949	0.632447
ENST00000567490	AARS-205	ENSG00000090861	AARS	16:70259024-70261413	0.094041	0.36943	0.197066	0.115052	0.212373	0.328701	0.303601	0.364604	0.279838	0.648586
ENST00000569790	AARS-206	ENSG00000090861	AARS	16:70259036-70267796	0	0	0	0	0	0	0	0	0	0
ENST00000569825	AARS-207	ENSG00000090861	AARS	16:70253456-70258215	0.903126	1.79224	1.50256	1.12437	0.788052	0.603012	1.02442	1.51336	1.79581	1.54892
ENST00000244571	AARS2-201	ENSG00000124608	AARS2	6:44298731-44313347	4.60558	4.14036	4.6089	2.8593	3.06959	4.27752	4.84999	5.74654	5.12387	4.03388
ENST00000491573	AARS2-202	ENSG00000124608	AARS2	6:44300572-44301420	0.399589	0.425848	0.491307	0.253447	0.126213	0.284146	0.56111	0.502112	0.4088	0.249556
ENST00000416949	AARSD1-201	ENSG00000266967	AARSD1	17:42956414-42964479	0.350806	0	0.17932	0	0	0.314838	0	0.499896	0	0
ENST00000427569	AARSD1-202	ENSG00000266967	AARSD1	17:42950526-42964454	4.38471	5.19353	5.25015	4.11982	3.54321	18.9221	4.51621	16.5565	3.44473	4.14094
ENST00000430739	AARSD1-203	ENSG00000266967	AARSD1	17:42955901-42964498	0.177581	0.24695	0.488892	0.000369	0.319768	0.137917	0.216337	1.0194	0.159798	0
ENST00000436545	AARSD1-204	ENSG00000266967	AARSD1	17:42956405-42964454	0.022321	0	0	0.124658	0	0	0.017348	0	0.015924	0
ENST00000441280	AARSD1-205	ENSG00000266967	AARSD1	17:42955887-42964443	0.125911	1.19498	0.247093	0.894808	1.92482	0.06528	2.06931	0.365876	2.92549	0.913302
ENST00000450475	AARSD1-206	ENSG00000266967	AARSD1	17:42955855-42964482	0	0	0	0.000606	0	0.413922	0	0	0	0
ENST00000474578	AARSD1-207	ENSG00000266967	AARSD1	17:42950533-42955345	0	0.101305	0	0.191273	0	0.119143	0	0.153779	0	0.085698
ENST00000478040	AARSD1-208	ENSG00000266967	AARSD1	17:42955274-42956539	0.003866	0.088266	0.018605	0.147002	0.082509	0.400512	0.106993	0.076968	0	0.112758
ENST00000483535	AARSD1-209	ENSG00000266967	AARSD1	17:42954849-42955456	0.150934	0.303314	0.230882	0.232543	0.258527	0.190812	0.236247	0.276514	0.216389	0.130979
ENST00000483774	AARSD1-210	ENSG00000266967	AARSD1	17:42956028-42957532	0.091801	0.088768	0.040969	0.074381	0.039098	0.024086	0.011522	0.092148	0.078781	0.140656
ENST00000486493	AARSD1-211	ENSG00000266967	AARSD1	17:42950526-42955261	0	0.19387	0	0	0	0	0	0	0	0
ENST00000486664	AARSD1-212	ENSG00000266967	AARSD1	17:42955090-42956525	0.022975	0.048908	0.04958	0.105161	0.225155	0.029485	0.150934	0.490534	0.108939	0.175985
ENST00000491665	AARSD1-213	ENSG00000266967	AARSD1	17:42955439-42956514	0.459479	0.506805	0.26459	0.652736	0.226968	0.318464	0.387337	0.537929	0.688848	0.596133
ENST00000492036	AARSD1-214	ENSG00000266967	AARSD1	17:42960942-42964466	0.157644	0.302126	0.244727	0.101941	0.179859	0.502446	0.223636	0.393407	0.088876	0.000616
ENST00000587023	AARSD1-215	ENSG00000266967	AARSD1	17:42950526-42952135	0.191697	0.237574	0.292846	0.146815	0.346365	0.487094	0.14039	0.37184	0.252889	0.224721
ENST00000591096	AARSD1-216	ENSG00000266967	AARSD1	17:42950526-42955946	0.410404	0.222244	0.580323	0.989705	0.415688	1.99579	0.183919	1.63435	0.216419	0.696921
ENST00000591910	AARSD1-217	ENSG00000266967	AARSD1	17:42955930-42964418	0	0	0.181564	0.232376	0.022324	0.068724	0	0.337124	0	0.260652
ENST00000592136	AARSD1-218	ENSG00000266967	AARSD1	17:42950526-42955034	0.108878	0.125576	0.150529	0.090098	0.127198	0.095831	0.13184	0.161352	0.073636	0.076549
ENST00000593123	AARSD1-219	ENSG00000266967	AARSD1	17:42950526-42954076	0.156708	0.485972	0.304849	0.927887	1.35372	0.388656	0.255243	0.771883	0.576424	0.389923
ENST00000514795	AARSP1-201	ENSG00000249038	AARSP1	4:132592084-132592536	0	0	0	0	0	0	0	0	0	0
ENST00000205214	AASDH-201	ENSG00000157426	AASDH	4:56338290-56387491	0.447503	0.508766	0.518165	0.394178	0.859346	0.472763	0.864515	1.08957	0.541492	0.276807
ENST00000451613	AASDH-202	ENSG00000157426	AASDH	4:56338287-56387508	0.534456	0.595303	0	0.345613	0.198017	0.481647	0.419998	0	0	0
ENST00000502617	AASDH-203	ENSG00000157426	AASDH	4:56348928-56387500	1.39109	0.695677	0.614693	1.0437	0.941235	0.895388	1.14794	1.79977	0.752536	0.818555
ENST00000503808	AASDH-204	ENSG00000157426	AASDH	4:56338605-56387459	0	0.474045	0.414135	0.57788	0.388798	0.421941	0	0	0.416818	0.304057
ENST00000510012	AASDH-205	ENSG00000157426	AASDH	4:56381759-56387472	0.043051	0.000313	0.005168	0.217486	0.176048	0.06098	0.088267	0.174432	0.032332	0.086789
ENST00000510762	AASDH-206	ENSG00000157426	AASDH	4:56355300-56387458	0.135248	0.037183	0.116067	0.039287	0.098238	0	0.123319	0.055901	0	0.100352
ENST00000513376	AASDH-207	ENSG00000157426	AASDH	4:56338290-56387423	2.57165	1.43243	2.0299	1.67569	1.79846	1.88068	2.69198	1.57531	1.70588	3.12584
ENST00000514745	AASDH-208	ENSG00000157426	AASDH	4:56338293-56387469	0	0	0.06146	0	0	0	0	0	0	0
ENST00000514796	AASDH-209	ENSG00000157426	AASDH	4:56382424-56384299	0.036946	0.037609	0.05424	0.097484	0.041826	0.032473	0.045561	0.018041	0.042717	0.040515
ENST00000602986	AASDH-210	ENSG00000157426	AASDH	4:56338287-56387508	0	0.43848	0.412624	0.334333	0	0.388639	0	0.390456	0.491617	0.254719
ENST00000278618	AASDHPPT-201	ENSG00000149313	AASDHPPT	11:106077662-106098695	36.0792	40.0816	42.4892	43.5949	40.6839	37.3422	39.2668	34.1357	36.7655	45.6731
ENST00000524411	AASDHPPT-202	ENSG00000149313	AASDHPPT	11:106076242-106094654	0	0	0	0	0	0	0	0	0	0
ENST00000525660	AASDHPPT-203	ENSG00000149313	AASDHPPT	11:106077658-106097298	0.832124	0.985686	1.31413	1.01459	1.40581	0.472075	1.09859	1.24517	0.901664	0.854476
ENST00000533423	AASDHPPT-204	ENSG00000149313	AASDHPPT	11:106075501-106091459	0	0	0	0	0	0	0	0	0	0
ENST00000534152	AASDHPPT-205	ENSG00000149313	AASDHPPT	11:106091467-106098699	0.340879	0.244389	0.441364	0.350027	0.358285	0.482282	0.343279	0.293962	0.314792	0.393585
ENST00000358954	AASS-201	ENSG00000008311	AASS	7:122076303-122133781	0	0	0	0	0	0	0	0.008957	0	0
ENST00000393376	AASS-202	ENSG00000008311	AASS	7:122076133-122133822	0.073449	0.041557	0.395436	0.05285	0.230378	0.207326	0.188541	0.111298	0.239279	0.211607
ENST00000417368	AASS-203	ENSG00000008311	AASS	7:122073549-122144249	1.63851	1.08541	1.25583	0.896178	1.19159	1.35152	1.34358	1.75478	1.14095	1.30704
ENST00000426162	AASS-204	ENSG00000008311	AASS	7:122077836-122082872	0.010148	0	0.007482	0	0	0	0	0	0	0.036924
ENST00000431170	AASS-205	ENSG00000008311	AASS	7:122076303-122133781	0.014499	0	0	0	0.027117	0.058633	0	0	0.023356	0
ENST00000460376	AASS-206	ENSG00000008311	AASS	7:122075647-122086153	0.010578	0.025704	0.013158	0.011412	0.040166	0.007563	0	0	0	0
ENST00000473553	AASS-207	ENSG00000008311	AASS	7:122076149-122144255	0.000234	0.000821	0.008618	0.008344	0.000604	0	0	0	0.000738	0.000349
ENST00000400385	AATBC-201	ENSG00000215458	AATBC	21:43805758-43812567	0	0	0	0	0.006175	0	0.006765	0	0	0
ENST00000437258	AATBC-202	ENSG00000215458	AATBC	21:43805758-43810331	0	0	0	0	0	0	0	0	0	0
ENST00000448247	AATBC-203	ENSG00000215458	AATBC	21:43805758-43810361	0	0	0	0	0	0	0	0	0	0
ENST00000610798	AATF-201	ENSG00000275700	AATF	17:36988658-37021154	0.168238	0.192398	0.115266	0.079465	0.176815	0.24083	0.225919	0.140255	0.224208	0.123302
ENST00000613840	AATF-202	ENSG00000275700	AATF	17:36949019-36988692	0	0	0	0	0	0	0	0	0	0
ENST00000615319	AATF-203	ENSG00000275700	AATF	17:37054827-37056870	0.048806	0.030147	0.088497	0.01957	0.000482	0.094974	0.050683	0.017365	0.078147	0.052981
ENST00000616062	AATF-204	ENSG00000275700	AATF	17:37054465-37056858	0	0.041393	0	0	0	0	0	0	0.120247	0
ENST00000616392	AATF-205	ENSG00000275700	AATF	17:37018951-37056871	0.093953	0.094583	0.166194	0.020237	0.070412	0.325365	0.063161	0.020641	0.059528	0.05914
ENST00000616434	AATF-206	ENSG00000275700	AATF	17:36990775-37056870	0	0	0.1303	0	0	0.198296	0	0	0	0
ENST00000617141	AATF-207	ENSG00000275700	AATF	17:37031365-37056865	0.060479	0.045367	0.164929	0.133104	0.097799	0.093833	0.182062	0.091513	0.080321	0.037223
ENST00000619387	AATF-208	ENSG00000275700	AATF	17:36948954-37056871	25.8674	21.1527	21.7354	10.5412	13.6836	23.4246	21.9312	23.2557	22.6572	22.3321
ENST00000622432	AATF-209	ENSG00000275700	AATF	17:37051135-37056869	0.009724	0	0.033912	0.063734	0.04682	0	0.03031	0	0.10315	0.018839
ENST00000326724	AATK-201	ENSG00000181409	AATK	17:81117295-81166221	0.062204	0.052866	0.052162	0.054996	0.044625	0.07437	0.123754	0.136435	0.055595	0.04839
ENST00000374792	AATK-202	ENSG00000181409	AATK	17:81117298-81166072	0	0	0	0	0	0	0	0	0	0
ENST00000417379	AATK-203	ENSG00000181409	AATK	17:81117304-81131948	0	0	0	0	0	0	0	0	0	0
ENST00000570932	AATK-204	ENSG00000181409	AATK	17:81117298-81121505	0	0	0	0	0	0	0	0	0	0
ENST00000572339	AATK-205	ENSG00000181409	AATK	17:81124962-81128888	0	0	0	0	0	0	0	0	0	0
ENST00000572798	AATK-206	ENSG00000181409	AATK	17:81134368-81166077	0	0	0	0	0	0	0	0	0	0
ENST00000573441	AATK-207	ENSG00000181409	AATK	17:81122509-81125014	0	0	0	0	0	0	0	0	0	0
ENST00000573469	AATK-208	ENSG00000181409	AATK	17:81118000-81128900	0	0	0	0	0	0	0	0	0	0
ENST00000575363	AATK-209	ENSG00000181409	AATK	17:81127853-81132847	0	0	0	0	0	0	0	0	0	0
ENST00000576053	AATK-210	ENSG00000181409	AATK	17:81126446-81128925	0	0	0	0	0	0	0	0	0	0
ENST00000650574	AATK-211	ENSG00000181409	AATK	17:81122619-81128598	0	0	0	0	0	0	0	0	0	0
ENST00000629058	ABALON-201	ENSG00000281376	ABALON	20:31721507-31723409	0.122976	0.104855	0.303997	0.102554	0.261169	0.123793	0.063196	0.226733	0.166691	0.119213
ENST00000268251	ABAT-201	ENSG00000183044	ABAT	16:8674617-8784570	0	0.003163	0	0	0	0	0.00961	0	0	0
ENST00000396600	ABAT-202	ENSG00000183044	ABAT	16:8712969-8784575	0.009118	0	0.005717	0	0.005083	0	0	0.006112	0	0
ENST00000425191	ABAT-203	ENSG00000183044	ABAT	16:8720716-8781590	0	0	0	0	0	0	0	0	0	0
ENST00000561870	ABAT-204	ENSG00000183044	ABAT	16:8712955-8748135	0	0	0	0	0	0	0	0	0	0
ENST00000562115	ABAT-205	ENSG00000183044	ABAT	16:8720822-8757804	0	0	0	0	0	0	0	0	0	0
ENST00000563215	ABAT-206	ENSG00000183044	ABAT	16:8713362-8715633	0	0	0	0	0	0	0	0	0	0
ENST00000563992	ABAT-207	ENSG00000183044	ABAT	16:8674617-8737473	0	0	0	0.037506	0	0	0	0	0	0
ENST00000564453	ABAT-208	ENSG00000183044	ABAT	16:8765785-8768846	0	0	0	0	0	0	0	0	0	0
ENST00000564714	ABAT-209	ENSG00000183044	ABAT	16:8674596-8750456	0	0	0	0	0	0	0	0	0	0
ENST00000565016	ABAT-210	ENSG00000183044	ABAT	16:8713601-8750485	0	0	0	0	0	0	0	0	0	0
ENST00000565671	ABAT-211	ENSG00000183044	ABAT	16:8746002-8760429	0	0	0	0	0	0	0	0	0	0
ENST00000566590	ABAT-212	ENSG00000183044	ABAT	16:8712990-8781531	0	0	0	0	0	0	0	0	0	0
ENST00000567812	ABAT-213	ENSG00000183044	ABAT	16:8713614-8781579	0	0	0	0	0	0	0	0	0	0
ENST00000568847	ABAT-214	ENSG00000183044	ABAT	16:8712837-8746025	0	0	0	0	0	0	0	0	0	0
ENST00000569156	ABAT-215	ENSG00000183044	ABAT	16:8720719-8781522	0	0	0	0	0	0	0	0	0	0
ENST00000569695	ABAT-216	ENSG00000183044	ABAT	16:8712968-8713865	0	0	0	0	0	0	0	0	0	0
ENST00000637477	ABBA01000935.2-201	ENSG00000283544	ABBA01000935.2	3:91374236-91513775	0.077634	0.056839	0.092491	0.055765	0.064558	0.091729	0	0.055313	0	0.116249
ENST00000580930	ABBA01006766.1-201	ENSG00000265233	ABBA01006766.1	17:22056587-22056755	0	0	0	0	0	0	0	0	0	0
ENST00000659588	ABBA01031666.1-201	ENSG00000287889	ABBA01031666.1	20:29548661-29559705	0	0	0	0	0	0	0	0	0	0
ENST00000654042	ABBA01045074.1-201	ENSG00000286916	ABBA01045074.1	9:43244631-43244987	0.006526	0	0	0	0	0.082108	0	0	0	0
ENST00000666235	ABBA01045074.2-201	ENSG00000287800	ABBA01045074.2	9:43244305-43244508	0	0	0	0	0	0	0	0.160103	0	0
ENST00000374733	ABCA1-201	ENSG00000165029	ABCA1	9:104861438-104928139	0.203576	0.153519	0.154806	0.013993	0.16992	0.004862	0.169438	0.428266	0.303627	0.134055
ENST00000374736	ABCA1-202	ENSG00000165029	ABCA1	9:104781006-104928155	3.25824	3.43621	4.37167	2.21676	3.90767	2.15217	3.94681	3.91293	3.92146	2.99877
ENST00000423487	ABCA1-203	ENSG00000165029	ABCA1	9:104855566-104928139	0.026093	0.006225	0.020386	0	0	0.038825	0	0.018881	0	0.011564
ENST00000494467	ABCA1-204	ENSG00000165029	ABCA1	9:104825591-104830989	0.074661	0.065817	0.204774	0.017102	0.085118	0.021355	0.082481	0.047569	0.116671	0.077016
ENST00000269081	ABCA10-201	ENSG00000154263	ABCA10	17:69148007-69244846	0.036264	0.02683	0.042392	0.082968	0.04381	0.047281	0.155176	0.054607	0.106855	0.12989
ENST00000518929	ABCA10-202	ENSG00000154263	ABCA10	17:69148592-69225442	0.110773	0.154284	0.114811	0	0.083035	0.100081	0.028518	0.155263	0.090532	0.111078
ENST00000519732	ABCA10-203	ENSG00000154263	ABCA10	17:69148499-69175781	0.001537	0.137846	0.047474	0.256089	0.096299	0.007229	0.041323	0.013943	0.045063	0.009145
ENST00000521526	ABCA10-204	ENSG00000154263	ABCA10	17:69222678-69228700	0	0	0	0	0.052361	0	0	0.044715	0	0
ENST00000521538	ABCA10-205	ENSG00000154263	ABCA10	17:69147219-69150063	0.032439	0	0	0	0	0	0	0	0	0.002636
ENST00000522406	ABCA10-206	ENSG00000154263	ABCA10	17:69148008-69228655	0.002766	0.004117	0	0.027791	0.005933	0.001344	0	0	0.001191	0.003181
ENST00000522787	ABCA10-207	ENSG00000154263	ABCA10	17:69147214-69150062	0	0	0.038855	0	0	0	0	0	0	0.034538
ENST00000523419	ABCA10-208	ENSG00000154263	ABCA10	17:69148592-69225442	0	0	0	0	0	0	0	0	0	0
ENST00000523512	ABCA10-209	ENSG00000154263	ABCA10	17:69214704-69228677	0	0	0	0	0	0	0	0	0	0
ENST00000524231	ABCA10-210	ENSG00000154263	ABCA10	17:69148180-69150452	0	0	0.000562	0	0.000464	0	0	0.033359	0.108817	0
ENST00000524273	ABCA10-211	ENSG00000154263	ABCA10	17:69214772-69222613	0	0	0	0	0	0	0	0	0	0
ENST00000588514	ABCA10-212	ENSG00000154263	ABCA10	17:69148745-69149323	0.020317	0.025716	0.084622	0.046002	0.03322	0.02599	0.016591	0.0507	0.035213	0.023021
ENST00000451020	ABCA11P-201	ENSG00000251595	ABCA11P	4:425435-474129	1.17572	0.99891	1.27659	1.23445	0.480397	0.466169	0.41461	0.256077	1.06436	1.26234
ENST00000504019	ABCA11P-202	ENSG00000251595	ABCA11P	4:425773-427882	0.165119	0.057928	0.354764	0.139764	0.372906	0.223341	0.096484	0.097529	0.106805	0.184131
ENST00000507854	ABCA11P-203	ENSG00000251595	ABCA11P	4:425815-474051	0.216926	0.125512	0.123827	0.12086	0.148708	0	0	0	0.151661	1.47391
ENST00000514396	ABCA11P-204	ENSG00000251595	ABCA11P	4:425815-474051	0.750641	1.37228	0.604883	0	1.02791	0.822453	0	1.56668	0.609767	0
ENST00000272895	ABCA12-201	ENSG00000144452	ABCA12	2:214931542-215138626	0.15238	0.155039	0.20636	0.08133	0.232163	0.096783	0.142567	0.142483	0.153829	0.133673
ENST00000389661	ABCA12-202	ENSG00000144452	ABCA12	2:214932622-215032086	0	0	0	0	0	0	0	0	0.001185	0
ENST00000412081	ABCA12-203	ENSG00000144452	ABCA12	2:215075492-215138404	0	0	0	0	0	0.21355	0	0	0	0
ENST00000411975	ABCA13-201	ENSG00000179869	ABCA13	7:48455063-48647496	0	0	0	0	0	0	0	0	0	0
ENST00000417403	ABCA13-202	ENSG00000179869	ABCA13	7:48171458-48272995	0	0	0	0	0.017754	0.009718	0	0	0	0.021582
ENST00000435451	ABCA13-203	ENSG00000179869	ABCA13	7:48507872-48520145	0	0	0	0	0	0	0	0	0	0
ENST00000435803	ABCA13-204	ENSG00000179869	ABCA13	7:48171458-48647497	0.012476	0.007424	0.012389	0.017904	0.003623	0.003692	0.021625	0.003973	0.010528	0.029862
ENST00000453246	ABCA13-205	ENSG00000179869	ABCA13	7:48376442-48644718	0	0	0	0	0	0	0	0	0	0
ENST00000484268	ABCA13-206	ENSG00000179869	ABCA13	7:48313067-48404665	0	0	0	0	0	0	0	0	0	0
ENST00000544596	ABCA13-207	ENSG00000179869	ABCA13	7:48279276-48646283	0	0	0	0	0	0	0	0	0	0
ENST00000611776	ABCA13-208	ENSG00000179869	ABCA13	7:48279276-48627092	0	0	0	0	0	0	0	0	0	0
ENST00000466730	ABCA17P-201	ENSG00000238098	ABCA17P	16:2342979-2361512	0	0	0	0	0	0	0	0	0	0
ENST00000469908	ABCA17P-202	ENSG00000238098	ABCA17P	16:2340922-2426699	0.036524	0.007106	0.001471	0	0.033877	0.015439	0	0.008152	0.028997	0
ENST00000482286	ABCA17P-203	ENSG00000238098	ABCA17P	16:2340971-2362666	0	0	0.090308	0.150577	0	0	0.073679	0	0	0.065491
ENST00000494925	ABCA17P-204	ENSG00000238098	ABCA17P	16:2361144-2425685	0	0	0	5e-05	0	0	0	0	0	5.4e-05
ENST00000505660	ABCA17P-205	ENSG00000238098	ABCA17P	16:2341119-2345933	0	0	0	0	0	0	0	0	0	0
ENST00000512848	ABCA17P-206	ENSG00000238098	ABCA17P	16:2339150-2361654	0	0	0	0	0	0	0	0	0	0
ENST00000640929	ABCA17P-207	ENSG00000238098	ABCA17P	16:2339290-2367034	0	0	0	0	0	0	0	0	0	0
ENST00000265662	ABCA2-201	ENSG00000107331	ABCA2	9:137007234-137028288	0	0	0	0.630849	0.236736	0	0	0.178757	0.015112	0
ENST00000341511	ABCA2-202	ENSG00000107331	ABCA2	9:137007234-137028237	0	0	0	0	0	0.30846	0.000626	0	0.000386	0
ENST00000371605	ABCA2-203	ENSG00000107331	ABCA2	9:137007234-137028288	0.643124	0.901832	0.14887	0.008114	0	0	0.704243	0.008815	1.07783	0.776827
ENST00000398207	ABCA2-204	ENSG00000107331	ABCA2	9:137021781-137028873	0	0	0	0	0	0	0	0	0	0
ENST00000425423	ABCA2-205	ENSG00000107331	ABCA2	9:137023813-137028807	0	0	0	0	0	0	0	0	0	0
ENST00000431584	ABCA2-206	ENSG00000107331	ABCA2	9:137011477-137012949	0.052734	0.098353	0.13489	0.024354	0.038863	0	0.001799	0.193664	0.159491	0.213898
ENST00000437791	ABCA2-207	ENSG00000107331	ABCA2	9:137009407-137010384	0.220073	0.307668	0.522926	0.227167	0.327677	0.385846	0.190959	0.461947	0.268654	0.333913
ENST00000459850	ABCA2-208	ENSG00000107331	ABCA2	9:137007377-137028915	0	0.002349	0.116095	0	0	0	0.013567	0	0.050239	0.024419
ENST00000463603	ABCA2-209	ENSG00000107331	ABCA2	9:137009351-137011016	0.002411	0	0.003346	0	0.043741	0.082109	0	0	0	0
ENST00000464157	ABCA2-210	ENSG00000107331	ABCA2	9:137008236-137008788	0.204651	0.487307	0.211935	0.146129	0.202402	0.048014	0.210066	0.15003	0.147107	0.009289
ENST00000464520	ABCA2-211	ENSG00000107331	ABCA2	9:137007657-137009183	0.510824	0.003701	0.073336	0.558701	0.227695	0.309086	0.011981	0.763018	0.019113	0.211955
ENST00000464876	ABCA2-212	ENSG00000107331	ABCA2	9:137019426-137028178	0.037324	0.029216	0.082811	0.005996	0.009195	0	0.02796	0	0.015373	0.084847
ENST00000466707	ABCA2-213	ENSG00000107331	ABCA2	9:137017562-137018218	0.079797	0.023055	0.080888	0.012969	0.08996	0	0.062463	0.010927	0.000371	0.108157
ENST00000467624	ABCA2-214	ENSG00000107331	ABCA2	9:137018955-137019363	0.085511	0.151919	0.078678	0.13701	0.085276	0.133246	0.01032	0.059642	0.021365	0.079546
ENST00000470535	ABCA2-215	ENSG00000107331	ABCA2	9:137018783-137020805	0	0	0	0	0	0	0	0	0	0
ENST00000476211	ABCA2-216	ENSG00000107331	ABCA2	9:137021667-137028877	0	0	0	0	0	0	0	0	0	0
ENST00000479446	ABCA2-217	ENSG00000107331	ABCA2	9:137007242-137018219	0	0.013294	0.412939	0	0	0	0.326993	0.426197	0	0.007706
ENST00000487109	ABCA2-218	ENSG00000107331	ABCA2	9:137007377-137028915	0	0.001114	0.699344	0	0.577096	0.090973	0	0	0	0.054966
ENST00000488535	ABCA2-219	ENSG00000107331	ABCA2	9:137012325-137018211	0	0	0	0	0	0	0	0	0	0.013057
ENST00000490486	ABCA2-220	ENSG00000107331	ABCA2	9:137007851-137009578	0	0	0	0	0	0	0	0	0.203215	0
ENST00000492260	ABCA2-221	ENSG00000107331	ABCA2	9:137018212-137028171	0	0	0.164108	0	0	0	0	0	0	0
ENST00000494046	ABCA2-222	ENSG00000107331	ABCA2	9:137020183-137028184	0	0	0	0.006171	0	0	0.000689	0	0	0
ENST00000614293	ABCA2-223	ENSG00000107331	ABCA2	9:137007234-137028922	0	0	0	0	0	0	0	0	0	0
ENST00000625103	ABCA2-224	ENSG00000107331	ABCA2	9:137022941-137028878	0	0	0	0	0	0	0	0	0	0
ENST00000301732	ABCA3-201	ENSG00000167972	ABCA3	16:2275881-2340728	1.14218	1.36647	2.47167	1.13065	1.60066	0.581548	1.76102	1.2423	2.52277	1.57756
ENST00000382381	ABCA3-202	ENSG00000167972	ABCA3	16:2275881-2340746	0	0	0.010624	0.01257	0.025348	0	0.02971	0.019726	0.037789	0
ENST00000563623	ABCA3-203	ENSG00000167972	ABCA3	16:2289048-2340597	0.137185	0.047707	0.017488	0.001157	0.012456	0.239231	0.008083	0.182757	0.043012	0.00722
ENST00000566200	ABCA3-204	ENSG00000167972	ABCA3	16:2278295-2283741	0.074041	0.188333	0.172669	0.065856	0.059948	0.381801	0.094354	0	0.054327	0.128923
ENST00000567910	ABCA3-205	ENSG00000167972	ABCA3	16:2323339-2329724	0.159978	0.109467	0.188657	0.143839	0.096714	0.068009	0.011199	0.083103	0.003741	0.0013
ENST00000569062	ABCA3-206	ENSG00000167972	ABCA3	16:2281393-2283972	0	0	0.018216	0	0	0	0	0.011973	0	0
ENST00000370225	ABCA4-201	ENSG00000198691	ABCA4	1:93992834-94121148	0.004509	0.008176	0.015384	0	0.019407	0	0	0.020414	0	0
ENST00000460514	ABCA4-202	ENSG00000198691	ABCA4	1:94019582-94025595	0	0	0	0	0	0	0	0	0	0
ENST00000465352	ABCA4-203	ENSG00000198691	ABCA4	1:94001508-94010929	0	0	0	0	0	0	0	0	0	0
ENST00000470771	ABCA4-204	ENSG00000198691	ABCA4	1:94019400-94021367	0	0	0	0	0	0	0	0	0	0
ENST00000472033	ABCA4-205	ENSG00000198691	ABCA4	1:94059469-94061439	0	0	0	0	0	0	0	0	0	0
ENST00000484388	ABCA4-206	ENSG00000198691	ABCA4	1:94005375-94007752	0	0	0	0	0	0	0	0	0	0
ENST00000536513	ABCA4-207	ENSG00000198691	ABCA4	1:93992835-94063249	0	0	0	0	0	0	0	0	0	0
ENST00000649773	ABCA4-208	ENSG00000198691	ABCA4	1:94045637-94121125	0.004806	0.006677	0	0	0	0	0	0	0	0
ENST00000392676	ABCA5-201	ENSG00000154265	ABCA5	17:69244311-69327133	0.296536	0.374691	0.505202	0.375274	0.482412	0.518663	0.550979	0.43411	0.303908	0.30106
ENST00000586601	ABCA5-202	ENSG00000154265	ABCA5	17:69247376-69249141	0.054727	0.025589	0.079462	0.030429	0.112662	0.003637	0.148135	0.12818	0.141742	0.093578
ENST00000586811	ABCA5-203	ENSG00000154265	ABCA5	17:69248260-69268874	0.019105	0.101861	0.027522	0.016642	0.003144	0.000645	0.010577	0.000312	0.104927	0
ENST00000586995	ABCA5-204	ENSG00000154265	ABCA5	17:69247346-69302849	0.321143	0.103301	0.049925	0.114935	0	0.002594	0.098502	0.053594	0.068807	0.07789
ENST00000587607	ABCA5-205	ENSG00000154265	ABCA5	17:69306763-69327090	0.03064	0	0.014336	0.044383	0.056184	0.042197	0.010085	0.016656	0.095421	0
ENST00000588106	ABCA5-206	ENSG00000154265	ABCA5	17:69249288-69251628	0.150969	0.203261	0.20697	0.150783	0.210999	0.071341	0.161305	0.361645	0.219117	0.180168
ENST00000588665	ABCA5-207	ENSG00000154265	ABCA5	17:69313285-69327244	0.338633	0.368567	0.061771	0.06581	0.064292	0.212857	0.064036	0.150907	0.582241	0.20658
ENST00000588877	ABCA5-208	ENSG00000154265	ABCA5	17:69246951-69315425	0.531422	0.129712	0.370172	0.392111	0.557299	0.031082	0.517313	0.504727	0.483853	0.253014
ENST00000589609	ABCA5-209	ENSG00000154265	ABCA5	17:69316900-69327111	0.050557	0.001108	0.059615	0.0643	0	0	0.038662	0.011001	0.104487	0.057394
ENST00000589975	ABCA5-210	ENSG00000154265	ABCA5	17:69304094-69309320	0.025527	6.9e-05	0.022359	0.029295	0.000973	0.028682	0.000653	0.00062	0.001916	0.074831
ENST00000591234	ABCA5-211	ENSG00000154265	ABCA5	17:69247145-69286261	0	0	0	0	0	0	0	0	0	0
ENST00000592568	ABCA5-212	ENSG00000154265	ABCA5	17:69309349-69327097	0	0	0	0	0	0	0	0	0	0
ENST00000593153	ABCA5-213	ENSG00000154265	ABCA5	17:69273971-69327182	0.624991	1.87208	1.03861	0.698653	0.718607	1.01339	0.720908	0.639822	0.848216	1.63072
ENST00000593253	ABCA5-214	ENSG00000154265	ABCA5	17:69306763-69315360	0.212922	0.156498	0.32459	0.14096	0.2018	0.115688	0.422074	0.102665	0.163145	0.205324
ENST00000284425	ABCA6-201	ENSG00000154262	ABCA6	17:69078702-69141895	0.055868	0.047332	0.030446	0.07885	0.044347	0.00949	0.034298	0.022717	0.10707	0.043726
ENST00000446604	ABCA6-202	ENSG00000154262	ABCA6	17:69078917-69098592	0	0.01145	0	0	0	0	0	0	0	0
ENST00000589482	ABCA6-203	ENSG00000154262	ABCA6	17:69085654-69087618	0	0	0.032449	0	0.039913	0	0	0	0	0
ENST00000589803	ABCA6-204	ENSG00000154262	ABCA6	17:69105491-69117988	0	0	0	0	0.019002	0	0	0	0	0.016411
ENST00000590311	ABCA6-205	ENSG00000154262	ABCA6	17:69103912-69115442	0	0	0	0	0.007437	0.003949	0	0.011061	0	0
ENST00000590645	ABCA6-206	ENSG00000154262	ABCA6	17:69135230-69141888	0	0	0.04664	0	0.039836	0	0	0	0	0
ENST00000592493	ABCA6-207	ENSG00000154262	ABCA6	17:69114780-69115914	0	0	0	0	0	0	0	0	0	0
ENST00000263094	ABCA7-201	ENSG00000064687	ABCA7	19:1040103-1065569	0	0.245426	0.266881	0.126348	0.262047	0.166694	0.038947	0	0	0
ENST00000433129	ABCA7-202	ENSG00000064687	ABCA7	19:1041246-1065572	0	0	0	0	0	0	0	0	0	0
ENST00000435683	ABCA7-203	ENSG00000064687	ABCA7	19:1042625-1065572	0.219294	0	0	0	0	0	0.206008	0.254899	0.28896	0.238293
ENST00000524383	ABCA7-204	ENSG00000064687	ABCA7	19:1064659-1065328	0	0	0	0	0	0	0	0	0	0
ENST00000524850	ABCA7-205	ENSG00000064687	ABCA7	19:1040120-1042391	0	0	0	0	0	0	0	0	0	0
ENST00000525073	ABCA7-206	ENSG00000064687	ABCA7	19:1056934-1065569	0	0	0	0	0	0	0.02851	0	0	0
ENST00000525238	ABCA7-207	ENSG00000064687	ABCA7	19:1040118-1042465	0	0.03554	0	0.070635	0.063934	0.000741	0	0	0	0
ENST00000525939	ABCA7-208	ENSG00000064687	ABCA7	19:1062261-1063945	0.016458	0	0.029603	0	0	0	0.071134	0	0.035585	0.031857
ENST00000526885	ABCA7-209	ENSG00000064687	ABCA7	19:1040103-1042744	0.204283	0.006796	0.298355	0.12991	0.017045	0.001642	0.060558	0.056435	0.233485	0.070494
ENST00000527496	ABCA7-210	ENSG00000064687	ABCA7	19:1041205-1042104	0.016619	0	0.073495	0.057043	0	0.114402	0.161461	0.061307	0.016438	0.037745
ENST00000529442	ABCA7-211	ENSG00000064687	ABCA7	19:1056928-1058740	0	0	0	0	0	0	0	0	0	0
ENST00000530092	ABCA7-212	ENSG00000064687	ABCA7	19:1054076-1055939	0	0	0	0	0	0	0	0	0	0
ENST00000530703	ABCA7-213	ENSG00000064687	ABCA7	19:1040116-1041682	0.002064	0	0.0023	0.039657	0.075788	0.0002	0	0.038706	0.002551	0.002407
ENST00000531467	ABCA7-214	ENSG00000064687	ABCA7	19:1041202-1042176	0	0	0	0.000507	0	0	0	0.071856	0	0
ENST00000531478	ABCA7-215	ENSG00000064687	ABCA7	19:1064052-1065572	0	0	0	0	0	0	0	0	0.059767	0
ENST00000532194	ABCA7-216	ENSG00000064687	ABCA7	19:1057040-1059263	0	0	0.104873	0.041154	0	0.025701	0.103397	0.024042	0.105868	0
ENST00000533574	ABCA7-217	ENSG00000064687	ABCA7	19:1045532-1047554	0.003142	0	0	0	0	0	0	0	0	0
ENST00000611490	ABCA7-218	ENSG00000064687	ABCA7	19:1040101-1041553	0.00408	0	0.00528	0.014079	0.058158	0	0	0.002435	0.001811	0.002299
ENST00000612569	ABCA7-219	ENSG00000064687	ABCA7	19:1062179-1065458	0	0	0	0	0	0	0	0	0	0
ENST00000269080	ABCA8-201	ENSG00000141338	ABCA8	17:68867292-68955351	0	0	0	0	0	0	0	0	0	0
ENST00000428549	ABCA8-202	ENSG00000141338	ABCA8	17:68931762-68955351	0	0	0	0	0	0	0	0	0	0
ENST00000430352	ABCA8-203	ENSG00000141338	ABCA8	17:68867292-68955392	0	0	0	0	0	0	0	0	0	0
ENST00000541225	ABCA8-204	ENSG00000141338	ABCA8	17:68886800-68955325	0	0	0	0	0	0	0	0	0	0
ENST00000585531	ABCA8-205	ENSG00000141338	ABCA8	17:68937071-68944874	0	0	0	0	0	0	0	0	0	0
ENST00000585850	ABCA8-206	ENSG00000141338	ABCA8	17:68931762-68955392	0	0	0	0	0	0	0	0	0	0
ENST00000586292	ABCA8-207	ENSG00000141338	ABCA8	17:68876680-68884597	0	0	0	0	0	0	0	0	0	0
ENST00000586539	ABCA8-208	ENSG00000141338	ABCA8	17:68867289-68955392	0.007824	0	0	0	0.004731	0	0	0.00493	0.004805	0
ENST00000587206	ABCA8-209	ENSG00000141338	ABCA8	17:68918078-68919997	0	0	0	0	0	0	0	0	0	0
ENST00000588458	ABCA8-210	ENSG00000141338	ABCA8	17:68876314-68877646	0	0	0	0	0	0	0	0	0	0
ENST00000589533	ABCA8-211	ENSG00000141338	ABCA8	17:68894045-68929115	0	0	0	0	0	0	0	0	0	0
ENST00000589980	ABCA8-212	ENSG00000141338	ABCA8	17:68880779-68882605	0	0	0	0	0.014587	0	0	0	0	0
ENST00000590359	ABCA8-213	ENSG00000141338	ABCA8	17:68894784-68903427	0	0	0	0	0	0	0	0	0	0
ENST00000591459	ABCA8-214	ENSG00000141338	ABCA8	17:68877197-68880267	0	0	0	0	0	0	0	0	0	0
ENST00000615593	ABCA8-215	ENSG00000141338	ABCA8	17:68894047-68955383	0	0	0	0	0	0	0	0	0	0
ENST00000340001	ABCA9-201	ENSG00000154258	ABCA9	17:68974488-69060927	0	0.038121	0.017117	0.020307	0.02397	0	0.029953	0.043247	0.026314	0.008781
ENST00000453985	ABCA9-202	ENSG00000154258	ABCA9	17:68974632-69060924	0	0	0	0	0	0	0	0	0	0
ENST00000460872	ABCA9-203	ENSG00000154258	ABCA9	17:68989925-68992682	0	0	0	0	0	0	0	0	0	0
ENST00000461623	ABCA9-204	ENSG00000154258	ABCA9	17:69032601-69049357	0	0	0	0	0	0	0	0.019767	0	0
ENST00000482072	ABCA9-205	ENSG00000154258	ABCA9	17:68986608-68989141	0	0	0	0	0	0	0	0	0	0
ENST00000492580	ABCA9-206	ENSG00000154258	ABCA9	17:69011825-69017772	0.099254	0	0	0	0	0	0.060921	0	0	0
ENST00000495634	ABCA9-207	ENSG00000154258	ABCA9	17:69042915-69060906	0.035726	0	0.028428	0	0	0	0	0	0	0
ENST00000585714	ABCA9-208	ENSG00000154258	ABCA9	17:69049318-69060949	0	0	0	0	0	0	0	0	0	0
ENST00000458677	ABCA9-AS1-201	ENSG00000231749	ABCA9-AS1	17:69004714-69018323	0	0	0	0	0	0	0	0	0	0
ENST00000627453	ABCA9-AS1-202	ENSG00000231749	ABCA9-AS1	17:69012346-69034926	0	0	0	0	0	0	0	0	0	0
ENST00000627596	ABCA9-AS1-203	ENSG00000231749	ABCA9-AS1	17:69012346-69022196	0	0	0	0	0	0	0	0	0	0
ENST00000627957	ABCA9-AS1-204	ENSG00000231749	ABCA9-AS1	17:69012346-69027140	0	0	0	0	0	0	0	0	0	0
ENST00000629311	ABCA9-AS1-205	ENSG00000231749	ABCA9-AS1	17:69018104-69042784	0	0	0	0	0	0	0	0	0	0
ENST00000630575	ABCA9-AS1-206	ENSG00000231749	ABCA9-AS1	17:69012346-69020806	0	0	0	0	0	0	0	0	0	0
ENST00000630625	ABCA9-AS1-207	ENSG00000231749	ABCA9-AS1	17:68944531-69012050	0	0	0	0	0	0	0	0	0	0
ENST00000265724	ABCB1-201	ENSG00000085563	ABCB1	7:87503859-87713248	0	0	0	0	0	0	0	0	0	0
ENST00000416177	ABCB1-202	ENSG00000085563	ABCB1	7:87585654-87713294	0	0	0	0	0	0	0	0	0	0
ENST00000475929	ABCB1-203	ENSG00000085563	ABCB1	7:87505902-87518963	0	0	0	0	0	0	0	0	0	0
ENST00000476862	ABCB1-204	ENSG00000085563	ABCB1	7:87600813-87713295	0	0	0	0	0	0	0	0	0	0
ENST00000482527	ABCB1-205	ENSG00000085563	ABCB1	7:87545949-87550158	0	0.026089	0	0.10848	0	0	0	0	0	0
ENST00000483831	ABCB1-206	ENSG00000085563	ABCB1	7:87516509-87521119	0.062233	0	0	0	0	0	0	0.075129	0.032298	0
ENST00000488737	ABCB1-207	ENSG00000085563	ABCB1	7:87503864-87531697	0	0	0	0	0	0	0	0	0	0
ENST00000491360	ABCB1-208	ENSG00000085563	ABCB1	7:87504156-87506141	0.175732	0	0.057521	0.067469	0.090827	0	0.164542	0.225821	0.067827	0.152197
ENST00000496821	ABCB1-209	ENSG00000085563	ABCB1	7:87515228-87537062	0	0	0	0	0	0	0	0	0	0
ENST00000543898	ABCB1-210	ENSG00000085563	ABCB1	7:87503863-87713323	0	0	0	0	0	0	0	0	0	0
ENST00000622132	ABCB1-211	ENSG00000085563	ABCB1	7:87503633-87601073	0.157696	0.067863	0.109175	0.039787	0.066454	0.0995	0.09646	0.069164	0.097401	0.069281
ENST00000344517	ABCB10-201	ENSG00000135776	ABCB10	1:229516582-229558707	18.6337	15.9445	17.8388	16.4085	17.0743	18.7803	18.712	17.8987	16.3302	19.6099
ENST00000486755	ABCB10-202	ENSG00000135776	ABCB10	1:229526062-229531902	0.095729	0.104139	0.101359	0.190736	0.142839	0.174043	0.183494	0.001894	0.164787	0.021972
ENST00000498158	ABCB10-203	ENSG00000135776	ABCB10	1:229517797-229519103	0.087761	0.092916	0.261257	0.142854	0.146178	0.099369	0.089226	0.148611	0.108434	0.051778
ENST00000614297	ABCB10P1-201	ENSG00000274099	ABCB10P1	15:23179869-23182049	0.028018	0.019307	0.088283	0.038188	0.018364	0.013588	0.077626	0.033794	0.002289	0.003166
ENST00000561950	ABCB10P3-201	ENSG00000261524	ABCB10P3	15:28402868-28405033	0.028212	0.019441	0.088894	0.038453	0.018491	0.006219	0.077971	0.034028	0.002305	0.02904
ENST00000566803	ABCB10P4-201	ENSG00000260053	ABCB10P4	15:28506625-28508808	0.019219	0.015851	0.076853	0.023352	0.00861	0.002467	0.030826	0.025984	0.002286	0
ENST00000439188	ABCB11-201	ENSG00000073734	ABCB11	2:168923383-168972032	0	0	0	0	0	0	0	0	0	0
ENST00000478354	ABCB11-202	ENSG00000073734	ABCB11	2:168969523-168970591	0	0	0	0	0	0	0	0	0	0
ENST00000647920	ABCB11-203	ENSG00000073734	ABCB11	2:168932465-168935406	0	0	0	0	0	0	0	0	0	0
ENST00000648875	ABCB11-204	ENSG00000073734	ABCB11	2:168915498-168927234	0	0	0	0	0	0	0	0	0	0
ENST00000649448	ABCB11-205	ENSG00000073734	ABCB11	2:168922982-168970170	0	0	0	0	0	0	0	0	0	0
ENST00000650372	ABCB11-206	ENSG00000073734	ABCB11	2:168920781-169031324	0	0	0	0	0	0	0	0	0	0
ENST00000265723	ABCB4-201	ENSG00000005471	ABCB4	7:87402049-87475739	0	0	0	0	0.01836	0	0	0	0	0
ENST00000358400	ABCB4-202	ENSG00000005471	ABCB4	7:87402045-87475703	0	0	0	0	0	0	0	0	0	0
ENST00000359206	ABCB4-203	ENSG00000005471	ABCB4	7:87402059-87475848	0	0	0	0	0	0	0	0	0	0
ENST00000417608	ABCB4-204	ENSG00000005471	ABCB4	7:87462861-87480435	0	0	0	0	0	0	0	0	0	0
ENST00000440025	ABCB4-205	ENSG00000005471	ABCB4	7:87401697-87403201	0	0	0	0	0	0	0	0	0	0
ENST00000453593	ABCB4-206	ENSG00000005471	ABCB4	7:87402096-87475465	0	0	0	0	0	0	0	0	0	0
ENST00000467079	ABCB4-207	ENSG00000005471	ABCB4	7:87405920-87408234	0	0	0	0	0.026873	0	0	0	0	0
ENST00000467983	ABCB4-208	ENSG00000005471	ABCB4	7:87402134-87403379	0	0	0	0	0	0	0	0.034773	0	0
ENST00000469770	ABCB4-209	ENSG00000005471	ABCB4	7:87423575-87431500	0	0	0	0	0	0	0	0	0	0
ENST00000473795	ABCB4-210	ENSG00000005471	ABCB4	7:87452372-87475472	0	0	0	0	0	0	0	0	0	0
ENST00000643670	ABCB4-211	ENSG00000005471	ABCB4	7:87423849-87475408	0	0	0	0	0	0	0	0	0	0
ENST00000644106	ABCB4-212	ENSG00000005471	ABCB4	7:87426822-87475658	0	0	0	0	0	0	0	0	0	0
ENST00000649586	ABCB4-213	ENSG00000005471	ABCB4	7:87401699-87475659	0.017926	0.017715	0	0.006051	0	0	0.007311	0.017554	0.019344	0.00623
ENST00000258738	ABCB5-201	ENSG00000004846	ABCB5	7:20647422-20755624	0	0.01024	0.008282	0	0	0	0	0	0	0
ENST00000404938	ABCB5-202	ENSG00000004846	ABCB5	7:20615207-20757009	0	0	0	0	0	0	0.005335	0	0	0
ENST00000406935	ABCB5-203	ENSG00000004846	ABCB5	7:20647343-20667323	0	0	0	0	0	0	0	0	0	0
ENST00000441315	ABCB5-204	ENSG00000004846	ABCB5	7:20723094-20777038	0	0	0	0	0	0	0	0	0	0
ENST00000443026	ABCB5-205	ENSG00000004846	ABCB5	7:20647343-20660394	0	0.039998	0	0	0	0	0	0	0	0
ENST00000477094	ABCB5-206	ENSG00000004846	ABCB5	7:20647330-20651696	0	0	0	0	0	0	0	0	0	0
ENST00000265316	ABCB6-201	ENSG00000115657	ABCB6	2:219209772-219218958	0.8203	1.343	1.50986	0.781933	1.18081	0.30426	0.951847	0.860929	1.12473	1.04751
ENST00000295750	ABCB6-202	ENSG00000115657	ABCB6	2:219209772-219218994	0	0	0	0	0	0	0	0	1.00927	0
ENST00000417678	ABCB6-203	ENSG00000115657	ABCB6	2:219214168-219218426	0	0	0	0	0	0	0.08545	0.045638	0	0
ENST00000443805	ABCB6-204	ENSG00000115657	ABCB6	2:219209776-219211038	0	0	0	0	0	0	0	0	0	0.450632
ENST00000448398	ABCB6-205	ENSG00000115657	ABCB6	2:219213240-219218476	0	0	0	0	0.024019	0	0	0	0	0
ENST00000452545	ABCB6-206	ENSG00000115657	ABCB6	2:219215029-219218190	0	0	0	0	0	0	0.125157	0	0	0
ENST00000485773	ABCB6-207	ENSG00000115657	ABCB6	2:219209772-219211108	0.18277	0.277411	0.328957	0.201444	0.36002	0.161251	0.326893	0.027647	0.1797	0.300968
ENST00000487380	ABCB6-208	ENSG00000115657	ABCB6	2:219209772-219211039	0.127826	0.214948	0.055175	0.370441	0.156295	0.398378	0.209068	0.172033	0.279838	0.048314
ENST00000492543	ABCB6-209	ENSG00000115657	ABCB6	2:219210711-219213420	0.003914	0.002755	0.189972	0.14975	0.090393	0.039616	0.223301	0.16824	0.003128	0.020303
ENST00000492953	ABCB6-210	ENSG00000115657	ABCB6	2:219214141-219216288	0.18369	0.302163	0.201797	0.298019	0.16248	0.271583	0.088622	0.145813	0.012851	0.119699
ENST00000494639	ABCB6-211	ENSG00000115657	ABCB6	2:219213602-219214683	0.157431	0.283587	0.092664	0.112351	0.056288	0.11056	0.124917	0.077872	0.251288	0.684927
ENST00000496984	ABCB6-212	ENSG00000115657	ABCB6	2:219213898-219215437	0.000578	0.108916	0.000876	0.03407	0.032478	0.003491	0.003566	0.000309	0.11013	0.069577
ENST00000497882	ABCB6-213	ENSG00000115657	ABCB6	2:219209772-219215885	0.507554	0.561275	0.753262	0.213637	0.278325	0.526006	0.478578	0.584481	0.268476	0.224885
ENST00000253577	ABCB7-201	ENSG00000131269	ABCB7	X:75051048-75156283	8.01207	6.93684	6.51348	5.97054	5.74274	7.69644	7.62326	8.57784	7.15333	7.26129
ENST00000339447	ABCB7-202	ENSG00000131269	ABCB7	X:75053282-75156279	0	0	0	0	0.074361	0	0	0	0.079335	0
ENST00000373394	ABCB7-203	ENSG00000131269	ABCB7	X:75053284-75156280	2.2269	1.06304	1.71633	1.34781	1.29098	2.63508	2.04564	3.34089	0.899221	1.02842
ENST00000469368	ABCB7-204	ENSG00000131269	ABCB7	X:75069056-75071581	0.079088	0.037532	0.093683	0.147372	0.180149	0.199909	0.246969	0.337718	0.089413	0.108498
ENST00000490858	ABCB7-205	ENSG00000131269	ABCB7	X:75053464-75062627	0.941649	0.340872	1.1033	0.814394	0.458067	0.749607	1.08927	1.01526	0.095428	1.03082
ENST00000526404	ABCB7-206	ENSG00000131269	ABCB7	X:75076632-75156732	0	0	0	0	0	0	0	0	0.213812	0
ENST00000529949	ABCB7-207	ENSG00000131269	ABCB7	X:75053445-75156282	0.207345	0.33042	0.368098	0.093872	0.257662	0.258129	0.094325	0	0.104499	0.084207
ENST00000534524	ABCB7-208	ENSG00000131269	ABCB7	X:75075486-75156286	0.363253	0.266267	0.24836	0.240401	0.244565	0.318134	0.315872	0.238312	0	0.203062
ENST00000534570	ABCB7-209	ENSG00000131269	ABCB7	X:75065208-75073902	0.044007	0.047247	0	0	0.056005	0.017654	0.012361	0.072737	0	0.012836
ENST00000620875	ABCB7-210	ENSG00000131269	ABCB7	X:75053370-75156272	0	0	0	0	0.642416	0	0	0	0.798886	0
ENST00000643632	ABCB7-211	ENSG00000131269	ABCB7	X:75076640-75156282	0.01258	0.309178	0	0.367628	0.619245	0.299032	0.038736	0.918504	0	0.042267
ENST00000644766	ABCB7-212	ENSG00000131269	ABCB7	X:75053280-75156286	0	0.003584	0	0	0.002159	0.002854	0	0	0.177588	0
ENST00000645829	ABCB7-213	ENSG00000131269	ABCB7	X:75053293-75156282	0	0	0	0	0	0	0	0	0	0
ENST00000663420	ABCB7-214	ENSG00000131269	ABCB7	X:75053443-75156064	0.008786	0.045378	0.016868	0.011702	0.003652	0.009222	0	0.008376	0.004085	0.01334
ENST00000666534	ABCB7-215	ENSG00000131269	ABCB7	X:75051636-75156022	0.000649	0	0	0.000692	0	0.000664	0.000538	0	0	0
ENST00000669388	ABCB7-216	ENSG00000131269	ABCB7	X:75063016-75156133	0.019743	1.00231	0.009536	0.010719	0.036409	0.007449	0.020813	0.034717	0.304421	0.290719
ENST00000669573	ABCB7-217	ENSG00000131269	ABCB7	X:75053082-75156279	0	0	0	0	0	0	0	0	0	0
ENST00000297504	ABCB8-201	ENSG00000197150	ABCB8	7:151028450-151045562	0	0.391906	0.442789	0	0	0	0	0.203831	0	0
ENST00000358849	ABCB8-202	ENSG00000197150	ABCB8	7:151028423-151047782	0.737638	0.915475	0.594379	0.297395	1.00497	0.036609	0.384204	0.058185	0.101192	0.204658
ENST00000461373	ABCB8-203	ENSG00000197150	ABCB8	7:151028423-151033842	0	0	0.062018	0	0	0	0	0	0	0
ENST00000462605	ABCB8-204	ENSG00000197150	ABCB8	7:151028450-151033242	0.089459	0.045294	0	0.023063	0.024428	0	0	0	0	0
ENST00000466514	ABCB8-205	ENSG00000197150	ABCB8	7:151028450-151045562	0	0.524467	0	0.056235	0.598754	0.703332	0.076025	0.770105	0.934519	0
ENST00000466956	ABCB8-206	ENSG00000197150	ABCB8	7:151028450-151034599	0	0	0.000788	0.0222	0.045965	0.024084	0.000563	0.035482	0	0.042443
ENST00000469410	ABCB8-207	ENSG00000197150	ABCB8	7:151028657-151033060	0	0	0	0	0	0	0	0	0	0
ENST00000470645	ABCB8-208	ENSG00000197150	ABCB8	7:151028450-151042030	0.000147	0.022234	0.015997	0.000126	0.034739	0.002677	0.002703	0.000265	0.012039	0.101629
ENST00000471796	ABCB8-209	ENSG00000197150	ABCB8	7:151028450-151033034	0	0.015561	0	0	0	0	0.045584	0	0	0
ENST00000472698	ABCB8-210	ENSG00000197150	ABCB8	7:151028473-151031626	0.091952	0.027699	0.092349	0.090179	0.097476	0	0	0.084614	0.116725	0.026715
ENST00000477092	ABCB8-211	ENSG00000197150	ABCB8	7:151028467-151037570	0.894484	0.008817	0.950947	2.05865	0.024025	1.7859	2.09668	2.71634	2.0376	1.8413
ENST00000477719	ABCB8-212	ENSG00000197150	ABCB8	7:151028464-151037524	0	0	0	0	0	0.079385	0	0.146753	0.182312	0.019333
ENST00000482309	ABCB8-213	ENSG00000197150	ABCB8	7:151028426-151045409	0.040328	0.009823	0	0	0.000404	0.001638	0.001531	0.001249	0.035792	0.055758
ENST00000482899	ABCB8-214	ENSG00000197150	ABCB8	7:151037688-151045562	0.045073	0.031703	0.138245	0.502301	0.132295	0.259301	0.033436	0.218691	0.024004	0.306505
ENST00000488370	ABCB8-215	ENSG00000197150	ABCB8	7:151028476-151033698	0.037359	0.000118	0	0.000113	0.00074	0	0	0	0.042375	0
ENST00000488551	ABCB8-216	ENSG00000197150	ABCB8	7:151028476-151034547	0	0	0	0	0	0	0	0	0	0
ENST00000488826	ABCB8-217	ENSG00000197150	ABCB8	7:151028437-151033750	0.046204	0.000442	0.101532	0.013717	0.031853	0.09516	0.024901	0.011296	0	0.085359
ENST00000489192	ABCB8-218	ENSG00000197150	ABCB8	7:151028438-151034551	0	0	0	0	0.024322	0	0.014429	0	0	0
ENST00000491920	ABCB8-219	ENSG00000197150	ABCB8	7:151035619-151037586	0.16624	0.212841	0.282457	0.150767	0	0.262033	0	0.35067	0.242429	0.096853
ENST00000493338	ABCB8-220	ENSG00000197150	ABCB8	7:151032930-151034597	0	0	0	0	0.04511	0	0	0	0	0
ENST00000498578	ABCB8-221	ENSG00000197150	ABCB8	7:151028462-151045563	0	0	0	0	0	0	0	0	0	0
ENST00000542328	ABCB8-222	ENSG00000197150	ABCB8	7:151028422-151047782	0.098869	0.089761	0.002187	0	0.10842	0.004923	0.356043	0.004166	0.080253	0.067421
ENST00000280560	ABCB9-201	ENSG00000150967	ABCB9	12:122928992-122966463	0.358374	1.54182	0.030766	0.003862	0.104368	0.540512	0.009847	0.290751	0.274867	1.05358
ENST00000344275	ABCB9-202	ENSG00000150967	ABCB9	12:122920951-122966460	0.031874	0	0	0	0	0	0	0	0	0.026938
ENST00000346530	ABCB9-203	ENSG00000150967	ABCB9	12:122928994-122966509	0.43835	0	0.080667	0.518206	0	0	0.136771	0.356561	0.319578	0.252753
ENST00000392439	ABCB9-204	ENSG00000150967	ABCB9	12:122928999-122975205	0	0	0	0	0	0	0	0	0	0
ENST00000426173	ABCB9-205	ENSG00000150967	ABCB9	12:122931326-122959787	0	0.019079	0.014966	0	0	0.004343	0	0	0	0
ENST00000442028	ABCB9-206	ENSG00000150967	ABCB9	12:122929000-122975205	0.018678	0.095427	0.023489	0.049142	0.039712	0.012765	0.037773	0.116482	0.014554	0.030469
ENST00000442833	ABCB9-207	ENSG00000150967	ABCB9	12:122924525-122966460	0.002136	0	0	0.066315	0	0	0.096977	0.220502	0	0.007334
ENST00000536976	ABCB9-208	ENSG00000150967	ABCB9	12:122944391-122951005	0	0.035372	0.010657	0.054016	0.163253	0.014141	0.05344	0.003198	0.068282	0.013844
ENST00000537276	ABCB9-209	ENSG00000150967	ABCB9	12:122931641-122966402	0.106856	0	0.121543	0.102465	0	0.144286	0	0.110031	0.116972	0.038543
ENST00000538895	ABCB9-210	ENSG00000150967	ABCB9	12:122939449-122960260	0.181827	0.127335	0.1515	0.055853	0.37883	0.053512	0.040931	0.153404	0.235194	0.063053
ENST00000540285	ABCB9-211	ENSG00000150967	ABCB9	12:122928994-122966500	0.383591	0	0.945785	0.309593	0.616783	0.417914	1.1738	0.246573	0.437943	0
ENST00000540971	ABCB9-212	ENSG00000150967	ABCB9	12:122940946-122949312	0.015097	0.01409	0.080833	0.025824	0.076231	0.135389	0.061053	0.083913	0.08442	0.050283
ENST00000541424	ABCB9-213	ENSG00000150967	ABCB9	12:122946176-122953084	0.067329	0.028424	0.121203	0.036761	0.052964	0.084276	0	0.064783	0.071532	0.070167
ENST00000541983	ABCB9-214	ENSG00000150967	ABCB9	12:122940126-122944702	0	0	0	0.002295	0	0	0	0	0	0
ENST00000542448	ABCB9-215	ENSG00000150967	ABCB9	12:122935273-122946477	0.568633	0.005016	0.137992	0.312187	0.080981	0.169932	0.504471	0.07202	0.298764	0.031975
ENST00000542678	ABCB9-216	ENSG00000150967	ABCB9	12:122929000-122981649	0.121128	0.161383	0.067762	0.129115	0.148976	0.099986	0.088464	0.109838	0.125117	0.121296
ENST00000543935	ABCB9-217	ENSG00000150967	ABCB9	12:122960039-122974682	0	0	0	0	0	0	0	0	0.040817	0
ENST00000545373	ABCB9-218	ENSG00000150967	ABCB9	12:122940207-122944672	0.006021	0.002647	0.010033	0.079565	0.00877	0.002071	0.048125	0.049861	0.003063	0.051716
ENST00000546077	ABCB9-219	ENSG00000150967	ABCB9	12:122944395-122948571	0.101369	0.216114	0.109218	0.13225	0.089207	0.22373	0.177049	0.043213	0.115681	0.095911
ENST00000546289	ABCB9-220	ENSG00000150967	ABCB9	12:122930011-122944675	0.027916	0	0.039356	0.056419	0.035266	0.012898	0.066961	0.065668	0.054618	5.1e-05
ENST00000622723	ABCB9-221	ENSG00000150967	ABCB9	12:122972866-122973233	0.062153	0.081409	0.066535	0	0.095933	0	0.081971	0.084114	0.035475	0.004818
TCONS_00081295	ABCB9-OT1	ENSG00000150967	ABCB9	12:122980480-122982909	0.354683	1.29896	0.276625	1.77588	0.345145	1.04298	0.811937	1.5844	0	0.887853
ENST00000399408	ABCC1-201	ENSG00000103222	ABCC1	16:15949577-16143074	0	0	0.000905	0.014743	0.009611	0	0.001055	0	0.000689	0.769803
ENST00000399410	ABCC1-202	ENSG00000103222	ABCC1	16:15949616-16143053	4.91415	4.85164	7.22164	3.78527	4.59312	4.07765	5.1661	4.53858	5.70822	4.66194
ENST00000572053	ABCC1-203	ENSG00000103222	ABCC1	16:16102683-16115069	0.02011	0.044654	0.035762	0.046327	0.033152	0.006902	0.021859	0.009619	0.051661	0.040095
ENST00000572882	ABCC1-204	ENSG00000103222	ABCC1	16:16009856-16141525	0	0	0	0	0	0	0	0	0	0.015421
ENST00000574224	ABCC1-205	ENSG00000103222	ABCC1	16:16014540-16056561	0.056079	0.017741	0.211026	0.019031	0.027766	0.12855	0.033786	0.040812	0.188429	0.414179
ENST00000574761	ABCC1-206	ENSG00000103222	ABCC1	16:16106526-16122103	0.488585	0.241882	0.129189	0.661592	0.412911	1.02463	0.501488	1.10907	0.525309	0.634256
ENST00000575422	ABCC1-207	ENSG00000103222	ABCC1	16:16076174-16111461	0.006188	0.155441	0.002654	0.14439	0.00248	0.022585	0.001813	0.155076	0.142844	0.003766
ENST00000576557	ABCC1-208	ENSG00000103222	ABCC1	16:16097992-16106868	0	0	0	0	0.052388	0.059649	0	0	0.033956	0.040649
ENST00000244533	ABCC10-201	ENSG00000124574	ABCC10	6:43431751-43450425	0.212104	0.129814	0.542904	0.202132	0.137307	0.026125	0.179156	0.022113	0.186421	0.012131
ENST00000372512	ABCC10-202	ENSG00000124574	ABCC10	6:43445100-43447437	0	0	0	0	0	0	0	0	0	0.058515
ENST00000372515	ABCC10-203	ENSG00000124574	ABCC10	6:43427366-43441897	0	0	0	0	0	0	0	0	0	0
ENST00000372530	ABCC10-204	ENSG00000124574	ABCC10	6:43427541-43450427	0.406693	0.633175	0.580802	0.688062	0.688871	0.222271	0.727137	0.612577	0.988471	0.90419
ENST00000437104	ABCC10-205	ENSG00000124574	ABCC10	6:43446855-43447862	0.015704	0.056088	0.106921	0.050662	0.082582	0.056088	0.102775	0.017472	0.008775	0.111018
ENST00000443426	ABCC10-206	ENSG00000124574	ABCC10	6:43427856-43435156	0.198668	0.095721	0.171162	0.108278	0.24282	0.468942	0.236287	0.076105	0.276225	0.140051
ENST00000463024	ABCC10-207	ENSG00000124574	ABCC10	6:43435798-43450426	0.130665	0.190931	0.438793	0.275658	0.21229	0.18842	0.104377	0.135475	0.240454	0.22853
ENST00000469856	ABCC10-208	ENSG00000124574	ABCC10	6:43438711-43442061	0.081669	0.067229	0.09794	0.250715	0.123296	0.036821	0.271212	0.017205	0.092482	0.078122
ENST00000502549	ABCC10-209	ENSG00000124574	ABCC10	6:43427548-43432176	0.436369	0.213907	0.096633	0.261265	0	0.500507	0.205607	0.348061	0.299598	0.435798
ENST00000505344	ABCC10-210	ENSG00000124574	ABCC10	6:43447993-43450422	0.017365	0.030748	0	0.033893	0.014965	0	0.027405	0.018787	0.005334	0.013515
ENST00000353782	ABCC11-201	ENSG00000121270	ABCC11	16:48166910-48235177	0	0	0	0.005676	0.00229	0.002221	0.001076	0	0.001043	0
ENST00000356608	ABCC11-202	ENSG00000121270	ABCC11	16:48166910-48247394	0	0	0	0	0	0	0	0	0	0
ENST00000394747	ABCC11-203	ENSG00000121270	ABCC11	16:48166911-48232271	0.028296	0.02411	0.006569	0.020985	0	0.0221	0.012881	0	0.017156	0
ENST00000394748	ABCC11-204	ENSG00000121270	ABCC11	16:48166911-48235177	0	0	0	0	0	0	0	0	0	0
ENST00000565329	ABCC11-205	ENSG00000121270	ABCC11	16:48166910-48187390	0	0	0	0	0	0	0	0	0	0
ENST00000565487	ABCC11-206	ENSG00000121270	ABCC11	16:48215232-48223707	0	0	0	0	0	0	0	0	0	0
ENST00000567385	ABCC11-207	ENSG00000121270	ABCC11	16:48209353-48244588	0.361859	0.436771	0.432861	0.001523	0.009349	0.218247	0	0.322728	0	0.332362
ENST00000569172	ABCC11-208	ENSG00000121270	ABCC11	16:48187390-48198250	0	0	0	0	0	0	0	0	0	0
ENST00000569991	ABCC11-209	ENSG00000121270	ABCC11	16:48224348-48247568	0	0	0	0	0	0	0	0	0	0
ENST00000311303	ABCC12-201	ENSG00000140798	ABCC12	16:48082973-48146770	0	0	0	0	0	0	0	0	0	0
ENST00000497206	ABCC12-202	ENSG00000140798	ABCC12	16:48083696-48146430	0	0	0	0	0	0	0	0	0	0
ENST00000526251	ABCC12-203	ENSG00000140798	ABCC12	16:48087166-48091238	0	0	0	0	0	0	0	0	0	0
ENST00000527640	ABCC12-204	ENSG00000140798	ABCC12	16:48141311-48155993	0	0	0	0	0	0	0	0	0	0
ENST00000528693	ABCC12-205	ENSG00000140798	ABCC12	16:48121240-48155993	0	0	0	0	0	0	0	0	0	0
ENST00000529084	ABCC12-206	ENSG00000140798	ABCC12	16:48083347-48156018	0	0	0	0	0	0	0	0	0	0
ENST00000529504	ABCC12-207	ENSG00000140798	ABCC12	16:48083696-48146430	0	0	0	0	0	0	0	0	0	0
ENST00000532355	ABCC12-208	ENSG00000140798	ABCC12	16:48084055-48086640	0	0	0	0	0	0	0	0	0	0
ENST00000532494	ABCC12-209	ENSG00000140798	ABCC12	16:48083696-48146430	0	0	0	0	0	0	0	0	0	0
ENST00000533185	ABCC12-210	ENSG00000140798	ABCC12	16:48111448-48115433	0	0	0	0	0	0	0	0	0	0
ENST00000533639	ABCC12-211	ENSG00000140798	ABCC12	16:48133769-48155993	0	0	0	0	0	0	0	0	0	0
ENST00000534418	ABCC12-212	ENSG00000140798	ABCC12	16:48083347-48146650	0	0	0	0	0	0	0	0	0	0
ENST00000649885	ABCC12-213	ENSG00000140798	ABCC12	16:48081006-48091207	0	0	0	0	0	0	0	0	0	0
ENST00000429114	ABCC13-201	ENSG00000243064	ABCC13	21:14236206-14279657	0	0	0	0	0	0	0	0	0	0
ENST00000463099	ABCC13-202	ENSG00000243064	ABCC13	21:14274092-14362754	0	0	0	0	0	0	0	0	0	0
ENST00000467409	ABCC13-203	ENSG00000243064	ABCC13	21:14273891-14301386	0	0	0	0	0	0	0	0	0	0
ENST00000471902	ABCC13-204	ENSG00000243064	ABCC13	21:14273936-14291399	0	0	0	0	0	0	0	0	0	0
ENST00000481582	ABCC13-205	ENSG00000243064	ABCC13	21:14273880-14299685	0	0	0	0	0	0	0	0	0	0
ENST00000482980	ABCC13-206	ENSG00000243064	ABCC13	21:14273799-14338017	0	0	0	0	0	0	0	0	0	0
ENST00000370434	ABCC2-201	ENSG00000023839	ABCC2	10:99782763-99798096	0.243658	0.021207	0.189496	0.064727	0.20942	0	0.181366	0.095715	0.210296	0.281776
ENST00000496621	ABCC2-202	ENSG00000023839	ABCC2	10:99792289-99794623	0.007761	0	0.024569	0.031397	0.006283	0	0.072352	0.047474	0.02699	0.181856
ENST00000647814	ABCC2-203	ENSG00000023839	ABCC2	10:99782640-99852594	0.591576	0.497595	0.710374	0.368184	0.586219	0.388472	0.618579	0.511869	0.555389	0.448978
ENST00000647836	ABCC2-204	ENSG00000023839	ABCC2	10:99782640-99796692	0	0	0	0	0	0	0	0	0	0
ENST00000648324	ABCC2-205	ENSG00000023839	ABCC2	10:99782705-99799215	0.05126	0.033738	0.021249	0	0.045754	0.043021	0.019738	0.048987	0.048008	0
ENST00000648523	ABCC2-206	ENSG00000023839	ABCC2	10:99845749-99852044	0.115445	0	0.030089	0	0	0	0	0.030275	0	0.010989
ENST00000648689	ABCC2-207	ENSG00000023839	ABCC2	10:99782640-99794348	0.04347	0.421805	0.038802	0.014258	0.074542	0.305942	0.071639	0.026208	0.012982	0.057956
ENST00000649459	ABCC2-208	ENSG00000023839	ABCC2	10:99843710-99850713	0.099259	0.130137	0.080177	0.052005	0.049847	0.107034	0.051433	0.095794	0.06598	0.087296
ENST00000649493	ABCC2-209	ENSG00000023839	ABCC2	10:99782803-99799220	0	0	0	0	0.056733	0	0	0.118513	0	0
ENST00000649932	ABCC2-210	ENSG00000023839	ABCC2	10:99782705-99799220	0	0	0	0	0	0	0.017863	0	0	0
ENST00000285238	ABCC3-201	ENSG00000108846	ABCC3	17:50634881-50692253	0.853453	1.66587	1.60196	1.49647	1.03248	1.12426	1.49364	1.76702	2.06922	1.23638
ENST00000427699	ABCC3-202	ENSG00000108846	ABCC3	17:50634857-50667923	0.142649	0.484609	0.628313	0.463659	0.438644	0.284023	0.109366	0.228918	0.445346	0.371318
ENST00000502426	ABCC3-203	ENSG00000108846	ABCC3	17:50634901-50691702	0	0.728272	0.895062	0.02761	0.803716	0.597967	0.784962	0.915991	0.863212	0.842556
ENST00000503304	ABCC3-204	ENSG00000108846	ABCC3	17:50668430-50673120	0	0.20151	0.195032	0	0	0	0	0	0	0
ENST00000503337	ABCC3-205	ENSG00000108846	ABCC3	17:50678899-50691699	0.374744	0.889827	1.03801	0.813325	0.335282	0.192984	0.819684	0.264897	0.265581	0.239791
ENST00000504586	ABCC3-206	ENSG00000108846	ABCC3	17:50687413-50688475	0.176477	0	0.088211	0.07257	0.240541	0.111742	0.349286	0.23211	0.031322	0.122445
ENST00000505699	ABCC3-207	ENSG00000108846	ABCC3	17:50634901-50691702	2.17398	0.705142	0.738602	0	0.785514	0.613178	0.72782	0.846753	0.639832	0.733702
ENST00000506464	ABCC3-208	ENSG00000108846	ABCC3	17:50673025-50675774	0	0	0	0	0	0	0	0	0.767365	0
ENST00000508929	ABCC3-209	ENSG00000108846	ABCC3	17:50687309-50691244	0.409146	0.214999	0.090856	0.081686	0.193509	0.203952	0.014179	0.081858	0.440257	0.220677
ENST00000510633	ABCC3-210	ENSG00000108846	ABCC3	17:50672972-50676090	0	0.231492	0	0.039724	0.005197	0.014676	0.019096	0	0	0.077532
ENST00000510891	ABCC3-211	ENSG00000108846	ABCC3	17:50674216-50676289	0	0	0	0	0	0	0.061154	0	0	0.028518
ENST00000513511	ABCC3-212	ENSG00000108846	ABCC3	17:50634814-50659368	0.188504	0.482181	0.126108	0.308512	0.305915	0.073451	0.170357	0.092077	0.327135	0.35671
ENST00000513589	ABCC3-213	ENSG00000108846	ABCC3	17:50662152-50667594	0.012126	0	0.021551	0.027338	0.034324	0.035016	0.024064	0	0	0
ENST00000513745	ABCC3-214	ENSG00000108846	ABCC3	17:50673615-50678102	0	0	0	0	0	0	0	0	0	0
ENST00000515070	ABCC3-215	ENSG00000108846	ABCC3	17:50663743-50664353	0.10818	0.064714	0.083752	0.004925	0.123542	0.093193	0.013696	0.099537	0.080613	0.064035
ENST00000515585	ABCC3-216	ENSG00000108846	ABCC3	17:50658143-50663855	0.009702	0.03653	0.0138	0.064916	0.171091	0.048431	0.085194	0.209532	0.057817	0.128081
ENST00000515707	ABCC3-217	ENSG00000108846	ABCC3	17:50634777-50635915	0	0.627007	0.717277	0.315645	0.679136	0.424154	0.586001	0.406044	0.44805	0
ENST00000571855	ABCC3-218	ENSG00000108846	ABCC3	17:50663160-50664721	0.155675	0.206953	0.138566	0.068699	0.147882	0.171783	0.15805	0.263778	0.113581	0.088177
TCONS_00133334	ABCC3-OT1	ENSG00000108846	ABCC3	17:50634777-50637169	0.541417	0.016637	0	0	0	0.006864	0	0	0	0.600644
ENST00000467685	ABCC4-201	ENSG00000125257	ABCC4	13:95074247-95075710	0.039084	0.056532	0.055087	0.010206	0.061837	0.00958	0.057572	0.110513	0.021389	0.011264
ENST00000471041	ABCC4-202	ENSG00000125257	ABCC4	13:95021676-95053933	0.062032	0.008422	0.022249	0.127014	0.032943	0.113471	0.152199	0.022852	0.05538	0.016366
ENST00000474158	ABCC4-203	ENSG00000125257	ABCC4	13:95071730-95073527	0.097168	0.046495	0.046136	0.068919	0.042093	0.150645	0.067282	0.055522	0.099379	0.110169
ENST00000484109	ABCC4-204	ENSG00000125257	ABCC4	13:95043320-95044329	0.057007	0.10685	0.029116	0.511424	0.238127	0.016665	0.210753	0.281241	0.327764	0.255474
ENST00000536256	ABCC4-205	ENSG00000125257	ABCC4	13:95095769-95301433	0.005775	0.003374	0.067524	0.037159	0.004367	0	0.039742	0.002916	0.048884	0
ENST00000629385	ABCC4-206	ENSG00000125257	ABCC4	13:95095944-95301446	0.302152	0.409327	2.13566	0	0.405578	0	0	3.80955	0.429826	0.361758
ENST00000642524	ABCC4-207	ENSG00000125257	ABCC4	13:95166223-95301335	0.00748	0.007593	0.01922	0.004347	0.014498	0	0	0	0.007084	0.026354
ENST00000643051	ABCC4-208	ENSG00000125257	ABCC4	13:95019857-95301475	15.6453	4.73789	7.83132	7.82654	8.04707	7.69012	14.6754	10.5582	3.45354	9.35631
ENST00000643556	ABCC4-209	ENSG00000125257	ABCC4	13:95095797-95301302	0.133331	0.029198	0.500357	0	0.078183	0.04224	0	0.004637	0.10598	0.112818
ENST00000643816	ABCC4-210	ENSG00000125257	ABCC4	13:95075041-95301444	0.489377	0.37804	2.56829	0.374859	0.437826	0.448072	0.422984	0.732183	0.29647	0.41495
ENST00000643842	ABCC4-211	ENSG00000125257	ABCC4	13:95019857-95301451	0	10.8751	0	1.2264	0	0.490947	0	0	13.0109	0
ENST00000644471	ABCC4-212	ENSG00000125257	ABCC4	13:95170222-95301410	0.516785	0.580494	1.54462	0.341244	0.333333	0.491922	0.361823	2.70414	0.325625	0.805559
ENST00000644880	ABCC4-213	ENSG00000125257	ABCC4	13:95073270-95148960	0.003782	0	0.005114	0	0.008421	0	0	0.021153	0	0
ENST00000645237	ABCC4-214	ENSG00000125257	ABCC4	13:95019835-95301451	2.96971	0.128488	5.63382	4.46673	8.78956	7.92182	3.32273	6.40065	0.291871	7.19422
ENST00000645532	ABCC4-215	ENSG00000125257	ABCC4	13:95166223-95301335	0	0	0	0	0	0	0	0	0	0
ENST00000646439	ABCC4-216	ENSG00000125257	ABCC4	13:95021554-95301319	0.120516	0.096162	1.94206	0.147628	0.135406	0.279667	0.245761	0	0.177854	0.094041
ENST00000265586	ABCC5-201	ENSG00000114770	ABCC5	3:183919938-184017939	0.312822	0.022481	0.802191	0.01051	0.01166	1.11741	0.200578	0	0.015955	1.47004
ENST00000334444	ABCC5-202	ENSG00000114770	ABCC5	3:183919934-184017884	2.26854	2.207	2.36484	1.3546	1.77058	0.790069	2.49486	2.9452	2.69833	0.882713
ENST00000382494	ABCC5-203	ENSG00000114770	ABCC5	3:183983753-184017889	0.563065	0.87721	1.05468	0.216331	0.39549	0.571823	0.709421	0.867481	0.760084	0.940383
ENST00000392579	ABCC5-204	ENSG00000114770	ABCC5	3:183983753-184017889	0	0	0.113842	0.158902	0.158708	0	0	0	0	0.292711
ENST00000427120	ABCC5-205	ENSG00000114770	ABCC5	3:183983753-184017863	0.891662	0.535015	0.533377	0.6585	0.65821	0.434088	0.845385	0.481409	0.853833	0.83528
ENST00000437205	ABCC5-206	ENSG00000114770	ABCC5	3:183919939-184017836	0.036913	0.003174	0.005782	0	0.031211	0.775353	0	0.060863	0.022311	0.827362
ENST00000437341	ABCC5-207	ENSG00000114770	ABCC5	3:183988573-184017444	0.698214	0	0.265378	0.204722	0	0.411251	0	0.456489	0	0.025397
ENST00000438979	ABCC5-208	ENSG00000114770	ABCC5	3:183987771-184017916	0.049414	0.011896	0	0.002202	0	0.013651	0.067392	0	0	0.048838
ENST00000443376	ABCC5-209	ENSG00000114770	ABCC5	3:183983753-184017889	0	0.476465	0	0.117858	0.077846	0.152132	0	0	0.346147	0
ENST00000443497	ABCC5-210	ENSG00000114770	ABCC5	3:183925660-183942780	0.031212	0.020335	0.024878	0.007671	0.015151	0.014108	0	0.028102	0.028108	0.009672
ENST00000446941	ABCC5-211	ENSG00000114770	ABCC5	3:184000663-184017939	0.497888	0.763101	1.07958	0.605922	0.480227	0.466642	0.556615	0.640949	1.03412	0.744479
ENST00000476402	ABCC5-212	ENSG00000114770	ABCC5	3:183967304-183971831	0.122246	0.113416	0.09165	0.273857	0.077675	0.013802	0.208931	0.209813	0.293097	0.207256
ENST00000492216	ABCC5-213	ENSG00000114770	ABCC5	3:183977518-183983576	0.474592	0.475864	0.007097	0.57954	0	0.253789	0.007549	0.480043	0.582062	0.44257
ENST00000422946	ABCC5-AS1-201	ENSG00000223882	ABCC5-AS1	3:184006338-184011419	0	0	0	0	0	0	0	0	0	0
ENST00000205557	ABCC6-201	ENSG00000091262	ABCC6	16:16148928-16223464	0.010039	0	0	0.002287	0.006069	0	0.021777	0	0.010566	0.007307
ENST00000456970	ABCC6-202	ENSG00000091262	ABCC6	16:16150133-16223434	0	0	0	0	0	0	0	0	0	0
ENST00000574094	ABCC6-203	ENSG00000091262	ABCC6	16:16181705-16223494	0	0.02092	0.009632	0	0	0	0.016434	0	0	0.00411
ENST00000575728	ABCC6-204	ENSG00000091262	ABCC6	16:16221187-16223467	0	0.059543	0.05607	0.036177	0.139186	0.023923	0.079527	0.095631	0.085043	0.053916
ENST00000576204	ABCC6-205	ENSG00000091262	ABCC6	16:16149594-16155776	0.02659	0	0	0	0	0	0	0	0	0
ENST00000576683	ABCC6-206	ENSG00000091262	ABCC6	16:16173082-16177521	0	0	0	0	0	0	0	0	0	0
ENST00000577103	ABCC6-207	ENSG00000091262	ABCC6	16:16202000-16223522	0.03154	0.004883	0.005039	0	0	0.004487	0.006757	0	0	0.006206
ENST00000622290	ABCC6-208	ENSG00000091262	ABCC6	16:16149566-16223471	0	0	0	0	0	0	0	0	0	0
ENST00000640696	ABCC6-209	ENSG00000091262	ABCC6	16:16149566-16165943	0	0	0	0	0	0	0	0	0	0
ENST00000546162	ABCC6P1-201	ENSG00000256340	ABCC6P1	16:18571188-18598328	0.008667	0.01018	0	0	0	0.032956	0.01064	0	0	0
ENST00000565118	ABCC6P1-202	ENSG00000256340	ABCC6P1	16:18571162-18573522	0.064091	0.075273	0.030091	0	0	0.073875	0.037568	0.04289	0.069417	0
ENST00000565566	ABCC6P1-203	ENSG00000256340	ABCC6P1	16:18571276-18592716	0	0	0	0	0	0	0	0	0	0
ENST00000565647	ABCC6P1-204	ENSG00000256340	ABCC6P1	16:18571216-18580252	0	0	0	0	0	0	0	0	0	0
ENST00000526069	ABCC6P2-201	ENSG00000255277	ABCC6P2	16:14820792-14824669	0	0	0	0	0	0	0	0	0	0.105466
ENST00000542005	ABCC6P2-202	ENSG00000255277	ABCC6P2	16:14822432-14824702	0.207029	0.293644	0.180946	0.25611	0.19441	0.181111	0.088707	0.361714	0.172013	0
ENST00000302539	ABCC8-201	ENSG00000006071	ABCC8	11:17392885-17476845	0	0	0	0	0	0	0	0	0	0
ENST00000389817	ABCC8-202	ENSG00000006071	ABCC8	11:17392885-17476845	0	0	0	0	0	0	0	0	0	0
ENST00000524561	ABCC8-203	ENSG00000006071	ABCC8	11:17402735-17407181	0	0	0	0	0	0	0	0	0	0
ENST00000525022	ABCC8-204	ENSG00000006071	ABCC8	11:17393041-17395915	0	0	0	0	0	0	0	0	0	0
ENST00000526002	ABCC8-205	ENSG00000006071	ABCC8	11:17430822-17443433	0	0	0	0	0	0	0	0	0	0.069463
ENST00000526037	ABCC8-206	ENSG00000006071	ABCC8	11:17392885-17395780	0	0	0	0	0	0	0	0	0	0
ENST00000526168	ABCC8-207	ENSG00000006071	ABCC8	11:17392988-17395917	0	0	0	0	0	0	0	0	0	0
ENST00000526921	ABCC8-208	ENSG00000006071	ABCC8	11:17406677-17413552	0	0	0	0	0	0	0	0	0	0
ENST00000527905	ABCC8-209	ENSG00000006071	ABCC8	11:17396811-17476819	0	0	0	0	0	0	0	0	0	0
ENST00000528202	ABCC8-210	ENSG00000006071	ABCC8	11:17430597-17442791	0	0	0	0	0	0	0	0	0	0
ENST00000528374	ABCC8-211	ENSG00000006071	ABCC8	11:17395921-17404538	0	0	0	0	0	0	0	0	0	0
ENST00000529967	ABCC8-212	ENSG00000006071	ABCC8	11:17406883-17414570	0	0	0	0	0	0	0	0	0	0
ENST00000530147	ABCC8-213	ENSG00000006071	ABCC8	11:17410246-17413536	0	0	0	0	0	0	0	0	0	0
ENST00000531137	ABCC8-214	ENSG00000006071	ABCC8	11:17396935-17404561	0	0	0	0	0	0	0	0	0	0
ENST00000531642	ABCC8-215	ENSG00000006071	ABCC8	11:17392885-17395885	0	0	0	0	0	0	0	0	0	0
ENST00000531891	ABCC8-216	ENSG00000006071	ABCC8	11:17396933-17402678	0	0	0	0	0	0	0	0	0	0
ENST00000531911	ABCC8-217	ENSG00000006071	ABCC8	11:17410597-17428093	0	0	0	0	0	0	0	0.045348	0	0
ENST00000532220	ABCC8-218	ENSG00000006071	ABCC8	11:17395913-17397508	0	0	0	0	0	0	0	0	0	0
ENST00000532728	ABCC8-219	ENSG00000006071	ABCC8	11:17427886-17476655	0	0	0	0	0	0	0	0	0	0
ENST00000612903	ABCC8-220	ENSG00000006071	ABCC8	11:17470190-17476778	0	0	0	0	0	0	0	0	0	0
ENST00000635881	ABCC8-221	ENSG00000006071	ABCC8	11:17430648-17476807	0	0	0	0	0	0	0	0	0	0
ENST00000642271	ABCC8-222	ENSG00000006071	ABCC8	11:17392903-17476811	0	0	0	0	0	0	0	0	0	0
ENST00000642579	ABCC8-223	ENSG00000006071	ABCC8	11:17392898-17428568	0	0	0	0	0	0	0	0	0	0
ENST00000642611	ABCC8-224	ENSG00000006071	ABCC8	11:17392903-17476730	0	0.017388	0	0	0	0	0	0	0	0.018636
ENST00000642902	ABCC8-225	ENSG00000006071	ABCC8	11:17392927-17476760	0	0	0	0	0	0	0	0	0	0
ENST00000643260	ABCC8-226	ENSG00000006071	ABCC8	11:17392903-17476845	0	0	0	0	0	0	0	0	0	0
ENST00000643562	ABCC8-227	ENSG00000006071	ABCC8	11:17392498-17476844	0	0.005502	0	0	0	0	0.005341	0	0	0
ENST00000643925	ABCC8-228	ENSG00000006071	ABCC8	11:17392935-17427919	0	0	0	0	0	0	0	0	0	0
ENST00000644057	ABCC8-229	ENSG00000006071	ABCC8	11:17392927-17397111	0	0	0	0	0	0	0	0	0	0
ENST00000644447	ABCC8-230	ENSG00000006071	ABCC8	11:17397155-17432227	0	0	0	0	0	0	0	0	0	0
ENST00000644472	ABCC8-231	ENSG00000006071	ABCC8	11:17408434-17476879	0	0	0	0	0	0	0	0	0	0
ENST00000644484	ABCC8-232	ENSG00000006071	ABCC8	11:17392897-17476845	0	0	0	0	0	0	0	0	0	0
ENST00000644542	ABCC8-233	ENSG00000006071	ABCC8	11:17406448-17476841	0	0	0.026143	0	0	0	0	0	0	0
ENST00000644649	ABCC8-234	ENSG00000006071	ABCC8	11:17427905-17460548	0	0.020532	0	0	0	0	0	0	0	0
ENST00000644675	ABCC8-235	ENSG00000006071	ABCC8	11:17392925-17476872	0	0	0	0	0	0	0	0	0	0
ENST00000644757	ABCC8-236	ENSG00000006071	ABCC8	11:17392925-17476857	0	0	0	0	0	0	0	0	0	0
ENST00000644772	ABCC8-237	ENSG00000006071	ABCC8	11:17392498-17476807	0	0	0	0.022181	0	0	0	0	0	0
ENST00000645004	ABCC8-238	ENSG00000006071	ABCC8	11:17392917-17407412	0	0	0	0	0	0	0	0	0	0
ENST00000645076	ABCC8-239	ENSG00000006071	ABCC8	11:17392947-17461689	0	0	0	0	0	0	0	0	0	0
ENST00000645417	ABCC8-240	ENSG00000006071	ABCC8	11:17393076-17407439	0	0	0	0	0	0	0	0	0	0
ENST00000645744	ABCC8-241	ENSG00000006071	ABCC8	11:17393108-17476843	0	0	0	0.005797	0	0	0	0	0.012046	0
ENST00000645760	ABCC8-242	ENSG00000006071	ABCC8	11:17392927-17476769	0	0	0	0	0	0	0	0	0	0
ENST00000645884	ABCC8-243	ENSG00000006071	ABCC8	11:17392937-17476844	0	0	0	0	0	0	0	0	0	0
ENST00000646003	ABCC8-244	ENSG00000006071	ABCC8	11:17392913-17476845	0	0	0	0	0	0	0	0	0	0
ENST00000646207	ABCC8-245	ENSG00000006071	ABCC8	11:17392927-17476784	0	0	0	0.00101	0	0	0	0	0	0
ENST00000646276	ABCC8-246	ENSG00000006071	ABCC8	11:17393080-17476852	0	0	0	0	0	0	0	0	0	0
ENST00000646592	ABCC8-247	ENSG00000006071	ABCC8	11:17392894-17461658	0	0	0	0	0	0	0	0	0	0
ENST00000646737	ABCC8-248	ENSG00000006071	ABCC8	11:17448144-17476844	0.003593	0	0	0.010106	0.033326	0.025297	0.036627	0	0.001676	0.021907
ENST00000646902	ABCC8-249	ENSG00000006071	ABCC8	11:17392898-17476844	0	0	0	0	0	0	0	0	0	0
ENST00000646993	ABCC8-250	ENSG00000006071	ABCC8	11:17392894-17476834	0	0	0	0	0	0	0	0	0	0
ENST00000647013	ABCC8-251	ENSG00000006071	ABCC8	11:17394287-17476674	0	0	0	0	0	0	0	0	0	0
ENST00000647015	ABCC8-252	ENSG00000006071	ABCC8	11:17392914-17476844	0	0	0	0	0	0	0	0	0	0
ENST00000647086	ABCC8-253	ENSG00000006071	ABCC8	11:17392903-17476839	0.007771	0.003412	0	0	0.010755	0	0.054111	0.020504	0.010661	0.01753
ENST00000647158	ABCC8-254	ENSG00000006071	ABCC8	11:17393072-17476872	0	0	0	0	0	0	0	0	0	0
ENST00000261200	ABCC9-201	ENSG00000069431	ABCC9	12:21797401-21936674	0.055711	0.118829	0.078128	0.157725	0.043658	0.145505	0.096722	0.049794	0.028021	0.167813
ENST00000261201	ABCC9-202	ENSG00000069431	ABCC9	12:21805174-21936674	0	0	0	0	0	0	0	0	0	0
ENST00000326684	ABCC9-203	ENSG00000069431	ABCC9	12:21922969-21941402	0	0	0	0	0	0	0	0	0	0
ENST00000538350	ABCC9-204	ENSG00000069431	ABCC9	12:21923464-21941233	0	0	0	0	0	0	0	0	0	0
ENST00000544039	ABCC9-205	ENSG00000069431	ABCC9	12:21805174-21910978	0	0	0	0	0	0	0	0	0	0
ENST00000621589	ABCC9-206	ENSG00000069431	ABCC9	12:21923813-21936674	0	0	0	0	0	0	0	0	0	0
ENST00000636888	ABCC9-207	ENSG00000069431	ABCC9	12:21923571-21942529	0	0	0	0	0	0	0	0	0	0
ENST00000218104	ABCD1-201	ENSG00000101986	ABCD1	X:153724856-153744755	0.774204	0.927106	0.905835	0.612213	0.757025	0.486604	0.824835	0.651507	0.851459	0.647766
ENST00000370129	ABCD1-202	ENSG00000101986	ABCD1	X:153725817-153729897	0.069417	0.146096	0.237602	0.112467	0.193555	0.154365	0.034859	0.06123	0.110529	0.090135
ENST00000443684	ABCD1-203	ENSG00000101986	ABCD1	X:153735344-153740604	0	0	0	0	0	0	0.013126	0	0	0
ENST00000429313	ABCD1P2-201	ENSG00000215151	ABCD1P2	10:38601418-38605609	0	0	0	0	0	0	0	0	0	0
ENST00000562927	ABCD1P3-201	ENSG00000261233	ABCD1P3	16:32475051-32478250	0	0	0	0	0	0	0	0	0	0
ENST00000399687	ABCD1P4-201	ENSG00000225293	ABCD1P4	22:16387694-16390887	0	0	0	0	0	0	0	0	0	0
ENST00000445663	ABCD1P5-201	ENSG00000214330	ABCD1P5	2:91840601-91843802	0	0	0	0	0	0	0	0	0	0
ENST00000308666	ABCD2-201	ENSG00000173208	ABCD2	12:39550033-39619803	0.008111	0	0.005077	0.004107	0	0.01028	0.004978	0	0	0.017804
ENST00000315713	ABCD3-201	ENSG00000117528	ABCD3	1:94418479-94478723	5.06635	10.5294	7.18316	5.55524	7.5518	3.70995	8.07564	4.96817	9.45145	7.74252
ENST00000370214	ABCD3-202	ENSG00000117528	ABCD3	1:94418389-94518663	34.1583	32.4826	29.9455	31.4303	28.9023	30.9154	30.5036	29.5171	28.9657	37.4173
ENST00000464165	ABCD3-203	ENSG00000117528	ABCD3	1:94513474-94518496	0.366125	0.438006	0.795156	1.02221	0.635234	0.840679	0.554909	1.32933	0.724417	0.625069
ENST00000468860	ABCD3-204	ENSG00000117528	ABCD3	1:94418831-94475694	0.112897	0.068291	0.088417	0.178795	0.087517	0.11352	0.088463	0.07131	0.067162	0.043341
ENST00000484213	ABCD3-205	ENSG00000117528	ABCD3	1:94481493-94518666	2.04533	2.41566	2.75525	2.64944	2.99242	4.04278	3.14517	4.12031	2.56458	3.39355
ENST00000493416	ABCD3-206	ENSG00000117528	ABCD3	1:94480222-94487791	0.746742	0.423279	0.544177	0.115786	0.598627	0.914596	0.556417	0.405355	0.456745	0.785402
ENST00000647998	ABCD3-207	ENSG00000117528	ABCD3	1:94418455-94475240	0.033882	0.031088	0.012524	0	0.011853	0	0.036273	0.026886	0.03167	0.014033
ENST00000356924	ABCD4-201	ENSG00000119688	ABCD4	14:74285269-74302934	0.292643	0.255504	0.283202	0.106862	0.160119	0.299843	0.257668	0	0.311316	0.290203
ENST00000460308	ABCD4-202	ENSG00000119688	ABCD4	14:74292322-74303055	1e-06	0.11746	0	0.108954	0.003866	0	0	0.188421	0.08171	0.068012
ENST00000465085	ABCD4-203	ENSG00000119688	ABCD4	14:74286526-74288641	0.012844	0.003362	0.004077	0.024784	0.011644	0.055602	0.020239	0.034254	0.004901	0.016276
ENST00000466822	ABCD4-204	ENSG00000119688	ABCD4	14:74289301-74290499	0.069114	0.057297	0.082339	0.009396	0.127436	0.136546	0.140445	0.09276	0.11739	0.084325
ENST00000469672	ABCD4-205	ENSG00000119688	ABCD4	14:74290378-74302992	0	0.141683	0.063097	0	0	0	0.152596	0.021155	0.189807	0.135843
ENST00000470637	ABCD4-206	ENSG00000119688	ABCD4	14:74295879-74302959	0	0	0	0	0	0	0	0	0	0.060615
ENST00000474270	ABCD4-207	ENSG00000119688	ABCD4	14:74286710-74292826	0.241284	0.048702	0.110486	0	0.383297	1.70803	0.389037	0.826538	0.179003	0.115778
ENST00000475240	ABCD4-208	ENSG00000119688	ABCD4	14:74295730-74302934	0.036312	0.086494	0.052956	0.204243	0.106214	0.014803	0.021285	0	0.019009	0.088877
ENST00000477803	ABCD4-209	ENSG00000119688	ABCD4	14:74297836-74302987	0.209124	0.098022	0.119528	0.142391	0.133105	0.073457	0	0	0.14582	0.223518
ENST00000481348	ABCD4-210	ENSG00000119688	ABCD4	14:74285996-74290452	0.042292	0.045688	0.036192	1.34272	1.32425	1.18508	0.916779	0.031425	0.030865	0.040864
ENST00000481935	ABCD4-211	ENSG00000119688	ABCD4	14:74286014-74302937	0.62408	1.05515	1.01976	0.270794	0.280235	0.303075	0.422327	1.27353	1.03929	1.07555
ENST00000484380	ABCD4-212	ENSG00000119688	ABCD4	14:74287811-74289953	0.05905	0.086976	0.185784	0.023846	0.061409	0.173254	0.147551	0.070589	6.9e-05	0.077502
ENST00000489207	ABCD4-213	ENSG00000119688	ABCD4	14:74299899-74302997	0	0.030301	0.114267	0.036531	0.110196	0.152905	0	0.262316	0	0
ENST00000489678	ABCD4-214	ENSG00000119688	ABCD4	14:74294054-74298069	0.064026	0.153328	0.032642	0.187664	0.082003	0.033722	0.044889	0.285532	0.03283	0.094385
ENST00000493427	ABCD4-215	ENSG00000119688	ABCD4	14:74299061-74302995	0.023754	0.064171	0.080716	0.001677	0.041922	0	0.071671	0	0.013491	5.8e-05
ENST00000493752	ABCD4-216	ENSG00000119688	ABCD4	14:74299178-74302976	0.088338	0.188288	0.008446	0.159281	0.358353	0.004589	0	0.121495	0.003054	0.045058
ENST00000496015	ABCD4-217	ENSG00000119688	ABCD4	14:74289079-74295914	0.123851	0.088054	0.082034	0.161481	0.143674	0.014384	0.130868	0.030792	0.025663	0.111777
ENST00000553486	ABCD4-218	ENSG00000119688	ABCD4	14:74286345-74302945	0.123804	0.081861	0.0709	0	0	0	0.002322	0.302337	0.046818	0.075137
ENST00000553745	ABCD4-219	ENSG00000119688	ABCD4	14:74286570-74302969	0.024433	0.139506	0.211144	2.7e-05	0	0	0.024268	0	0.197795	0
ENST00000553998	ABCD4-220	ENSG00000119688	ABCD4	14:74292551-74295940	0.000303	0.052897	0.000186	0	0	0	0	0	0.030003	0.193315
ENST00000554453	ABCD4-221	ENSG00000119688	ABCD4	14:74292748-74302918	0.028824	0	0.019246	0	0.013293	0.004299	0.091963	0.012782	0.000517	0
ENST00000555617	ABCD4-222	ENSG00000119688	ABCD4	14:74292604-74302959	0	0	0	0	0	0	0	0	0.08514	0.076226
ENST00000555904	ABCD4-223	ENSG00000119688	ABCD4	14:74286284-74288768	0	0	0.034181	0	0	0	0.031254	0.164266	0.026738	0.095027
ENST00000556119	ABCD4-224	ENSG00000119688	ABCD4	14:74292312-74302916	0.111736	0.04959	0.157138	0	0	0	0.229367	0	0.024676	0.013558
ENST00000556517	ABCD4-225	ENSG00000119688	ABCD4	14:74286397-74290452	0.230835	0.082316	0.381807	0.06875	0.09797	0.169905	0.058382	0	0.046737	0.345319
ENST00000556971	ABCD4-226	ENSG00000119688	ABCD4	14:74292831-74302910	0	0.081478	0	0	0	0	0	0	0.084937	0.025108
ENST00000557554	ABCD4-227	ENSG00000119688	ABCD4	14:74290347-74302997	0	0	0.115435	0.046843	0	0	0	0	0	0
ENST00000557588	ABCD4-228	ENSG00000119688	ABCD4	14:74292775-74302987	0	0	0	0	0.207274	0	0	0	0.21381	0.164209
ENST00000296577	ABCE1-201	ENSG00000164163	ABCE1	4:145098311-145129524	31.8597	27.3091	30.6338	29.347	22.7662	30.4297	33.6102	24.9393	26.2508	37.459
ENST00000502586	ABCE1-202	ENSG00000164163	ABCE1	4:145098288-145110984	2.08761	1.6305	3.2238	3.01857	1.5941	1.38616	3.26434	0.710812	1.86651	1.71229
ENST00000502803	ABCE1-203	ENSG00000164163	ABCE1	4:145098311-145123305	0	0	0	0	0	0	0	0	0	0
ENST00000504292	ABCE1-204	ENSG00000164163	ABCE1	4:145108027-145117415	0.089706	0.008769	0	0.257877	0.35172	0.046824	0.190318	0.008008	0.000271	0.062619
ENST00000504683	ABCE1-205	ENSG00000164163	ABCE1	4:145122869-145127643	0.009518	0.130977	0.150627	0.117871	0.138099	0.013581	0.024047	0.183462	0.010734	0.119129
ENST00000506506	ABCE1-206	ENSG00000164163	ABCE1	4:145098314-145123538	0	0	0	0	0	0	0	0	0	0
ENST00000507193	ABCE1-207	ENSG00000164163	ABCE1	4:145098311-145127573	0.034829	0	0	0	0	0.052516	0	0.035602	0.070523	0
ENST00000509593	ABCE1-208	ENSG00000164163	ABCE1	4:145121034-145123327	0.239618	0.570045	0.105988	0.2624	0.452751	0.143648	0.281952	0.2861	0.125804	0.241015
ENST00000510321	ABCE1-209	ENSG00000164163	ABCE1	4:145121320-145123931	0.018695	0.159384	0.237716	0.201244	0.259635	0.033343	0.095853	0.079382	0.026613	0.258479
ENST00000515678	ABCE1-210	ENSG00000164163	ABCE1	4:145121010-145123690	0.341321	0.270193	0.492625	0.600407	0.231107	0.47638	0.32138	0.300663	0.252351	0.705007
ENST00000326195	ABCF1-201	ENSG00000204574	ABCF1	6:30571442-30591522	10.3982	5.4728	7.75499	2.97022	4.73072	11.0512	9.33489	10.4348	9.72068	10.7227
ENST00000376545	ABCF1-202	ENSG00000204574	ABCF1	6:30571393-30591313	0	0	0.089629	0.004859	0	0.106237	0	0.066186	0	0
ENST00000441867	ABCF1-203	ENSG00000204574	ABCF1	6:30571433-30583708	5.45697	2.14922	2.17639	0.388965	0.209574	3.6307	2.01883	3.97484	2.35294	2.5665
ENST00000468958	ABCF1-204	ENSG00000204574	ABCF1	6:30571442-30580448	0	0.120327	0	0	0.068324	0	0	0	0	0
ENST00000475993	ABCF1-205	ENSG00000204574	ABCF1	6:30582465-30597179	1.5923	2.43119	1.58487	1.24724	1.1038	0.019614	1.08966	0.025188	0.028026	0.014438
ENST00000479542	ABCF1-206	ENSG00000204574	ABCF1	6:30589429-30590743	0.265678	0.306613	0.329925	0.16622	0.124699	0.141259	0.100392	0.285345	0.123666	0.179967
ENST00000542772	ABCF1-207	ENSG00000204574	ABCF1	6:30578127-30578494	0.118075	0.056437	0.277478	0.00052	0.090351	0.143884	0.348636	0.578679	0.157647	0.14463
ENST00000287844	ABCF2-201	ENSG00000033050	ABCF2	7:151211484-151227205	10.6673	10.4491	11.2508	7.74869	8.24479	9.86183	10.9296	11.8185	10.9084	11.5983
ENST00000441774	ABCF2-202	ENSG00000033050	ABCF2	7:151223680-151227035	0.15904	0.608343	0.33	0.855786	0.441412	0.536484	0.501569	0.167056	0	0.358775
ENST00000468073	ABCF2-203	ENSG00000033050	ABCF2	7:151221636-151226626	0.000322	0.250362	0.123518	0.349728	0.101069	0.195588	0.143756	0.122624	0.297094	0.246158
ENST00000473874	ABCF2-204	ENSG00000033050	ABCF2	7:151218160-151221984	0.092239	0	0.086458	0.193155	0.074327	0.112947	0.112506	0.063223	0.03592	0.062108
ENST00000477252	ABCF2-205	ENSG00000033050	ABCF2	7:151226473-151226958	0.122781	0.144185	0	0.055098	0	0.225403	0	0.054703	0	0.027468
ENST00000222388	ABCF2-206	ENSG00000285292	ABCF2	7:151207837-151227166	0	0	0.240053	0.035123	0.317725	0.549913	0	0	0.024043	0
ENST00000465687	ABCF2P1-201	ENSG00000242159	ABCF2P1	3:88317156-88319022	0.015166	0	0	0	0.015208	0	0	0	0.023091	0.014996
ENST00000450549	ABCF2P2-201	ENSG00000228769	ABCF2P2	7:72103181-72104209	0	0	0	0	0	0	0	0	0	0
ENST00000292808	ABCF3-201	ENSG00000161204	ABCF3	3:184186174-184194005	0	0	0	0	0	0	0.867319	0	0	0
ENST00000421340	ABCF3-202	ENSG00000161204	ABCF3	3:184186095-184187958	0	0	0.277492	0	0	0.388669	0.010328	0.278095	0.179352	0
ENST00000429586	ABCF3-203	ENSG00000161204	ABCF3	3:184186023-184194007	7.58007	6.33371	3.95316	4.9758	3.26941	6.36689	5.9931	7.4299	4.83698	4.95524
ENST00000463685	ABCF3-204	ENSG00000161204	ABCF3	3:184186160-184187046	0.073153	7.5e-05	0.102268	0.006447	5.9e-05	0.037852	0.01419	0.111536	0.000268	0.018923
ENST00000466416	ABCF3-205	ENSG00000161204	ABCF3	3:184186199-184187658	0	0	0	0	0	0	0.102116	0	0	0
ENST00000466742	ABCF3-206	ENSG00000161204	ABCF3	3:184189830-184194006	0.799227	0.501513	0.617519	0.45344	0.575321	0.3917	0.675661	0.290421	0.384243	0.625778
ENST00000468892	ABCF3-207	ENSG00000161204	ABCF3	3:184189633-184194002	2.66335	2.65938	3.2363	0.463849	2.44569	2.62165	2.97817	2.38609	3.67428	2.4029
ENST00000471226	ABCF3-208	ENSG00000161204	ABCF3	3:184188314-184189725	0.214354	0.149661	0.254966	0.091789	0.277194	0.440263	0.270768	0.346732	0.166142	0.138776
ENST00000472608	ABCF3-209	ENSG00000161204	ABCF3	3:184188334-184189959	0.347094	0.292858	0.657213	0.182356	0.273176	0.78502	0.274341	0.562453	0.464495	0.332768
ENST00000473311	ABCF3-210	ENSG00000161204	ABCF3	3:184186176-184194012	0.147304	0.327233	0.193936	0.011612	0.021992	0.348578	0.037873	0.135948	0.023448	0.192381
ENST00000475728	ABCF3-211	ENSG00000161204	ABCF3	3:184188790-184189701	0.286394	0.524588	0.528459	0.368787	0.530451	1.08511	0.448197	0.991133	0.003977	0.822281
ENST00000478288	ABCF3-212	ENSG00000161204	ABCF3	3:184186161-184187901	0.309267	0.154524	0.058394	0.068609	0.028988	0.320538	0.241268	0.053511	0.042682	0.179199
ENST00000480539	ABCF3-213	ENSG00000161204	ABCF3	3:184193150-184193769	0.053262	0.22692	0.107856	0.088507	0.388163	0.059209	0.073535	0.153763	0.163318	0.223516
ENST00000480562	ABCF3-214	ENSG00000161204	ABCF3	3:184190864-184194006	0.253447	0.002026	0.280623	0.234041	0.251415	0.001792	0.226342	0.300748	0.005443	0.244446
ENST00000481116	ABCF3-215	ENSG00000161204	ABCF3	3:184186191-184187613	0.114937	0.074989	0.235151	0.075704	0.152224	0.004883	0.404136	0.075536	0.148478	0.079494
ENST00000485921	ABCF3-216	ENSG00000161204	ABCF3	3:184186104-184187283	0.737082	0.002427	0.009075	0.005767	0.818224	0.805538	0.010516	0.448997	0.426978	0.592116
ENST00000489719	ABCF3-217	ENSG00000161204	ABCF3	3:184188809-184189880	0	0.17328	0.133036	0.270718	0.113374	0	0.015215	0.45417	0.177918	0
ENST00000498136	ABCF3-218	ENSG00000161204	ABCF3	3:184186196-184188827	8.44483	0.125965	4.44294	0	2.05836	11.6232	0.447102	11.3744	6.68175	4.32673
ENST00000343687	ABCG1-201	ENSG00000160179	ABCG1	21:42219821-42297244	0	0	0	0	0	0	0	0	0	0
ENST00000347800	ABCG1-202	ENSG00000160179	ABCG1	21:42216077-42297244	0	0	0	0	0	0	0	0	0	0
ENST00000361802	ABCG1-203	ENSG00000160179	ABCG1	21:42219118-42297244	0	0	0	0	0	0	0	0	0	0
ENST00000398437	ABCG1-204	ENSG00000160179	ABCG1	21:42256084-42297244	0	0	0.02702	0	0.008144	0	0.027003	0	0	0.015446
ENST00000398449	ABCG1-205	ENSG00000160179	ABCG1	21:42219118-42297244	0	0	0	0	0	0	0	0	0	0
ENST00000398457	ABCG1-206	ENSG00000160179	ABCG1	21:42199689-42297244	0.00796	0	0	0	0	0	0	0	0	0
ENST00000450121	ABCG1-207	ENSG00000160179	ABCG1	21:42219117-42284648	0	0	0	0	0	0	0	0	0	0
ENST00000462050	ABCG1-208	ENSG00000160179	ABCG1	21:42199812-42297244	0	0	0	0	0	0	0	0	0	0
ENST00000467818	ABCG1-209	ENSG00000160179	ABCG1	21:42276686-42286141	0	0	0	0	0	0	0	0	0	0
ENST00000472587	ABCG1-210	ENSG00000160179	ABCG1	21:42276344-42297244	0	0	0	0	0	0	0	0	0	0
ENST00000496783	ABCG1-211	ENSG00000160179	ABCG1	21:42285934-42295352	0	0	0	0	0	0	0	0	0	0
ENST00000237612	ABCG2-201	ENSG00000118777	ABCG2	4:88090269-88158639	0.009417	0.018177	0.006261	0.011672	0.018623	0	0.177615	0.036886	0.131241	0.017324
ENST00000503830	ABCG2-202	ENSG00000118777	ABCG2	4:88131844-88159323	0.194638	0	0	0	0	0	0.116468	0	0.108125	0.191277
ENST00000505480	ABCG2-203	ENSG00000118777	ABCG2	4:88131844-88159024	0	0.104249	0	0.096246	0	0	0.085086	0	0.068323	0.212851
ENST00000515655	ABCG2-204	ENSG00000118777	ABCG2	4:88090264-88231322	0	0	0	0	0	0	0	0	0	0
ENST00000650821	ABCG2-205	ENSG00000118777	ABCG2	4:88090150-88231628	0.097681	0.077633	0.134433	0.094105	0.09236	0.155086	0	0.104882	0	0.13482
ENST00000524604	ABCG4-201	ENSG00000172350	ABCG4	11:119149253-119154359	0	0	0	0	0	0	0	0	0	0
ENST00000533694	ABCG4-202	ENSG00000172350	ABCG4	11:119152875-119160371	0.035468	0.033091	0.015289	0	0	0	0	0.005708	0	0.033852
ENST00000534402	ABCG4-203	ENSG00000172350	ABCG4	11:119155630-119158495	0	0	0.038673	0	0	0	0	0	0.011517	0
ENST00000615496	ABCG4-204	ENSG00000172350	ABCG4	11:119149513-119161436	0	0	0	0	0	0	0.011214	0	0	0
ENST00000619701	ABCG4-205	ENSG00000172350	ABCG4	11:119149052-119162653	0.006692	0.039164	0.094448	0.026923	0.074042	0.011769	0.038472	0.04053	0.077537	0.065003
ENST00000622721	ABCG4-206	ENSG00000172350	ABCG4	11:119149896-119161648	0	0	0	0	0	0.013008	0	0	0	0
ENST00000405322	ABCG5-201	ENSG00000138075	ABCG5	2:43812716-43838839	0	0	0	0	0	0	0	0	0	0
ENST00000409962	ABCG5-202	ENSG00000138075	ABCG5	2:43812843-43838865	0	0	0	0	0	0	0	0	0	0
ENST00000486512	ABCG5-203	ENSG00000138075	ABCG5	2:43812560-43838750	0	0	0	0	0	0	0	0	0	0
ENST00000644754	ABCG5-204	ENSG00000138075	ABCG5	2:43812560-43838752	0	0	0	0	0	0	0	0	0	0
ENST00000272286	ABCG8-201	ENSG00000143921	ABCG8	2:43838971-43882988	0	0	0	0	0.003955	0	0	0	0	0.003899
ENST00000643284	ABCG8-202	ENSG00000143921	ABCG8	2:43832142-43848590	0	0	0	0	0	0	0	0	0	0
ENST00000644611	ABCG8-203	ENSG00000143921	ABCG8	2:43831942-43873929	0	0	0	0	0	0	0	0	0	0
ENST00000316470	ABHD1-201	ENSG00000143994	ABHD1	2:27123815-27130812	0	0	0	0	0	0	0	0	0	0
ENST00000416071	ABHD1-202	ENSG00000143994	ABHD1	2:27123840-27129856	0	0	0	0	0	0	0	0	0	0
ENST00000420647	ABHD1-203	ENSG00000143994	ABHD1	2:27123836-27130812	0	0	0	0	0	0	0	0	0	0
ENST00000448950	ABHD1-204	ENSG00000143994	ABHD1	2:27123823-27130812	0	0	0	0	0	0	0	0	0	0
ENST00000489120	ABHD1-205	ENSG00000143994	ABHD1	2:27123789-27130812	0.011264	0.037239	0.016334	0.022605	0.014451	0.008784	0.016534	0.002829	0.029148	0
ENST00000496739	ABHD1-206	ENSG00000143994	ABHD1	2:27130115-27130687	0	0	0	0	0	0	0	0	0	0
ENST00000621324	ABHD1-207	ENSG00000143994	ABHD1	2:27123789-27130353	0	0	0	0	0	0	0	0	0	0
ENST00000622011	ABHD1-208	ENSG00000143994	ABHD1	2:27123855-27126961	0.049232	0.009642	0.00514	0.016627	0.001655	0.010405	0	0	0	0
ENST00000273359	ABHD10-201	ENSG00000144827	ABHD10	3:111979026-111993368	32.7045	34.2668	36.1684	35.6488	33.8941	33.277	37.9318	31.4626	34.4415	39.1044
ENST00000491580	ABHD10-202	ENSG00000144827	ABHD10	3:111979010-111992271	0.31953	0.471918	0.600389	0.594762	0.595413	0.546292	0.576006	0.59008	0.444829	0.55719
ENST00000493784	ABHD10-203	ENSG00000144827	ABHD10	3:111979052-111991976	0.571258	0.683319	0.160913	1.13868	0.228511	0.786789	0.707346	0.526066	0.683621	0.913795
ENST00000494817	ABHD10-204	ENSG00000144827	ABHD10	3:111979053-111991540	0.510464	0.545364	0.617274	0.445148	0.406499	0.888746	0.592873	0.773277	0.433676	0.685431
ENST00000497293	ABHD10-205	ENSG00000144827	ABHD10	3:111979018-111982321	0.81453	0.648227	1.31961	1.91375	1.49349	1.03417	0.913618	0.953617	0.501331	1.27245
ENST00000222800	ABHD11-201	ENSG00000106077	ABHD11	7:73736094-73738867	1.2095	2.50729	2.69942	1.98767	0.706495	1.42931	1.58055	2.53267	1.90791	1.01182
ENST00000357419	ABHD11-202	ENSG00000106077	ABHD11	7:73736094-73738852	0	0	0	0	0	0	0	0	0	0
ENST00000395147	ABHD11-203	ENSG00000106077	ABHD11	7:73736559-73738832	0.242957	0.464783	0.385748	0.408211	0.224617	0.420276	0.151408	0.34544	0.336312	0.254356
ENST00000412965	ABHD11-204	ENSG00000106077	ABHD11	7:73736536-73738739	0.3914	0.151768	0.301792	0.261077	0.172917	0.416862	0.33038	0.07807	0.342545	0.171901
ENST00000437775	ABHD11-205	ENSG00000106077	ABHD11	7:73736094-73738852	0	0	0	0	0	0	0	0	0	0
ENST00000437891	ABHD11-206	ENSG00000106077	ABHD11	7:73736564-73738463	0	0	0	0	0	0	0	0	0	0.276841
ENST00000458339	ABHD11-207	ENSG00000106077	ABHD11	7:73736290-73738823	1.94735	2.80007	3.33019	2.34294	1.72673	0	2.33753	0	1.91749	2.1223
ENST00000462381	ABHD11-208	ENSG00000106077	ABHD11	7:73736857-73737502	0.092731	0.104509	0.129211	0.155664	0.108544	0.123679	0.182567	0.196406	0.127128	0.112386
ENST00000468331	ABHD11-209	ENSG00000106077	ABHD11	7:73737646-73738383	0	0.111241	0.052514	0	0.162813	0	0.351652	0.093649	0.20691	0.145158
ENST00000468998	ABHD11-210	ENSG00000106077	ABHD11	7:73737714-73738831	0	0.079013	0.001589	0	0.283516	0.000696	0.155046	0.103758	0.080239	0.248287
ENST00000474130	ABHD11-211	ENSG00000106077	ABHD11	7:73737568-73738767	0	0.094428	0.142545	0	0	0	0	0	0.201678	0
ENST00000480445	ABHD11-212	ENSG00000106077	ABHD11	7:73737670-73738852	0	0.082498	0	0.132453	0.010056	0.002028	0.058286	0	0.061563	0
ENST00000486114	ABHD11-213	ENSG00000106077	ABHD11	7:73736663-73738510	0.120084	0.07491	0.23749	0.113313	0.141849	0.116504	0.124705	0.193311	0.071633	0.223895
ENST00000497897	ABHD11-214	ENSG00000106077	ABHD11	7:73736094-73738781	0.451966	0.193238	0.023194	0.064048	1.20102	0.727396	0.110698	0	0.070054	0.315825
ENST00000427153	ABHD11-AS1-201	ENSG00000225969	ABHD11-AS1	7:73735038-73736158	0	0.224487	0	0.006366	0	0	0.000378	0	0.025246	0.003392
ENST00000641969	ABHD11-AS1-202	ENSG00000225969	ABHD11-AS1	7:73735407-73736073	0.050836	0.044113	0.119545	0.010064	0.042039	0	0.010109	0.058199	0.028407	0.000888
ENST00000339157	ABHD12-201	ENSG00000100997	ABHD12	20:25300214-25390835	7.44968	10.1162	5.75398	4.60158	7.86812	3.57098	6.31218	2.83423	6.23756	8.1882
ENST00000376542	ABHD12-202	ENSG00000100997	ABHD12	20:25294743-25390983	0.326981	0.484324	2.72596	2.18853	0.994509	2.49864	3.22456	1.3498	2.10699	1.30058
ENST00000450393	ABHD12-203	ENSG00000100997	ABHD12	20:25309499-25339731	0	0	0	0	0	0	0.019377	0	0	0
ENST00000461204	ABHD12-204	ENSG00000100997	ABHD12	20:25320199-25390753	0.09206	0.013184	0.72132	0.398635	0.159754	0	0.475314	0.824519	0.720861	0.207498
ENST00000465694	ABHD12-205	ENSG00000100997	ABHD12	20:25294743-25300884	0.684931	3.28155	5.61402	4.41935	3.42714	0.192968	4.83145	2.09653	5.23491	0.205839
ENST00000471287	ABHD12-206	ENSG00000100997	ABHD12	20:25308457-25390134	0	0.283066	0.057121	0.033118	0.100304	0.027112	0.690942	0.004807	0.059859	0
ENST00000481556	ABHD12-207	ENSG00000100997	ABHD12	20:25306833-25310472	0	0.252623	0.355941	0.105656	0.058217	0.033515	0.296634	0.089744	0.002513	0.4814
ENST00000491682	ABHD12-208	ENSG00000100997	ABHD12	20:25306833-25339749	0	0	0	0	0	0	0	0	0	0
ENST00000576316	ABHD12-209	ENSG00000100997	ABHD12	20:25303263-25309498	0.16413	0.464989	0.167833	0.673734	0.559202	0.212587	0.403674	0.26788	0.755823	0.735344
ENST00000337334	ABHD12B-201	ENSG00000131969	ABHD12B	14:50872053-50904970	0	0	0	0	0	0	0	0	0	0.046276
ENST00000353130	ABHD12B-202	ENSG00000131969	ABHD12B	14:50872160-50904970	0	0	0	0	0	0	0	0	0	0
ENST00000382029	ABHD12B-203	ENSG00000131969	ABHD12B	14:50872160-50904970	0	0	0	0	0	0	0	0	0	0
ENST00000553715	ABHD12B-204	ENSG00000131969	ABHD12B	14:50893740-50904141	0	0	0	0	0	0	0	0	0	0
ENST00000554241	ABHD12B-205	ENSG00000131969	ABHD12B	14:50872163-50893569	0.01181	0	0	0	0	0	0	0	0	0
ENST00000554566	ABHD12B-206	ENSG00000131969	ABHD12B	14:50893582-50904571	0	0	0	0	0	0	0.671259	0	0	0
ENST00000555292	ABHD12B-207	ENSG00000131969	ABHD12B	14:50885778-50893564	0	0	0	0	0	0	0	0	0	0
ENST00000556857	ABHD12B-208	ENSG00000131969	ABHD12B	14:50891074-50904831	0	0	0	0	0	0	0	0	0	0
ENST00000557345	ABHD12B-209	ENSG00000131969	ABHD12B	14:50872160-50904970	0	0	0	0	0	0	0	0	0	0
ENST00000375898	ABHD13-201	ENSG00000139826	ABHD13	13:108218392-108234243	6.62348	6.7204	4.48568	7.03063	5.15485	9.84227	5.8009	9.16275	5.14301	8.36465
ENST00000273596	ABHD14A-201	ENSG00000248487	ABHD14A	3:51975064-51981196	2.0949	4.00639	3.43882	3.79828	3.24529	2.30214	3.73617	2.30333	3.54462	3.73647
ENST00000458031	ABHD14A-202	ENSG00000248487	ABHD14A	3:51975026-51981199	0	0.023043	0	0.124139	0	0	0	0	0.133192	0.001301
ENST00000474575	ABHD14A-203	ENSG00000248487	ABHD14A	3:51975102-51979007	0.000888	0.116639	0.002711	0.245295	0.047374	0.102205	0.049872	0.236755	0.060111	0.059682
ENST00000491470	ABHD14A-204	ENSG00000248487	ABHD14A	3:51975103-51981195	0	0	0	0	0	0.275417	0	0	0	0
ENST00000494478	ABHD14A-205	ENSG00000248487	ABHD14A	3:51973684-51980468	0.025154	0.294777	0.295388	0.054287	0.190613	0.049795	0.127143	0.126911	0.697194	0
ENST00000497864	ABHD14A-206	ENSG00000248487	ABHD14A	3:51971426-51980474	0	0	0.027274	0	0.020126	0	0	0	0.046564	0.01514
ENST00000463721	ABHD14A-ACY1-201	ENSG00000114786	ABHD14A-ACY1	3:51975050-51989183	0	0	0	0	0.014301	0	0	0	0	0
ENST00000463937	ABHD14A-ACY1-202	ENSG00000114786	ABHD14A-ACY1	3:51975060-51989174	0	0	0	0	0	0	0	0	0	0
ENST00000486081	ABHD14A-ACY1-203	ENSG00000114786	ABHD14A-ACY1	3:51975050-51987188	0	0	0	0	0	0	0	0	0	0
ENST00000497128	ABHD14A-ACY1-204	ENSG00000114786	ABHD14A-ACY1	3:51975060-51986889	5e-06	0	0	0	0	0	0	0	0.000277	0.000133
ENST00000635785	ABHD14A-ACY1-205	ENSG00000114786	ABHD14A-ACY1	3:51977987-51988789	0	0	0	0	0	0	0	0	0	0
ENST00000635937	ABHD14A-ACY1-206	ENSG00000114786	ABHD14A-ACY1	3:51975066-51989084	0	0	0	0	0	0	0	0	0	7e-06
ENST00000635946	ABHD14A-ACY1-207	ENSG00000114786	ABHD14A-ACY1	3:51975066-51989162	0	0	0	0	0	0	0	0	0	0
ENST00000635951	ABHD14A-ACY1-208	ENSG00000114786	ABHD14A-ACY1	3:51975066-51989170	0	0	0	0	0	0	0	0	0	0
ENST00000635952	ABHD14A-ACY1-209	ENSG00000114786	ABHD14A-ACY1	3:51975077-51987196	0.448026	0	0.613975	0	0.078593	0.065124	0.069063	0	0.564551	0.117101
ENST00000636029	ABHD14A-ACY1-210	ENSG00000114786	ABHD14A-ACY1	3:51975116-51984697	0.003409	0.068285	0.220065	0	0.110552	0.130296	0.074962	0.017355	0.221537	0.006654
ENST00000636085	ABHD14A-ACY1-211	ENSG00000114786	ABHD14A-ACY1	3:51974706-51987176	0	0	0	0	0	0	0	0	0	0
ENST00000636089	ABHD14A-ACY1-212	ENSG00000114786	ABHD14A-ACY1	3:51975064-51989165	0	0	0	0	0.000161	0	0	0	0	0
ENST00000636264	ABHD14A-ACY1-213	ENSG00000114786	ABHD14A-ACY1	3:51978080-51986436	0	0	0	0	0	0	0	0	0	0
ENST00000636490	ABHD14A-ACY1-214	ENSG00000114786	ABHD14A-ACY1	3:51975126-51989165	0.008279	0	0	0	0	0	0	0	0	0
ENST00000636646	ABHD14A-ACY1-215	ENSG00000114786	ABHD14A-ACY1	3:51975057-51989179	0	0	0	0	0	0	0.008397	0	0	2.8e-05
ENST00000636660	ABHD14A-ACY1-216	ENSG00000114786	ABHD14A-ACY1	3:51978067-51989011	0	0	0	0	0.021598	0	0	0	0	0
ENST00000636718	ABHD14A-ACY1-217	ENSG00000114786	ABHD14A-ACY1	3:51975100-51989171	0	0	0	0	0	0	0	0	0	0
ENST00000636826	ABHD14A-ACY1-218	ENSG00000114786	ABHD14A-ACY1	3:51975066-51989170	0	0	0	0	0	0	0	0	0	0
ENST00000636942	ABHD14A-ACY1-219	ENSG00000114786	ABHD14A-ACY1	3:51975061-51989084	0	0	0	0	0	0	0	0	0	0
ENST00000637025	ABHD14A-ACY1-220	ENSG00000114786	ABHD14A-ACY1	3:51975068-51989160	0.020607	0	0.046382	0	0	0	0.022661	0	0.007004	0.026329
ENST00000637130	ABHD14A-ACY1-221	ENSG00000114786	ABHD14A-ACY1	3:51975066-51989176	0.012011	0	0	0	0	0	0	0	0	0
ENST00000637222	ABHD14A-ACY1-222	ENSG00000114786	ABHD14A-ACY1	3:51975118-51987428	0	0	0	0	0	0	0	0	0	0
ENST00000637461	ABHD14A-ACY1-223	ENSG00000114786	ABHD14A-ACY1	3:51978369-51987123	0	0	0	0	0	0	0	0	0	0
ENST00000637512	ABHD14A-ACY1-224	ENSG00000114786	ABHD14A-ACY1	3:51977987-51989134	0	0	0	0	0	0	0	0	0	0
ENST00000637563	ABHD14A-ACY1-225	ENSG00000114786	ABHD14A-ACY1	3:51975066-51989036	0	0	0	0	0	0	0	0	0	0
ENST00000637696	ABHD14A-ACY1-226	ENSG00000114786	ABHD14A-ACY1	3:51975064-51989176	0	0	0	0	0	0	0	0	0	0
ENST00000637730	ABHD14A-ACY1-227	ENSG00000114786	ABHD14A-ACY1	3:51977945-51989151	0	0	0	0	0	0	0	0	0	1e-06
ENST00000637778	ABHD14A-ACY1-228	ENSG00000114786	ABHD14A-ACY1	3:51975057-51989134	0	0.000511	0	0	0.018583	0	8.3e-05	0.01624	0	0
ENST00000637978	ABHD14A-ACY1-229	ENSG00000114786	ABHD14A-ACY1	3:51977884-51989037	0	0	0	0	0	0	0	0	0	0
TCONS_00221902	ABHD14A-OT1	ENSG00000248487	ABHD14A	3:51968521-51974039	0.580995	0.353926	0.35953	0.632651	0.871536	0.540406	0.528822	0.03357	0.336761	0.400546
TCONS_00221904	ABHD14A-OT2	ENSG00000248487	ABHD14A	3:51968651-51974039	0	0.450589	0.525007	0.31668	0	0	0	0.031939	0.371301	0
ENST00000315877	ABHD14B-201	ENSG00000114779	ABHD14B	3:51968511-51974630	0.005131	0.007164	0.023652	0.007848	0.028565	0.006295	0.008016	0	0.033154	0
ENST00000361143	ABHD14B-202	ENSG00000114779	ABHD14B	3:51968553-51974066	0.772194	4.25441	2.71779	0.913692	1.04515	0.548884	1.03286	1.94897	0.89541	0.656654
ENST00000395008	ABHD14B-203	ENSG00000114779	ABHD14B	3:51968530-51974031	6.14328	3.45781	1.62404	5.52825	4.91196	5.9758	6.536	1.87113	7.07858	4.58807
ENST00000461108	ABHD14B-204	ENSG00000114779	ABHD14B	3:51969084-51974021	0.144314	0.202665	0.233281	0.16907	0.214971	0.037449	0.129809	0.170284	0.086362	0.464149
ENST00000473912	ABHD14B-205	ENSG00000114779	ABHD14B	3:51971337-51974079	6.6e-05	0.080554	0.001037	0.001178	0.005743	0.107131	0.001336	0.075753	0.021857	0.019238
ENST00000483233	ABHD14B-206	ENSG00000114779	ABHD14B	3:51968510-51983409	0.09201	0.01085	0.010247	0.078617	0.026748	0.068565	0.078709	0.032003	0.046565	0.074319
ENST00000487005	ABHD14B-207	ENSG00000114779	ABHD14B	3:51968516-51974630	1.16278	1.1428	0.114269	0.192215	0.799686	0.196421	0.819565	0.948084	1.59529	1.112
ENST00000525795	ABHD14B-208	ENSG00000114779	ABHD14B	3:51969273-51974049	0.235045	0.438108	0.1698	0	0.175953	0.210498	0	0	0.226736	0
ENST00000307201	ABHD15-201	ENSG00000168792	ABHD15	17:29560547-29567037	1.8407	2.47447	2.55453	1.85355	1.96736	2.13974	2.41479	2.27531	2.57445	2.23218
ENST00000581474	ABHD15-AS1-201	ENSG00000264031	ABHD15-AS1	17:29560547-29707090	0.030574	0.12986	0.057422	0.065838	0.051626	0.019594	0	0.030133	0.037898	0.009482
ENST00000395952	ABHD16A-201	ENSG00000204427	ABHD16A	6:31686955-31703324	7.05678	8.27106	7.6702	7.53177	8.66224	4.25575	6.39062	6.10523	6.75104	6.28009
ENST00000440843	ABHD16A-202	ENSG00000204427	ABHD16A	6:31687186-31703070	0	0.107603	0	0	0	0	0	0	0	0
ENST00000468037	ABHD16A-203	ENSG00000204427	ABHD16A	6:31692894-31702984	0	0	0	0	0	0	0	0.066427	0	0
ENST00000468205	ABHD16A-204	ENSG00000204427	ABHD16A	6:31686955-31688389	0.041007	0.00873	0.927168	0.046878	0.022909	0.545987	0.491563	1.73103	0.039159	0.140356
ENST00000471644	ABHD16A-205	ENSG00000204427	ABHD16A	6:31687653-31690245	0.495134	0.364814	0.56597	0.20241	0.490985	0.304548	0.516625	0.316187	0.364471	0.362031
ENST00000474007	ABHD16A-206	ENSG00000204427	ABHD16A	6:31687575-31688303	0.040356	0.00171	7.8e-05	0.013512	0.011573	0.046166	5.4e-05	2.8e-05	0.036903	0.000507
ENST00000475742	ABHD16A-207	ENSG00000204427	ABHD16A	6:31686955-31690602	0.033549	0.16239	1.49702	0.108977	0.306126	0.137048	0.939156	0.063458	0.035132	0
ENST00000477016	ABHD16A-208	ENSG00000204427	ABHD16A	6:31687773-31691646	0	1.06967	0.689271	1.61641	0.870323	0.595701	1.08984	0.165593	1.27588	1.05369
ENST00000477462	ABHD16A-209	ENSG00000204427	ABHD16A	6:31691649-31703300	0	0.11164	0.248893	0	0	0	0	0	0	0
ENST00000482224	ABHD16A-210	ENSG00000204427	ABHD16A	6:31692752-31703311	0.159998	0.148644	0.204893	0.126823	0.171574	0.130213	0.291229	0.06975	0.152645	0.099253
ENST00000490209	ABHD16A-211	ENSG00000204427	ABHD16A	6:31687387-31688321	0.015254	0.025093	0.068038	0.004473	0.010658	0.001346	0.033315	0.000715	0.06315	0.085613
ENST00000492084	ABHD16A-212	ENSG00000204427	ABHD16A	6:31686959-31703073	0.018584	0.033994	0	0	0.017213	0.012732	0.02745	0	0	0
ENST00000492899	ABHD16A-213	ENSG00000204427	ABHD16A	6:31691589-31692294	0.215787	0.999106	0.323801	0.182016	0.224998	0.479116	0.426313	0.374004	0.345599	0.192819
ENST00000495769	ABHD16A-214	ENSG00000204427	ABHD16A	6:31686989-31703340	0.6945	0.190569	0.582189	0.788609	0.640972	0.608263	0.65376	0.00077	0.614057	0.777944
ENST00000496579	ABHD16A-215	ENSG00000204427	ABHD16A	6:31691446-31693056	0.075331	0.161113	0.040894	0.022102	0.138059	0.272563	0.351079	0.071414	0.094968	0.173651
ENST00000498420	ABHD16A-216	ENSG00000204427	ABHD16A	6:31689015-31703356	0.385334	0.472937	0.870792	0.807798	0.458113	0.864026	0.993664	0.789046	0.723373	0.84518
ENST00000369916	ABHD16B-201	ENSG00000183260	ABHD16B	20:63861498-63862988	0.194919	0.192021	0.283599	0.093262	0.204592	0.05775	0.213378	0.153949	0.205049	0.093887
ENST00000250974	ABHD17A-201	ENSG00000129968	ABHD17A	19:1876976-1885433	0.053738	0.164587	0.025051	0.294548	0.062036	0.022594	0.026721	1.36472	0.039764	0.060024
ENST00000292577	ABHD17A-202	ENSG00000129968	ABHD17A	19:1876810-1885547	18.5249	17.2137	41.623	17.4305	28.407	29.1357	39.5626	18.245	29.1119	33.9398
ENST00000588598	ABHD17A-203	ENSG00000129968	ABHD17A	19:1876977-1883602	1.91889	2.3618	0.81049	4.63169	1.11493	0.777831	1.05662	3.61377	3.91199	0.76065
ENST00000590661	ABHD17A-204	ENSG00000129968	ABHD17A	19:1876979-1881585	0.845188	0.73557	0.217832	0.058917	0.046954	0	0.09674	0.378889	0.161718	0.020107
ENST00000591351	ABHD17A-205	ENSG00000129968	ABHD17A	19:1876977-1883800	0.195096	0.4438	0.025684	0.298	0.222179	0	0.011511	0	0	0.030187
ENST00000592757	ABHD17A-206	ENSG00000129968	ABHD17A	19:1877204-1880017	0.186361	0	0.030597	1.46869	0.186483	0	0	0.116226	0.11189	0
ENST00000358206	ABHD17AP1-201	ENSG00000198658	ABHD17AP1	1:148146395-148149566	0.251012	0.232154	0.274186	0.202522	0.280998	0.187176	0.280823	0.350064	0.179623	0.218956
ENST00000503096	ABHD17AP3-201	ENSG00000250536	ABHD17AP3	1:214605470-214608840	0.010843	0.064919	0.041665	0	0	0	0	0	0	0.018139
ENST00000411545	ABHD17AP4-201	ENSG00000229107	ABHD17AP4	22:20667836-20670984	0	0	0	0	0	0	0	0	0	0
ENST00000580133	ABHD17AP5-201	ENSG00000263366	ABHD17AP5	22:22114844-22118005	0	0	0	0	0	0.066902	0	0	0	0.045263
ENST00000458502	ABHD17AP6-201	ENSG00000226981	ABHD17AP6	17:20814620-20844257	0	0	0	8.2e-05	0	0	0	0	0.458038	0.131007
ENST00000569060	ABHD17AP7-201	ENSG00000260864	ABHD17AP7	16:32726615-32729537	0	0	0	0	0	0	0	0	0	0
ENST00000569698	ABHD17AP8-201	ENSG00000260540	ABHD17AP8	16:32199902-32202822	0	0	0	0	0	0	0	0	0	0
ENST00000561925	ABHD17AP9-201	ENSG00000261536	ABHD17AP9	16:33140850-33143797	0	0	0	0	0	0	0	0	0	0
ENST00000333421	ABHD17B-201	ENSG00000107362	ABHD17B	9:71865152-71910742	10.4538	12.5082	11.4986	12.0609	10.7256	10.3367	11.4495	10.3905	11.8687	11.9786
ENST00000377041	ABHD17B-202	ENSG00000107362	ABHD17B	9:71862452-71910931	2.6776	2.25681	1.93053	0.985517	2.25685	2.68628	2.43678	1.80173	2.51681	0.488421
ENST00000258884	ABHD17C-201	ENSG00000136379	ABHD17C	15:80695310-80755621	4.65079	5.15458	6.39907	4.21621	4.89613	4.9724	4.72201	4.7411	5.30277	5.9598
ENST00000558464	ABHD17C-202	ENSG00000136379	ABHD17C	15:80695311-80755339	0	0	0	0	0	0	0	0	0	0
ENST00000559506	ABHD17C-203	ENSG00000136379	ABHD17C	15:80702683-80755619	0.017688	0.024607	0	0.050713	0.022562	0.067782	0.048671	0.050449	0.019223	0.011498
ENST00000560126	ABHD17C-204	ENSG00000136379	ABHD17C	15:80704584-80754197	0	0	0	0	0	0	0	0	0	0
ENST00000560609	ABHD17C-205	ENSG00000136379	ABHD17C	15:80679684-80754519	0	0	0	0	0	0	0	0	0	0
ENST00000388795	ABHD18-201	ENSG00000164074	ABHD18	4:127965411-128039711	0.794402	0.95741	0.737625	0.527648	0.440685	0.617648	0.528712	1.05819	0.587608	0.623138
ENST00000398965	ABHD18-202	ENSG00000164074	ABHD18	4:127965306-128031290	0.084757	0	0	0	0	0.11559	0	0	0.073892	0
ENST00000444616	ABHD18-203	ENSG00000164074	ABHD18	4:127965377-128031313	0.019814	0.981314	1.11409	0.696076	0.41377	0.031853	0.877299	0.61349	0.031933	0.556567
ENST00000473040	ABHD18-204	ENSG00000164074	ABHD18	4:127965315-128036286	1.84659	1.01109	2.03431	1.9806	2.39997	0.737297	1.98956	1.62351	1.8695	1.66847
ENST00000513371	ABHD18-205	ENSG00000164074	ABHD18	4:127965474-128008957	0.485151	0.336207	0.141962	0.393503	0.370968	0.753727	0.034056	0.80205	0.547774	0.461245
ENST00000611882	ABHD18-206	ENSG00000164074	ABHD18	4:127965506-128030805	0	0	0	0	0	4.3e-05	0	0	0.492559	0
ENST00000645843	ABHD18-207	ENSG00000164074	ABHD18	4:127965306-128039927	0	0	0	0	0	0.943125	0	0	0.002184	0
ENST00000352732	ABHD2-201	ENSG00000140526	ABHD2	15:89088456-89202355	10.3916	11.9338	14.4729	9.74976	10.5027	8.94244	11.0776	10.1797	13.2036	13.1084
ENST00000562073	ABHD2-202	ENSG00000140526	ABHD2	15:89116504-89183373	0	0	0	0	0	0	0	0	0	0
ENST00000562254	ABHD2-203	ENSG00000140526	ABHD2	15:89088510-89094364	0.038499	0	0.036249	0.031335	0.099004	0.04108	0.08717	0.086761	0	0.06962
ENST00000564876	ABHD2-204	ENSG00000140526	ABHD2	15:89088422-89113816	0.039673	0	0	0	0	0	0	0	0.017191	0.081619
ENST00000565066	ABHD2-205	ENSG00000140526	ABHD2	15:89088426-89151852	0.010994	0	0	0	0	0.242506	0	0	0	0.221888
ENST00000565825	ABHD2-206	ENSG00000140526	ABHD2	15:89088482-89113791	0.016772	0	0.018625	0.015655	0.006514	0	0.046788	0.007418	0.038746	0.067947
ENST00000565973	ABHD2-207	ENSG00000140526	ABHD2	15:89088430-89195751	0.009914	0.070204	0.137633	0.012852	0.084281	0.047473	0.051195	0.056062	0.033403	0.023417
ENST00000568308	ABHD2-208	ENSG00000140526	ABHD2	15:89185415-89193453	0.335887	0.27429	0.375836	0.142792	0.280947	0.660662	0.326342	0.736856	0.246413	0.443667
ENST00000569411	ABHD2-209	ENSG00000140526	ABHD2	15:89087459-89155390	0	0	0	0	0	0	0	0	0	0
ENST00000569550	ABHD2-210	ENSG00000140526	ABHD2	15:89088422-89116494	0	0	0	0.105743	0.094723	0	0	0	0	0
ENST00000289119	ABHD3-201	ENSG00000158201	ABHD3	18:21650901-21704774	1.63478	4.02568	2.27738	3.1138	5.55528	2.13644	3.63835	1.45162	1.99835	5.97141
ENST00000577564	ABHD3-202	ENSG00000158201	ABHD3	18:21651693-21664534	0.269171	0.390603	0.421454	0.3865	0.23825	0.057849	0.405173	0.428126	0.122986	0.485398
ENST00000577891	ABHD3-203	ENSG00000158201	ABHD3	18:21659180-21704774	0	0	0	0	0	0	0	0	0	0
ENST00000577928	ABHD3-204	ENSG00000158201	ABHD3	18:21683781-21704575	0.207847	0.04682	0.103133	0.066746	0.087199	0.011264	0.110254	0.21108	0.180377	0.140133
ENST00000578270	ABHD3-205	ENSG00000158201	ABHD3	18:21651097-21703825	1.02887	1.20119	0.466524	1.19346	0.537714	0.039531	0.674249	0.002681	0.050985	0.212505
ENST00000579875	ABHD3-206	ENSG00000158201	ABHD3	18:21663850-21704640	0	0.002183	0	0	0	0	0	0.112688	0	0
ENST00000579982	ABHD3-207	ENSG00000158201	ABHD3	18:21701276-21704780	0.398873	0.355568	0.529428	0.417005	0.176544	0.22958	0.380801	0.55749	0.503224	0.367633
ENST00000580477	ABHD3-208	ENSG00000158201	ABHD3	18:21654889-21656956	0.154447	0.153739	0.5832	0.230995	0.287414	0.961331	0.077913	0.408929	0.48804	0.744621
ENST00000580981	ABHD3-209	ENSG00000158201	ABHD3	18:21650928-21704767	1.53602	0	1.9894	1.27321	0	0	0	1.25296	3.00652	0
ENST00000584464	ABHD3-210	ENSG00000158201	ABHD3	18:21682900-21703688	0.020484	0	0	0.017612	0.058365	0.3398	0	0.035916	0.055435	0.045883
ENST00000216327	ABHD4-201	ENSG00000100439	ABHD4	14:22598300-22609882	0	0	0.076248	0	0	0.051326	0.030319	0	0.000424	0
ENST00000418446	ABHD4-202	ENSG00000100439	ABHD4	14:22598304-22611074	0	0	0	0	0	0	0	0	0	0
ENST00000428304	ABHD4-203	ENSG00000100439	ABHD4	14:22598237-22613215	1.72762	1.69021	1.40473	1.06181	1.44401	1.59875	1.48212	2.77352	1.92276	1.01905
ENST00000489928	ABHD4-204	ENSG00000100439	ABHD4	14:22611541-22612358	0	0	0	0	0	0	0	0	0	0
ENST00000537243	ABHD4-205	ENSG00000100439	ABHD4	14:22598290-22604076	0	0	0	0	0	0	0	0	0	0
ENST00000539344	ABHD4-206	ENSG00000100439	ABHD4	14:22598300-22604256	0.375318	0.008486	0.339776	0.150229	1.01759	0.316776	0.247932	0.19355	0.136585	0.113139
ENST00000541962	ABHD4-207	ENSG00000100439	ABHD4	14:22601667-22610909	0	0	0	0	0	0	0	0	0	0
ENST00000542041	ABHD4-208	ENSG00000100439	ABHD4	14:22598298-22603620	0	0.158422	0	0	0	0	0	0	0.191109	0.036114
ENST00000544562	ABHD4-209	ENSG00000100439	ABHD4	14:22598294-22609807	0.300561	0.002042	0.016272	0	0.005298	0.0116	0	0.125315	0.008715	0.013896
ENST00000545034	ABHD4-210	ENSG00000100439	ABHD4	14:22600119-22603410	0.043634	0.040484	0.214138	0.075756	0.047963	0.062912	0.024825	0.114956	0.061541	0.116612
ENST00000013894	ABHD5-201	ENSG00000011198	ABHD5	3:43690951-43714956	1.03391	2.95825	1.48422	1.32998	0.549113	1.77734	1.93306	0.349823	0.775632	0.3344
ENST00000413300	ABHD5-202	ENSG00000011198	ABHD5	3:43711709-43718606	0.983347	0.253115	0.532879	0.327625	0.484043	1.17753	0.701809	0.423724	0.878121	0.717118
ENST00000454293	ABHD5-203	ENSG00000011198	ABHD5	3:43691094-43734358	0.11421	0.113172	0.184706	0.171563	0.023318	0.08401	0	0.03753	0	0.593996
ENST00000456453	ABHD5-204	ENSG00000011198	ABHD5	3:43690113-43702584	0	0	0	0	0.077307	0	0	0	0	0
ENST00000458276	ABHD5-205	ENSG00000011198	ABHD5	3:43690880-43718797	2.04883	1.21918	1.05519	0.915004	0.191825	2.0353	0.968789	0.216868	0.832323	0.274803
ENST00000463153	ABHD5-206	ENSG00000011198	ABHD5	3:43717671-43734371	0.356618	0.575318	0.50097	0.464039	0.542873	0.384824	0	0	0.125024	0.285899
ENST00000486764	ABHD5-207	ENSG00000011198	ABHD5	3:43690892-43699745	0.716882	0.187431	0.552527	0.366785	0.184926	0.415625	0.194401	0.179206	0.32848	0.38678
ENST00000642351	ABHD5-208	ENSG00000011198	ABHD5	3:43691257-43719826	0	0	4.78455	0	0	0	0	0	0	2.67156
ENST00000643140	ABHD5-209	ENSG00000011198	ABHD5	3:43690900-43719905	0	0	0	0	0	0	0	0	0	0
ENST00000643477	ABHD5-210	ENSG00000011198	ABHD5	3:43690972-43720811	0	0	0	0	0	0	0	0	0	0
ENST00000643500	ABHD5-211	ENSG00000011198	ABHD5	3:43690906-43718762	0	0	0	0	4.3808	0	0	2.01976	4.12138	9.04429
ENST00000643520	ABHD5-212	ENSG00000011198	ABHD5	3:43690108-43719541	0.003783	0	0	0	0	0	0.00926	0	0.010854	0
ENST00000644371	ABHD5-213	ENSG00000011198	ABHD5	3:43690870-43722725	0.127435	2.58229	0.376004	0.494714	0.302329	0.546827	3.35107	3.35298	1.89061	0.472278
ENST00000646378	ABHD5-214	ENSG00000011198	ABHD5	3:43690969-43719837	5.49737	0.001063	0.152245	3.07364	2.71302	1.98215	0.01482	0	0.022431	0.691511
ENST00000646799	ABHD5-215	ENSG00000011198	ABHD5	3:43690984-43719013	0	0	0	0	0	0	0	0	0	0
ENST00000649763	ABHD5-216	ENSG00000011198	ABHD5	3:43690893-43734364	0	0.22939	1.08384	3.26924	0	3.1164	0.059532	0	0.534896	0
ENST00000295962	ABHD6-201	ENSG00000163686	ABHD6	3:58237532-58294734	0.291639	0.388253	0.247034	0.746665	1.83967	1.93364	0.721889	0.238382	0.396483	0.197809
ENST00000463756	ABHD6-202	ENSG00000163686	ABHD6	3:58238028-58274809	0	0	0.016067	0	0.015464	0	0	0	0.007806	0
ENST00000470440	ABHD6-203	ENSG00000163686	ABHD6	3:58285197-58293658	0.000491	0.106247	0.000138	0.033341	6.5e-05	0.001065	0.036224	0.000318	0.000164	0.00613
ENST00000475982	ABHD6-204	ENSG00000163686	ABHD6	3:58237847-58267345	0.001577	0.069446	0	0	0.001756	0.00527	0.01725	0	0	0
ENST00000478253	ABHD6-205	ENSG00000163686	ABHD6	3:58237506-58294732	1.47	2.16695	2.78421	0.963453	1.33098	0.293019	0.5412	1.98572	2.34163	1.98919
ENST00000480457	ABHD6-206	ENSG00000163686	ABHD6	3:58294363-58295693	0.130073	0.120424	0.082083	0.088974	0.075552	0	0	0.209384	0.070303	0.076637
ENST00000485900	ABHD6-207	ENSG00000163686	ABHD6	3:58238422-58271061	0	0.019426	0	0.033261	0	0	0	0	0.0912	0.021785
ENST00000247706	ABHD8-201	ENSG00000127220	ABHD8	19:17292131-17303425	13.9531	13.8852	11.3929	9.94163	10.1442	12.0579	12.1662	14.9337	14.0233	9.89983
ENST00000593489	ABHD8-202	ENSG00000127220	ABHD8	19:17301140-17310236	0	0	0	0	0	0	0	0	0	0
ENST00000594194	ABHD8-203	ENSG00000127220	ABHD8	19:17301289-17303425	0.033297	0.399341	0	0	0	0.003781	0.035613	0.022619	0.265253	0.001637
TCONS_00166394	ABHD8-OT1	ENSG00000127220	ABHD8	19:17309481-17320279	0	0.932706	0.417937	0	1.03965	0	0.305282	0.991712	0.842045	1.13932
TCONS_00166395	ABHD8-OT2	ENSG00000127220	ABHD8	19:17309481-17320853	1.43221	1.23756	1.58777	1.86718	0.773935	1.7096	1.79246	1.26311	1.27596	1.37256
ENST00000346832	ABI1-201	ENSG00000136754	ABI1	10:26746895-26860986	0.767561	0.106967	0.003557	0.011052	0.0481	0.412705	0.008309	0.003248	0	0.017135
ENST00000359188	ABI1-202	ENSG00000136754	ABI1	10:26746593-26860935	0	0	0	0	0.626854	0	0	0.823191	0	0
ENST00000376137	ABI1-203	ENSG00000136754	ABI1	10:26746596-26861087	0	0	1.56903	1.67776	0	1.3647	0	0	0	0
ENST00000376138	ABI1-204	ENSG00000136754	ABI1	10:26746593-26861030	0	1.16716	0.095646	0.010252	1.02157	1.05684	2.15602	0.954657	0.024742	0.155182
ENST00000376139	ABI1-205	ENSG00000136754	ABI1	10:26746593-26860971	0.705413	0.370218	0.650531	5.3003	2.14248	0.365255	0.322929	1.81754	1.37068	8.00808
ENST00000376140	ABI1-206	ENSG00000136754	ABI1	10:26748570-26860863	0	0	0	0	0.69492	0	0	1.01732	0	0
ENST00000376142	ABI1-207	ENSG00000136754	ABI1	10:26746593-26860935	0	0.483194	0	0	0	0	0.004375	0.005842	0.006601	0
ENST00000376160	ABI1-208	ENSG00000136754	ABI1	10:26746593-26860973	3.80651	3.07326	3.36297	0.916545	1.43391	2.50316	3.43612	1.1286	3.46216	0.808125
ENST00000376166	ABI1-209	ENSG00000136754	ABI1	10:26746593-26860986	2.21076	0.683202	1.49333	1.29937	1.27817	1.01709	0.969285	0.8309	0.898328	3.17264
ENST00000376170	ABI1-210	ENSG00000136754	ABI1	10:26746593-26860892	0	0	0	0	0.772611	0	0	0.511024	0	0
ENST00000473481	ABI1-211	ENSG00000136754	ABI1	10:26776626-26823290	0.144491	0.239674	0.246363	0.470024	0.202639	0.259283	0.273421	0.214402	0.138376	0.093522
ENST00000490841	ABI1-212	ENSG00000136754	ABI1	10:26746596-26861087	0.782258	0.378006	0.746517	0	0.925448	1.05468	0.55197	0	0.802249	0
ENST00000536334	ABI1-213	ENSG00000136754	ABI1	10:26746596-26861087	0	0	0	0.088288	0.858181	0	0.11705	0.764594	0	0.543706
ENST00000603375	ABI1P1-201	ENSG00000271484	ABI1P1	14:55546674-55548123	0	0	0	0	0	0	0	0	0	0
ENST00000261016	ABI2-201	ENSG00000138443	ABI2	2:203328239-203432172	0.072846	0.11949	0.037263	0.086138	0.141548	0.074778	0.117488	0.055551	0.091266	0.092219
ENST00000261017	ABI2-202	ENSG00000138443	ABI2	2:203328280-203432173	0.550669	0.67219	0.918559	0.892021	1.57074	1.61758	0.749973	0.637094	0.73211	1.40217
ENST00000261018	ABI2-203	ENSG00000138443	ABI2	2:203328239-203432172	0	0	0.024977	0.043333	0.074953	0	0.070441	0	0.024048	0.020858
ENST00000295851	ABI2-204	ENSG00000138443	ABI2	2:203328394-203447728	0.302454	0.550413	0.439	0.483163	0.631766	0.379981	0.524743	0.271992	0.394769	0.599883
ENST00000376135	ABI2-205	ENSG00000138443	ABI2	2:203328459-203383296	0.002994	1.83775	0.066515	0.018761	0.037012	0.029853	1.7718	0.025469	0.026996	0.244287
ENST00000411547	ABI2-206	ENSG00000138443	ABI2	2:203380226-203402677	0	0	0	0	0	0	0	0	0	0
ENST00000413635	ABI2-207	ENSG00000138443	ABI2	2:203328395-203376132	0.014765	0	0.20352	0.01057	0	0	0	0.013029	0	0
ENST00000416001	ABI2-208	ENSG00000138443	ABI2	2:203328391-203427569	0	0	0	0	0	0	0	0	0	0
ENST00000416396	ABI2-209	ENSG00000138443	ABI2	2:203394748-203427219	0.146533	0	0.173982	0	0	0	0	0.186182	0.206728	0
ENST00000417864	ABI2-210	ENSG00000138443	ABI2	2:203328407-203427269	0	0	0	0	0	0	0	0	0	0
ENST00000422511	ABI2-211	ENSG00000138443	ABI2	2:203328484-203428596	0	0	0	0	0	0	0	0	0	0
ENST00000422719	ABI2-212	ENSG00000138443	ABI2	2:203380358-203416972	0.130706	0.069582	0.174133	0	0	0.154212	0.064595	0.074112	0.103801	0.203651
ENST00000424558	ABI2-213	ENSG00000138443	ABI2	2:203328395-203427948	0	0	0	0	0	0	0	0	0	0
ENST00000425253	ABI2-214	ENSG00000138443	ABI2	2:203328394-203366957	0.278871	0.081159	0.294896	0.4894	0.069899	0.072495	0.028331	0.033536	0.201792	0.653449
ENST00000430418	ABI2-215	ENSG00000138443	ABI2	2:203328392-203427528	0.018686	0.019801	0.018397	0	0	0.036592	0.343142	0.040151	0	0.013731
ENST00000430574	ABI2-216	ENSG00000138443	ABI2	2:203380275-203416983	0.004587	0.004127	0.007782	0.125816	0.016812	0.006381	0.00618	0.015862	0.008479	0.056927
ENST00000431886	ABI2-217	ENSG00000138443	ABI2	2:203328399-203380277	0.034472	0.13687	0.119515	0.224186	0.030718	0.073588	0.152731	0.028866	0	0.133232
ENST00000441061	ABI2-218	ENSG00000138443	ABI2	2:203366923-203427528	0.335351	0.448217	0.745835	0.276063	0.735361	0.484696	0.344882	0.352073	0	0.343408
ENST00000444584	ABI2-219	ENSG00000138443	ABI2	2:203328405-203380273	0	0	0	0	0	0	0	0	0	0
ENST00000447762	ABI2-220	ENSG00000138443	ABI2	2:203328282-203380306	0.266701	0.745305	0	0	0.108255	0.038247	0.777107	0.203297	0.016935	0.099706
ENST00000451591	ABI2-221	ENSG00000138443	ABI2	2:203380308-203402734	1.85739	2.12299	0.945244	0.250746	0.476523	0.637234	1.98004	2.09064	0.939747	0.451419
ENST00000454023	ABI2-222	ENSG00000138443	ABI2	2:203391044-203427411	0.050819	0.740339	0.074887	0.207221	0.575197	0.332635	0.317529	0.125243	0.084868	0.534365
ENST00000464761	ABI2-223	ENSG00000138443	ABI2	2:203402706-203436883	0	0	0	0	0	0	0	0	0	0
ENST00000494215	ABI2-224	ENSG00000138443	ABI2	2:203328458-203367419	0.725393	0.354375	0.40392	0.639629	0.841493	0.678934	0.361769	1.7464	0.781294	0.435596
ENST00000225941	ABI3-201	ENSG00000108798	ABI3	17:49210707-49223225	0.031213	0.006649	0.048882	0	0.033931	0	0	0	0	0
ENST00000419580	ABI3-202	ENSG00000108798	ABI3	17:49210411-49223036	0	0.010087	0	0	0	0	0	0	0.035167	0.054482
ENST00000571035	ABI3-203	ENSG00000108798	ABI3	17:49219858-49223007	0	0	0	0	0	0	0	0	0	0
ENST00000573347	ABI3-204	ENSG00000108798	ABI3	17:49219563-49222562	0	0	0	0	0	0	0	0	0	0
ENST00000284322	ABI3BP-201	ENSG00000154175	ABI3BP	3:100749335-100993515	0	0.013584	0	0	0	0	0	0	0	0
ENST00000459682	ABI3BP-202	ENSG00000154175	ABI3BP	3:100850045-100862863	0	0	0	0	0	0	0	0	0	0
ENST00000466947	ABI3BP-203	ENSG00000154175	ABI3BP	3:100794923-100846430	0	0	0	0	0	0	0	0	0	0
ENST00000469764	ABI3BP-204	ENSG00000154175	ABI3BP	3:100774604-100778627	0.053149	0	0	0	0.057497	0.035414	0	0.056728	0.029449	0.001375
ENST00000470336	ABI3BP-205	ENSG00000154175	ABI3BP	3:100749335-100846549	0	0	0	0	0	0	0.002087	0	0	0
ENST00000471714	ABI3BP-206	ENSG00000154175	ABI3BP	3:100749156-100993515	0.112709	0.12215	0.118233	0.168023	0.09194	0.240395	0.156087	0.243146	0.163074	0.209834
ENST00000471901	ABI3BP-207	ENSG00000154175	ABI3BP	3:100780131-100832314	0	0	0	0	0	0	0	0.063752	0	0.000213
ENST00000475896	ABI3BP-208	ENSG00000154175	ABI3BP	3:100862418-100993450	0	0	9.1e-05	0	0	0.028165	0	0	0.005339	0.024401
ENST00000478235	ABI3BP-209	ENSG00000154175	ABI3BP	3:100794923-100832305	0	0	0	0	0	0	0	0	0	0
ENST00000482765	ABI3BP-210	ENSG00000154175	ABI3BP	3:100794923-100812524	0	0	0.009406	0	0	0	0	0	0	0
ENST00000483129	ABI3BP-211	ENSG00000154175	ABI3BP	3:100862311-100885578	0	0	0	0	0	0	0	0	0	0
ENST00000486770	ABI3BP-212	ENSG00000154175	ABI3BP	3:100750284-100993460	0	0	0	0	0	0	0	0	0	0
ENST00000487012	ABI3BP-213	ENSG00000154175	ABI3BP	3:100750456-100837193	0	0	0	0	0	0	0	0	0	0
ENST00000487249	ABI3BP-214	ENSG00000154175	ABI3BP	3:100830578-100837323	0	0	0	0	0	0	0	0	0	0
ENST00000495063	ABI3BP-215	ENSG00000154175	ABI3BP	3:100816011-100993453	0.010915	0.017222	0	0	0.008855	0.021034	0	0	0.009743	0.018258
ENST00000495591	ABI3BP-216	ENSG00000154175	ABI3BP	3:100750240-100846428	0	0	0	0	0	0	0	0	0	0
ENST00000497021	ABI3BP-217	ENSG00000154175	ABI3BP	3:100752507-100765906	0.102638	0.137513	0.083739	0.106129	0.067925	0.167002	0.057983	0.057035	0.036807	0.112901
ENST00000497395	ABI3BP-218	ENSG00000154175	ABI3BP	3:100775291-100804844	0	0	0	0	0	0	0	0	0	0
ENST00000527258	ABI3BP-219	ENSG00000154175	ABI3BP	3:100875530-100914464	0	0	0	0	0	0	0	0	0	0
ENST00000527943	ABI3BP-220	ENSG00000154175	ABI3BP	3:100794923-100811277	0	0	0	0	0	0	0	0.007285	0	0
ENST00000528305	ABI3BP-221	ENSG00000154175	ABI3BP	3:100813661-100866956	0	0	0	0	0	0	0	0	0	0
ENST00000528490	ABI3BP-222	ENSG00000154175	ABI3BP	3:100828393-100847673	0	0	0	0	0	0	0	0	0	0
ENST00000530236	ABI3BP-223	ENSG00000154175	ABI3BP	3:100898804-100993421	0	0	0	0	0	0	0	0	0	0
ENST00000530539	ABI3BP-224	ENSG00000154175	ABI3BP	3:100886142-100993492	0	0	0	0	0	0	0	0	0	0
ENST00000532144	ABI3BP-225	ENSG00000154175	ABI3BP	3:100898837-100930994	0	0	0	0	0	0	0	0	0	0
ENST00000533795	ABI3BP-226	ENSG00000154175	ABI3BP	3:100808193-100840162	0	0	0	0	0	0	0	0	0	0
ENST00000533855	ABI3BP-227	ENSG00000154175	ABI3BP	3:100838407-100866920	0	0	0	0	0	0	0	0	0	0
ENST00000534413	ABI3BP-228	ENSG00000154175	ABI3BP	3:100832264-100840858	0	0	0	0	0	0	0	0	0	0
ENST00000322940	ABITRAM-201	ENSG00000119328	ABITRAM	9:108934400-108940954	7.55803	6.10757	4.48007	4.79322	5.96427	1.76238	5.52391	8.00286	4.03562	1.3276
ENST00000374624	ABITRAM-202	ENSG00000119328	ABITRAM	9:108934487-108950744	0.182173	0.01581	0	0	0	0.032395	0.031376	0.04083	0.147414	0.323153
ENST00000445175	ABITRAM-203	ENSG00000119328	ABITRAM	9:108934540-108939634	0	0	0	0	0	0.146483	0	0	0	0.187931
ENST00000466200	ABITRAM-204	ENSG00000119328	ABITRAM	9:108934443-108936075	0.054021	0.063383	0.560156	0.093865	0.022096	0.12509	0.177007	0.165133	0.031918	0.061992
TCONS_00326045	ABITRAM-OT1	ENSG00000119328	ABITRAM	9:108942661-109013614	2.28821	1.60125	1.8591	1.99989	1.76202	2.29827	1.87783	2.24482	1.74502	2.70325
TCONS_00326044	ABITRAM-OT2	ENSG00000119328	ABITRAM	9:108942661-109013614	0.281073	0.694717	1.02165	0.708782	0.642907	0.307146	0.922967	0.41878	0.288823	0.454836
ENST00000510179	ABITRAMP1-201	ENSG00000251106	ABITRAMP1	13:46270077-46270617	0	0	0	0	0.025892	0	0	0	0	0
ENST00000318560	ABL1-201	ENSG00000097007	ABL1	9:130835254-130887675	9.2173	9.22452	11.1842	6.29879	7.51698	10.618	10.2934	13.0127	11.6388	10.0363
ENST00000372348	ABL1-202	ENSG00000097007	ABL1	9:130713946-130885683	1.44501	1.21277	2.98515	0.60914	0.967113	1.79851	1.81713	1.52077	1.61744	2.33695
ENST00000393293	ABL1-203	ENSG00000097007	ABL1	9:130713980-130854122	0.13511	0.379253	0.131212	0	0.23082	0.138858	0	0.509818	0.186647	0.155966
TCONS_00327702	ABL1-OT1	ENSG00000097007	ABL1	9:130712911-130722917	1.5986	1.87576	2.02522	1.9242	1.65159	1.37615	1.37239	1.53989	2.53344	2.007
ENST00000344730	ABL2-201	ENSG00000143322	ABL2	1:179104048-179143089	0.184727	0.162843	0.206909	0.281312	0.138013	0.203382	0.287451	0.188811	0.15107	0.233131
ENST00000367623	ABL2-202	ENSG00000143322	ABL2	1:179107718-179229397	0	0.644251	0.189835	0.122646	0.113699	0	0.143964	0.251301	0.356253	0.115533
ENST00000392043	ABL2-203	ENSG00000143322	ABL2	1:179110805-179229684	0	0	0	0	0	0	0	0.000638	0.013603	0
ENST00000502732	ABL2-204	ENSG00000143322	ABL2	1:179099330-179229677	8.71209	8.69116	10.9639	9.20653	7.80051	10.0906	9.52813	9.66911	9.65096	11.995
ENST00000504324	ABL2-205	ENSG00000143322	ABL2	1:179116852-179143076	0.148711	0.176937	0.149838	0.207772	0.18578	0.160167	0	0.153897	0.304838	0.234796
ENST00000504405	ABL2-206	ENSG00000143322	ABL2	1:179107718-179143044	4.89411	6.56777	7.58429	6.47502	4.92357	9.52884	6.13136	6.37879	5.93149	9.38866
ENST00000507173	ABL2-207	ENSG00000143322	ABL2	1:179107718-179229397	0	0.372973	0.169827	0.095259	0.189385	0	0.190334	0.178312	0.225707	0.113953
ENST00000508127	ABL2-208	ENSG00000143322	ABL2	1:179131212-179143074	0.135047	0.359733	0.252213	0.525476	0.28985	0.456938	0.225526	0.356262	0.266884	0.113766
ENST00000509520	ABL2-209	ENSG00000143322	ABL2	1:179116823-179143069	0.072901	0.279687	0.148413	0.419584	0.164771	0.018652	0.408223	0.053852	0.128059	0.389874
ENST00000511413	ABL2-210	ENSG00000143322	ABL2	1:179107718-179229397	0.13491	0	0.146236	0.085662	0	0.111184	0.141419	0.161116	0	0.086276
ENST00000512653	ABL2-211	ENSG00000143322	ABL2	1:179107599-179143056	0.111204	0.130109	0.094809	0.134679	0.131114	0.111959	0.15712	0.08887	0.159108	0.109328
ENST00000659126	ABL2-212	ENSG00000143322	ABL2	1:179131154-179134196	0.082044	0.037443	0.032205	0.126568	0.084873	0.194701	0.118695	0.089343	0.083555	0.082524
ENST00000660584	ABL2-213	ENSG00000143322	ABL2	1:179131149-179229306	0.065563	0.112504	0.073115	0.074315	0.115076	0.10351	0.098499	0.061226	0.055406	0.113504
ENST00000662960	ABL2-214	ENSG00000143322	ABL2	1:179116857-179119484	0.679608	0.589073	0.649593	0.853218	0.591851	0.436157	0.31844	0.603854	0.324042	0.628635
ENST00000668691	ABL2-215	ENSG00000143322	ABL2	1:179110581-179229684	0.067959	0.072365	0.049727	0.021701	0.069566	0.10459	0.056229	0.199807	0.361881	0.047701
ENST00000277895	ABLIM1-201	ENSG00000099204	ABLIM1	10:114436038-114658298	0	0.003026	0	0	0	0	0	0	0	0
ENST00000369252	ABLIM1-202	ENSG00000099204	ABLIM1	10:114431113-114684655	7.31989	8.11813	2.19318	3.3805	5.58167	1.57054	7.84626	2.24838	1.99591	7.99861
ENST00000369253	ABLIM1-203	ENSG00000099204	ABLIM1	10:114435441-114526835	0.067479	0.105003	4.80775	3.30708	3.39353	0	0.013155	4.20942	4.20954	0.125543
ENST00000369256	ABLIM1-204	ENSG00000099204	ABLIM1	10:114435954-114685003	0	0	0	0.008064	0	0.03118	0	0	0	0
ENST00000369266	ABLIM1-205	ENSG00000099204	ABLIM1	10:114435461-114526830	0	0.016115	0	0	0	0	0	0	0	0
ENST00000392952	ABLIM1-206	ENSG00000099204	ABLIM1	10:114431113-114526931	0	0	0.079941	0.033711	0.02938	3.52271	0	0.031966	0.011892	0
ENST00000392955	ABLIM1-207	ENSG00000099204	ABLIM1	10:114431113-114684457	0	0.001085	4.17213	1.99581	0	0.728369	0	1.63633	3.8791	0
ENST00000428430	ABLIM1-208	ENSG00000099204	ABLIM1	10:114451645-114526918	1.60212	2.73643	4.08973	2.14216	2.09617	2.72865	2.14099	2.42374	2.45737	2.52949
ENST00000440467	ABLIM1-209	ENSG00000099204	ABLIM1	10:114450079-114487993	0.016974	0	0.029175	0	0.009972	0	0.00791	0	0	0.00759
ENST00000466400	ABLIM1-210	ENSG00000099204	ABLIM1	10:114465465-114468265	0.049298	0.078297	0.103994	0.192516	0.102324	0.000728	0.037813	0.115987	0.134015	0.169443
ENST00000477638	ABLIM1-211	ENSG00000099204	ABLIM1	10:114595002-114610717	0	0	0	0	0	0.034207	0.042299	0	0	0.060197
ENST00000481974	ABLIM1-212	ENSG00000099204	ABLIM1	10:114547491-114575537	0.070058	0.056958	0.15237	0.053028	0.118439	0.046855	0.100161	0.08702	0.132262	0.085771
ENST00000485570	ABLIM1-213	ENSG00000099204	ABLIM1	10:114439617-114441041	0	0	0.173796	0.053032	0.039578	0.077885	0	0.099437	0.131597	0
ENST00000533213	ABLIM1-214	ENSG00000099204	ABLIM1	10:114431113-114684655	0	0.003559	0	0	0	0.221539	0	0	0	0
ENST00000649363	ABLIM1-215	ENSG00000099204	ABLIM1	10:114436178-114658283	0.004909	0.003011	0.003418	0.005141	0.002889	0	0.001798	0	0.006997	0.010689
ENST00000651023	ABLIM1-216	ENSG00000099204	ABLIM1	10:114444086-114632092	0.143831	0.007355	0.003544	0.215464	0.677831	0.47717	0.039195	0.621185	0.570835	0.069378
ENST00000651092	ABLIM1-217	ENSG00000099204	ABLIM1	10:114444086-114768061	0.02112	0.005346	0.321849	0	0.065913	0	0.012926	0.368296	0.070812	0.150954
ENST00000341937	ABLIM2-201	ENSG00000163995	ABLIM2	4:7966302-8158754	0	0	0	0	0	0	0	0	0	0
ENST00000361581	ABLIM2-202	ENSG00000163995	ABLIM2	4:7966302-8158754	0	0	0	0	0	0	0	0	0	0
ENST00000361737	ABLIM2-203	ENSG00000163995	ABLIM2	4:7965312-8158811	0	0	0	0.021972	0.01849	0	0	0	0	0.053318
ENST00000407564	ABLIM2-204	ENSG00000163995	ABLIM2	4:7966359-8158783	0	0	0	0	0	0	0	0	0	0
ENST00000428004	ABLIM2-205	ENSG00000163995	ABLIM2	4:8007025-8158832	0.032046	0	0.142856	0.000837	0.157044	0.110991	0.131367	0	0	0.00653
ENST00000447017	ABLIM2-206	ENSG00000163995	ABLIM2	4:7965327-8158813	0.044139	0.117086	0.042075	0.008954	0	0	0	0.084701	0.096929	0
ENST00000502800	ABLIM2-207	ENSG00000163995	ABLIM2	4:8106494-8158832	0	0	0	0	0.041375	0	0.045964	0	0.248652	0
ENST00000504172	ABLIM2-208	ENSG00000163995	ABLIM2	4:8007385-8010728	0	0	0	0	0	0	0	0	0	0
ENST00000505872	ABLIM2-209	ENSG00000163995	ABLIM2	4:7966990-8158689	0	0	0	0	0	0	0	0	0	0
ENST00000509819	ABLIM2-210	ENSG00000163995	ABLIM2	4:7965329-7983432	0	0	0	0	0.043818	0	0.078982	0	0	0
ENST00000510277	ABLIM2-211	ENSG00000163995	ABLIM2	4:8008063-8071827	0	0	0	0	0	0	0	0	0	0
ENST00000512594	ABLIM2-212	ENSG00000163995	ABLIM2	4:7965310-8020825	0	0	0	0	0	0	0	0	0	0
ENST00000514025	ABLIM2-213	ENSG00000163995	ABLIM2	4:7965329-8071986	0	0	0	0	0	0	0	0	0	0
ENST00000515079	ABLIM2-214	ENSG00000163995	ABLIM2	4:8020213-8041436	0	0	0	0	0	0	0	0	0	0
ENST00000545242	ABLIM2-215	ENSG00000163995	ABLIM2	4:7966979-8158709	0	0	0	0	0	0	0	0	0	0
TCONS_00248241	ABLIM2-OT1	ENSG00000163995	ABLIM2	4:8146121-8158861	0.266537	0.176806	0.551827	0.501175	0.057953	0.403134	0.254341	0.661424	0.226299	0.242078
ENST00000309868	ABLIM3-201	ENSG00000173210	ABLIM3	5:149141503-149260439	0	0	0	0.304578	0	0	0	0.036356	0	0
ENST00000326685	ABLIM3-202	ENSG00000173210	ABLIM3	5:149141483-149260542	1.62838	7.29466	0.685756	0.126962	1.8953	0.701854	1.58652	2.20293	7.31531	7.25138
ENST00000356541	ABLIM3-203	ENSG00000173210	ABLIM3	5:149243348-149258457	0	0	0	0.267974	0.03724	0.210748	0.080775	0	0	0.066655
ENST00000502855	ABLIM3-204	ENSG00000173210	ABLIM3	5:149252344-149258574	0.118134	0.51275	0.551015	0.092323	0.351877	0.079834	0.382283	0.033711	0.565444	0.373767
ENST00000504238	ABLIM3-205	ENSG00000173210	ABLIM3	5:149141821-149260439	0.002742	0	1.0889	0.51447	0	1.57919	2.19187	0.010294	0	0
ENST00000506113	ABLIM3-206	ENSG00000173210	ABLIM3	5:149141614-149260439	1.65356	0.343054	2.53438	1.25348	0.57195	1.13468	0.155373	0.274538	0.327763	0.182943
ENST00000508983	ABLIM3-207	ENSG00000173210	ABLIM3	5:149142047-149258413	0	0	2.2e-05	0	0	0	0	0	0	0
ENST00000514212	ABLIM3-208	ENSG00000173210	ABLIM3	5:149233253-149242584	0.007846	0.014777	0.031241	0.03396	0	0	0.011244	0	0.016995	0.022005
ENST00000515171	ABLIM3-209	ENSG00000173210	ABLIM3	5:149141751-149260439	0.260987	0.176017	0.002013	0.00157	0.096005	0.003006	0.001974	0.088877	0.20953	0.196851
ENST00000515796	ABLIM3-210	ENSG00000173210	ABLIM3	5:149183549-149200620	0.12379	0.206476	0.407163	0.080928	0.285742	0.299126	0.150927	0.216052	0.099265	0.147508
ENST00000517451	ABLIM3-211	ENSG00000173210	ABLIM3	5:149243348-149258457	0.389359	0.266985	0.178221	0	0.624235	0	0.520073	0.288768	0.388735	0.358979
ENST00000519549	ABLIM3-212	ENSG00000173210	ABLIM3	5:149237448-149240617	0.113031	0.239364	0.179526	0	0	0.028665	0	0	0.054143	0.133654
TCONS_00261902	ABLIM3-OT1	ENSG00000173210	ABLIM3	5:149141436-149142837	0.034642	0.425915	1.85349	0.726688	0.465579	0.051399	0.327338	2.38772	0.407594	0.208542
TCONS_00261903	ABLIM3-OT2	ENSG00000173210	ABLIM3	5:149141483-149143575	2.35768	0.886877	1.55432	1.70117	1.13143	2.93183	1.17245	0.485527	0.53306	1.01492
ENST00000453660	ABO-201	ENSG00000175164	ABO	9:133250401-133275219	0	0	0	0	0	0	0	0	0	0
ENST00000538324	ABO-202	ENSG00000175164	ABO	9:133255602-133275214	0	0	0	0	0	0	0	0	0	0
ENST00000611156	ABO-203	ENSG00000175164	ABO	9:133255176-133275214	0	0	0	0	0	0	0	0	0	0
ENST00000647353	ABO-204	ENSG00000175164	ABO	9:133250732-133275214	0	0	0	0	0	0	0	0	0	0
ENST00000651471	ABO-205	ENSG00000175164	ABO	9:133256106-133276024	0	0	0	0	0	0	0	0	0	0
ENST00000291107	ABR-201	ENSG00000159842	ABR	17:1005908-1109100	3.16752	3.64345	4.0735	2.9235	3.16739	3.05154	2.03011	2.69723	3.7213	4.04914
ENST00000302538	ABR-202	ENSG00000159842	ABR	17:1003518-1179874	0	0.00083	0.002254	0	0	0	1.05913	0	0	0.002647
ENST00000536794	ABR-203	ENSG00000159842	ABR	17:1006080-1079146	0	0.008567	0	0	0	0	0.019777	0	0.001119	0
ENST00000543210	ABR-204	ENSG00000159842	ABR	17:1006061-1031838	0	0	0	0	0	0	0	0	0	0
ENST00000544583	ABR-205	ENSG00000159842	ABR	17:1003527-1187322	0	0	0	0	0	0	0	0	0	0
ENST00000570441	ABR-206	ENSG00000159842	ABR	17:1072733-1115436	0.153396	0	0	0.209336	0.201867	0.318454	0.176293	0.28911	0	0.207324
ENST00000570525	ABR-207	ENSG00000159842	ABR	17:1091792-1126545	0	0	0	0	0	0	0	0	0	0
ENST00000570688	ABR-208	ENSG00000159842	ABR	17:1007269-1010213	0.052294	0.07574	0.082743	0.033347	0.027411	0.168639	0.045007	0.064154	0.027863	0.020094
ENST00000571022	ABR-209	ENSG00000159842	ABR	17:1009738-1039597	0	0	0	0	0	0	0	0	0	0
ENST00000571120	ABR-210	ENSG00000159842	ABR	17:1009709-1013194	0.128214	0.184725	0.248401	0.111704	0.055972	0.134613	0.003739	0.011606	0.173985	0.042626
ENST00000571306	ABR-211	ENSG00000159842	ABR	17:1153813-1154619	0	0	0	0	0	0	0	0	0	0
ENST00000571383	ABR-212	ENSG00000159842	ABR	17:1009716-1013146	0.006869	0.023686	0.012988	0.052444	0.021306	0	0.044537	0	0.000221	0.0108
ENST00000571543	ABR-213	ENSG00000159842	ABR	17:1228144-1229021	0	0	0	0	0	0	0	0	0	0
ENST00000571797	ABR-214	ENSG00000159842	ABR	17:1005735-1011920	0	0	0	0	0	0	0	0.316121	0.200944	0.135108
ENST00000571945	ABR-215	ENSG00000159842	ABR	17:1067117-1079122	0.03334	0	0.137116	0.016994	0	0	0	0.16617	0	0
ENST00000572152	ABR-216	ENSG00000159842	ABR	17:1010785-1050568	0	0	0	0	0	0	0	0	0.082413	0.076731
ENST00000572441	ABR-217	ENSG00000159842	ABR	17:1005010-1031802	0	0	0	0	0	0	0	0	0	0
ENST00000572585	ABR-218	ENSG00000159842	ABR	17:1003527-1012589	3.40928	4.23503	5.29194	3.01306	2.99537	3.31215	3.4231	3.78472	4.61534	4.22593
ENST00000572650	ABR-219	ENSG00000159842	ABR	17:1007238-1010796	0.022781	0.053234	0.166589	0.161367	0.184714	0.238762	0.034004	0	0.039212	0.103467
ENST00000573325	ABR-220	ENSG00000159842	ABR	17:1083269-1091776	0.022399	0.188715	0.076734	0.043141	0.053191	0.088796	0.000717	0.130069	0.168891	0.054966
ENST00000573559	ABR-221	ENSG00000159842	ABR	17:1006118-1011388	0.095696	0.061803	0.013676	0.120953	0.076291	0.123798	0.081672	0	0.089009	0.101556
ENST00000573667	ABR-222	ENSG00000159842	ABR	17:1070038-1083771	0.077414	0.037814	0.043991	0.044118	0.173889	0.082131	0.088459	0.136611	0.078247	0.0536
ENST00000573895	ABR-223	ENSG00000159842	ABR	17:1055283-1058047	0.077538	0.193494	0.210101	0.145702	0.159658	0.272883	0.119969	0.290457	0.340806	0.227776
ENST00000574048	ABR-224	ENSG00000159842	ABR	17:1153810-1154952	0.045157	0	0.056726	0	0	0	0.02781	0	0	0.099126
ENST00000574139	ABR-225	ENSG00000159842	ABR	17:1091669-1229738	0	0	0	0	0	0	0	0.024179	0	0
ENST00000574257	ABR-226	ENSG00000159842	ABR	17:1012262-1050115	0	0.237173	0.19414	0	0	0	0	0	0.093836	0.14772
ENST00000574266	ABR-227	ENSG00000159842	ABR	17:1091799-1179784	0	0	0	0	0	0	0	0	0	0
ENST00000574437	ABR-228	ENSG00000159842	ABR	17:1005791-1125755	0	0	0	0	0	0	0.000162	0	0	0
ENST00000574544	ABR-229	ENSG00000159842	ABR	17:1050554-1069983	0	0	0	0	0	0	0	0	0	0
ENST00000574632	ABR-230	ENSG00000159842	ABR	17:1125324-1154808	0	0	0	0	0	0	0	0	0	0
ENST00000574875	ABR-231	ENSG00000159842	ABR	17:1049980-1050573	0.087336	0.183864	0.052151	0.255917	0.046366	0.103606	0.079395	0.020931	0.27349	0.158438
ENST00000575770	ABR-232	ENSG00000159842	ABR	17:1050050-1058750	0.113717	0	0.053692	0.131907	0	0	0	0.286124	0.239663	0
ENST00000575934	ABR-233	ENSG00000159842	ABR	17:1083522-1229004	0	0	0	0	0	0	0	0	0	0
ENST00000576668	ABR-234	ENSG00000159842	ABR	17:1012396-1031818	0	0	0	0	0	0	0	0	0	0
ENST00000576964	ABR-235	ENSG00000159842	ABR	17:1050094-1083590	0	0	0	0	0	0	0	0	0	0
ENST00000577052	ABR-236	ENSG00000159842	ABR	17:1011576-1031818	0	0	0	0.019554	0	0.076851	0	0	0.103751	0.09166
TCONS_00136558	ABR-OT1	ENSG00000159842	ABR	17:1177680-1179874	0	0	0	0.021965	0.144867	0.054983	0	0	0	0
ENST00000311955	ABRA-201	ENSG00000174429	ABRA	8:106759483-106770244	0	0	0	0	0	0	0	0	0	0
ENST00000367660	ABRACL-201	ENSG00000146386	ABRACL	6:139028745-139043302	9.05841	9.19998	6.11359	3.88391	17.1989	36.8267	28.7037	21.5726	12.6576	12.0621
ENST00000461027	ABRACL-202	ENSG00000146386	ABRACL	6:139028842-139034576	0.030768	0.058453	0.000172	0.104504	0.21897	1.1e-05	0.151606	0.03781	0.000309	0.088887
ENST00000321945	ABRAXAS1-201	ENSG00000163322	ABRAXAS1	4:83459517-83485100	2.97109	2.8215	2.9226	0.139857	3.03139	2.82704	2.35332	2.39912	3.62789	3.94035
ENST00000475656	ABRAXAS1-202	ENSG00000163322	ABRAXAS1	4:83460945-83485103	0	0	0	1.77256	0	1.0384	1.04074	1.21817	0	0
ENST00000503217	ABRAXAS1-203	ENSG00000163322	ABRAXAS1	4:83470274-83485100	0.033797	0.061496	0.04383	0	0.087676	0.044215	0	0	0.047719	0.049975
ENST00000504777	ABRAXAS1-204	ENSG00000163322	ABRAXAS1	4:83462075-83469901	0.192757	0.128061	0.298901	0.893528	0.062148	0.191714	0.123005	0.227487	0.142452	0.010062
ENST00000505489	ABRAXAS1-205	ENSG00000163322	ABRAXAS1	4:83467454-83523348	0	0	0	0	0	0	0	0	0	0
ENST00000506553	ABRAXAS1-206	ENSG00000163322	ABRAXAS1	4:83462009-83485555	0	0	0	0	0	0	0	0	0	0
ENST00000511801	ABRAXAS1-207	ENSG00000163322	ABRAXAS1	4:83470203-83485103	0.743401	0.977858	0.292924	0.783451	0.793799	0.620432	0.683016	0.740554	0.664712	0.754341
ENST00000515303	ABRAXAS1-208	ENSG00000163322	ABRAXAS1	4:83478808-83485065	0.174048	0.200965	0.13464	0.168465	0.171759	0.174452	0.23441	0.149154	0.165733	0.105005
ENST00000611288	ABRAXAS1-209	ENSG00000163322	ABRAXAS1	4:83463723-83470333	0.01389	0.071933	0.026075	0	0.053985	0	0.065833	0.078436	0.045513	0.069065
ENST00000298492	ABRAXAS2-201	ENSG00000165660	ABRAXAS2	10:124801819-124836667	7.46939	7.32446	8.60117	7.08233	7.06116	8.13494	8.94101	7.45245	7.7153	9.28889
ENST00000274849	ABT1-201	ENSG00000146109	ABT1	6:26596953-26600739	14.609	18.2561	17.5164	16.93	13.5272	14.798	16.9947	13.5594	15.3935	16.9461
ENST00000511060	ABT1P1-201	ENSG00000250496	ABT1P1	4:99022311-99023131	0	0	0	0	0	0	0	0	0	0.098325
ENST00000232744	ABTB1-201	ENSG00000114626	ABTB1	3:127672952-127680926	2.79919	0.851078	1.61432	0.679574	1.16325	1.79016	0.82102	2.98538	1.11168	1.15444
ENST00000453791	ABTB1-202	ENSG00000114626	ABTB1	3:127672958-127680920	1.54423	0.77053	0.981709	0.519048	0.705732	1.5095	1.17451	1.46454	0.882482	0.778644
ENST00000464431	ABTB1-203	ENSG00000114626	ABTB1	3:127675486-127680911	0.472181	0.403857	0.205481	0.538597	0.196324	0.222064	0.529321	0.593829	0.403452	0.464499
ENST00000466612	ABTB1-204	ENSG00000114626	ABTB1	3:127673014-127674601	0.446511	0.008	0.116429	0.395313	0.143133	0.22745	0.209957	0.000159	0.181178	0.104446
ENST00000467179	ABTB1-205	ENSG00000114626	ABTB1	3:127673306-127677193	0	0	0	0	0	0.270688	0	0	0	0
ENST00000468137	ABTB1-206	ENSG00000114626	ABTB1	3:127674110-127680913	1.01066	0.705547	0.000126	0.484524	0.689167	0.000436	0.00033	1.16755	0.698354	0.000656
ENST00000474129	ABTB1-207	ENSG00000114626	ABTB1	3:127676972-127680057	0	0.272374	0.365491	0.186831	0	0.181038	0	0	0.162084	0.114881
ENST00000475042	ABTB1-208	ENSG00000114626	ABTB1	3:127672958-127680920	1.14447	0.806748	0.852167	0.603832	0.800434	1.29335	1.09527	1.36854	0.975301	0.619126
ENST00000475265	ABTB1-209	ENSG00000114626	ABTB1	3:127672947-127677073	0.084035	0.068869	0.003018	0.005331	0.027941	0.006812	0.003906	0.002712	0.001578	0.006058
ENST00000478298	ABTB1-210	ENSG00000114626	ABTB1	3:127676536-127680057	0.133279	0	0	0.124875	0	0.151614	0	0	0.092853	0.089415
ENST00000479280	ABTB1-211	ENSG00000114626	ABTB1	3:127673034-127676809	0.266811	0.628728	0.228924	0.152662	0.186621	0.834737	0.485524	0.292351	0.611366	0.265394
ENST00000483857	ABTB1-212	ENSG00000114626	ABTB1	3:127672935-127677026	0.020682	0.014607	0.012059	0.054076	0.004894	0.009131	0.020437	0.020119	0.010481	0.00322
ENST00000491633	ABTB1-213	ENSG00000114626	ABTB1	3:127676085-127680065	0	0	0	0	0	0	0	0	0	0
ENST00000493365	ABTB1-214	ENSG00000114626	ABTB1	3:127672952-127676435	0.268348	0.073637	0.022159	0.013615	0.246341	0.001768	0.060476	0.055839	0.05128	0.019165
ENST00000497162	ABTB1-215	ENSG00000114626	ABTB1	3:127677177-127680063	0	0	0	0	0	0	0	0	0	0.012233
ENST00000435224	ABTB2-201	ENSG00000166016	ABTB2	11:34150987-34358010	2.16982	3.25834	3.8111	2.28561	2.91119	1.68112	2.73255	2.18684	3.55929	2.92382
ENST00000530814	ABTB2-202	ENSG00000166016	ABTB2	11:34173174-34242545	0.242785	0	0.009404	0	0	0	0	0	0	0
ENST00000562538	AC000032.1-201	ENSG00000260246	AC000032.1	1:109693117-109693742	0	0	0	0	0	0	0	0	0	0
ENST00000634116	AC000035.1-201	ENSG00000282816	AC000035.1	22:29480220-29481113	0	0	0	0	0	0	0	0	0	0
ENST00000449652	AC000036.1-201	ENSG00000225929	AC000036.1	22:50735825-50738139	0	0	0	0	0	0	0	0	0.014956	0
ENST00000439655	AC000041.1-201	ENSG00000242156	AC000041.1	22:29419155-29423193	0.3989	0	0.085774	0	0.037318	0	0	0	0	0.096811
ENST00000661649	AC000050.1-201	ENSG00000286508	AC000050.1	22:50672714-50674174	0	0	0	0	0	0	0	0	0	0
ENST00000415249	AC000058.1-201	ENSG00000223665	AC000058.1	7:91638847-91643512	0	0	0	0	0.02546	0.059461	0	0	0	0
ENST00000456270	AC000061.1-201	ENSG00000083622	AC000061.1	7:117604791-117647415	0	0	0	0	0	0	0	0	0	0
ENST00000668236	AC000065.1-201	ENSG00000286742	AC000065.1	7:92647906-92659394	0	0	0	0	0	0	0	0	0	0
ENST00000653602	AC000065.1-202	ENSG00000286742	AC000065.1	7:92653355-92667083	0	0	0	0	0	0	0	0	0	0
ENST00000661747	AC000065.2-201	ENSG00000287932	AC000065.2	7:92638198-92642316	0.325107	0.211421	0.404841	0.371367	0.357044	0.282033	0.311473	0.225286	0.328373	0.513001
ENST00000452326	AC000067.1-201	ENSG00000225007	AC000067.1	22:19667023-19667555	0	0	0	0	0	0	0	0	0	0
ENST00000431090	AC000068.1-201	ENSG00000185065	AC000068.1	22:19447893-19450105	0.263504	0	0.088861	0	0.29318	0.173793	0.004131	0	0.063255	0.072411
ENST00000608816	AC000068.2-201	ENSG00000273212	AC000068.2	22:19456503-19456962	0.049914	0.033261	0.117701	0.008854	0.105322	0.011456	0.011076	0.035334	0.212475	0.009679
ENST00000607934	AC000068.3-201	ENSG00000273300	AC000068.3	22:19454179-19454605	0.012744	0.100096	0.224381	0.038716	0.066496	0.242537	0.0572	0.517836	0.177753	0.141188
ENST00000658236	AC000072.1-201	ENSG00000286367	AC000072.1	22:19196402-19200083	0	0	0	0	0	0.033537	0	0	0	0
ENST00000420012	AC000077.1-201	ENSG00000230485	AC000077.1	22:19630750-19633574	0	0	0	0	0	0	0	0	0	0
ENST00000420617	AC000078.1-201	ENSG00000232926	AC000078.1	22:19887289-19887970	0	0	0.05916	0	0	0	0.045914	0	0.024781	0.035168
ENST00000433141	AC000081.1-201	ENSG00000230194	AC000081.1	22:19238443-19238739	0.060407	0	0	0.173943	0	0	0	0	0	0
ENST00000661478	AC000082.1-201	ENSG00000287652	AC000082.1	22:19520572-19522769	0	0	0	0	0	0	0	0	0	0
ENST00000664918	AC000085.1-201	ENSG00000287146	AC000085.1	22:19291969-19328901	0	0.033556	0.068126	0	0.031913	0	0	0	0	0
ENST00000424559	AC000089.1-201	ENSG00000235776	AC000089.1	22:19792294-19793094	1.27658	1.58694	1.5296	2.17555	1.96856	0.636642	1.05382	0.605378	1.78624	1.16154
ENST00000455843	AC000093.1-201	ENSG00000284874	AC000093.1	22:19717220-19724216	0.085339	0.088268	0.121518	0.081523	0.106533	0	0.078112	0.169164	0	0.085629
ENST00000431044	AC000093.1-202	ENSG00000284874	AC000093.1	22:19718469-19724772	0	0	0.010065	0	0.012916	0.020344	0	0	0.028705	0
ENST00000603208	AC000095.1-201	ENSG00000270393	AC000095.1	22:19018043-19018916	0	0	0	0	0	0	0	0	0	0
ENST00000637415	AC000095.2-201	ENSG00000283366	AC000095.2	22:19014353-19014506	0	0	0	0	0	0	0	0	0	0
ENST00000652053	AC000095.3-201	ENSG00000286025	AC000095.3	22:19029524-19031242	0	0	0	0	0	0	0	0	0	0
ENST00000450061	AC000099.1-201	ENSG00000236340	AC000099.1	7:127215127-127229033	0	0	0	0	0	0	0	0	0	0
ENST00000413812	AC000099.1-202	ENSG00000236340	AC000099.1	7:127215127-127229921	0	0	0	0	0	0	0	0	0	0
ENST00000667616	AC000099.1-203	ENSG00000236340	AC000099.1	7:127215127-127229927	0	0	0	0	0	0	0	0	0	0
ENST00000448200	AC000111.1-201	ENSG00000234001	AC000111.1	7:117586207-117586416	0	0	0	0	0	0	0	0	0	0
ENST00000433478	AC000111.2-201	ENSG00000237974	AC000111.2	7:117487737-117487929	0	0	0	0	0	0	0	0	0	0
ENST00000656084	AC000113.1-201	ENSG00000287685	AC000113.1	X:110472692-110524320	0	0	0	0	0	0	0	0	0	0
ENST00000414227	AC000120.1-201	ENSG00000243107	AC000120.1	7:92200014-92206857	0.142399	0.056435	0.140089	0.016256	0.075896	0.068538	0.019575	0.122719	0.038213	0.076648
ENST00000422722	AC000120.2-201	ENSG00000285772	AC000120.2	7:92112159-92179511	0	0.008533	0	0	0	0	0.008919	0	0	0
ENST00000435873	AC000120.2-202	ENSG00000285772	AC000120.2	7:92131807-92142952	0.09145	0	0	0	0	0	0	0	0	0
ENST00000650585	AC000120.3-201	ENSG00000285953	AC000120.3	7:92131774-92245924	0.046162	0.434394	0.41977	0.18306	0.381844	0	0.940328	0.396445	0.365336	0.19512
ENST00000418215	AC000123.1-201	ENSG00000224138	AC000123.1	7:127350128-127351523	0	0	0	0	0.133043	0.079632	0	0	0	0
ENST00000623124	AC000123.2-201	ENSG00000279265	AC000123.2	7:127349833-127350293	0.629498	0.966774	0.796461	0.971772	0.841349	1.09496	0.54929	0.477176	0.492393	0.985468
ENST00000624029	AC000123.3-201	ENSG00000280347	AC000123.3	7:127359785-127364759	0.193145	0.265642	0.277065	0.225578	0.327963	0.372752	0.30168	0.236341	0.278907	0.389559
ENST00000448311	AC000124.1-201	ENSG00000226770	AC000124.1	7:127476883-127485804	0	0	0	0	0	0	0	0	0	0
ENST00000433725	AC000362.1-201	ENSG00000230820	AC000362.1	7:126980967-126981778	0	0	0	0	0	0	0	0	0	0
ENST00000452711	AC000367.1-201	ENSG00000224981	AC000367.1	7:126868767-126870532	0	0	0	0	0	0	0	0	0	0
ENST00000488818	AC000372.1-201	ENSG00000241921	AC000372.1	7:126378970-126424185	0	0	0	0	0	0	0	0	0	0
ENST00000434698	AC000374.1-201	ENSG00000227249	AC000374.1	7:126511135-126512879	0	0	0	0	0	0	0	0	0	0
ENST00000613696	AC000403.1-201	ENSG00000278727	AC000403.1	13:76887551-76891135	0.021346	0.045961	0.00879	0.014386	0	0.009018	0.017469	0.009523	0.013098	0.015593
ENST00000620512	AC001226.1-201	ENSG00000274898	AC001226.1	13:77027944-77028482	0.09465	0.03057	0.022713	0	0.052679	0.119963	0.058096	0	0	0.146998
ENST00000638147	AC001226.2-201	ENSG00000283208	AC001226.2	13:76992078-77078025	0.005575	0.006556	0.016454	0	0.015095	0	0.084942	0.069726	0.041985	0.075073
ENST00000637192	AC001226.2-202	ENSG00000283208	AC001226.2	13:76995915-77129589	0	0	0.015367	0	0.017061	0	0	0	0	0
ENST00000635838	AC001226.2-203	ENSG00000283208	AC001226.2	13:76995954-77076198	0	0	0	0	0	0	0.001605	0	0.018314	0.021457
ENST00000638101	AC001226.2-204	ENSG00000283208	AC001226.2	13:76995959-77100400	0.081684	0.045306	0.096596	0	0	0.053618	0.079648	0.14053	0.121759	0.02117
ENST00000461131	AC001226.2-205	ENSG00000283208	AC001226.2	13:77008602-77077178	0	0	0	0	0.009412	0.000447	0	0.003889	0.052032	0
TCONS_00084218	AC001226.2-OT1	ENSG00000283208	AC001226.2	13:77058293-77076764	0	0	0.011815	0	0.051107	0	0	0.000315	0	0
TCONS_00084219	AC001226.2-OT2	ENSG00000283208	AC001226.2	13:77058293-77087778	0.156789	0.154924	0.20399	0.242302	0.208889	0.101668	0.210974	0.082327	0.196392	0.20553
ENST00000606707	AC002044.1-201	ENSG00000272330	AC002044.1	16:73014319-73014476	0	0	0	0	0.245602	0	0	0	0	0.038393
ENST00000624910	AC002044.2-201	ENSG00000279591	AC002044.2	16:73015047-73016016	0	0.107995	0.059264	0.276591	0.03981	0.058438	0.082857	0.068867	0.086386	0.123053
ENST00000623314	AC002044.3-201	ENSG00000280092	AC002044.3	16:73005601-73006141	0.156696	0.14084	0.003542	0.091035	0.146431	0.053584	0.108044	0	0.067342	0.124892
ENST00000395613	AC002056.1-201	ENSG00000213683	AC002056.1	22:50754675-50755434	0.641622	0.529793	0.698411	0.515817	0.367628	1.32524	0.771578	0.714553	0.58044	0.999057
ENST00000532913	AC002056.2-201	ENSG00000254499	AC002056.2	22:50740593-50743520	0	0	0	0	0	0	0	0	0	0
ENST00000660824	AC002057.1-201	ENSG00000287568	AC002057.1	7:126533665-126537295	0	0	0	0	0	0	0	0	0	0
ENST00000657493	AC002057.2-201	ENSG00000287702	AC002057.2	7:126495312-126531336	0	0	0	0	0	0	0	0	0	0
ENST00000608014	AC002059.1-201	ENSG00000273216	AC002059.1	22:29316744-29317220	0.050446	0.065737	0	0	0.054963	0	0	0	0.06089	0.002543
ENST00000625572	AC002059.2-201	ENSG00000280968	AC002059.2	22:29333158-29333267	0.134914	0.111905	0.142291	0.186006	0.202923	0	0.13998	0.08571	0.12922	0.130264
ENST00000650462	AC002059.3-201	ENSG00000285697	AC002059.3	22:29387909-29417757	0	0.004605	0	0	0.008615	0	0	0	0	0
ENST00000649455	AC002059.3-202	ENSG00000285697	AC002059.3	22:29406803-29410767	0	0	0	0	0	0	0	0	0	0
ENST00000445784	AC002064.1-201	ENSG00000225498	AC002064.1	7:90312496-90322592	0.050784	0.059105	0	0	0	0	0	0.03979	0	0.058158
ENST00000420245	AC002064.2-201	ENSG00000234459	AC002064.2	7:90266034-90270216	0	0	0	0	0	0	0	0	0	0.012431
ENST00000623448	AC002064.3-201	ENSG00000280440	AC002064.3	7:90345873-90346218	0	0.187024	0	0.060221	0	0	0.251293	0	0.035099	0.080647
ENST00000446355	AC002066.1-201	ENSG00000237813	AC002066.1	7:116238260-116499465	0	0	0	0	0	0	0	0	0	0
ENST00000439070	AC002066.1-202	ENSG00000237813	AC002066.1	7:116416117-116465276	0	0	0	0	0	0	0.440226	0	0	0
ENST00000656866	AC002066.1-203	ENSG00000237813	AC002066.1	7:116416397-116482783	0	0	0.240339	0.232093	0.013141	0	0.016091	0.006466	0.001864	0.005438
ENST00000444032	AC002069.1-201	ENSG00000233420	AC002069.1	7:88710631-88756725	0	0	0	0	0	0	0	0	0	0
ENST00000663862	AC002069.1-202	ENSG00000233420	AC002069.1	7:88420167-88744945	0	0	0	0	0.013409	0	0	0	0.004122	0
ENST00000429649	AC002069.2-201	ENSG00000235639	AC002069.2	7:88512029-88513187	0	0	0	0	0	0	0	0	0	0
ENST00000603580	AC002069.3-201	ENSG00000270812	AC002069.3	7:88455309-88456191	0	0	0	0	0	0	0	0	0	0
ENST00000537366	AC002070.1-201	ENSG00000248636	AC002070.1	12:119387987-119668079	0	0	0	0	0	0	0	0	0	0
ENST00000535511	AC002070.1-202	ENSG00000248636	AC002070.1	12:119387991-119594240	0	0	0	0	0	0	0	0	0	0
ENST00000509470	AC002070.1-203	ENSG00000248636	AC002070.1	12:119387991-119594501	0	0	0	0	0	0	0	0	0	0
ENST00000665601	AC002070.1-204	ENSG00000248636	AC002070.1	12:119361247-119594242	0	0	0	0	0	0	0	0	0	0
ENST00000651919	AC002072.1-201	ENSG00000286072	AC002072.1	X:112880563-113212186	0	0	0	0	0	0	0	0	0	0
ENST00000642601	AC002074.1-201	ENSG00000285090	AC002074.1	7:94278680-94392196	0.047121	0.185473	0.19913	0.11884	0.229329	0.013987	0.21303	0.087736	0.196483	0.127821
ENST00000644739	AC002074.1-202	ENSG00000285090	AC002074.1	7:94391405-94395608	0.060292	0	0	0.07984	0	0.166529	0	0	0	0.245694
ENST00000649265	AC002074.2-201	ENSG00000285964	AC002074.2	7:94311138-94347063	0	0	0	0	0	0	0	0	0	0
ENST00000457396	AC002075.1-201	ENSG00000225898	AC002075.1	7:93777839-93778514	0	0	0	0	0	0	0	0	0	0
ENST00000425207	AC002075.2-201	ENSG00000237729	AC002075.2	7:93669826-93670077	0.071194	0	0	0.045443	0	0.064147	0.06213	0.067739	0.119272	0
ENST00000435257	AC002076.1-201	ENSG00000234695	AC002076.1	7:93890913-93893601	0.141885	0.201618	0.172108	0.166158	0.131464	0.141155	0.070867	0	0.323382	0.35966
ENST00000617362	AC002076.2-201	ENSG00000278388	AC002076.2	7:93914987-93915108	0	0	0.102094	0.131976	0	0	0.036789	0.097011	0	0
ENST00000625000	AC002090.1-201	ENSG00000279743	AC002090.1	17:51761260-51763397	0	0	0	0	0	0	0	0	0	0
ENST00000578788	AC002091.1-201	ENSG00000265975	AC002091.1	17:8967523-8976995	0	0	0	0	0	0	0	0	0	0
ENST00000585297	AC002091.2-201	ENSG00000266389	AC002091.2	17:8965896-8967070	0	0.065332	0	0	0	0	0	0	0	0
ENST00000591482	AC002094.1-201	ENSG00000258924	AC002094.1	17:28357647-28381697	0	0	0	0	0	0	0	0	0.085893	0.135335
ENST00000577850	AC002094.2-201	ENSG00000265618	AC002094.2	17:28361601-28362859	0.014585	0.160349	0.085469	0	0.081269	0	0.037954	0	0.036299	0.074926
ENST00000555059	AC002094.3-201	ENSG00000273171	AC002094.3	17:28364288-28368012	0	0	0	0	0	0	0	0	0	0
ENST00000613598	AC002094.4-201	ENSG00000277450	AC002094.4	17:28373256-28373562	0	0	0	0	0	0	0	0	0	0
ENST00000623773	AC002094.5-201	ENSG00000279532	AC002094.5	17:28373673-28374301	0	0	0	0	0	0.062707	0.020079	0.022616	0	0
ENST00000564021	AC002101.1-201	ENSG00000261018	AC002101.1	9:133611798-133633099	0	0	0	0	0	0	0	0	0	0
ENST00000589603	AC002115.1-201	ENSG00000267626	AC002115.1	19:35608285-35612666	0	0	0	0	0	0	0	0	0	0
ENST00000473572	AC002116.1-201	ENSG00000248101	AC002116.1	19:36008638-36014235	0	0	0	0	0	0	0	0	0	0
ENST00000586962	AC002116.2-201	ENSG00000267698	AC002116.2	19:36014508-36045972	0.115028	0	0.624501	0.03547	0.636047	0.063572	0.10696	0	0.119629	0.041516
ENST00000421305	AC002127.1-201	ENSG00000227979	AC002127.1	7:88749470-88749694	0	0	0	0	0	0	0	0	0	0
ENST00000602262	AC002128.1-201	ENSG00000268947	AC002128.1	19:35262846-35264804	0.030083	0.08846	0.053778	0.10311	0.145277	0	0.107934	0.06431	0	0.013411
ENST00000604161	AC002128.2-201	ENSG00000271366	AC002128.2	19:35251440-35253639	0	0	0	0	0	0	0	0	0	0
ENST00000559614	AC002306.1-201	ENSG00000259242	AC002306.1	19:19606350-19608660	0	0	0	0	0	0	0	0	0	0
ENST00000457283	AC002310.1-201	ENSG00000235560	AC002310.1	16:30534752-30537144	0.649789	0.521783	0.034407	0.700409	0.017279	0.079528	0.075134	0	0.795689	0.024969
ENST00000569752	AC002310.1-202	ENSG00000235560	AC002310.1	16:30535111-30536199	0	0	0	0	0	0.052938	0.033661	0.091718	0	0
ENST00000664247	AC002310.1-203	ENSG00000235560	AC002310.1	16:30535049-30537149	0	0.13137	0.90991	0	1.08652	0.718065	1.1381	0.649941	0	0.736829
ENST00000486926	AC002310.2-201	ENSG00000239791	AC002310.2	16:30572250-30582892	0	0	0	0	0	0	0	0	0	0
ENST00000492040	AC002310.2-202	ENSG00000239791	AC002310.2	16:30572255-30583860	0	0	0	0	0	0	0	0	0	0
ENST00000657071	AC002310.2-203	ENSG00000239791	AC002310.2	16:30572039-30583112	0.005959	0	0	0	0	0	0	0	0	0
ENST00000569728	AC002310.3-201	ENSG00000260494	AC002310.3	16:30537202-30538231	0	0	0	0	0	0	0	0	0	0
ENST00000569360	AC002310.4-201	ENSG00000261459	AC002310.4	16:30525923-30534852	0	0	0	0	0	0	0.09716	0	0	0
ENST00000624451	AC002310.5-201	ENSG00000278922	AC002310.5	16:30526918-30528294	0.175797	0.305387	0.069579	0.106486	0.183176	0.117392	0.311999	0.145454	0.136331	0.057268
ENST00000661508	AC002331.1-201	ENSG00000286712	AC002331.1	16:26546802-26607392	0	0	0	0	0	0	0	0	0	0
ENST00000669695	AC002331.1-202	ENSG00000286712	AC002331.1	16:26546828-26607396	0	0	0	0	0	0	0	0	0	0
ENST00000569543	AC002347.1-201	ENSG00000261433	AC002347.1	17:10658542-10659082	0	0	0.096224	0.228066	0	0.05976	0.057881	0.031553	0.014591	0
ENST00000584139	AC002347.2-201	ENSG00000263388	AC002347.2	17:10680734-10683988	0	0	0	0	0	0	0	0	0	0
ENST00000623894	AC002350.1-201	ENSG00000278993	AC002350.1	12:110501614-110503441	0.185031	0.141243	0.130019	0.195038	0.085179	0.091755	0.151744	0.180513	0.051922	0.224025
ENST00000546852	AC002351.1-201	ENSG00000258240	AC002351.1	12:110951683-110957812	0	0	0	0	0	0	0	0	0	0
ENST00000548329	AC002351.1-202	ENSG00000258240	AC002351.1	12:110951711-110957811	0	0.012174	0	0	0	0.018136	0	0	0	0
ENST00000666565	AC002351.1-203	ENSG00000258240	AC002351.1	12:110956984-110957820	0.014524	0.056373	0	0	0	0	0	0	0	0
ENST00000659394	AC002351.1-204	ENSG00000258240	AC002351.1	12:110955403-110957813	0.013746	0	0	0	0.044629	0	0	0	0	0
ENST00000654505	AC002351.1-205	ENSG00000258240	AC002351.1	12:110955549-110957795	0.018024	0.003089	0	0.023979	0	0.014981	0	0	0	0
ENST00000446186	AC002366.1-201	ENSG00000232392	AC002366.1	X:11334233-11335901	0	0	0	0	0	0	0	0	0	0
ENST00000416765	AC002367.1-201	ENSG00000226436	AC002367.1	X:28659065-28659469	0	0	0	0	0	0	0	0	0	0
ENST00000456981	AC002368.1-201	ENSG00000237741	AC002368.1	X:148498113-148500615	0	0	0	0	0	0	0	0	0	0
ENST00000551161	AC002375.1-201	ENSG00000257268	AC002375.1	12:110831779-110845963	0	0	0	0	0	0	0	0	0	0
ENST00000651788	AC002377.1-201	ENSG00000286163	AC002377.1	X:121093392-121298035	0.113057	0	0.298291	0.106241	0.094169	0.170913	0.097976	0.071414	0	0.048766
ENST00000432360	AC002378.1-201	ENSG00000225676	AC002378.1	22:30182818-30207195	0.003528	0.005979	0	0	0	0.007235	0	0.110218	0.000737	0.013613
ENST00000447049	AC002381.1-201	ENSG00000228341	AC002381.1	7:107450083-107450362	0	0	0	0	0	0	0	0	0	0
ENST00000448260	AC002383.1-201	ENSG00000227863	AC002383.1	7:89443974-89494262	0	0	0	0	0	0	0	0	0	0
ENST00000663934	AC002383.1-202	ENSG00000227863	AC002383.1	7:89443972-89496916	0	0	0	0	0	0	0	0	0	0
ENST00000654764	AC002383.1-203	ENSG00000227863	AC002383.1	7:89443965-89496910	0	0	0	0	0	0	0	0	0	0
ENST00000661644	AC002383.1-204	ENSG00000227863	AC002383.1	7:89443958-89496918	0	0	0	0	0	0	0	0	0	0
ENST00000665308	AC002383.1-205	ENSG00000227863	AC002383.1	7:89443989-89496910	0	0	0	0	0	0	0	0	0	0
ENST00000668615	AC002383.1-206	ENSG00000227863	AC002383.1	7:89443986-89494444	0	0	0	0	0	0	0	0	0	0
ENST00000654952	AC002383.1-207	ENSG00000227863	AC002383.1	7:89443972-89496914	0	0	0	0	0	0	0	0	0	0
ENST00000663935	AC002383.1-208	ENSG00000227863	AC002383.1	7:89443980-89496918	0	0	0	0	0	0	0	0	0	0
ENST00000655452	AC002383.1-209	ENSG00000227863	AC002383.1	7:89443946-89496918	0	0	0	0	0	0	0	0	0	0
ENST00000655037	AC002383.1-210	ENSG00000227863	AC002383.1	7:89443958-89496918	0	0	0	0	0	0	0	0	0	0
ENST00000667286	AC002383.1-211	ENSG00000227863	AC002383.1	7:89443977-89496914	0	0	0	0	0	0	0	0	0	0
ENST00000436714	AC002386.1-201	ENSG00000230941	AC002386.1	7:109322320-109326315	0.005973	0	0.054757	0.024157	0.138597	0.05151	0	0.04289	0.038901	0.070345
ENST00000589397	AC002398.1-201	ENSG00000267049	AC002398.1	19:35769144-35771028	0.060336	0.100764	0	0	0	0	0	0	0	0
ENST00000587767	AC002398.2-201	ENSG00000267328	AC002398.2	19:35754566-35755490	0.008503	0	0	0	0	0	0	0	0.023089	0
ENST00000569310	AC002400.1-201	ENSG00000261528	AC002400.1	16:23500905-23501630	0	0	0	0	0	0	0	0	0	0
ENST00000451776	AC002401.1-201	ENSG00000236472	AC002401.1	17:50135586-50146176	0	0	0	0	0	0	0	0	0	0
ENST00000511361	AC002401.2-201	ENSG00000250282	AC002401.2	17:50100704-50101920	0	0	0	0	0	0	0	0	0	0
ENST00000620020	AC002401.3-201	ENSG00000275025	AC002401.3	17:50098460-50098899	0	0	0	0	0	0.055108	0	0	0	0
ENST00000612365	AC002401.4-201	ENSG00000276851	AC002401.4	17:50094065-50094647	0.49733	0.628118	0.637096	0.313245	0.74516	1.20706	0.433986	1.06755	0.771417	0.347523
ENST00000636668	AC002407.1-201	ENSG00000283638	AC002407.1	X:134168911-134174089	0	0	0	0.005612	0	0	0	0	0	0
ENST00000523722	AC002428.1-201	ENSG00000253927	AC002428.1	5:135900353-135918161	0	0	0	0	0	0	0	0	0	0
ENST00000522973	AC002428.2-201	ENSG00000254239	AC002428.2	5:135897637-135900250	0	0	0	0	0	0	0	0	0	0
ENST00000437672	AC002429.1-201	ENSG00000231153	AC002429.1	7:95018407-95018554	0	0	0.09279	0.083775	0.134296	0	0.1608	0	0.229753	0
ENST00000637876	AC002429.2-201	ENSG00000236197	AC002429.2	7:95035731-95214332	0	0	0	0	0	0	0	0	0	0
ENST00000637269	AC002429.2-202	ENSG00000236197	AC002429.2	7:95036536-95214332	0	0	0	0	0	0	0	0	0	0
ENST00000417881	AC002429.2-203	ENSG00000236197	AC002429.2	7:95154713-95214332	0	0	0	0	0	0	0	0	0	0
ENST00000666346	AC002429.2-204	ENSG00000236197	AC002429.2	7:95035812-95214248	0	0	0	0	0	0	0	0	0	0
ENST00000653140	AC002429.2-205	ENSG00000236197	AC002429.2	7:95155211-95214338	0	0	0.000449	0	0	0	0	0	0	0
ENST00000651203	AC002451.1-201	ENSG00000231170	AC002451.1	7:95596679-95611118	0	0	0	0	0	0	0	0	0	0
ENST00000416502	AC002451.1-202	ENSG00000231170	AC002451.1	7:95596682-95607144	0	0	0.312088	0	0	0	0.012955	0	0	0
ENST00000432265	AC002451.1-203	ENSG00000231170	AC002451.1	7:95596682-95613719	0	0	0	0	0	0	0	0.003965	0	0
ENST00000411728	AC002451.1-204	ENSG00000231170	AC002451.1	7:95609796-95613541	0	0	0	0	0	0	0	0	0	0
ENST00000666870	AC002451.1-205	ENSG00000231170	AC002451.1	7:95596679-95608345	0	0	0	0	0.018792	0.085585	0.058379	0	0	0
ENST00000668637	AC002451.1-206	ENSG00000231170	AC002451.1	7:95596670-95611117	0	0	0	0	0	0	0	0	0	0
ENST00000662949	AC002451.1-207	ENSG00000231170	AC002451.1	7:95609456-95611117	0	0	0	0	0	0	0	0	0	0
ENST00000668366	AC002451.1-208	ENSG00000231170	AC002451.1	7:95609070-95611596	0.005547	0	0	0	0	0	0.020433	0	0.021764	0
ENST00000669019	AC002451.1-209	ENSG00000231170	AC002451.1	7:95545218-95611113	0	0	0	0	0	0	0	0	0	0
ENST00000668636	AC002451.1-210	ENSG00000231170	AC002451.1	7:95609085-95611113	0	0	0	0	0	0	0	0	0	0
ENST00000667350	AC002451.1-211	ENSG00000231170	AC002451.1	7:95545191-95608271	0	0	0	0	0	0	0	0	0	0
ENST00000663696	AC002451.1-212	ENSG00000231170	AC002451.1	7:95596706-95614001	0.024789	0	0	0	0	0	0	0.030626	0	0
ENST00000656676	AC002451.1-213	ENSG00000231170	AC002451.1	7:95609081-95611117	0	0	0	0	0	0	0	0	0	0
ENST00000653592	AC002451.1-214	ENSG00000231170	AC002451.1	7:95608890-95611097	0	0	0	0.034583	0	0	0	0	0	0
ENST00000669024	AC002451.1-215	ENSG00000231170	AC002451.1	7:95545232-95563082	0	0	0	0	0	0	0	0	0	0
ENST00000665332	AC002451.1-216	ENSG00000231170	AC002451.1	7:95545244-95615132	0	0.028289	0	0	0.013406	0	0	0.015699	0	0.013219
ENST00000624998	AC002451.2-201	ENSG00000279525	AC002451.2	7:95542145-95544542	0	0	0	0	0	0.013482	0	0	0	0
ENST00000435695	AC002454.1-201	ENSG00000237819	AC002454.1	7:92836483-92917187	0	0	0	0	0	0.655371	0	0	0	0
ENST00000452050	AC002454.1-202	ENSG00000237819	AC002454.1	7:92836489-92917123	0	0.443897	0	0.056165	0.452329	0	0.497771	0	0.633741	0
ENST00000424523	AC002454.1-203	ENSG00000237819	AC002454.1	7:92854909-92917151	0.282026	0	0.230406	0.153853	0.291454	0.111257	0.011055	0	0	0.17339
ENST00000419668	AC002454.1-204	ENSG00000237819	AC002454.1	7:92854909-92917174	0	0	0	0.02491	0.206456	0.18765	0.028125	0	0.21516	0
ENST00000415965	AC002456.1-201	ENSG00000223969	AC002456.1	7:90590619-90595748	0	0	0	0	0	0	0.025611	0	0.007174	0
ENST00000441971	AC002456.1-202	ENSG00000223969	AC002456.1	7:90590623-90595890	0	0	0	0	0	0	0	0	0	0
ENST00000412669	AC002456.1-203	ENSG00000223969	AC002456.1	7:90590623-90597353	0	0	0	0.031691	0	0	0.185324	0	0	0
ENST00000660974	AC002456.1-204	ENSG00000223969	AC002456.1	7:90590644-90595878	0	0	0	0	0	0	0.000697	0	0	0
ENST00000509356	AC002456.2-201	ENSG00000251154	AC002456.2	7:90469787-90488964	0	0	0	0	0	0	0.05496	0	0	0
ENST00000664362	AC002458.1-201	ENSG00000286411	AC002458.1	7:91030149-91033725	0	0	0	0	0	0	0	0	0	0
ENST00000504394	AC002460.1-201	ENSG00000249317	AC002460.1	4:148940941-148942378	0	0	0	0	0	0	0	0	0	0
ENST00000512989	AC002460.1-202	ENSG00000249317	AC002460.1	4:148940949-148941777	0	0	0	0	0	0	0	0	0	0
ENST00000657933	AC002460.1-203	ENSG00000249317	AC002460.1	4:148941580-148942415	0	0	0	0	0	0	0	0	0	0
ENST00000669991	AC002460.2-201	ENSG00000287292	AC002460.2	4:148445703-148546859	0	0	0	0	0	0	0	0.014369	0	0.002985
ENST00000661928	AC002460.2-202	ENSG00000287292	AC002460.2	4:148445767-149024624	0	0	0	0	0	0	0	0.008443	0	0.012197
ENST00000453459	AC002463.1-201	ENSG00000223646	AC002463.1	7:112622378-112708080	0	0	0	0	0	0	0	0	0	0
ENST00000653349	AC002463.1-202	ENSG00000223646	AC002463.1	7:112626156-112772434	0	0	0	0	0	0	0	0	0	0
ENST00000663080	AC002463.1-203	ENSG00000223646	AC002463.1	7:112622385-112703216	0	0	0	0	0	0	0	0	0	0
ENST00000670567	AC002463.1-204	ENSG00000223646	AC002463.1	7:112622390-112757298	0	0	0	0	0	0	0	0	0	0
ENST00000661783	AC002463.1-205	ENSG00000223646	AC002463.1	7:112622402-112757296	0	0	0	0	0	0	0	0	0	0
ENST00000661587	AC002463.1-206	ENSG00000223646	AC002463.1	7:112622385-112640266	0	0	0	0	0	0	0	0	0	0
ENST00000668947	AC002463.1-207	ENSG00000223646	AC002463.1	7:112622385-112772442	0	0	0	0	0	0	0	0	0	0
ENST00000667178	AC002463.1-208	ENSG00000223646	AC002463.1	7:112618071-112706851	0	0	0	0	0	0	0	0	0	0
ENST00000657817	AC002463.1-209	ENSG00000223646	AC002463.1	7:112622378-112699593	0	0	0	0	0	0	0	0	0	0
ENST00000659368	AC002463.1-210	ENSG00000223646	AC002463.1	7:112622407-112703218	0	0	0	0	0	0	0	0	0	0
ENST00000667242	AC002463.1-211	ENSG00000223646	AC002463.1	7:112621693-112699878	0	0	0	0	0	0	0	0	0	0
ENST00000670420	AC002463.1-212	ENSG00000223646	AC002463.1	7:112632541-112640121	0	0	0	0	0	0	0	0	0	0
ENST00000657316	AC002463.1-213	ENSG00000223646	AC002463.1	7:112622390-112757294	0	0	0	0	0	0	0	0	0	0.022185
ENST00000661554	AC002463.1-214	ENSG00000223646	AC002463.1	7:112622390-112757296	0	0	0	0	0	0	0	0	0	0
ENST00000665657	AC002463.1-215	ENSG00000223646	AC002463.1	7:112622390-112772430	0	0	0	0	0	0	0	0	0	0
ENST00000659758	AC002463.1-216	ENSG00000223646	AC002463.1	7:112622390-112640263	0	0	0	0	0	0	0	0	0	0
ENST00000667580	AC002463.1-217	ENSG00000223646	AC002463.1	7:112622384-112772434	0	0	0	0	0	0	0	0	0	0
ENST00000664010	AC002463.1-218	ENSG00000223646	AC002463.1	7:112622385-112772442	0	0	0	0	0	0	0	0	0	0
ENST00000655918	AC002463.1-219	ENSG00000223646	AC002463.1	7:112622056-112699876	0	0	0	0	0	0	0	0	0	0
ENST00000662309	AC002463.1-220	ENSG00000223646	AC002463.1	7:112618079-112772434	0	0	0	0	0	0	0	0	0	0
ENST00000663814	AC002463.1-221	ENSG00000223646	AC002463.1	7:112622385-112706851	0	0	0	0	0	0	0	0	0	0
ENST00000664143	AC002463.1-222	ENSG00000223646	AC002463.1	7:112622384-112772430	0	0	0	0	0	0	0	0	0	0
ENST00000669892	AC002463.1-223	ENSG00000223646	AC002463.1	7:112622390-112699876	0	0	0	0	0	0	0	0	0	0
ENST00000665310	AC002463.1-224	ENSG00000223646	AC002463.1	7:112622383-112772433	0	0	0	0	0	0	0	0	0	0
ENST00000656697	AC002463.1-225	ENSG00000223646	AC002463.1	7:112622402-112896625	0	0	0	0	0	0	0	0	0	0
ENST00000670213	AC002463.1-226	ENSG00000223646	AC002463.1	7:112622390-112772442	0	0	0	0	0	0	0	0	0	0
ENST00000657067	AC002463.1-227	ENSG00000223646	AC002463.1	7:112616440-112620643	0	0	0	0	0	0	0	0.052043	0	0
ENST00000659268	AC002463.1-228	ENSG00000223646	AC002463.1	7:112622385-112757298	0	0	0	0	0	0	0	0	0	0
ENST00000652784	AC002463.1-229	ENSG00000223646	AC002463.1	7:112622390-112823639	0	0	0.022757	0	0	0	0	0	0	0
ENST00000662625	AC002463.1-230	ENSG00000223646	AC002463.1	7:112621693-112757270	0	0	0	0	0	0	0	0	0	0
ENST00000666635	AC002463.1-231	ENSG00000223646	AC002463.1	7:112622385-112772430	0	0	0	0	0	0	0	0	0	0
ENST00000662984	AC002463.1-232	ENSG00000223646	AC002463.1	7:112622387-112699884	0	0	0	0	0	0	0	0	0	0
ENST00000668809	AC002463.1-233	ENSG00000223646	AC002463.1	7:112622383-112757298	0	0	0	0	0	0	0	0	0	0
ENST00000663988	AC002463.1-234	ENSG00000223646	AC002463.1	7:112621642-112772433	0	0	0	0	0	0	0	0	0	0
ENST00000667945	AC002463.1-235	ENSG00000223646	AC002463.1	7:112622390-112703225	0	0	0	0	0	0	0	0	0	0
ENST00000657014	AC002463.1-236	ENSG00000223646	AC002463.1	7:112626156-112772430	0	0	0	0	0	0	0	0	0	0
ENST00000668050	AC002463.1-237	ENSG00000223646	AC002463.1	7:112618071-112706845	0	0	0	0	0	0	0	0	0	0
ENST00000667747	AC002463.1-238	ENSG00000223646	AC002463.1	7:112622378-112772433	0	0	0	0	0	0	0	0	0	0
ENST00000654684	AC002463.1-239	ENSG00000223646	AC002463.1	7:112622390-112772434	0	0	0	0	0	0	0	0	0	0
ENST00000569685	AC002464.1-201	ENSG00000260188	AC002464.1	6:110477907-110479436	0	0	0	0	0	0	0	0	0	0
ENST00000436097	AC002465.1-201	ENSG00000238202	AC002465.1	7:117300861-117322236	0	0	0	0	0	0	0	0	0	0
ENST00000667297	AC002465.2-201	ENSG00000286390	AC002465.2	7:117332761-117350096	0	0	0	0	0	0	0	0	0	0
ENST00000457510	AC002467.1-201	ENSG00000241764	AC002467.1	7:107742817-107744128	0	0	0	0	0.134865	0	0	0	0	0
ENST00000440971	AC002467.1-202	ENSG00000241764	AC002467.1	7:107742962-107744581	0.290413	0.892986	1.06856	1.68358	0.690965	0.859973	0.680458	0.55767	1.03204	0.913701
ENST00000609979	AC002467.1-203	ENSG00000241764	AC002467.1	7:107742969-107744050	0.620845	0.712812	0.969594	0.541777	0.374003	0.368384	0.611838	0.494969	0.621916	0.470365
ENST00000671091	AC002467.1-204	ENSG00000241764	AC002467.1	7:107742756-107744151	0	0	0	0	0.002981	0	0	0	0	0
ENST00000653575	AC002467.1-205	ENSG00000241764	AC002467.1	7:107742753-107744104	0.090656	1e-06	0.013129	0.002119	0	0	0.053518	0.005935	0.000303	0.008233
ENST00000663315	AC002467.1-206	ENSG00000241764	AC002467.1	7:107742754-107743606	0.556245	0.361467	0.165868	0.269843	0.225915	0.37624	0.35015	0.410013	0.44586	0.508157
ENST00000658766	AC002467.1-207	ENSG00000241764	AC002467.1	7:107739999-107743595	0.016265	0.008326	0.059357	0.074131	0.035365	0.054133	0.083674	0.089478	0.10441	0.045795
ENST00000610278	AC002470.1-201	ENSG00000272829	AC002470.1	22:20981361-20981755	0.077349	0.085221	0.361652	0.272558	0.414668	0.518915	0.205619	0.218081	0.628685	0.076729
ENST00000479606	AC002470.2-201	ENSG00000285314	AC002470.2	22:20979462-20998121	0	0	0	0	0.002877	0	0	0	0	0
ENST00000450652	AC002472.1-201	ENSG00000226872	AC002472.1	22:21031354-21044117	0	0	0	0	0	0	0	0	0	0
ENST00000442739	AC002472.2-201	ENSG00000284060	AC002472.2	22:21002895-21009453	0	0	0	0	0	0	0	0	0	0
ENST00000640124	AC002472.3-201	ENSG00000284130	AC002472.3	22:21011384-21014217	0	0	0	0	0	0	0.014035	0.016086	0	0
ENST00000641915	AC002472.4-201	ENSG00000284665	AC002472.4	22:21071082-21081018	0	0	0	0	0	0	0	0	0	0
ENST00000435127	AC002480.1-201	ENSG00000232759	AC002480.1	7:22563337-22573996	0	0	0.378251	0	0.453133	0.44149	0.344251	0.684776	0	0.418669
ENST00000439823	AC002480.2-201	ENSG00000232949	AC002480.2	7:22589705-22591622	0.045796	0.020979	0.151776	0.046374	0.063519	0.029021	0.080256	0.164394	0.052874	0.254002
ENST00000658234	AC002480.2-202	ENSG00000232949	AC002480.2	7:22589698-22602536	0.077883	0.091145	0.07109	0.056388	0.079129	0.108461	0.017425	0.067863	0.06758	0.046221
ENST00000435098	AC002486.1-201	ENSG00000223866	AC002486.1	7:20641558-20641948	0	0	0	0	0	0	0	0	0	0
ENST00000447806	AC002486.2-201	ENSG00000231525	AC002486.2	7:20588990-20590085	0	0	0	0	0	0	0	0	0	0
ENST00000604565	AC002487.1-201	ENSG00000270425	AC002487.1	7:108720608-108721601	0	0	0	0	0	0	0	0	0	0
ENST00000438281	AC002504.1-201	ENSG00000214111	AC002504.1	X:25029545-25030235	0	0	0	0	0	0	0	0	0	0
ENST00000428426	AC002511.1-201	ENSG00000232680	AC002511.1	19:35432957-35434642	0	0	0	0	0	0	0	0	0	0
ENST00000413796	AC002511.2-201	ENSG00000233214	AC002511.2	19:35424062-35424652	0	0	0	0	0	0	0	0	0	0
ENST00000638098	AC002511.3-201	ENSG00000283479	AC002511.3	19:35407770-35408493	0	0	0	0	0	0	0	0	0	0
ENST00000570073	AC002519.1-201	ENSG00000259810	AC002519.1	16:31788202-31790993	0	0.02146	0.045755	0	0.01017	0.034738	0.033646	0.048871	0.032622	0.079152
ENST00000563575	AC002519.2-201	ENSG00000261457	AC002519.2	16:31802947-31807973	0	0	0	0	0	0	0	0	0	0
ENST00000569756	AC002519.2-202	ENSG00000261457	AC002519.2	16:31802963-31805921	0	0	0	0	0	0	0	0	0	0.101623
ENST00000567043	AC002519.2-203	ENSG00000261457	AC002519.2	16:31805866-31806702	0	0	0	0	0	0	0	0	0	0
ENST00000411687	AC002524.1-201	ENSG00000233247	AC002524.1	X:14244382-14244928	0.945017	2.49152	3.02224	1.77421	1.81299	0.559321	2.60288	1.13011	2.18877	1.65833
ENST00000624392	AC002525.1-201	ENSG00000279314	AC002525.1	13:31960325-31961946	0	0	0	0	0	0	0	0	0	0
ENST00000664990	AC002529.1-201	ENSG00000287827	AC002529.1	7:118511942-118513830	0	0	0	0	0	0	0	0	0	0
ENST00000625023	AC002540.1-201	ENSG00000279067	AC002540.1	7:96118647-96119995	0	0	0	0.006893	0	0	0	0	0	0
ENST00000440683	AC002542.1-201	ENSG00000227532	AC002542.1	7:117187548-117187740	0	0	0	0.096363	0	0	0	0	0	0
ENST00000665127	AC002542.2-201	ENSG00000287829	AC002542.2	7:117091678-117097262	0	0	0	0	0	0	0	0	0	0
ENST00000299783	AC002543.1-201	ENSG00000235945	AC002543.1	7:116873454-116876376	0	0	0	0	0	0	0	0	0	0
ENST00000592511	AC002545.1-201	ENSG00000267184	AC002545.1	17:69707193-69707373	0.037581	0.097103	0.147628	0.117974	0.128113	0.148253	0.188574	0.306195	0	0.040733
ENST00000585537	AC002546.1-201	ENSG00000267653	AC002546.1	17:69477139-69501755	0	0	0	0	0	0	0	0	0	0
ENST00000565916	AC002550.1-201	ENSG00000261312	AC002550.1	16:19706351-19715383	0.297065	0.040066	0.157421	0.090476	0.144679	0.043214	0.018411	0.109081	0.03612	0.066856
ENST00000621246	AC002550.2-201	ENSG00000276571	AC002550.2	16:19694035-19694428	0	0.104677	0.324233	0.254809	0.072066	0.158641	0	0.018197	0.077056	0.234198
ENST00000569881	AC002551.1-201	ENSG00000261736	AC002551.1	16:27643199-27644663	0	0	0.005575	0	0.046204	0	0.044041	0	0.005641	0.036258
ENST00000442828	AC002553.1-201	ENSG00000227782	AC002553.1	17:16040472-16041273	0.03318	0.038787	0.002118	0.033442	0.03505	0.107401	0.039088	0.023981	0.039791	0.001912
ENST00000616896	AC002553.2-201	ENSG00000275413	AC002553.2	17:16023323-16023653	0.081945	0.181018	0.052424	0.10379	0.032597	0.160835	0.16051	0.299803	0.171522	0.302245
ENST00000488906	AC002558.1-201	ENSG00000239291	AC002558.1	17:47159191-47159993	0.12537	0.144632	0.317381	0.331754	0.191651	0.20332	0.265171	0.40206	0.208314	0.342033
ENST00000572193	AC002558.2-201	ENSG00000261872	AC002558.2	17:47169826-47171049	0	0	0	0	0	0	0	0	0	0.017655
ENST00000647948	AC002558.3-201	ENSG00000262265	AC002558.3	17:47160398-47167723	0.376667	0.186276	0.197097	0.204047	0.314444	0.300741	0.34136	0.436636	0.192003	0.307808
ENST00000574021	AC002558.3-202	ENSG00000262265	AC002558.3	17:47161075-47162064	0	0	0	0	0	0	0	0	0	0
ENST00000535109	AC002563.1-201	ENSG00000255692	AC002563.1	12:119699768-119701011	0	0	0.031176	0	0	0	0	0	0	0
ENST00000591692	AC002984.1-201	ENSG00000267005	AC002984.1	19:36173406-36173853	0	0	0	0	0	0	0	0	0	0
ENST00000596918	AC002985.1-201	ENSG00000268193	AC002985.1	19:18907013-18934397	0.221615	0	0	0	0.869894	0	0	0.273512	0.104652	0
ENST00000593484	AC002985.1-202	ENSG00000268193	AC002985.1	19:18907013-18934397	0.093084	0.262818	0.078345	0.195771	0.161428	0	0.084575	0	0	0.013134
ENST00000546840	AC002996.1-201	ENSG00000257767	AC002996.1	12:111753890-111791418	0	0	0	0	0	0	0	0	0	0
ENST00000665337	AC003001.1-201	ENSG00000235461	AC003001.1	X:85210684-85219939	0	0	0	0	0	0	0	0	0	0
ENST00000443247	AC003001.1-202	ENSG00000235461	AC003001.1	X:85210712-85219699	0	0	0	0	0	0	0	0	0	0
ENST00000666023	AC003001.1-203	ENSG00000235461	AC003001.1	X:85210690-85219701	0	0	0	0	0	0	0	0	0	0
ENST00000669792	AC003001.1-204	ENSG00000235461	AC003001.1	X:85210738-85220021	0	0	0	0	0	0	0	0	0	0
ENST00000616294	AC003001.2-201	ENSG00000276391	AC003001.2	X:85207187-85210649	0	0	0	0	0	0	0	0	0	0
ENST00000597658	AC003002.1-201	ENSG00000268133	AC003002.1	19:57363566-57398584	0	0	0	0	0	0	0	0	0	0
ENST00000597410	AC003002.2-201	ENSG00000268533	AC003002.2	19:57394183-57438457	0	0	0.051988	0.011073	1.37238	0.025649	0.11366	0.02965	0.023115	0.018809
ENST00000596617	AC003002.3-201	ENSG00000269533	AC003002.3	19:57389884-57418012	0	0	0	0	0	0	0	0	0	0
ENST00000600421	AC003002.3-202	ENSG00000269533	AC003002.3	19:57389987-57411167	0.872694	0.929152	0.835548	0.055544	0.523168	0.931948	0.856725	0.056617	0.58133	0.411106
ENST00000596400	AC003002.3-203	ENSG00000269533	AC003002.3	19:57390008-57419994	0	0	0	0	0	0	0	0	0	0
ENST00000601674	AC003005.1-201	ENSG00000268107	AC003005.1	19:57487718-57517559	0	0	0	0	0	0	0	0	0	0
ENST00000599674	AC003005.1-202	ENSG00000268107	AC003005.1	19:57487753-57505381	0	0	0	0	0	0	0	0	0	0
ENST00000595422	AC003005.2-201	ENSG00000268266	AC003005.2	19:57477649-57482996	0.047325	0	0	0.070305	0.081372	0.195693	0.075442	0.108421	0.029711	0.139363
ENST00000594562	AC003005.2-202	ENSG00000268266	AC003005.2	19:57477699-57482005	0	0	0	0	0	0	0	0	0	0
ENST00000599221	AC003006.1-201	ENSG00000269026	AC003006.1	19:57682045-57747072	0.111172	0	0.255371	0	0.035604	0	0	0.561448	0	0
ENST00000594684	AC003006.1-202	ENSG00000269026	AC003006.1	19:57682045-57753575	0	0	0	0.122758	0	0	0	0	0	0
ENST00000571611	AC003009.1-201	ENSG00000262011	AC003009.1	16:13331368-13332583	0	0	0	0	0	0	0	0	0	0
ENST00000391359	AC003035.1-201	ENSG00000212663	AC003035.1	X:13980066-13988820	0	0	0	0	0	0	0	0	0	0
ENST00000448948	AC003035.2-201	ENSG00000233535	AC003035.2	X:13955393-13963904	0	0	0	0	0	0	0	0	0	0
ENST00000588260	AC003043.1-201	ENSG00000267211	AC003043.1	17:44328613-44331462	0	0	0	0	0	0.083068	0	0	0	0
ENST00000642861	AC003043.2-201	ENSG00000285486	AC003043.2	17:44276368-44281182	0	0	0	0	0	0	0.007685	0	0	0
ENST00000662001	AC003044.1-201	ENSG00000287523	AC003044.1	7:24318094-24445128	0	0	0	0	0	0	0	0	0	0
ENST00000398779	AC003045.1-201	ENSG00000214684	AC003045.1	7:117439982-117440780	0	0	0	0	0	0	0	0	0	0
ENST00000592389	AC003070.1-201	ENSG00000267344	AC003070.1	17:45396932-45397477	0.098438	0.17975	0	0	0	0	0	0	0	0
ENST00000589730	AC003070.2-201	ENSG00000267446	AC003070.2	17:45371402-45372057	0	0.060466	0.104631	0	0	0.081165	0	0	0	0
ENST00000650192	AC003070.7-201	ENSG00000285757	AC003070.7	17:45327366-45327497	0	0	0	0	0	0	0	0	0	0
ENST00000451219	AC003071.1-201	ENSG00000225971	AC003071.1	22:30136673-30137681	0	0	0	0	0	0	0	0	0	0
ENST00000423857	AC003071.2-201	ENSG00000226573	AC003071.2	22:30105094-30105408	0	0	0	0	0.078422	0	0.039432	0	0	0
ENST00000510957	AC003072.1-201	ENSG00000250318	AC003072.1	22:30653877-30654814	0	0.400688	0	0	0	0	0	0	0.262966	0
ENST00000660369	AC003077.1-201	ENSG00000287011	AC003077.1	7:111757051-111759401	0	0	0	0	0	0	0	0	0	0
ENST00000666594	AC003077.1-202	ENSG00000287011	AC003077.1	7:111757187-111762216	0	0	0	0	0	0	0	0	0	0
ENST00000413552	AC003080.1-201	ENSG00000234358	AC003080.1	7:111971222-111971988	0.066514	0.003906	0.125194	0.043556	0.111059	0.210755	0.20971	0.089023	0.110041	0.239819
ENST00000427030	AC003084.1-201	ENSG00000234826	AC003084.1	7:117998858-118004045	0	0	0	0	0	0	0	0	0	0
ENST00000668948	AC003086.1-201	ENSG00000287672	AC003086.1	7:91880791-91886490	0.267314	0.473528	0.596673	0.190349	0.209041	0.317848	0.249783	0.431222	0.114637	0.233261
ENST00000412828	AC003087.1-201	ENSG00000227930	AC003087.1	7:23891704-23897335	0	0	0	0	0	0	0	0	0	0
ENST00000415536	AC003092.1-201	ENSG00000236453	AC003092.1	7:94022833-94064723	1.87159	0.300445	1.37827	1.91859	0.187812	0.282196	0.347252	1.19047	0.278226	0.234634
ENST00000438538	AC003092.1-202	ENSG00000236453	AC003092.1	7:94061141-94066661	2.67326	4.26175	1.73765	3.32754	1.87279	5.51891	3.10281	2.67359	2.4134	2.97255
ENST00000411946	AC003092.2-201	ENSG00000236938	AC003092.2	7:94071759-94077157	0	0	0	0	0	0	0	0	0	0
ENST00000666237	AC003093.1-201	ENSG00000287093	AC003093.1	7:24778444-24795496	0	0.018543	0.048059	0	0.055453	0	0.121521	0.103143	0.042899	0
ENST00000591540	AC003098.1-201	ENSG00000267604	AC003098.1	17:43782804-43784682	0	0	0	0	0	0	0	0	0	0
ENST00000412403	AC003101.1-201	ENSG00000228768	AC003101.1	17:31571142-31575659	0.020487	0.143646	0	0	0	0	0	0.04448	0.044179	0
ENST00000612557	AC003101.2-201	ENSG00000278546	AC003101.2	17:31560132-31560573	0.253633	0.309635	0.182325	0.367371	0.062571	0.098014	0.669015	0.172717	0.238577	0.409823
ENST00000624452	AC003101.3-201	ENSG00000278977	AC003101.3	17:31533171-31533938	0	0	0	0	0	0	0	0	0	0
ENST00000588279	AC003102.1-201	ENSG00000260793	AC003102.1	17:44221401-44222814	0	0	0	0	0	0	0	0	0	0
ENST00000563394	AC003102.1-202	ENSG00000260793	AC003102.1	17:44221915-44223710	0.128868	0.016088	0.129156	0.03586	0.154723	0.080585	0.216603	0.15239	0.151519	0.187432
ENST00000600490	AC003112.1-201	ENSG00000105696	AC003112.1	19:18607430-18621039	0.103994	0.173325	0.147626	0.102586	0.16311	0.075317	0.171735	0.09682	0.209813	0.042767
ENST00000594859	AC003112.1-202	ENSG00000105696	AC003112.1	19:18612873-18617909	0	0	0	0	0	0	0	0	0	0
ENST00000598660	AC003112.1-203	ENSG00000105696	AC003112.1	19:18612877-18621006	0	0	0	0	0	0	0	0.112066	0	0.136921
ENST00000594709	AC003112.1-204	ENSG00000105696	AC003112.1	19:18615976-18618454	0	0	0	0	0	0	0	0	0	0
ENST00000262817	AC003112.1-205	ENSG00000105696	AC003112.1	19:18612870-18621039	0	0	0	0	0	0	0	0	0	0
ENST00000424251	AC003659.1-201	ENSG00000237994	AC003659.1	X:28942050-28942568	0.029187	0.065691	0.115987	0.03152	0.084352	0.001622	0.009877	0.047005	0.082325	0.081624
ENST00000007414	AC003665.1-201	ENSG00000006025	AC003665.1	17:47807372-47821794	0.0701	0.411304	0.124179	0.412392	0.362304	0.380771	0.391143	0.107779	0.07153	0.166871
ENST00000583167	AC003665.1-202	ENSG00000006025	AC003665.1	17:47807373-47817001	0.328392	0.177612	0.228461	0.101401	0.159735	0.093388	0.197436	0.191755	0.441317	0.457015
ENST00000579728	AC003665.1-203	ENSG00000006025	AC003665.1	17:47807374-47820858	0.004288	0.0073	0.00337	0.015791	0.006872	0	0.149149	0.015591	0.234889	0.006335
ENST00000578461	AC003665.1-204	ENSG00000006025	AC003665.1	17:47808216-47809115	0	0	0	0.125654	0	0	0	0	0	0
ENST00000580140	AC003665.1-205	ENSG00000006025	AC003665.1	17:47815288-47821803	0.042003	0	0	0	0	0	0	0.005187	0	0
ENST00000580808	AC003665.1-206	ENSG00000006025	AC003665.1	17:47816266-47816924	0.0228	0.138157	0.150891	0.000664	0.001204	0.060965	0.007435	0.156668	0.033774	0.119501
ENST00000584698	AC003665.1-207	ENSG00000006025	AC003665.1	17:47816587-47819138	0.289782	0.20132	0.313854	0.090628	0.092564	0.074913	0.187805	0.031501	0.162492	0
ENST00000580226	AC003665.1-208	ENSG00000006025	AC003665.1	17:47819333-47821781	0.199704	0.016472	0.268824	0.08171	0.155847	0.191791	0.191157	0.300178	0.327487	0.139633
ENST00000585051	AC003665.1-209	ENSG00000006025	AC003665.1	17:47819721-47821741	0.285591	0.193172	0.045548	0.087178	0.133837	0.057761	0.072502	0.166176	0.255338	0.194345
ENST00000392507	AC003665.1-210	ENSG00000006025	AC003665.1	17:47807373-47821834	0	0.035939	0	0	0	0	0	0	0	0
ENST00000613735	AC003665.1-211	ENSG00000006025	AC003665.1	17:47807375-47821780	0	0	0.170665	0	0	0	0	0	0	0
ENST00000454113	AC003666.1-201	ENSG00000227042	AC003666.1	X:10242339-10365323	0	0	0	0	0	0	0	0	0	0
ENST00000334569	AC003669.1-201	ENSG00000237539	AC003669.1	X:15646167-15646875	0	0	0	0	0	0	0	0	0	0
ENST00000624945	AC003681.1-201	ENSG00000279159	AC003681.1	22:29978950-30028236	0.017812	0.023975	0.031345	0.011759	0.021817	0.008831	0.02126	0.007922	0.018408	0.015617
ENST00000599190	AC003682.1-201	ENSG00000268392	AC003682.1	19:57625032-57626950	0.08799	0	0	0	0.052525	0	0	0.104596	0	0
ENST00000432442	AC003684.1-201	ENSG00000228543	AC003684.1	X:9249920-9275206	0	0	0	0	0	0	0	0	0	0
ENST00000440430	AC003685.1-201	ENSG00000229012	AC003685.1	X:8863861-8867601	0	0	0	0	0	0	0	0	0	0
ENST00000422795	AC003685.2-201	ENSG00000231619	AC003685.2	X:8856665-8857059	0	0.055619	0	0	0	0	0	0	0	0
ENST00000550956	AC003686.1-201	ENSG00000257807	AC003686.1	12:47484689-47485722	0	0	0	0	0	0	0	0	0	0
ENST00000578040	AC003687.1-201	ENSG00000264598	AC003687.1	17:33052107-33052867	0	0	0	0	0	0	0	0	0	0
ENST00000577138	AC003688.1-201	ENSG00000262302	AC003688.1	17:7246829-7262089	0	0	0	0	0	0	0	0	0	0
ENST00000576271	AC003688.2-201	ENSG00000263342	AC003688.2	17:7282947-7284071	0	0	0	0	0	0	0	0	0	0
ENST00000649027	AC003950.1-201	ENSG00000285785	AC003950.1	17:57196081-57213300	0	0	0	0	0	0	0	0	0	0
ENST00000598450	AC003956.1-201	ENSG00000268564	AC003956.1	19:15124160-15126174	0.022413	0	0.211773	0.090601	0	0	0.10437	0	0	0
ENST00000625108	AC003957.1-201	ENSG00000279825	AC003957.1	17:19030857-19033529	0.004771	0	0.003664	0	0	0	0	0	0	0.005237
ENST00000435883	AC003958.1-201	ENSG00000108516	AC003958.1	17:41334632-41335733	0	0	0	0	0	0	0	0	0	0
ENST00000430006	AC003958.2-201	ENSG00000234859	AC003958.2	17:41402416-41412588	0	0	0	0	0	0	0	0	0	0
ENST00000432258	AC003958.2-202	ENSG00000234859	AC003958.2	17:41402423-41425049	0	0	0	0	0	0	0	0	0	0
ENST00000575693	AC003965.1-201	ENSG00000263280	AC003965.1	16:2866348-2867618	0.084463	0.011358	0	0.047233	0	0.146	0.140371	0	0.068802	0.081711
ENST00000659109	AC003965.1-202	ENSG00000263280	AC003965.1	16:2866352-2868204	0	0	0	0	0	0	0	0	0	0
ENST00000662388	AC003965.1-203	ENSG00000263280	AC003965.1	16:2866325-2868251	0.053841	0.077834	0.062141	0	0.088134	0.003829	0	0.172957	0.059382	0.01582
ENST00000577140	AC003965.2-201	ENSG00000263325	AC003965.2	16:2857898-2859726	0.040059	0	0	0	0	0	0	0	0	0
ENST00000596778	AC003973.1-201	ENSG00000269504	AC003973.1	19:22017959-22036315	0.004392	0	0	0.01088	0	0.031835	0	0	0.031997	0
ENST00000651236	AC003973.1-202	ENSG00000269504	AC003973.1	19:22026079-22044124	0	0	0.006868	0	0	0.008277	0.001336	0	0	0.014335
ENST00000600071	AC003973.1-203	ENSG00000269504	AC003973.1	19:22043500-22050005	0	0	0	0.020087	0	0	0	0	0.045596	0
ENST00000662217	AC003973.1-204	ENSG00000269504	AC003973.1	19:22017898-22035168	0	0	0	0	0	0	0	0	0	0
ENST00000666067	AC003973.1-205	ENSG00000269504	AC003973.1	19:22025835-22035137	0	0	0	0	0	0	0	0	0	0
ENST00000670493	AC003973.1-206	ENSG00000269504	AC003973.1	19:22025835-22035901	0.008324	0.010475	0	0	0.039122	0	0	0	0	0
ENST00000669253	AC003973.1-207	ENSG00000269504	AC003973.1	19:22025835-22052370	0.022393	0	0.074805	0.026004	0.019056	0.014559	0	0	0.016667	0
ENST00000667750	AC003973.1-208	ENSG00000269504	AC003973.1	19:22025835-22035133	0	0	0	0	0	0	0	0	0	0
ENST00000652802	AC003973.1-209	ENSG00000269504	AC003973.1	19:22034111-22035924	0	0	0.011622	0.0047	0	0	0	0	0	0
ENST00000658063	AC003973.1-210	ENSG00000269504	AC003973.1	19:22034109-22041623	0	0.020514	0	0	0	0	0	0	0	0
ENST00000653321	AC003973.1-211	ENSG00000269504	AC003973.1	19:22017979-22035152	0	0	0	0	0	0	0	0	0	0
ENST00000653701	AC003973.1-212	ENSG00000269504	AC003973.1	19:22026078-22035164	0	0	0	0	0	0	0	0	0	0
ENST00000670990	AC003973.1-213	ENSG00000269504	AC003973.1	19:22032364-22034901	0	0	0	0	0	0	0	0	0	0
ENST00000624863	AC003973.2-201	ENSG00000279377	AC003973.2	19:21965708-21968529	0	0	0.000609	0	0.003018	0.009085	0	0.006068	0.021517	0
ENST00000411856	AC003975.1-201	ENSG00000197462	AC003975.1	7:125917871-125933832	0	0	0	0	0	0	0	0	0	0
ENST00000536933	AC003982.1-201	ENSG00000256695	AC003982.1	12:120389546-120395994	0	0	0	0	0	0	0	0	0	0
ENST00000662509	AC003982.1-202	ENSG00000256695	AC003982.1	12:120389502-120395995	0	0	0	0	0	0	0	0	0	0
ENST00000450977	AC003984.1-201	ENSG00000235139	AC003984.1	7:84532476-84574843	0	0	0	0	0	0	0	0	0	0
ENST00000446000	AC003984.1-202	ENSG00000235139	AC003984.1	7:84549206-84584322	0	0	0	0	0	0	0	0	0	0
ENST00000414127	AC003985.1-201	ENSG00000233824	AC003985.1	7:25321302-25326865	0	0	0	0	0	0	0	0	0	0
ENST00000671584	AC003985.1-202	ENSG00000233824	AC003985.1	7:25321360-25326826	0	0	0	0	0	0	0	0	0	0
ENST00000666558	AC003985.1-203	ENSG00000233824	AC003985.1	7:25323447-25326841	0	0	0	0	0	0	0	0	0	0
ENST00000452700	AC003986.1-201	ENSG00000229533	AC003986.1	7:19144293-19146253	0	0	0	0	0	0	0	0	0	0
ENST00000419944	AC003986.2-201	ENSG00000232821	AC003986.2	7:19112474-19114271	0	0.015875	0.001618	0	0.001162	0.00063	0.012994	0.019953	0.004554	0
ENST00000417460	AC003986.3-201	ENSG00000236536	AC003986.3	7:19119933-19121916	0	0.080896	0	0	0.041032	0	0.029905	0	0	0.080917
ENST00000447198	AC003988.1-201	ENSG00000234223	AC003988.1	7:80246409-80312456	0	0	0	0	0	0	0	0	0	0
ENST00000434569	AC003989.1-201	ENSG00000227948	AC003989.1	7:111411319-111411883	0	0	0	0	0	0	0	0	0	0
ENST00000440224	AC003989.2-201	ENSG00000243621	AC003989.2	7:111394875-111395043	0	0	0	0	0	0	0	0	0	0
ENST00000594469	AC003991.1-201	ENSG00000228113	AC003991.1	7:88219359-88277203	0	0.050788	0.070856	0.01352	0	0.01425	0.07394	0.082081	0	0.067618
ENST00000447058	AC003991.1-202	ENSG00000228113	AC003991.1	7:88229659-88231774	0	0.033005	0.066634	0	0	0	0	0.043939	0	0
ENST00000591739	AC003991.1-203	ENSG00000228113	AC003991.1	7:88231574-88241436	0	0	0	0.143702	0	0	0	0	0	0
ENST00000628577	AC003991.1-204	ENSG00000228113	AC003991.1	7:88231673-88292260	0	0	0	0	0	0	0	0	0	0
ENST00000447758	AC003991.1-205	ENSG00000228113	AC003991.1	7:88232011-88292460	0	0	0	0	0	0	0	0	0	0
ENST00000629560	AC003991.1-206	ENSG00000228113	AC003991.1	7:88239418-88292260	0	0	0	0	0	0	0	0	0	0
ENST00000595121	AC003991.1-207	ENSG00000228113	AC003991.1	7:88243773-88292333	0	0	0.016726	0	0	0	0	0	0	0
ENST00000627345	AC003991.1-208	ENSG00000228113	AC003991.1	7:88243777-88292260	0	0	0	0	0	0.014023	0	0	0	0
ENST00000600908	AC003991.1-209	ENSG00000228113	AC003991.1	7:88243785-88292352	0	0	0	0	0	0	0	0	0	0.032849
ENST00000434733	AC003991.1-210	ENSG00000228113	AC003991.1	7:88277001-88292988	0	0	0	0	0	0	0.05956	0	0	0
ENST00000631117	AC003991.1-211	ENSG00000228113	AC003991.1	7:88279573-88304367	0	0	0	0	0	0	0	0	0	0
ENST00000629712	AC003991.1-212	ENSG00000228113	AC003991.1	7:88283166-88292260	0	0	0	0	0	0	0	0	0	0.034268
ENST00000629782	AC003991.1-213	ENSG00000228113	AC003991.1	7:88283830-88292692	0	0	0	0	0	0	0	0	0	0
ENST00000627520	AC003991.1-214	ENSG00000228113	AC003991.1	7:88283830-88298356	0	0	0	0	0	0	0	0	0	0
ENST00000520993	AC003991.2-201	ENSG00000254003	AC003991.2	7:88216660-88219226	0.062331	0	0.000185	0	0.051653	0	0.009366	0	0	0.058446
ENST00000635364	AC003992.1-201	ENSG00000282859	AC003992.1	7:114560961-114561517	0	0	0	0	0	0	0	0.021453	0	0
ENST00000414435	AC004000.1-201	ENSG00000237903	AC004000.1	X:119422917-119423547	0.054486	0.250174	0.149486	0	0	0.086061	0.067079	0.026019	0	0.005604
ENST00000603784	AC004004.1-201	ENSG00000270317	AC004004.1	19:22501699-22501948	0	0	0	0.051661	0	0.008621	0	0.007738	0	0
ENST00000434994	AC004006.1-201	ENSG00000228711	AC004006.1	7:82657035-82657411	0	0	0	0	0	0	0	0	0	0
ENST00000412413	AC004009.1-201	ENSG00000224322	AC004009.1	7:27361843-27409938	0	0	0	0	0	0	0	0	0	0
ENST00000656126	AC004009.1-202	ENSG00000224322	AC004009.1	7:27361628-27410358	0	0	0	0	0	0	0	0	0	0
ENST00000664129	AC004009.1-203	ENSG00000224322	AC004009.1	7:27361591-27410358	0	0	0	0	0	0	0	0	0	0
ENST00000623016	AC004009.2-201	ENSG00000279429	AC004009.2	7:27412164-27412891	0	0	0	0	0	0	0	0	0	0
ENST00000624160	AC004009.3-201	ENSG00000279655	AC004009.3	7:27380562-27381206	0	0	0	0	0	0	0	0	0	0
ENST00000416593	AC004012.1-201	ENSG00000233942	AC004012.1	7:95471835-95473998	0	0.138759	0.059807	0.048372	0	0.060543	0	0	0.051571	0
ENST00000413406	AC004014.1-201	ENSG00000229603	AC004014.1	7:108909453-108952666	0	0	0	0	0	0	0	0	0	0
ENST00000623718	AC004014.2-201	ENSG00000279043	AC004014.2	7:108900105-108905226	0	0	0	0	0	0	0	0	0	0
ENST00000447766	AC004022.1-201	ENSG00000228751	AC004022.1	7:95350164-95351229	0	0	0	0	0	0	0	0	0	0
ENST00000413824	AC004022.2-201	ENSG00000237160	AC004022.2	7:95348718-95348910	0	0	0	0	0	0	0	0	0	0
ENST00000561473	AC004023.1-201	ENSG00000261462	AC004023.1	7:87109539-87111282	0	0	0	0	0	0	0	0	0	0
ENST00000549244	AC004024.1-201	ENSG00000257624	AC004024.1	12:112000739-112000985	0.225478	0.332333	0.344368	0.329069	0.117638	0.11562	0.260313	0.681887	0.358915	0.228965
ENST00000573260	AC004034.1-201	ENSG00000262482	AC004034.1	16:2939714-2954276	0	0	0	0	0	0	0	0	0	0
ENST00000431165	AC004039.1-201	ENSG00000230612	AC004039.1	5:132688681-132721583	0	0.040388	0	0	0	0	0	0	0	0
ENST00000627142	AC004039.1-202	ENSG00000230612	AC004039.1	5:132689724-132697956	0	0	0	0	0	0	0	0	0	0
ENST00000629903	AC004039.1-203	ENSG00000230612	AC004039.1	5:132689724-132697956	0	0	0	0	0	0	0	0	0	0
ENST00000628061	AC004039.1-204	ENSG00000230612	AC004039.1	5:132689724-132723725	0	0	0	0	0	0	0	0	0	0.036079
ENST00000653472	AC004047.1-201	ENSG00000286291	AC004047.1	4:103871890-103878436	0	0	0	0	0	0	0	0	0	0
ENST00000514327	AC004052.1-201	ENSG00000251170	AC004052.1	4:104230380-104411035	0	0	0	0	0	0	0	0	0	0
ENST00000505680	AC004052.1-202	ENSG00000251170	AC004052.1	4:104233777-104336033	0	0	0	0	0	0	0	0	0	0
ENST00000671148	AC004052.1-203	ENSG00000251170	AC004052.1	4:104230383-104283682	0	0	0	0	0	0	0	0	0	0
ENST00000515127	AC004053.1-201	ENSG00000248242	AC004053.1	4:104653874-104966793	0	0	0	0	0	0	0.027129	0	0	0
ENST00000515111	AC004054.1-201	ENSG00000248984	AC004054.1	4:91108023-91112790	0	0	0	0	0	0	0	0	0	0
ENST00000485827	AC004057.1-201	ENSG00000196656	AC004057.1	4:113214046-113214393	15.8369	13.2191	27.0206	17.1516	16.5308	21.3964	26.1358	14.1982	10.1425	11.1347
ENST00000356247	AC004057.1-202	ENSG00000196656	AC004057.1	4:113214260-113217170	0.28058	0.120959	0.479179	0.164321	0.211344	0.412598	0.510745	0.214112	0.145743	0.156033
ENST00000509926	AC004062.1-201	ENSG00000251312	AC004062.1	4:111063583-111064227	0	0	0	0	0	0	0	0	0	0
ENST00000508358	AC004063.1-201	ENSG00000250670	AC004063.1	4:104556960-104568877	0	0	0	0	0	0	0	0	0	0
ENST00000502488	AC004066.1-201	ENSG00000216425	AC004066.1	4:105526596-105527397	0	0	0	0	0	0	0	0	0	0
ENST00000514879	AC004066.2-201	ENSG00000250522	AC004066.2	4:105540190-105552355	0	0	0	0	0	0	0	0	0	0
ENST00000608733	AC004067.1-201	ENSG00000273447	AC004067.1	4:109692004-109692703	0.120982	0.122973	0.136264	0.205906	0.190916	0.248786	0.365772	0.172003	0.267748	0.204246
ENST00000504082	AC004069.1-201	ENSG00000251259	AC004069.1	4:105137280-105140619	0.278004	0.467529	0.172192	0.37546	0.372725	0.187116	0.226819	0.270097	0.412914	0.257023
ENST00000505438	AC004069.2-201	ENSG00000251473	AC004069.2	4:105102891-105104004	0	0	0	0	0	0	0	0	0	0
ENST00000421810	AC004074.1-201	ENSG00000237014	AC004074.1	X:73237647-73238709	0	0	0	0	0	0	0	0	0	0
ENST00000596831	AC004076.1-201	ENSG00000268163	AC004076.1	19:57437970-57477503	0	0	0	0	0	0	0	0	0	0
ENST00000601945	AC004076.1-202	ENSG00000268163	AC004076.1	19:57455379-57456239	0.213284	0	0.120806	0.048457	0.280033	0.055419	0.041856	0.389646	0.221072	0.192585
ENST00000415705	AC004076.1-203	ENSG00000268163	AC004076.1	19:57455448-57477536	0	0	0	0	0	0	0	0	0	0
TCONS_00172305	AC004076.1-OT1	ENSG00000268163	AC004076.1	19:57435338-57438340	0	0.038929	0.176072	0.081193	0.099803	0	0.343127	0.149602	0.02699	0.024602
TCONS_00172306	AC004076.1-OT2	ENSG00000268163	AC004076.1	19:57435338-57442013	0	0.027195	0	0.088998	0	0.246524	0.098724	0	0.225773	0.324747
ENST00000620532	AC004076.2-201	ENSG00000276449	AC004076.2	19:57449689-57453011	0.157389	0.156449	0.209581	0.08421	0.184024	0.219813	0.06367	0.170719	0.090663	0.160698
ENST00000523608	AC004080.1-201	ENSG00000253308	AC004080.1	7:27239243-27241228	0	0	0	0	0	0	0	0	0	0
ENST00000523331	AC004080.2-201	ENSG00000253508	AC004080.2	7:27186573-27193448	0.111082	0.116561	0.07443	0.046458	0.053625	0.164517	0.166472	0.061404	0.198944	0.096334
ENST00000470747	AC004080.3-201	ENSG00000257184	AC004080.3	7:27163535-27180013	0.087224	0	0	0	0	0	0	0	0	0
ENST00000602610	AC004080.4-201	ENSG00000270182	AC004080.4	7:27158344-27158976	0	0	0	0	0	0	0	0	0	0
ENST00000498652	AC004080.5-201	ENSG00000272801	AC004080.5	7:27147366-27152598	0	0	0	0	0	0	0	0	0.082501	0
ENST00000467897	AC004080.6-201	ENSG00000273433	AC004080.6	7:27128969-27152561	0	0	0	0	0	0	0	0	0	0
ENST00000656679	AC004080.7-201	ENSG00000286323	AC004080.7	7:27210801-27212965	0	0	0	0	0	0	0	0	0	0
ENST00000521975	AC004083.1-201	ENSG00000254180	AC004083.1	8:90448244-90620070	0	0	0.063449	0	0	0.019464	0	0.013108	0.037967	0.029272
ENST00000665012	AC004083.1-202	ENSG00000254180	AC004083.1	8:90198389-90620077	0	0.012819	0.015808	0	0	0	0.002329	0.018536	0	0.013546
ENST00000553205	AC004086.1-201	ENSG00000089009	AC004086.1	12:112405190-112406344	0.323765	0.468849	0.503195	0.607767	2.21175	0.945086	0.457539	0.367893	0.44663	0.433794
ENST00000202773	AC004086.1-202	ENSG00000089009	AC004086.1	12:112405199-112409641	66.2057	21.8419	15.1408	54.0818	370.696	26.4361	80.4663	54.8491	35.4019	34.21
ENST00000424576	AC004086.1-203	ENSG00000089009	AC004086.1	12:112405203-112409596	903.844	839.368	660.47	867.843	396.944	864.206	1016.06	751.828	626.878	795.561
ENST00000546368	AC004086.1-204	ENSG00000089009	AC004086.1	12:112406294-112409635	0.815983	1.11048	1.10552	0.683938	0.316414	0.686407	0.763431	0.942783	0.41491	0.765505
ENST00000550238	AC004086.1-205	ENSG00000089009	AC004086.1	12:112406299-112410370	0.197386	0.001773	0.093053	0.124552	14.4922	12.71	0	0	0	0
ENST00000551041	AC004086.1-206	ENSG00000089009	AC004086.1	12:112406343-112409605	5.6245	5.23625	5.47053	5.85271	1.54403	3.1652	3.9858	2.32905	5.55278	9.06677
ENST00000552455	AC004086.1-207	ENSG00000089009	AC004086.1	12:112406629-112409593	0.133032	0.006632	0.101315	0.206681	0.011004	0.003657	0.3531	0.139846	0.057426	0.378251
ENST00000550566	AC004086.1-208	ENSG00000089009	AC004086.1	12:112406747-112409574	4.23586	2.76562	2.12337	268.401	2.31519	2.90251	558.047	1.61411	2.142	3.02067
ENST00000549847	AC004086.1-209	ENSG00000089009	AC004086.1	12:112406748-112409311	363.413	842.89	793.333	0	473.509	1251.81	0	1553.22	793.182	790.466
ENST00000551291	AC004086.1-210	ENSG00000089009	AC004086.1	12:112406866-112418838	49.0078	0.01555	10.6742	16.4052	0.019298	1e-06	0.022367	2e-06	5e-06	0
ENST00000553213	AC004086.1-211	ENSG00000089009	AC004086.1	12:112406871-112409574	3.33685	1.64674	4.26139	2.92863	2.75944	3.92182	6.05043	2.49681	2.64391	9.66299
ENST00000549562	AC004086.1-212	ENSG00000089009	AC004086.1	12:112408021-112409614	0.000679	0.000371	0.000525	0.001213	0.000166	0.000144	0.00126	0.000908	0.000442	0.000112
ENST00000548343	AC004086.1-213	ENSG00000089009	AC004086.1	12:112408260-112408952	26.3648	11.8437	9.12864	15.2026	11.7749	21.6271	52.3468	9.34764	8.72533	26.2311
ENST00000431064	AC004112.1-201	ENSG00000226851	AC004112.1	7:112328189-112409623	0	0	0	0	0	0	0	0	0	0
ENST00000411413	AC004112.1-202	ENSG00000226851	AC004112.1	7:112328257-112350541	0	0	0	0	0	0	0	0	0	0.01361
ENST00000417617	AC004129.1-201	ENSG00000213798	AC004129.1	7:25212170-25212965	0	0	0	0	0	0	0	0	0	0
ENST00000457229	AC004129.2-201	ENSG00000234406	AC004129.2	7:25185623-25188724	0	0	0	0	0	0	0	0	0	0
ENST00000649460	AC004129.3-201	ENSG00000285716	AC004129.3	7:25254965-25257129	0	0	0	0	0	0	0	0	0	0
ENST00000605357	AC004130.1-201	ENSG00000271133	AC004130.1	7:20328299-20331681	0	0.040677	0.044426	0.0244	0	0	0.081418	0.030936	0.009838	0.033591
ENST00000603156	AC004130.1-202	ENSG00000271133	AC004130.1	7:20328529-20331747	0	0.036726	0.49904	0.564046	0	0.371773	0	0.616471	0	0.164894
ENST00000587835	AC004134.1-201	ENSG00000267592	AC004134.1	17:35596904-35597128	0	0	0	0	0	0	0	0	0	0.026131
ENST00000580658	AC004147.1-201	ENSG00000263485	AC004147.1	17:34080882-34082224	0	0	0	0	0	0	0	0	0	0
ENST00000583224	AC004147.2-201	ENSG00000263571	AC004147.2	17:34155566-34165736	0	0	0	0	0	0	0	0	0	0
ENST00000667899	AC004147.2-202	ENSG00000263571	AC004147.2	17:34155614-34162199	0	0	0	0	0	0	0	0	0	0
ENST00000577709	AC004147.3-201	ENSG00000264791	AC004147.3	17:34142947-34147047	0	0	0	0	0	0	0	0	0	0
ENST00000636421	AC004147.4-201	ENSG00000265356	AC004147.4	17:33935437-34156000	0	0	0	0	0	0	0	0	0	0
ENST00000581727	AC004147.5-201	ENSG00000265775	AC004147.5	17:34118347-34118882	0	0	0	0	0	0	0	0	0	0
ENST00000571506	AC004148.1-201	ENSG00000262099	AC004148.1	17:5469092-5470360	0	0	0	0	0.034164	0	0	0	0	0
ENST00000575890	AC004148.2-201	ENSG00000263272	AC004148.2	17:5425139-5432876	0	0	0	0	0	0	0	0	0	0
ENST00000539243	AC004151.1-201	ENSG00000180448	AC004151.1	19:1065923-1086628	0	0	0	0.002077	0	0	0	0	0.041779	0.076011
ENST00000587186	AC004151.1-202	ENSG00000180448	AC004151.1	19:1066509-1073223	0	0	0	0	0	0	0	0	0	0
ENST00000313093	AC004151.1-203	ENSG00000180448	AC004151.1	19:1067166-1086628	0.043111	0	0.09162	0	0	0.040566	0	0	0	0
ENST00000587602	AC004151.1-204	ENSG00000180448	AC004151.1	19:1067317-1086628	0	0	0	0.052461	0	0	0	0.047918	0	0
ENST00000591293	AC004151.1-205	ENSG00000180448	AC004151.1	19:1067319-1080961	0	0	0	0	0	0	0	0	0	0
ENST00000590214	AC004151.1-206	ENSG00000180448	AC004151.1	19:1067327-1086626	0	0	0	0	0	0	0	0	0	0
ENST00000586866	AC004151.1-207	ENSG00000180448	AC004151.1	19:1067498-1086628	0	0	0	0	0	0	0	0	0	0
ENST00000543365	AC004151.1-208	ENSG00000180448	AC004151.1	19:1071221-1086628	0	0	0	0	0	0	0	0	0	0
ENST00000592335	AC004151.1-209	ENSG00000180448	AC004151.1	19:1071513-1073549	0	0	0	0	0	0	0	0	0	0
ENST00000586033	AC004151.1-210	ENSG00000180448	AC004151.1	19:1073583-1074724	0	0	0	0.025399	0	0	0	0	0	0
ENST00000590577	AC004151.1-211	ENSG00000180448	AC004151.1	19:1077487-1086628	0.012514	0.296593	0	0.051903	0.090762	0	0.095652	0.130784	0.393753	0
ENST00000586937	AC004151.1-212	ENSG00000180448	AC004151.1	19:1081415-1082956	0.023588	0	0.047115	0.025323	0	0.084333	0	0	0	0
ENST00000590512	AC004151.1-213	ENSG00000180448	AC004151.1	19:1082521-1083329	0.097018	0	0.026469	0.345791	0.063433	0.283853	0.139951	0.197742	0.336082	0.087901
ENST00000586378	AC004151.1-214	ENSG00000180448	AC004151.1	19:1082784-1085996	0.627214	0.202482	0.092359	0.160796	1.10262	0.374379	0.430969	0.313186	0.037227	0.060025
ENST00000592297	AC004151.1-215	ENSG00000180448	AC004151.1	19:1082841-1086600	1.03703	0.651978	2.10538	1.28069	1.25164	1.06901	1.60946	1.09928	1.78463	1.76903
ENST00000591169	AC004151.1-216	ENSG00000180448	AC004151.1	19:1082939-1086628	0	0.274985	0.195018	0.111458	0	0	0	0	0.097886	0.099228
ENST00000605891	AC004156.1-201	ENSG00000070423	AC004156.1	19:647526-663194	0.39058	0.233863	1.28518	0.417166	1.29632	0.320668	1.28377	0.059232	0.723425	1.49792
ENST00000292363	AC004156.1-202	ENSG00000070423	AC004156.1	19:647526-663214	2.10032	3.58838	4.06929	3.33485	2.64471	3.11664	2.32686	3.14832	3.05365	2.27465
ENST00000590885	AC004156.1-203	ENSG00000070423	AC004156.1	19:647529-661402	0.088336	0.196655	0.008282	0	0.003098	0	0.04778	0.036814	0.003312	0.093409
ENST00000586749	AC004156.1-204	ENSG00000070423	AC004156.1	19:647530-650594	4.70847	4.60234	5.76588	3.53033	2.85149	3.67332	4.96405	2.59644	4.72761	5.63197
ENST00000589762	AC004156.1-205	ENSG00000070423	AC004156.1	19:648132-663233	0.794854	0.516911	0.951219	0.722626	0.734233	0.574546	0.688799	0.493008	0.910097	0.835222
ENST00000591394	AC004156.1-206	ENSG00000070423	AC004156.1	19:651385-663185	0.975171	0.295292	0.281983	0.463274	0.488454	0.603528	0.551867	0.148057	0.582779	0.110971
ENST00000592626	AC004156.1-207	ENSG00000070423	AC004156.1	19:652358-663171	0.702349	0.692382	0.806924	1.16935	0.708392	1.44024	0.658778	1.12321	0.639743	1.03821
ENST00000591866	AC004156.2-201	ENSG00000267666	AC004156.2	19:663482-669500	0.026138	0.018113	0.018828	0.007783	0.012832	0.009741	0	0	0.032199	0.016871
ENST00000564508	AC004158.1-201	ENSG00000260664	AC004158.1	16:72425948-72430266	0	0	0.007395	0	0	0	0	0.000711	0	0
ENST00000624327	AC004158.1-202	ENSG00000260664	AC004158.1	16:72429353-72533892	0	0	0	0	0	0	0	0	0	0
ENST00000625468	AC004160.1-201	ENSG00000230333	AC004160.1	7:11180902-11248376	0	0	0.034378	0	0.014282	0.034801	0	0.034469	0	0
ENST00000599917	AC004160.1-202	ENSG00000230333	AC004160.1	7:11181732-11227655	0.026387	0	0	0.019633	0	0	0	0.0449	0	0
ENST00000611449	AC004160.1-203	ENSG00000230333	AC004160.1	7:11192760-11197417	0	0	0	0	0	0	0	0	0	0.062684
ENST00000443459	AC004160.1-204	ENSG00000230333	AC004160.1	7:11193366-11227829	0	0	0	0	0	0	0	0	0	0.029483
ENST00000428967	AC004160.1-205	ENSG00000230333	AC004160.1	7:11193366-11379366	0	0	0	0	0	0	0	0	0	0
ENST00000627878	AC004160.1-206	ENSG00000230333	AC004160.1	7:11193379-11244479	0	0	0	0	0	0	0	0	0	0
ENST00000627042	AC004160.1-207	ENSG00000230333	AC004160.1	7:11194706-11244479	0	0	0	0	0	0	0	0	0	0
ENST00000441110	AC004160.1-208	ENSG00000230333	AC004160.1	7:11197307-11322324	0	0	0	0	0	0	0	0	0	0
ENST00000428533	AC004160.1-209	ENSG00000230333	AC004160.1	7:11197307-11384418	0	0	0	0	0	0	0	0	0	0
ENST00000599875	AC004160.1-210	ENSG00000230333	AC004160.1	7:11227018-11378177	0	0	0	0	0	0	0	0	0	0.006366
ENST00000445839	AC004160.1-211	ENSG00000230333	AC004160.1	7:11252980-11520175	0	0.020356	0	0	0	0	0	0	0.04693	0
ENST00000421121	AC004160.1-212	ENSG00000230333	AC004160.1	7:11253113-11385678	0	0	0	0	0	0	0.003114	0	0	0
ENST00000616268	AC004160.1-213	ENSG00000230333	AC004160.1	7:11376996-11383869	0	0	0	0	0	0	0	0	0	0
ENST00000595972	AC004160.1-214	ENSG00000230333	AC004160.1	7:11378697-11383869	0	0	0.042811	0	0	0	0.008675	0	0	0
ENST00000425837	AC004160.2-201	ENSG00000230435	AC004160.2	7:11406955-11414078	0	0	0	0	0	0	0	0	0	0
ENST00000547401	AC004217.1-201	ENSG00000257494	AC004217.1	12:112256800-112259091	0	0	0	0	0	0	0	0	0	0
ENST00000551552	AC004217.2-201	ENSG00000257658	AC004217.2	12:112321759-112323089	0	0	0	0	0	0	0	0	0	0
ENST00000592843	AC004221.1-201	ENSG00000267778	AC004221.1	19:1238179-1239522	0	0.000118	0	0.029155	0	0	0	0	0	0
ENST00000479840	AC004223.1-201	ENSG00000243423	AC004223.1	17:35076737-35077007	0	0	0	0	0	0	0	0.125979	0	0
ENST00000590309	AC004223.2-201	ENSG00000267457	AC004223.2	17:35073831-35074374	0.281653	0.035612	0.031506	0.172203	0.197993	0.1668	0.12606	0.053763	0.083714	0.164003
ENST00000593039	AC004223.3-201	ENSG00000267618	AC004223.3	17:35011349-35121493	0	0	0	0	0	0	0	0	0	0
ENST00000591723	AC004223.3-202	ENSG00000267618	AC004223.3	17:35016569-35121449	0	0	0	0	0	0	0	0	0	0
ENST00000592181	AC004223.3-203	ENSG00000267618	AC004223.3	17:35026496-35120065	0	0	0	0.065529	0	0	0	0	0.051146	0
ENST00000612426	AC004223.4-201	ENSG00000273687	AC004223.4	17:35018660-35018991	0.069149	0.029477	0.090103	0	0	0	0	0	0	0.049473
ENST00000459875	AC004224.1-201	ENSG00000240311	AC004224.1	16:3496201-3496768	0.022005	0.023559	0	0	0	0	0	0	0	0.049291
ENST00000574423	AC004224.2-201	ENSG00000263212	AC004224.2	16:3458071-3515564	0	0	0	0	0	0	0	0	0.199626	0
ENST00000418393	AC004231.1-201	ENSG00000234477	AC004231.1	17:40921430-40975926	0	0.036759	0.090373	0	0	0.027892	0	0	0	0
ENST00000579136	AC004231.3-201	ENSG00000265359	AC004231.3	17:40850800-40863282	0	0	0	0	0	0	0	0.132918	0.064039	0
ENST00000574245	AC004232.1-201	ENSG00000262899	AC004232.1	16:3307573-3308393	0	0.00821	0.009725	0.030618	0.028506	0.024877	0.031724	0	0.023271	0.042873
ENST00000622977	AC004232.2-201	ENSG00000279031	AC004232.2	16:3292879-3293403	0.320189	0.305482	0.284695	0.478069	0.664871	0.135683	0.181917	0.251013	0.115658	0.410447
ENST00000570515	AC004233.1-201	ENSG00000262362	AC004233.1	16:3003431-3005101	0	0	0	0	0	0	0	0	0	0
ENST00000607794	AC004233.2-201	ENSG00000272079	AC004233.2	16:3006120-3007388	0.040202	0	0.025167	0	0.04475	0	0	0	0	0.022062
ENST00000621689	AC004233.3-201	ENSG00000274367	AC004233.3	16:2981175-2981591	0.102767	0	0	0.082609	0	0.146273	0	0.036569	0.033734	0
ENST00000547799	AC004241.1-201	ENSG00000257433	AC004241.1	12:47706085-47742294	0.040139	0.027243	0.015479	0.008465	0.014458	0.041666	0.016477	0.038014	0.057549	0.003102
ENST00000621159	AC004241.1-202	ENSG00000257433	AC004241.1	12:47706094-47706550	0.020204	0.008923	0.038601	0.05758	0.125377	0.212231	0.000254	0	0.00823	0.064322
ENST00000552502	AC004241.1-203	ENSG00000257433	AC004241.1	12:47717591-47720446	0	0	0	0	0	0	0	0	0	0
ENST00000553045	AC004241.1-204	ENSG00000257433	AC004241.1	12:47706128-47729203	0.175523	0.069245	0.728349	0.399335	0.388463	0	0.130129	0	0	0.281431
ENST00000552133	AC004241.1-205	ENSG00000257433	AC004241.1	12:47719601-47720116	0.063241	0	0	0	0	0	0.058523	0	0	0.050894
ENST00000663280	AC004241.1-206	ENSG00000257433	AC004241.1	12:47706088-47721061	0.093135	0	0	0	0	0	0.077429	0	0	0.077108
ENST00000667854	AC004241.1-207	ENSG00000257433	AC004241.1	12:47706085-47720447	0.030793	0.117374	0	0.271159	0	0	0.02314	0	0.129843	0.033131
ENST00000653286	AC004241.1-208	ENSG00000257433	AC004241.1	12:47706083-47739942	0	0	0	0	0	0	0.039991	0	0	0
ENST00000659426	AC004241.1-209	ENSG00000257433	AC004241.1	12:47706088-47721139	0.009345	0.004223	0	0.005628	0.024294	0	0.004264	0.019655	0.026878	0.029067
ENST00000614562	AC004241.2-201	ENSG00000274902	AC004241.2	12:47731908-47732351	0.031598	0.058253	0	0	0	0	0.105554	0	0.068379	0
ENST00000611728	AC004241.3-201	ENSG00000276390	AC004241.3	12:47699401-47699917	0.772319	0.320427	1.11563	0.593219	0.765229	0.914241	0.952127	0.601024	0.573732	1.3152
ENST00000622792	AC004241.4-201	ENSG00000277173	AC004241.4	12:47768529-47769648	0.102185	0.051714	0.078132	0.069189	0.025352	0.028866	0.055917	0	0.027107	0.049995
ENST00000623870	AC004241.5-201	ENSG00000280054	AC004241.5	12:47728151-47730598	0	0	0	0	0.011599	0	0	0	0	0
ENST00000583236	AC004253.1-201	ENSG00000263990	AC004253.1	17:31873926-31886666	0	0	0	0	0	0	0	0.06996	0	0
ENST00000585025	AC004253.2-201	ENSG00000265046	AC004253.2	17:31830731-31831750	0	0	0	0	0	0	0	0	0	0
ENST00000593588	AC004257.1-201	ENSG00000269635	AC004257.1	19:15221015-15222297	0	0	0	0	0	0.145784	0	0	0	0
ENST00000617183	AC004263.1-201	ENSG00000275936	AC004263.1	12:120224744-120225421	0	0	0.035328	0	0	0.047366	0.017243	0.044983	0.02239	0
ENST00000651205	AC004263.2-201	ENSG00000286067	AC004263.2	12:120218070-120222668	0.04046	0.012341	0.015674	0.055312	0.041592	0.06013	0.030163	0.015099	0.081124	0
ENST00000608354	AC004264.1-201	ENSG00000268812	AC004264.1	22:30246205-30246998	0.096836	0.049875	0.145931	0.114748	0.22792	0.08812	0.063913	0.116225	0.091065	0.158965
ENST00000623328	AC004264.2-201	ENSG00000279699	AC004264.2	22:30275215-30276951	0.014685	0	0	0.014871	0.04904	0.018613	0.108164	0.03931	0	0.032182
ENST00000565498	AC004381.1-201	ENSG00000260510	AC004381.1	16:20743663-20766620	0	0.00569	0.045494	0	0	0.017193	0.041038	0	0.016146	0.014358
ENST00000637768	AC004381.2-201	ENSG00000283399	AC004381.2	16:20711473-20732990	0	0	0	0	0	0	0	0	0	0
ENST00000646987	AC004381.3-201	ENSG00000285303	AC004381.3	16:20720994-20722281	0	0.015539	0.032813	0	0	0.025017	0	0.041571	0	0.021737
ENST00000438135	AC004383.1-201	ENSG00000226107	AC004383.1	X:134522702-134522990	0.329812	0	0.097984	0.852079	0.03799	0.316587	0	0	0.188745	0.022281
ENST00000393214	AC004386.1-201	ENSG00000213269	AC004386.1	X:74376125-74376885	0	0	0	0	0	0	0	0	0	0
ENST00000441858	AC004386.2-201	ENSG00000226515	AC004386.2	X:74342713-74342860	0	0	0	0	0	0	0	0	0	0
ENST00000579256	AC004408.1-201	ENSG00000266101	AC004408.1	17:39173290-39177503	0	0	0	0	0	0	0	0	0	0
ENST00000623613	AC004408.2-201	ENSG00000280177	AC004408.2	17:39165073-39167849	0.032394	0.075229	0.023001	0.023254	0.083248	0.008693	0.011276	0.085976	0.0547	0.03569
ENST00000422697	AC004415.1-201	ENSG00000236414	AC004415.1	7:10702676-10707406	0	0	0	0	0	0	0	0	0	0
ENST00000435953	AC004448.1-201	ENSG00000231477	AC004448.1	17:19457080-19458399	0	0	0	0	0	0	0	0	0	0
ENST00000658570	AC004448.2-201	ENSG00000235979	AC004448.2	17:19417769-19460966	0	0	0	0	0	0	0	0	0	0
ENST00000627753	AC004448.2-202	ENSG00000235979	AC004448.2	17:19417804-19453603	0	0	0	0	0	0	0	0	0	0
ENST00000668984	AC004448.2-203	ENSG00000235979	AC004448.2	17:19423339-19460989	0	0	0	0	0	0	0	0	0	0
ENST00000629630	AC004448.2-204	ENSG00000235979	AC004448.2	17:19425319-19453607	0	0	0	0	0	0	0	0	0	0
ENST00000655270	AC004448.2-205	ENSG00000235979	AC004448.2	17:19438772-19461020	0	0	0	0	0	0	0	0	0	0
ENST00000456537	AC004448.2-206	ENSG00000235979	AC004448.2	17:19439142-19460960	0	0	0	0	0	0	0	0	0	0
ENST00000664238	AC004448.2-207	ENSG00000235979	AC004448.2	17:19448113-19460950	0	0	0	0	0	0	0	0	0	0
ENST00000585389	AC004448.2-208	ENSG00000235979	AC004448.2	17:19448115-19460992	0	0	0	0	0	0	0	0	0	0
ENST00000601694	AC004448.2-209	ENSG00000235979	AC004448.2	17:19448158-19450417	0	0	0.059584	0	0	0	0	0	0	0
ENST00000609396	AC004448.2-210	ENSG00000235979	AC004448.2	17:19448179-19456307	0	0	0	0	0	0	0	0	0	0
ENST00000609249	AC004448.2-211	ENSG00000235979	AC004448.2	17:19448179-19460995	0	0	0	0	0	0	0	0	0	0
ENST00000629746	AC004448.2-212	ENSG00000235979	AC004448.2	17:19448179-19492991	0	0	0	0	0	0	0	0	0	0
ENST00000421796	AC004448.2-213	ENSG00000235979	AC004448.2	17:19448242-19460984	0	0	0	0	0	0	0	0	0	0
ENST00000610229	AC004448.2-214	ENSG00000235979	AC004448.2	17:19448475-19453421	0	0	0	0	0	0	0	0	0	0
ENST00000582654	AC004448.2-215	ENSG00000235979	AC004448.2	17:19471119-19492960	0	0	0	0	0	0	0	0	0	0
ENST00000579897	AC004448.3-201	ENSG00000265126	AC004448.3	17:19411786-19413118	0	0	0	0	0	0	0	0	0	0
ENST00000660817	AC004448.4-201	ENSG00000287196	AC004448.4	17:19403283-19403872	0	0	0	0	0	0	0	0	0	0
ENST00000564240	AC004449.1-201	ENSG00000261204	AC004449.1	19:637105-637537	0	0	0.047451	0	0	0	0	0	0.028514	0.03858
ENST00000487895	AC004453.1-201	ENSG00000146677	AC004453.1	7:44467897-44468304	6.97445	9.03749	7.1472	8.5707	7.81937	5.06977	8.60868	4.8572	7.47745	9.13487
ENST00000624861	AC004453.2-201	ENSG00000279853	AC004453.2	7:44367140-44369292	0.011848	0	0	0.00204	0	0	0	0	0.012033	0.013004
ENST00000412461	AC004461.1-201	ENSG00000237347	AC004461.1	22:19055801-19056512	0	0	0	0	0	0	0	0	0	0
ENST00000629517	AC004461.2-201	ENSG00000281530	AC004461.2	22:19061041-19061843	0.135747	0.186541	0.239693	0.19976	0.114802	0.13917	0.199268	0.09722	0.264156	0.205708
ENST00000665393	AC004464.1-201	ENSG00000287027	AC004464.1	2:200086870-200100025	0	0	0	0	0	0	0	0	0	0
ENST00000599515	AC004466.1-201	ENSG00000268069	AC004466.1	12:47784923-47786002	0.082587	0.15305	0.133662	0.066254	0.10228	0.05987	0.086982	0.062907	0.280887	0.085744
ENST00000614749	AC004466.2-201	ENSG00000274737	AC004466.2	12:47817451-47817966	0.320006	0.088056	0.438205	0.15001	0.375652	0.206761	0.230806	0.188125	0.325568	0.171094
ENST00000615576	AC004466.3-201	ENSG00000276691	AC004466.3	12:47788426-47788971	0	0.076634	0	0.032485	0.205241	0	0	0	0	0.047346
ENST00000615678	AC004467.1-201	ENSG00000275194	AC004467.1	X:11221348-11225731	0	0	0	0	0	0	0	0	0	0
ENST00000442155	AC004470.1-201	ENSG00000237019	AC004470.1	X:22698457-22768966	0	0	0	0	0	0	0	0	0	0
ENST00000456035	AC004471.1-201	ENSG00000223461	AC004471.1	22:19121529-19124503	0.038076	0.020933	0.137402	0.030126	0	0	0	0	0	0
ENST00000609936	AC004471.2-201	ENSG00000272682	AC004471.2	22:19124309-19128449	0	0	0	0.017061	0	0.069258	0.020683	0	0.040106	0
ENST00000589144	AC004475.1-201	ENSG00000105705	AC004475.1	19:19276018-19303828	0.017632	0.032125	0.030349	0.019205	0.021515	0.062542	0.233765	0.011086	0.118329	0.017918
ENST00000247001	AC004475.1-202	ENSG00000105705	AC004475.1	19:19276033-19320509	7.16332	3.39312	3.48186	2.65563	3.11991	9.72647	3.91238	10.2936	3.86113	4.05297
ENST00000591007	AC004475.1-203	ENSG00000105705	AC004475.1	19:19276513-19302455	0.044054	0.02135	0.019181	0.011596	0.016514	0.160553	1.20622	0.033069	0.011121	8e-05
ENST00000588731	AC004475.1-204	ENSG00000105705	AC004475.1	19:19276513-19320509	0.177004	0.019692	0.021952	0.056868	0.085716	0.102932	0.037624	0.398554	0.006991	0.15648
ENST00000587119	AC004475.1-205	ENSG00000105705	AC004475.1	19:19276514-19320509	0	0	0	0	0	0	0	0	0	0
ENST00000592188	AC004475.1-206	ENSG00000105705	AC004475.1	19:19276515-19281492	0.80788	1.5981	1.70146	0.647293	0.416552	2.22546	0.57	0.783593	0.951344	0.907673
ENST00000585763	AC004475.1-207	ENSG00000105705	AC004475.1	19:19297171-19320509	0	0	0	0	0	0	0	0	0	0
ENST00000586387	AC004475.1-208	ENSG00000105705	AC004475.1	19:19297182-19303686	3.61932	1.83666	0.477789	0.113119	0.060482	0.931685	0.649495	0.178822	1.75973	0.360946
ENST00000535070	AC004475.1-209	ENSG00000105705	AC004475.1	19:19301659-19320509	0.069143	0.058681	0	0	0.025954	0.0171	0.02498	0.042394	0.01879	0
ENST00000590439	AC004475.1-210	ENSG00000105705	AC004475.1	19:19302330-19320509	0	0.465042	0	0	0	0	0	0	0	0
ENST00000591350	AC004475.1-211	ENSG00000105705	AC004475.1	19:19303351-19320509	0.543659	0.776033	0	0.382148	0.325898	0	0	0.746552	0.31582	0
ENST00000606725	AC004475.1-212	ENSG00000105705	AC004475.1	19:19303724-19320497	0	0	0	0	0	2.35825	0.638365	0.345884	0.57718	0.417261
ENST00000587716	AC004475.1-213	ENSG00000105705	AC004475.1	19:19303725-19320498	0	0	0	0	0	0	0	0	0	0.128724
ENST00000588580	AC004475.1-214	ENSG00000105705	AC004475.1	19:19305646-19320470	0.350926	0.540047	0.552848	0.380972	0.438125	0.525229	0.556698	0.508917	0.612508	0.419036
ENST00000585444	AC004475.1-215	ENSG00000105705	AC004475.1	19:19306043-19320509	0.063344	0.073744	0	0	0.074283	0.010534	0.107236	0	0.00875	0.011052
ENST00000578660	AC004477.1-201	ENSG00000263412	AC004477.1	17:48045141-48048050	0.036631	0.003633	0.003136	0.001891	0.009242	0.000757	0.004884	0.002514	0.002148	0.003608
ENST00000584428	AC004477.1-202	ENSG00000263412	AC004477.1	17:48046881-48048073	0	0	0	0	0	0	0	0	0	0
ENST00000583349	AC004477.2-201	ENSG00000266341	AC004477.2	17:48060383-48060669	0	0	0	0	0	0	0	0	0	0
ENST00000614061	AC004477.3-201	ENSG00000278765	AC004477.3	17:48066704-48067293	0.480765	0.643854	1.00611	0.939822	0.677927	0.976107	0.577267	0.476422	0.56175	0.646624
ENST00000439839	AC004485.1-201	ENSG00000228944	AC004485.1	7:24196662-24255719	0	0	0	0	0	0	0	0	0	0
ENST00000546846	AC004486.1-201	ENSG00000257905	AC004486.1	12:47593208-47593440	0	0	0	0	0	0	0	0	0.008687	0
ENST00000585593	AC004490.1-201	ENSG00000267122	AC004490.1	19:2212029-2215565	0	0	0.004909	0.011793	0	0.034247	0	0	0.015653	0.000204
ENST00000623029	AC004491.1-201	ENSG00000279996	AC004491.1	7:75625089-75626970	0	0	0	0.013725	0	0	0	0.018141	0	0
ENST00000607036	AC004492.1-201	ENSG00000272072	AC004492.1	7:107192559-107193300	0.045722	0.044278	0.186371	0.118792	0.109698	0.090483	0.084403	0.096317	0.095882	0.2967
ENST00000613210	AC004494.1-201	ENSG00000262312	AC004494.1	16:3542739-3545513	0.059749	0.091837	0.162504	0.074715	0.059312	0.046341	0.073309	0.061514	0.053135	0.049941
ENST00000573820	AC004494.1-202	ENSG00000262312	AC004494.1	16:3544431-3545785	0	0.041456	0	0	0	0.051501	0	0	0	0
ENST00000623168	AC004494.2-201	ENSG00000278942	AC004494.2	16:3533429-3534258	0	0	0	0	0.060665	0	0	0	0	0
ENST00000419978	AC004522.1-201	ENSG00000235713	AC004522.1	7:99992397-99993050	0	0	0	0	0	0	0	0	0	0
ENST00000456499	AC004522.2-201	ENSG00000237640	AC004522.2	7:99929392-99948620	0	0	0	0	0	0	0	0.050206	0	0
ENST00000663362	AC004522.3-201	ENSG00000286921	AC004522.3	7:99974976-99979233	0	0	0	0	0	0	0	0	0	0
ENST00000671037	AC004522.4-201	ENSG00000286923	AC004522.4	7:99997690-100011634	0	0	0	0	0	0	0	0	0	0
ENST00000588380	AC004528.1-201	ENSG00000266990	AC004528.1	19:999796-1002757	0	0	0	0	0	0	0	0	0	0
ENST00000610701	AC004528.2-201	ENSG00000274177	AC004528.2	19:1010221-1010907	0.751482	0.846968	0.863874	1.00859	0.871946	0.42423	0.913267	0.101466	1.12474	0.645515
ENST00000439120	AC004540.1-201	ENSG00000214870	AC004540.1	7:26398593-26495203	0	0	0	0.009701	0	0	0	0	0	0
ENST00000430548	AC004540.1-202	ENSG00000214870	AC004540.1	7:26398601-26480022	0	0	0	0	0	0	0	0	0	0
ENST00000421862	AC004540.1-203	ENSG00000214870	AC004540.1	7:26398601-26494847	0	0	0	0	0	0	0	0	0.000126	0
ENST00000449537	AC004540.1-204	ENSG00000214870	AC004540.1	7:26398613-26399563	0.054608	0	0.000656	0	0.039625	0.04665	0	0	0.114269	0
ENST00000420774	AC004540.1-205	ENSG00000214870	AC004540.1	7:26398652-26399654	0	0	0	0	0	0	0	0	0	0
ENST00000448056	AC004540.1-206	ENSG00000214870	AC004540.1	7:26440259-26494114	0	0	0	0	0	0	0	0	0	0
ENST00000653576	AC004540.1-207	ENSG00000214870	AC004540.1	7:26398629-26496291	0.017814	0.009901	0.010845	0.020436	0.00932	0.010978	0.031721	0	0.010309	0.019077
ENST00000663961	AC004540.1-208	ENSG00000214870	AC004540.1	7:26398853-26399670	0.043666	0	0.004393	0	0.059656	0.050333	0	0	0.012666	0
ENST00000660902	AC004540.1-209	ENSG00000214870	AC004540.1	7:26398838-26496367	0	0	0	0	0	0	0	0	0	0
ENST00000659679	AC004540.1-210	ENSG00000214870	AC004540.1	7:26398838-26497595	0	0.017142	0	0	0	0	0	0	0	0
ENST00000666369	AC004540.1-211	ENSG00000214870	AC004540.1	7:26430780-26494429	0	0	0	0	0	0	0	0	0	0
ENST00000662959	AC004540.1-212	ENSG00000214870	AC004540.1	7:26430735-26494344	0	0	0	0	0	0	0	0	0	0
ENST00000654666	AC004540.1-213	ENSG00000214870	AC004540.1	7:26398853-26494777	0	0	0	0	0	0	0	0	0	0
ENST00000653091	AC004540.1-214	ENSG00000214870	AC004540.1	7:26429462-26494344	0.004205	0	0	0	0	0	0	0	0	0
ENST00000657230	AC004540.1-215	ENSG00000214870	AC004540.1	7:26398902-26494844	0	0	0	0	0	0	0	0	0	0
ENST00000669588	AC004540.1-216	ENSG00000214870	AC004540.1	7:26429419-26494455	0	0	0	0	0	0	0	0	0	0
ENST00000663877	AC004540.1-217	ENSG00000214870	AC004540.1	7:26398947-26496472	0	0	0	0	0	0	0	0	0	0
ENST00000661822	AC004540.1-218	ENSG00000214870	AC004540.1	7:26398938-26494777	0	0	0	0	0	0	0	0	0	0
ENST00000653226	AC004540.1-219	ENSG00000214870	AC004540.1	7:26398947-26496163	0	0	0	0	0	0	0	0	0	0
ENST00000656424	AC004540.1-220	ENSG00000214870	AC004540.1	7:26429426-26494342	0	0	0	0	0	0	0	0	0	0
ENST00000658860	AC004540.1-221	ENSG00000214870	AC004540.1	7:26398947-26496349	0	0	0	0	0	0	0	0	0	0
ENST00000665801	AC004540.1-222	ENSG00000214870	AC004540.1	7:26487141-26494350	0	0	0	0	0	0	0	0	0	0
ENST00000668828	AC004540.1-223	ENSG00000214870	AC004540.1	7:26398829-26496163	0	0.001598	0	0	0	0	0	0	0	0
ENST00000664882	AC004540.1-224	ENSG00000214870	AC004540.1	7:26398906-26496367	0	0	0	0	0	0	0	0	0	0
ENST00000671222	AC004540.1-225	ENSG00000214870	AC004540.1	7:26398829-26496339	0	0	0	0	0	0	0	0	0	0
ENST00000653790	AC004540.1-226	ENSG00000214870	AC004540.1	7:26398930-26401216	0.030655	0.043469	0.029466	0.012604	0.014359	0.031605	0.060715	0.033043	0.016372	0.050433
ENST00000451368	AC004540.2-201	ENSG00000225792	AC004540.2	7:26372144-26376272	0	0	0	0	0	0	0	0	0	0.022825
ENST00000451264	AC004540.2-202	ENSG00000225792	AC004540.2	7:26372332-26376701	0	0	0	0	0	0	0	0	0	0
ENST00000663469	AC004540.2-203	ENSG00000225792	AC004540.2	7:26369310-26371764	0	0	0	0	0	0	0	0	0	0
ENST00000656289	AC004540.2-204	ENSG00000225792	AC004540.2	7:26371146-26376237	0	0	0	0	0	0	0	0	0	0
ENST00000602955	AC004542.1-201	ENSG00000269972	AC004542.1	22:30977516-30977858	0	0.111481	0	0	0.048261	0	0	0	0	0.125302
ENST00000602847	AC004542.2-201	ENSG00000269987	AC004542.2	22:30976515-30978848	0.121617	0	0	0.133303	0.104735	0.042533	0.12272	0.043146	0.070533	0.131238
ENST00000418764	AC004543.1-201	ENSG00000237921	AC004543.1	7:19813685-19818090	0	0	0	0	0	0	0	0	0	0
ENST00000671499	AC004549.1-201	ENSG00000287489	AC004549.1	7:27873785-27876546	0	0	0	0	0	0	0	0	0	0
ENST00000202917	AC004551.1-201	ENSG00000089127	AC004551.1	12:112906962-112919903	1.73964	2.05952	2.05413	1.25038	1.01308	1.05763	3.94399	2.02886	2.16468	0.447157
ENST00000445409	AC004551.1-202	ENSG00000089127	AC004551.1	12:112906783-112919875	0.07097	0.267567	0.101501	0.343287	0.379606	0.097768	0	0.171385	0.224488	1.51937
ENST00000452357	AC004551.1-203	ENSG00000089127	AC004551.1	12:112906850-112918462	0.500736	1.2829	0.774873	0.532817	0.66966	0.583323	0.338109	1.18519	0.740582	0.517529
ENST00000550883	AC004551.1-204	ENSG00000089127	AC004551.1	12:112906966-112916578	0	0	0	0	0	0	0	0	0	0
ENST00000549820	AC004551.1-205	ENSG00000089127	AC004551.1	12:112906973-112916955	0.50479	0.861156	0.05459	0.030352	0.30585	0.295679	0.029764	0.658254	0.66519	0.100049
ENST00000551241	AC004551.1-206	ENSG00000089127	AC004551.1	12:112907007-112933222	0.020342	0.0248	0	0	0.053745	0	0	0	0	0.184603
ENST00000553185	AC004551.1-207	ENSG00000089127	AC004551.1	12:112907038-112909017	0.133311	0.111761	0.201367	0.132095	0.099444	0.22174	0.06534	0.197336	0.167589	0.083606
ENST00000550689	AC004551.1-208	ENSG00000089127	AC004551.1	12:112907052-112916816	2.70008	0.057027	0.845711	1.4411	1.55164	1.87396	1.78716	2.73613	2.35521	2.52744
ENST00000553152	AC004551.1-209	ENSG00000089127	AC004551.1	12:112916617-112919210	0.718158	0.481298	0.584995	0.629937	0.709792	0.591858	0.575448	0.747234	0.614207	0.483791
ENST00000552526	AC004551.1-210	ENSG00000089127	AC004551.1	12:112919389-112932142	0	0	0	0	0	0	0	0	0	0
ENST00000540589	AC004551.1-211	ENSG00000089127	AC004551.1	12:112919486-112932142	0	0	0	0	0	0	0	0	0	0
ENST00000552784	AC004551.2-201	ENSG00000257452	AC004551.2	12:112907628-113017751	0	0	0	0	0	0	0	0	0	0
ENST00000419089	AC004552.1-201	ENSG00000225071	AC004552.1	X:24429573-24429920	0.950817	1.74973	1.47479	1.26975	1.16445	1.16027	1.26624	0.601054	1.12426	1.04171
ENST00000422830	AC004554.1-201	ENSG00000223418	AC004554.1	X:11704123-11705590	0	0	0	0	0	0	0	0	0	0
ENST00000634846	AC004554.2-201	ENSG00000282840	AC004554.2	X:11668401-11757718	0	0.070303	0.03834	0.017202	0.038927	0	0.003088	0.012194	0.032076	0
ENST00000612848	AC004556.1-201	ENSG00000276345	AC004556.1	KI270721.1:2585-11802	38.5151	44.2878	47.7357	44.0472	35.3767	42.8008	36.8932	43.3515	38.613	37.0159
ENST00000572187	AC004584.1-201	ENSG00000262298	AC004584.1	17:56939932-56941275	0	0	0	0	0	0	0	0	0	0.035633
ENST00000570407	AC004584.2-201	ENSG00000262623	AC004584.2	17:56951664-56952404	0	0	0	0	0	0	0	0	0	0
ENST00000572877	AC004584.3-201	ENSG00000263120	AC004584.3	17:56982749-56985104	0	0	0.020333	0	0	0	0.013291	0	0.001976	0
ENST00000578280	AC004585.1-201	ENSG00000266088	AC004585.1	17:40517026-40527002	0	0.023796	0	0.000526	0.145515	0	0	0	0	0.210982
ENST00000577557	AC004585.1-202	ENSG00000266088	AC004585.1	17:40525561-40527002	0	0.006586	0	0	0	0	0	0	0	0
ENST00000662739	AC004585.1-203	ENSG00000266088	AC004585.1	17:40516892-40527000	0.341767	0.386859	0.187137	0.213959	0	0.300445	0	0.218418	0.029782	0
ENST00000624090	AC004585.2-201	ENSG00000279775	AC004585.2	17:40597113-40598585	0	0	0	0	0	0	0	0	0	0
ENST00000502435	AC004590.1-201	ENSG00000251239	AC004590.1	17:50627032-50631940	0	0	0	0	0.034821	0	0	0	0	0
ENST00000446246	AC004593.1-201	ENSG00000235669	AC004593.1	7:29199540-29208970	0	0	0	0	0	0	0	0	0	0
ENST00000642619	AC004593.2-201	ENSG00000285081	AC004593.2	7:29191582-29194109	0	0	0	0	0	0	0	0	0	0
ENST00000644824	AC004593.3-201	ENSG00000285162	AC004593.3	7:29122340-29514667	0	0	0	0	0	0	0	0	0	0
ENST00000578605	AC004593.3-202	ENSG00000285162	AC004593.3	7:29122453-29146223	0	0	0	0	0	0	0	0	0	0
ENST00000423511	AC004593.3-203	ENSG00000285162	AC004593.3	7:29128021-29146695	0	0	0	0	0	0	0	0	0	0
ENST00000482375	AC004594.1-201	ENSG00000240499	AC004594.1	7:122328469-122378946	0	0	0	0	0	0	0	0	0	0
ENST00000602012	AC004594.1-202	ENSG00000240499	AC004594.1	7:122328469-122379188	0	0.019307	0	0	0	0	0	0	0	0
ENST00000602199	AC004594.1-203	ENSG00000240499	AC004594.1	7:122328469-122379218	0	0	0	0	0	0	0	0	0	0
ENST00000591140	AC004594.1-204	ENSG00000240499	AC004594.1	7:122328473-122426158	0	0	0	0	0	0	0	0	0	0
ENST00000593910	AC004594.1-205	ENSG00000240499	AC004594.1	7:122328479-122422061	0	0	0	0	0	0	0	0	0	0
ENST00000626241	AC004594.1-206	ENSG00000240499	AC004594.1	7:122328492-122331138	0	0.056651	0	0	0	0	0	0	0	0
ENST00000630897	AC004594.1-207	ENSG00000240499	AC004594.1	7:122328492-122369839	0	0	0	0	0	0	0	0	0	0
ENST00000626092	AC004594.1-208	ENSG00000240499	AC004594.1	7:122328492-122379041	0	0	0	0	0	0	0	0	0	0
ENST00000628132	AC004594.1-209	ENSG00000240499	AC004594.1	7:122328492-122379087	0	0	0	0	0	0	0	0	0	0
ENST00000626052	AC004594.1-210	ENSG00000240499	AC004594.1	7:122328492-122382296	0	0	0	0	0	0	0	0	0	0
ENST00000627005	AC004594.1-211	ENSG00000240499	AC004594.1	7:122328492-122421110	0	0	0	0	0	0	0	0	0	0
ENST00000628268	AC004594.1-212	ENSG00000240499	AC004594.1	7:122328492-122422060	0	0	0	0	0	0	0	0	0	0
ENST00000625850	AC004594.1-213	ENSG00000240499	AC004594.1	7:122328492-122426010	0	0	0	0	0	0	0	0	0	0
ENST00000631248	AC004594.1-214	ENSG00000240499	AC004594.1	7:122328492-122426075	0	0	0	0	0	0	0	0	0	0
ENST00000626740	AC004594.1-215	ENSG00000240499	AC004594.1	7:122328492-122440377	0	0	0	0	0	0	0	0	0	0
ENST00000630777	AC004594.1-216	ENSG00000240499	AC004594.1	7:122328492-122440388	0	0	0	0	0	0	0	0	0	0
ENST00000422260	AC004594.1-217	ENSG00000240499	AC004594.1	7:122422002-122427441	0	0	0	0	0	0	0	0	0	0
ENST00000592542	AC004594.1-218	ENSG00000240499	AC004594.1	7:122422031-122440362	0	0	0	0	0	0.030978	0	0	0	0
ENST00000627922	AC004594.1-219	ENSG00000240499	AC004594.1	7:122422032-122440341	0	0	0	0	0	0	0	0	0	0
ENST00000586560	AC004596.1-201	ENSG00000267394	AC004596.1	17:44198882-44216565	0.011561	0.013987	0.107434	0.044704	0.025754	0.092821	0.019978	0.011423	0.059622	0.044608
ENST00000595525	AC004597.1-201	ENSG00000268673	AC004597.1	19:15760375-15770828	0	0	0	0	0	0	0	0	0	0
ENST00000624592	AC004623.1-201	ENSG00000279488	AC004623.1	19:1372238-1374364	0.043048	0.042255	0.081881	0.022966	0	0.017733	0.042173	0.003151	4.1e-05	0.023164
ENST00000586675	AC004637.1-201	ENSG00000267304	AC004637.1	19:3672582-3674295	0	0	0	0	0	0	0	0	0	0
ENST00000513082	AC004672.1-201	ENSG00000249028	AC004672.1	12:1380060-1391502	0	0	0	0	0	0	0.029994	0	0	0
ENST00000537181	AC004672.2-201	ENSG00000267285	AC004672.2	12:1385833-1386987	0	0.092819	0.023925	0.166442	0.087009	0	0.026953	0	0.038443	0.047963
ENST00000431486	AC004674.1-201	ENSG00000231216	AC004674.1	X:13310652-13319933	0	0	0	0	0	0	0	0.005193	0	0
ENST00000458400	AC004674.2-201	ENSG00000235592	AC004674.2	X:13327937-13329867	0	0	0	0	0	0	0	0	0	0
ENST00000615016	AC004678.1-201	ENSG00000275468	AC004678.1	19:2013728-2014656	0	0.016124	0.000945	0	0	0	0.003789	0	0.034037	0.003702
ENST00000623695	AC004678.2-201	ENSG00000279653	AC004678.2	19:2002580-2003581	0.012644	0.059797	0.020293	0.143073	0.027959	0	0.111983	0.033845	0.02828	0.114094
ENST00000579003	AC004687.1-201	ENSG00000265206	AC004687.1	17:58330884-58332508	0	0	0	0	0	0	0	0	0	0
ENST00000648873	AC004687.2-201	ENSG00000285897	AC004687.2	17:58345206-58417595	0.00923	0.030759	0.008154	0.004243	0.026165	0.012069	0.041297	0.041409	0.028365	0.004233
ENST00000655053	AC004687.3-201	ENSG00000286788	AC004687.3	17:58241164-58247385	0	0	0	0.004638	0	0.005805	0	0	0	0
ENST00000418216	AC004690.1-201	ENSG00000225583	AC004690.1	7:123932132-123932459	0	0	0	0	0	0	0	0	0	0
ENST00000472838	AC004690.2-201	ENSG00000241345	AC004690.2	7:123994622-124027659	0	0	0	0	0	0	0	0	0	0
ENST00000476892	AC004690.2-202	ENSG00000241345	AC004690.2	7:123994631-123995412	0	0	0	0	0	0	0	0	0	0
ENST00000440376	AC004691.1-201	ENSG00000229263	AC004691.1	7:30796691-30803410	0	0	0	0	0	0	0	0	0	0
ENST00000509504	AC004691.2-201	ENSG00000250424	AC004691.2	7:30852273-30923812	0	0	0	0	0	0	0	0	0	0
ENST00000455430	AC004692.1-201	ENSG00000213717	AC004692.1	7:43274159-43274582	0.045121	0.021433	0.052726	0.03838	0.066967	0.151991	0	0	0	0
ENST00000457315	AC004692.2-201	ENSG00000228680	AC004692.2	7:43239066-43249268	0	0.024192	0	0.015037	0.035992	0	0	0.010579	0	0.04292
ENST00000458680	AC004692.2-202	ENSG00000228680	AC004692.2	7:43241070-43249247	0	0	0	0	0	0	0	0	0	0
ENST00000458590	AC004692.2-203	ENSG00000228680	AC004692.2	7:43245363-43249242	0.001198	0	0	0	0.030851	0	0	0	0.059899	0
ENST00000614345	AC004696.1-201	ENSG00000276578	AC004696.1	19:56485923-56494280	0.017183	0.066867	0	0.02237	0	0	0	0	0	0
ENST00000624022	AC004696.2-201	ENSG00000279405	AC004696.2	19:56480397-56483977	0	0	0	0	0	0	0	0	0	0
ENST00000580225	AC004702.1-201	ENSG00000263494	AC004702.1	17:20185082-20322973	0	0	0.075868	0.024727	0.124809	0.185196	0.070845	0.131309	0	0.149558
ENST00000511219	AC004704.1-201	ENSG00000249815	AC004704.1	4:111826881-112072698	0.042127	0.144821	0.248703	0.071333	0.040764	0	0.364161	0.082765	0.024128	0.117638
ENST00000576138	AC004706.1-201	ENSG00000261996	AC004706.1	17:6653464-6655009	0	0	0	0	0	0	0	0	0	0
ENST00000576277	AC004706.2-201	ENSG00000262990	AC004706.2	17:6749685-6749978	0	0	0	0	0	0	0	0	0	0
ENST00000634965	AC004706.3-201	ENSG00000282936	AC004706.3	17:6628619-6640456	0.031155	0.009279	0	0.017992	0.05838	0.042537	0.036089	0.020417	0.024606	0.081279
ENST00000511627	AC004707.1-201	ENSG00000253102	AC004707.1	17:50396438-50397888	0.115881	0	0	0	0	0	0	0	0	0
ENST00000648642	AC004765.1-201	ENSG00000285704	AC004765.1	12:865288-867139	0	0	0.007327	0	0	0	0	0	0	0
ENST00000438266	AC004771.1-201	ENSG00000227495	AC004771.1	17:5019214-5020093	0	0	0.05478	0.132919	0	0	0	0.103687	0.156228	0
[truncated: 247,817+ more rows]
