# Supplementary material for: Integrative functional genomics analysis identifies pleiotropic genes for vascular diseases
Source: Nat Commun. 2026 Feb 5;17:3376. doi: 10.1038/s41467-026-69273-8 (PMC13066215; doi:10.1038/s41467-026-69273-8)
Supplement: Supplementary file 5 — Supplementary Data 28–36 [file 41467_2026_69273_MOESM5_ESM.xlsx]

## Sheet: Supplementary Data 28
Supplementary Data 28. RNA-sequencing results (gene level) of vascular smooth muscle cells transfected with control siRNA or FES siRNA
P-value from two-sided student's t-test.
Gene ID	Gene name	Gene location	Mean Fragments Per Kilobase of transcript per Million mapped reads (FPKM)		log2 (fold change)	P value	Adjusted P valule
			FES siRNA transfected cells (n=5)	Control siRNA transfected cells (n=5)
ENSG00000259623	AC125257.1	17:41848518-41851447	8.34936	0.212299	5.31304	7.08801e-14	2.69826e-09
ENSG00000262655	SPON1	11:13962723-14268133	0	0.0085018	-10.3805	4.52309e-12	8.60925e-08
ENSG00000059728	MXD1	2:69893956-69942945	6.04135	0.51961	2.36141	3.62667e-11	4.602e-07
ENSG00000249590	AC004832.3	22:30409255-30428990	0	0.0925546	-9.22338	7.58784e-11	7.22135e-07
ENSG00000287306	AC016821.1	10:69510166-69544257	0	0.0128026	-7.90212	5.84527e-08	0.000445036
ENSG00000237139	RPS26P41	10:73530228-73571451	0	0.0886938	-8.41997	1.34359e-07	0.000852461
ENSG00000269955	FMC1-LUC7L2	7:139341337-139422599	1.0268	0	14.7781	1.91642e-07	0.000875682
ENSG00000108556	CHRNE	17:4897771-4934438	0	0.0150362	-7.68759	1.99147e-07	0.000875682
XLOC_066666	XLOC_066666	2:106585802-106660565	0	0.089048	-11.7968	2.07028e-07	0.000875682
XLOC_030646	XLOC_030646	13:41291111-41303649	0.134866	0	9.38371	2.55093e-07	0.000933983
ENSG00000189403	HMGB1	13:30456704-30617703	89.2835	45.8166	1.09054	2.69881e-07	0.000933983
ENSG00000196611	MMP1	11:102789919-102798160	333.097	141.878	1.25399	3.88087e-07	0.00123114
ENSG00000162669	HFM1	1:91260766-91404856	169.771	3.91865	5.40009	4.57329e-07	0.00128366
ENSG00000260364	AC009055.1	16:65233056-65432820	0	0.0239464	-11.3398	4.72082e-07	0.00128366
ENSG00000250057	AC114781.2	4:83233512-83247213	0.0698764	0	8.97685	5.27922e-07	0.00133979
ENSG00000199509	RNA5SP477	20:21126022-21139074	0.146456	0	9.75034	1.09168e-06	0.00259739
ENSG00000188629	ZNF177	19:9363020-9382617	2.67153	1.07964	1.46935	1.61628e-06	0.00361933
XLOC_101390	XLOC_101390	6:116076112-116100693	0	0.114169	-10.6152	2.03036e-06	0.00429399
ENSG00000285629	AL031847.2	1:6159430-6197757	0	0.066169	-10.437	2.29372e-06	0.00459565
ENSG00000231970	AL355490.2	10:97401115-97419524	0	0.0332348	-8.42285	2.87095e-06	0.00546456
XLOC_053118	XLOC_053118	18:23446933-23470569	0.129513	0	10.6816	3.03661e-06	0.00550464
XLOC_098371	XLOC_098371	5:180467240-180493718	0	0.121075	-10.1493	3.95514e-06	0.00684384
XLOC_125647	XLOC_125647	KI270466.1:1-1233	76.5235	14.1783	2.3686	4.66337e-06	0.00761353
ENSG00000230342	FANCD2P2	3:11859674-11891172	0.018982	0	8.4038	4.79996e-06	0.00761353
XLOC_063913	XLOC_063913	2:222843174-222857476	0	0.130763	-9.97924	5.13486e-06	0.00781895
ENSG00000224509	AC010884.1	2:104936241-105038496	0	0.019743	-10.065	6.48843e-06	0.00950006
ENSG00000254401	AC111188.1	11:11020883-11183611	0.011079	0	9.77239	7.19908e-06	0.0101029
ENSG00000106366	SERPINE1	7:101127089-101139266	15.5281	6.00109	1.37088	7.43097e-06	0.0101029
ENSG00000135220	UGT2A3	4:68928463-68951804	0	0.0225488	-8.04187	8.05906e-06	0.010105
ENSG00000089063	TMEM230	20:5068232-5113103	17.0785	40.1154	-1.28311	8.2103e-06	0.010105
ENSG00000285304	Z83844.3	22:37639693-37666932	0.0066274	5.06632	-9.55307	8.50599e-06	0.010105
XLOC_031134	XLOC_031134	13:73995001-74134163	0.0814086	0	12.5151	8.75972e-06	0.010105
ENSG00000260851	AC010542.3	16:66469812-66517312	0	0.0216498	-8.84381	8.96473e-06	0.010105
XLOC_075802	XLOC_075802	22:18054504-18068543	0	0.121112	-9.86205	9.02514e-06	0.010105
XLOC_019578	XLOC_019578	11:102263918-102274835	0.138628	0	9.64039	1.17874e-05	0.012524
ENSG00000181215	C4orf50	4:5897373-6200555	0.0080124	0	9.68453	1.18437e-05	0.012524
ENSG00000228144	AC078927.1	12:66123917-66169985	0.223047	0	12.3787	1.23296e-05	0.0126855
ENSG00000259723	AL354993.2	20:53453058-53504314	0	0.083124	-9.67382	1.3485e-05	0.0135091
ENSG00000258474	LINC02313	14:31944853-31950382	0	0.0830746	-7.99679	1.44871e-05	0.0141409
ENSG00000259001	AL355075.4	14:20343048-20343685	400.321	1.82936	7.61498	1.56703e-05	0.0149134
ENSG00000249624	AP000295.1	21:33229901-33297160	0.256309	0	12.4402	1.71634e-05	0.015936
XLOC_125648	XLOC_125648	KI270467.1:1715-3880	0.182133	0	7.77214	1.93038e-05	0.0169515
ENSG00000111291	GPRC5D	12:12940775-12952147	0	0.0747236	-7.8395	1.93451e-05	0.0169515
ENSG00000002834	LASP1	17:38869859-38921770	33.505	73.1844	-1.20663	1.9593e-05	0.0169515
XLOC_052755	XLOC_052755	18:8949344-8958172	0	0.127292	-9.32239	2.18203e-05	0.018459
XLOC_008009	XLOC_008009	1:68392156-68427707	0.0680924	0	10.3485	2.51875e-05	0.0208443
ENSG00000270547	LINC01235	9:13406380-13488125	0	0.0189132	-9.29928	2.6428e-05	0.0214056
ENSG00000286234	AC079790.2	2:152176020-152225211	0	0.0205576	-9.13419	2.96836e-05	0.023286
ENSG00000227292	AC009229.1	2:38203363-38239590	0	0.0304298	-9.20477	2.99731e-05	0.023286
ENSG00000204104	TRAF3IP1	2:238320441-238400897	1.38154	2.64518	-1.15182	3.1421e-05	0.0239227
XLOC_101636	XLOC_101636	6:127463669-127514546	0.0836484	0	11.2939	3.44683e-05	0.0257282
XLOC_001637	XLOC_001637	1:53171398-53180459	0	0.111607	-9.11155	3.59138e-05	0.0262917
XLOC_108792	XLOC_108792	7:135980942-136020793	0.134914	0	11.4224	4.03638e-05	0.0289306
XLOC_094360	XLOC_094360	5:173491178-173506264	0.057522	0	8.91626	4.10385e-05	0.0289306
ENSG00000261154	LINC02131	16:77590806-77610681	0.0466434	0	8.96679	4.37999e-05	0.0303159
ENSG00000100814	CCNB1IP1	14:20307131-20343685	1337.44	28.0246	4.59504	4.5515e-05	0.0309405
ENSG00000286112	AL441992.2	9:128819663-128881931	0.140286	0.70977	-2.3597	4.88577e-05	0.0325428
ENSG00000255227	AC090124.1	11:28702607-29457393	0.240212	0.0448714	3.12704	4.95819e-05	0.0325428
ENSG00000262039	AC091180.5	17:49370740-49476988	0	0.034591	-10.9037	5.65907e-05	0.0360213
ENSG00000168843	FSTL5	4:161383897-162164004	0	0.0094716	-11.0074	5.67742e-05	0.0360213
ENSG00000249856	AC116337.3	5:74917726-75023928	0.0323408	0	10.7921	5.94275e-05	0.0370866
ENSG00000241679	AC018450.1	3:143123362-143131893	0.0543518	0	7.2769	6.17183e-05	0.0375216
ENSG00000138675	FGF5	4:80266599-80336680	36.7535	23.4615	0.653326	6.28749e-05	0.0375216
ENSG00000273937	RF01518	GL000220.1:113061-155167	5.66422	0	15.5261	6.30814e-05	0.0375216
ENSG00000256566	AL049650.1	20:2467212-2508907	0	0.0742352	-10.7873	6.56996e-05	0.0384778
ENSG00000164304	CAGE1	6:7281143-7389742	0.395392	0.0222694	5.73792	7.25271e-05	0.0415209
ENSG00000285082	AL160272.2	9:117704157-118072314	0.0193094	0	10.9153	7.30771e-05	0.0415209
ENSG00000155897	ADCY8	8:130780301-131040909	0.002649	0	8.54044	7.80726e-05	0.0434069
XLOC_026264	XLOC_026264	12:101796740-101831006	0.0887428	0	10.6058	7.86769e-05	0.0434069
XLOC_011520	XLOC_011520	1:238060194-238093635	0	0.0877856	-10.652	8.60352e-05	0.0467884
XLOC_126321	XLOC_126321	X:28504955-28539118	0	0.081776	-10.6495	8.9002e-05	0.0477201
XLOC_052996	XLOC_052996	18:21602028-21633191	0	0.084893	-10.5002	9.32528e-05	0.0493048
XLOC_026701	XLOC_026701	12:120406945-120413020	0	0.108228	-8.5015	0.000103434	0.0534004
XLOC_125854	XLOC_125854	KI270750.1:33503-52403	0	0.124558	-10.4206	0.000103805	0.0534004
ENSG00000166960	CCDC178	18:32937402-33441101	0.0092182	0	8.56088	0.000107891	0.0547628
ENSG00000285762	AC253536.7	22:23971378-23980469	2.21872	0	13.3969	0.000110125	0.0550352
ENSG00000287636	AC005229.5	7:148584818-148625479	0	0.016491	-8.57969	0.000113313	0.0550352
ENSG00000267436	AC005786.3	19:3544199-3557569	0.147083	0	10.1719	0.000113745	0.0550352
ENSG00000229970	AC007128.1	7:8262264-8344516	0.007404	0	8.4339	0.000114211	0.0550352
ENSG00000287292	AC002460.2	4:148445703-149024624	0.0075988	0	10.2013	0.000119294	0.0552555
ENSG00000223732	AL359706.1	13:44982077-45083125	0	0.022876	-10.2954	0.000120525	0.0552555
ENSG00000114999	TTL	2:112482156-112541739	7.71987	11.3578	-0.957362	0.000120841	0.0552555
ENSG00000226185	TRIM64FP	2:95486358-95541188	0.131633	0	10.0506	0.000123364	0.0552555
ENSG00000255282	WTAPP1	11:102746968-102843642	13.553	5.75389	1.11138	0.000123466	0.0552555
ENSG00000164303	ENPP6	4:184088706-184221230	0	0.0061094	-8.35107	0.000123598	0.0552555
ENSG00000285920	AC087721.2	15:41282686-41380996	5.88241	1.87761	1.57343	0.000124829	0.0552555
ENSG00000123689	G0S2	1:209675412-209676390	967.047	568.745	0.761485	0.000127661	0.0558598
ENSG00000153214	TMEM87B	2:112055269-112119318	5.94402	3.6698	0.694413	0.000132972	0.0575227
ENSG00000164344	KLKB1	4:186160416-186258471	0.0678504	0.806228	-3.78227	0.000136011	0.058176
XLOC_087775	XLOC_087775	4:190021415-190023205	0.147941	0	7.15193	0.000138295	0.0584684
ENSG00000262526	AC120057.2	17:7240427-7244635	0	4.76138	-13.386	0.000139766	0.0584684
ENSG00000254990	AP001781.1	11:111768668-111778350	0	0.0344216	-6.92939	0.000144988	0.0599933
ENSG00000269476	AC010326.2	19:57876765-57916591	0	0.0499466	-10.0313	0.000153319	0.0627586
ENSG00000226747	FSIP2-AS2	2:185613092-185740479	0.0791028	0	8.26882	0.000159618	0.0638091
ENSG00000276027	RNU12	22:42615244-42615393	20.8311	0.019291	9.37541	0.000159779	0.0638091
ENSG00000273819	ENPP7P7	11:67812557-67873367	0	0.0087728	-8.22611	0.000160914	0.0638091
XLOC_034568	XLOC_034568	14:60717757-60719859	0	0.133104	-7.2117	0.000172345	0.0676376
ENSG00000281883	AL512506.3	13:43883800-44028526	0	0.0121106	-9.87402	0.000176275	0.0679863
XLOC_026919	XLOC_026919	12:127218694-127252428	0.055602	0	9.98967	0.000176806	0.0679863
XLOC_005936	XLOC_005936	1:246859985-246864783	0	0.114189	-8.19015	0.000182936	0.06964
XLOC_086268	XLOC_086268	4:103019499-103024802	0.0996796	0	8.13292	0.000186778	0.0703987
ENSG00000196862	RGPD4	2:107826937-107890841	0.226893	0.0074146	4.89799	0.000193717	0.0722982
XLOC_125762	XLOC_125762	KI270733.1:125577-176724	117.805	440.707	-1.86187	0.000203145	0.0750808
ENSG00000254673	AC110275.1	8:43018424-43077334	0	0.189994	-12.6041	0.000211252	0.0772574
ENSG00000259353	AC090515.4	15:58856831-58865063	0	0.0615418	-8.11794	0.000213093	0.0772574
ENSG00000170160	CCDC144A	17:16689537-16777881	0.697585	0.0901118	3.90162	0.000219262	0.0780599
ENSG00000274863	AL135936.1	20:19000709-19056796	0.0233634	0	9.53402	0.000219407	0.0780599
ENSG00000163751	CPA3	3:148865296-148897203	0	0.0167764	-8.121	0.000222971	0.0785931
ENSG00000271949	AC093423.3	1:89633140-89933250	0	0.0375552	-12.5174	0.00022964	0.0802014
ENSG00000245532	NEAT1	11:65422774-65445598	0.670344	1.99033	-3.09525	0.000235349	0.0809491
XLOC_091609	XLOC_091609	5:38825854-38845758	0	0.0766154	-9.75808	0.000236034	0.0809491
XLOC_093498	XLOC_093498	5:134321859-134346694	0.0676328	0	9.76849	0.000240321	0.0811038
XLOC_077207	XLOC_077207	3:21056945-21065373	0.0695336	0	8.26402	0.000242019	0.0811038
ENSG00000260832	AC125793.1	16:82953230-82990298	0.0140746	0	8.25873	0.000242877	0.0811038
XLOC_101827	XLOC_101827	6:137817524-137820411	0.172243	0	8.02478	0.000250441	0.0829026
ENSG00000266318	MIR5692A1	7:97945481-97972345	0.242223	0	7.90765	0.000259232	0.0850729
ENSG00000254251	AC103770.1	8:90806474-90859240	0.0542218	0	9.62312	0.000262661	0.0854614
ENSG00000168306	ACOX2	3:58505136-58537283	3.88173	1.81041	1.10554	0.000265517	0.0856586
XLOC_031954	XLOC_031954	13:26254125-26324822	0	0.11768	-12.1764	0.000276601	0.0879701
XLOC_125424	XLOC_125424	GL000195.1:2718-19683	0	0.0866614	-9.73774	0.000277304	0.0879701
ENSG00000283573	AL157371.2	6:43803193-43842625	0	0.04008	-9.61067	0.000295036	0.0924889
ENSG00000241743	XACT	X:113616300-114059289	0	0.0040072	-9.49469	0.000296408	0.0924889
XLOC_039000	XLOC_039000	15:65093135-65099624	0	0.078737	-8.10543	0.000303119	0.0932897
XLOC_118157	XLOC_118157	8:109356776-109475374	0.0534974	0	11.7287	0.000306039	0.0932897
ENSG00000283757	AL031686.1	20:46455033-46496731	0.0063166	0	7.03035	0.000306326	0.0932897
ENSG00000134538	SLCO1B1	12:21131202-21239246	0.0585966	0	11.6543	0.000318019	0.0960821
XLOC_094894	XLOC_094894	5:14581784-14591616	0.117283	0	9.42114	0.000321053	0.0960925
ENSG00000286231	AL445423.2	1:220786990-220884503	0.0142206	0	9.69376	0.000323102	0.0960925
ENSG00000269145	AC007192.2	19:18144522-18151691	0	0.0596948	-7.88169	0.00033767	0.0989584
ENSG00000149968	MMP3	11:102835801-102843609	241.763	148.006	0.716649	0.000340145	0.0989584
ENSG00000260170	AC090527.2	15:45587351-45676314	0	0.0170958	-9.64932	0.0003455	0.0989584
ENSG00000267261	AC099811.2	17:42119674-42154916	0	0.247251	-11.8617	0.000347837	0.0989584
ENSG00000130988	RGN	X:47078355-47093314	0.0172744	0	6.71766	0.000348015	0.0989584
ENSG00000172548	NIPAL4	5:157460019-157474717	0	0.0148172	-6.53351	0.000348528	0.0989584
ENSG00000258677	AC022826.2	8:73688691-73878854	0.226566	0.000995	6.66204	0.000350935	0.0989584
ENSG00000176624	MEX3C	18:51174550-51218304	3.12239	10.9213	-1.82464	0.000360326	0.10048
XLOC_093751	XLOC_093751	5:141954535-141955947	0.126666	0	6.62903	0.00036161	0.10048
XLOC_129566	XLOC_129566	X:28373384-28468598	0	0.0716634	-11.7579	0.000370411	0.10218
ENSG00000259784	AC093525.1	16:2513965-2527955	0	0.0785998	-9.23487	0.000383732	0.105093
ENSG00000229020	AKR7A2P1	1:112913609-112956324	0	0.52453	-9.28426	0.000389641	0.105289
ENSG00000258199	AC073896.4	12:56162359-56190284	0.0386028	0	9.15592	0.000391462	0.105289
XLOC_125649	XLOC_125649	KI270467.1:1-3920	26.632	7.9641	1.36386	0.000398961	0.105289
ENSG00000200169	RNU5D-1	1:44721965-44731170	0.117423	1.5661	-4.56166	0.000400356	0.105289
ENSG00000259753	AC068234.1	17:47253897-47344292	0.053347	0	11.3332	0.000400612	0.105289
ENSG00000276490	AL583836.1	10:94688154-94853073	0	0.007007	-9.22647	0.000401999	0.105289
ENSG00000143603	KCNN3	1:154697455-154870281	0.002291	0	7.67253	0.000406784	0.105289
XLOC_039289	XLOC_039289	15:75517264-75579453	0.0677848	0	11.3081	0.000408314	0.105289
ENSG00000225123	AL139008.1	9:33568701-33574898	0.120825	0	7.67757	0.00040979	0.105289
ENSG00000182162	P2RY8	X:1462581-1537185	0	0.0056572	-7.70401	0.000412107	0.105289
ENSG00000234378	AC098828.3	2:20063856-20106829	0.0273662	0	9.28447	0.000419227	0.106394
XLOC_109625	XLOC_109625	7:15145244-15158236	0.084433	0	9.25022	0.000423235	0.1067
ENSG00000266877	AC007923.4	17:31583162-31637543	0	0.019212	-9.19492	0.000436428	0.109302
ENSG00000286098	AC008770.4	19:11987641-12078106	0.0432242	0	11.1999	0.000441636	0.109884
ENSG00000224592	AL139158.2	1:38047314-38119025	0	0.0174536	-9.15031	0.000445223	0.110057
ENSG00000168356	SCN11A	3:38845767-39051941	0	0.0024892	-7.58812	0.000453053	0.11127
XLOC_083829	XLOC_083829	3:172465779-172467515	0	0.0986882	-6.63474	0.000464232	0.113284
ENSG00000163207	IVL	1:152908546-152911886	0.054137	0	6.66647	0.000474467	0.115045
XLOC_026634	XLOC_026634	12:117049055-117099329	0.0980108	0	11.3236	0.000481785	0.11608
ENSG00000179058	C9orf50	9:129612225-129620776	0	0.0249372	-6.37369	0.000487035	0.116607
XLOC_058064	XLOC_058064	19:23135994-23204288	0	0.0720938	-11.2873	0.000505856	0.120125
ENSG00000147650	LRP12	8:104489231-104589024	25.4338	13.5585	0.86853	0.00050804	0.120125
ENSG00000248485	PCP4L1	1:161258745-161285450	0.011374	0	7.39929	0.000512923	0.120531
ENSG00000265818	EEF1E1-BLOC1S5	6:8015726-8102530	0	0.0509074	-11.3543	0.000518841	0.121108
ENSG00000273730	RF00002	GL000220.1:112284-158753	86.2154	483.021	-2.91028	0.000521741	0.121108
XLOC_113863	XLOC_113863	8:75400273-75403712	0	0.108638	-7.66511	0.000546569	0.125618
ENSG00000233005	AC018742.1	2:21221169-21970959	0	0.0088454	-11.2753	0.000547772	0.125618
XLOC_130063	XLOC_130063	X:54514232-54527715	0	0.102525	-9.45967	0.00056857	0.129607
ENSG00000239311	AC092916.1	3:111466313-111497095	0	0.0300028	-8.96843	0.000579967	0.131418
XLOC_065107	XLOC_065107	2:40889092-40970259	0	0.0473234	-11.1518	0.000596505	0.134068
ENSG00000147246	HTR2C	X:114584078-114910061	0.0032298	0	8.8286	0.000600997	0.134068
ENSG00000132664	POLR3F	20:18467389-18484646	10.9752	6.02658	0.933201	0.000602231	0.134068
XLOC_007785	XLOC_007785	1:55975690-56030524	0	0.0742614	-11.0495	0.000606282	0.134186
ENSG00000285743	AL158210.1	10:6682513-6823789	0.0205928	0	10.7742	0.000617613	0.135666
ENSG00000268573	AC011815.1	18:35280867-35290201	0.383224	0.0028258	6.52006	0.000620096	0.135666
ENSG00000236744	AC016822.1	10:55247755-55597233	0.009225	0	10.7534	0.000627213	0.136438
ENSG00000101198	NKAIN4	20:63240784-63272694	0.0258088	0.227514	-3.00726	0.000652668	0.141169
ENSG00000287398	AC117481.1	3:75214510-75240770	0	0.0119452	-7.37927	0.000656894	0.141281
ENSG00000019549	SNAI2	8:48917598-48921740	11.3257	5.60343	1.01549	0.000666854	0.142617
ENSG00000110799	VWF	12:5948874-6124770	0.0047712	0	7.88098	0.000682446	0.144144
XLOC_068272	XLOC_068272	2:186753935-186820464	0	0.0549362	-10.894	0.000687016	0.144144
XLOC_005752	XLOC_005752	1:238062520-238119996	0	0.0645236	-10.8792	0.000688449	0.144144
XLOC_105226	XLOC_105226	6:125077816-125118114	0.0648464	0	10.6191	0.000694032	0.144144
XLOC_129510	XLOC_129510	X:26151513-26204770	0	0.067171	-10.8628	0.000704799	0.144144
ENSG00000286068	AC010974.2	2:132685224-132816896	0.0061642	0	8.71667	0.000707797	0.144144
ENSG00000116138	DNAJC16	1:15472303-15655902	3.97319	5.87404	-0.708084	0.000708147	0.144144
ENSG00000286016	AC079949.4	12:127130005-127207706	0	0.0100466	-8.74562	0.000710219	0.144144
XLOC_107921	XLOC_107921	7:93049064-93106937	0.0499308	0	10.5951	0.000710427	0.144144
ENSG00000285656	AP002793.1	11:62116470-62123767	0.044928	0	7.42932	0.000711858	0.144144
ENSG00000285779	AL358472.7	1:153959151-153975887	0	0.201401	-10.8161	0.000726714	0.145905
ENSG00000270276	HIST2H4B	1:149851001-149887393	555.512	579.051	0.901776	0.000728684	0.145905
ENSG00000169071	ROR2	9:91563091-91950228	0	0.0057858	-7.37289	0.000732671	0.145905
ENSG00000145779	TNFAIP8	5:119268692-119399688	11.0776	25.226	-0.819858	0.000739163	0.145905
ENSG00000282265	AL450990.1	1:215359315-215394418	0.0354744	0	8.69947	0.00073972	0.145905
ENSG00000231724	AC112907.1	3:186807692-186818121	0	0.028451	-7.37006	0.000744932	0.146176
XLOC_010661	XLOC_010661	1:203513680-203523429	0.088033	0	9.01369	0.000753202	0.146931
ENSG00000053328	METTL24	6:110245928-110358272	0.009527	0	8.55647	0.000759117	0.146931
ENSG00000242628	AC009228.1	2:24210650-24222201	0	0.033733	-5.2387	0.000761227	0.146931
ENSG00000196083	IL1RAP	3:190514051-190659750	12.0232	8.02485	0.639273	0.000764405	0.146931
ENSG00000259900	AC026464.1	16:69335276-69351730	0.047598	0	8.65745	0.000768082	0.146931
ENSG00000249188	ENPP7P1	8:8154308-8216916	0.0236496	0	9.63548	0.000771982	0.146939
XLOC_114009	XLOC_114009	8:81363560-81405487	0.0547644	0	10.4322	0.00080241	0.151586
XLOC_007973	XLOC_007973	1:67150249-67225827	2.43777	5.51725	-1.2002	0.000804359	0.151586
ENSG00000227646	STEAP2-AS1	7:89882353-90211635	0	0.0163018	-10.7542	0.000814817	0.1528
XLOC_053209	XLOC_053209	18:27744298-27797673	0.0493162	0	10.3897	0.000826464	0.153013
ENSG00000280279	AC240565.2	17:64099-76866	0.021696	0	7.19686	0.000829031	0.153013
ENSG00000206834	SNORA1	11:93732004-93732133	4.56636	0.06435	5.15544	0.000830326	0.153013
ENSG00000286121	AC093298.1	5:91642643-91799234	0	0.0046924	-8.71682	0.000832028	0.153013
ENSG00000228033	AC010967.1	2:52722671-52961452	0.0119874	0	10.371	0.000839107	0.153144
ENSG00000288059	AL445213.2	X:81475532-81498083	0.0305482	0	8.51647	0.000840789	0.153144
ENSG00000259972	AC009120.2	16:74295988-74335346	0.570887	0.153632	3.15672	0.000851708	0.154394
ENSG00000249962	AL157400.5	10:89644603-89645223	0.263731	1.92423	-2.81579	0.000859404	0.155051
ENSG00000124593	AL365205.1	6:41780349-41790141	2.97423	1.0284	1.38848	0.000868621	0.155975
ENSG00000287276	BX664718.2	9:42725013-42802065	0	0.0351148	-7.24172	0.000885758	0.157612
ENSG00000236811	GAPDHP2	20:13390372-13638914	0.0532864	0	8.66552	0.000894319	0.157612
ENSG00000132965	ALOX5AP	13:30713478-30764426	7.7034	4.48802	0.778195	0.000898466	0.157612
ENSG00000160870	CYP3A7	7:99684957-99735196	0	0.0163712	-7.37174	0.000898914	0.157612
XLOC_104357	XLOC_104357	6:77427686-77433663	0.0074872	0.168222	-4.45308	0.000899809	0.157612
ENSG00000007174	DNAH9	17:11598470-11969748	0.001317	0	7.12734	0.00090649	0.157612
XLOC_091231	XLOC_091231	5:16905513-16936294	0.0674428	0	10.2874	0.000906723	0.157612
ENSG00000162599	NFIA	1:60865259-61462788	6.01187	3.28119	1.05101	0.000917586	0.158557
ENSG00000253535	AC120193.1	8:24295814-24912073	0	0.0076636	-10.5956	0.000921725	0.158557
XLOC_026117	XLOC_026117	12:95072979-95084951	0	0.0657122	-8.71425	0.00092465	0.158557
ENSG00000259995	AC106729.1	16:76736342-76928169	0.0118794	0	10.2527	0.000934058	0.159037
ENSG00000267761	MIR4527HG	18:47285725-47594550	0	0.0185562	-10.4939	0.000935805	0.159037
ENSG00000262358	AC116914.1	17:3729361-3730493	0.0015006	0.0904032	-4.5569	0.000953337	0.161296
ENSG00000111816	FRK	6:115931149-116060891	1.09235	1.75691	-0.696335	0.000988348	0.16648
ENSG00000163297	ANTXR2	4:79901146-80125454	8.2905	5.62723	0.544583	0.000995069	0.166874
ENSG00000135318	NT5E	6:85449584-85495791	106.301	61.0463	0.818193	0.0010262	0.171088
XLOC_127507	XLOC_127507	X:80245877-80288960	0	0.05687	-10.3569	0.00102919	0.171088
ENSG00000249882	LINC02501	4:31506422-31558831	0	0.0174444	-8.45203	0.00104055	0.171646
ENSG00000131467	PSME3	17:42824385-42843758	32.0685	34.2585	-0.773581	0.00104156	0.171646
ENSG00000146278	PNRC1	6:89080751-89085160	17.6117	33.9319	-0.94819	0.0010724	0.175967
ENSG00000287221	AL589794.2	10:50736078-50739434	0.0191158	0	5.20556	0.00109129	0.177102
ENSG00000204006	C1orf185	1:51102221-51229993	0.0338914	0	10.0666	0.00109287	0.177102
XLOC_006963	XLOC_006963	1:27322164-27325469	0.0827496	0	7.22598	0.00110078	0.177102
ENSG00000241770	AC104411.1	3:157163452-157169133	0	0.042277	-7.11696	0.00110141	0.177102
ENSG00000166670	MMP10	11:102770502-102780628	2.54215	1.19543	1.10977	0.00110259	0.177102
ENSG00000263212	AC004224.2	16:3458071-3515564	0	0.0399252	-10.2629	0.00111674	0.178372
ENSG00000286103	AC124864.3	21:9634244-9679906	0.0153406	0	8.49603	0.00112321	0.178372
XLOC_126337	XLOC_126337	X:30025530-30053359	0	0.077929	-10.3277	0.00112455	0.178372
ENSG00000250490	LINC02145	5:6310441-6339884	0.0246468	0	7.05091	0.00115756	0.182847
ENSG00000223875	NBEAP3	22:15852990-15893942	0	0.01537	-8.35917	0.00117353	0.184093
XLOC_108880	XLOC_108880	7:140480023-140487483	0	0.093112	-8.48413	0.00117513	0.184093
XLOC_092113	XLOC_092113	5:69181700-69189026	0	0.0815038	-8.40858	0.00119119	0.185846
ENSG00000254587	AP003066.1	11:96590317-96985810	0	0.007567	-10.1599	0.00122342	0.188043
ENSG00000264578	AC009630.3	8:41609454-41621903	0	0.169282	-10.22	0.00123039	0.188043
ENSG00000281106	TMEM272	13:51813347-51845177	0.007139	0	6.94326	0.00123362	0.188043
ENSG00000146049	KAAG1	6:24173953-24358671	0.490732	0.741243	-0.716952	0.00123378	0.188043
ENSG00000158747	NBL1	1:19596979-19658456	28.2776	50.9582	-0.855383	0.00123742	0.188043
ENSG00000278819	AC005156.1	7:92540268-92557877	0	0.0146532	-7.09752	0.00123745	0.188043
ENSG00000123219	CENPK	5:65517766-65563168	25.6461	16.3472	0.753088	0.00123985	0.188043
ENSG00000173905	GOLIM4	3:168008677-168095975	12.423	8.2947	0.580136	0.00124998	0.188826
XLOC_067859	XLOC_067859	2:171237519-171244033	0.0893626	0	8.26559	0.00126761	0.190732
ENSG00000285876	AC093912.1	2:13000953-13331683	0.0053498	0	9.88832	0.00127548	0.191162
ENSG00000285990	AL589743.7	14:19244904-19269380	0	0.0866402	-10.0724	0.00130795	0.194882
ENSG00000132182	NUP210	3:13316235-13420322	5.71406	9.21563	-0.684277	0.00131065	0.194882
ENSG00000161270	NPHS1	19:35825964-35869287	0.0065058	0	6.93669	0.0013218	0.194882
ENSG00000227564	LINC00376	13:63183096-63328129	0.0123846	0	9.83871	0.00132374	0.194882
ENSG00000253699	AC084128.1	8:86180418-86212236	0	0.0173284	-8.2506	0.0013259	0.194882
ENSG00000237130	MRPS6P2	1:50787898-50960379	0.133761	0	9.82744	0.00133604	0.195617
ENSG00000261832	AC138894.1	16:28456371-28492098	0.0044194	0.164714	-5.41022	0.00135817	0.198094
ENSG00000105825	TFPI2	7:93878714-93890753	39.2944	26.4294	0.671047	0.00137347	0.199562
ENSG00000283052	LINC02456	12:102304355-102463491	0	0.0113604	-9.97586	0.00138536	0.200494
ENSG00000231557	AC020718.1	2:198882573-199071791	0	0.0101048	-9.99822	0.00139042	0.200494
XLOC_085244	XLOC_085244	4:38829318-38857740	0	0.0701912	-9.9852	0.00140131	0.201302
ENSG00000287838	AL953883.1	9:38949734-38998503	0	0.0111964	-8.21264	0.00140956	0.201707
XLOC_004783	XLOC_004783	1:204594697-204601557	0	0.0793328	-8.26816	0.0014161	0.201707
XLOC_019866	XLOC_019866	11:114376391-114380620	0.0697332	0	7.27706	0.00142152	0.201707
ENSG00000284791	SMIM41	12:52079696-52108239	0	0.008209	-7.06833	0.00142532	0.201707
ENSG00000278996	FP671120.2	21:8135239-8259473	190.646	552.966	-1.66344	0.00143878	0.202857
XLOC_097331	XLOC_097331	5:137771398-137780071	0	0.0636388	-8.31212	0.00145094	0.203817
ENSG00000286019	AC239811.1	1:148607040-148679779	0.767795	0.339121	1.17371	0.00146983	0.205712
XLOC_131757	XLOC_131757	X:151532296-151550304	0.077459	0	9.71641	0.0014762	0.205846
ENSG00000172260	NEGR1	1:71395943-72282539	0.13139	0.0736936	0.795223	0.00148564	0.205904
ENSG00000261807	LINC02141	16:59855353-60053973	0	0.0028206	-8.2139	0.00148743	0.205904
ENSG00000171570	RAB4B-EGLN2	19:40778242-40808418	0.155718	0.810378	-3.74291	0.0015148	0.208024
ENSG00000261202	Z83847.1	22:40043068-40324278	0.205049	0.0976508	2.23687	0.00151662	0.208024
ENSG00000272897	AL109827.1	20:35632340-35674544	0.0323476	0	9.68409	0.00151914	0.208024
ENSG00000273118	AC093865.1	2:212581357-213021545	0	0.003699	-9.82608	0.00157365	0.21461
ENSG00000271894	AC007744.1	2:56147630-56386171	0.002303	0	8.20819	0.00157851	0.21461
XLOC_012385	XLOC_012385	10:28462706-28495763	0	0.0543608	-9.83463	0.00159126	0.21529
ENSG00000281186	LINC00706	10:6774307-6779180	0	0.0425816	-6.86003	0.00159482	0.21529
ENSG00000254462	TMX2-CTNND1	11:57712605-57791586	0.0194548	0	9.61327	0.0016188	0.217335
ENSG00000151414	NEK7	1:198156994-198322420	31.6652	21.29	0.580389	0.00162139	0.217335
XLOC_011228	XLOC_011228	1:227654441-227661179	0.0701782	0.0010892	5.49103	0.00166554	0.22241
ENSG00000248242	AC004053.1	4:104653874-104966793	0	0.0054258	-9.78979	0.00167306	0.22241
ENSG00000087116	ADAMTS2	5:179110853-179345461	0.0503388	0.0085842	1.96388	0.00168512	0.22241
ENSG00000235538	AL078602.1	6:163671577-164231610	0.0361598	0.0170634	3.85315	0.00169026	0.22241
ENSG00000259040	BLOC1S5-TXNDC5	6:7881522-8064396	1.20234	10.8229	-1.91263	0.00169266	0.22241
XLOC_119633	XLOC_119633	9:34134931-34169452	0	0.0445558	-9.74253	0.00169745	0.22241
ENSG00000234717	TMEM212-AS1	3:171815586-171900749	0.0051466	0	7.9493	0.0017038	0.22241
ENSG00000274049	INO80B-WBP1	2:74455087-74460891	0.0575788	0.810688	-4.46068	0.001706	0.22241
XLOC_091852	XLOC_091852	5:56296743-56301742	0	0.111723	-8.1991	0.00174806	0.226393
XLOC_120078	XLOC_120078	9:44946990-44953426	0	0.081592	-8.13018	0.00174844	0.226393
ENSG00000255508	AP002990.1	11:62559603-62591531	19.7191	2.05119	3.98038	0.00176301	0.227506
ENSG00000173598	NUDT4	12:93377883-93408146	7.9016	1.89881	1.6793	0.00178231	0.22922
XLOC_054418	XLOC_054418	19:4558421-4577935	0.0604058	0	9.47332	0.00180915	0.231888
XLOC_065877	XLOC_065877	2:71269847-71276426	0.0705738	0	8.10693	0.00182483	0.233037
ENSG00000272442	AL353588.1	6:44273194-44378957	0	0.004521	-8.11514	0.00183242	0.233037
XLOC_119861	XLOC_119861	9:39239077-39288499	0	0.0292062	-9.65131	0.00183648	0.233037
ENSG00000253439	CDC42P5	5:173056265-173086560	0.0129426	0.17309	-3.75999	0.00184561	0.233417
ENSG00000272840	AC092902.2	3:125774714-125797953	0	0.0231578	-8.14553	0.00186056	0.23453
XLOC_063194	XLOC_063194	2:189337932-189358193	0	0.0766864	-9.66222	0.00187841	0.235998
XLOC_063054	XLOC_063054	2:185716467-185732838	0.0922602	0	9.62	0.00189363	0.237127
ENSG00000228836	CT45A5	X:135777130-135785298	0	0.0237156	-6.76116	0.00191213	0.237922
ENSG00000236724	AL137071.1	9:3875584-3878809	0.0564508	0	6.66005	0.00191248	0.237922
ENSG00000228340	MIR646HG	20:60087826-60653784	0	0.0276932	-6.73307	0.00192305	0.238458
ENSG00000101440	ASIP	20:34194569-34269344	0	0.0257326	-9.61806	0.00194889	0.240792
ENSG00000255041	AC103855.3	11:45387215-45513802	0.0098544	0	9.38586	0.00195452	0.240792
ENSG00000259475	AC036108.1	15:98954149-99113617	0	0.0619884	-6.66018	0.00196583	0.241404
ENSG00000197991	AL592490.1	13:61409858-61427849	0.0012686	0.114643	-6.22722	0.00198067	0.242444
ENSG00000272508	AL136982.6	10:86993432-87024732	0.0156522	0.0001108	6.01327	0.00201811	0.246235
ENSG00000287564	AL359546.1	10:31033089-31143813	0.012691	0	9.51546	0.00203821	0.247894
ENSG00000200488	RN7SKP203	2:76445079-76445410	1026.12	269.529	1.89419	0.00206887	0.250821
ENSG00000236453	AC003092.1	7:94022833-94068457	9.62239	6.09156	0.753011	0.00208296	0.251728
ENSG00000150991	UBC	12:124911604-124917368	241.366	143.378	0.728619	0.00209379	0.252236
ENSG00000225649	AC064875.1	2:12780593-13007029	0.0129872	0	6.73489	0.00210951	0.252608
XLOC_098433	XLOC_098433	6:744958-746388	0.13398	0	6.68629	0.002112	0.252608
ENSG00000287704	AC012405.1	15:46410309-46661103	0	0.0051376	-9.57751	0.00211679	0.252608
ENSG00000259212	AC103739.1	15:90529635-90600403	0	0.0551602	-8.1358	0.00213741	0.254272
ENSG00000260371	AC026464.3	16:69335091-69356306	3e-05	0.0773236	-7.7167	0.00215021	0.254998
XLOC_072658	XLOC_072658	20:62576938-62584808	0.0568546	0	7.86121	0.00218307	0.25809
ENSG00000253331	AC008662.1	5:164119098-164234097	0	0.0119358	-9.44631	0.00220016	0.259305
ENSG00000229611	AL354707.2	9:6704270-6707780	0.049619	0	6.5245	0.00224647	0.263508
ENSG00000143452	HORMAD1	1:150698060-150720895	0	0.0140736	-6.48774	0.00225129	0.263508
ENSG00000287877	AL133538.1	6:164928191-165077495	0.0066826	0	9.23386	0.00225658	0.263508
ENSG00000260423	LINC02367	12:9347028-9400387	0	0.0099066	-6.57285	0.00227503	0.264849
ENSG00000185155	MIXL1	1:226223618-226227054	0	0.0237956	-5.5755	0.00229366	0.266204
ENSG00000225913	AL138767.3	10:87607985-87659279	0.0087936	0	7.96484	0.00231352	0.267694
ENSG00000259847	LINC02126	16:65141751-65176713	0	0.0127984	-6.53438	0.00233384	0.26849
ENSG00000230109	LINC02643	10:21340233-21372969	0.0076028	0.150032	-4.53303	0.00233451	0.26849
ENSG00000258272	AC007513.1	12:96422326-96485442	0.0067764	0	7.7971	0.00236959	0.271703
ENSG00000171711	DEFB4A	8:7894629-7896711	1.6221	4.62826	-1.49644	0.00239383	0.273271
ENSG00000286081	AC016682.1	2:150150633-150166266	0.011314	0	6.60983	0.00239762	0.273271
ENSG00000117501	MROH9	1:170935471-171064765	0.0033954	0	7.67006	0.00240584	0.27339
ENSG00000159398	CES5A	16:55846154-55956031	0	0.0068972	-6.48112	0.00241666	0.273802
XLOC_083678	XLOC_083678	3:162925445-162927417	0.0872112	0	6.5771	0.00243133	0.274646
ENSG00000214376	VSTM5	11:93818232-93850531	0.005644	0	6.30469	0.00245508	0.276108
ENSG00000227531	AL162414.1	9:111139246-111284836	0.0075262	0	9.12823	0.00245878	0.276108
XLOC_015479	XLOC_015479	10:58116897-58134140	0	0.0708986	-9.31661	0.00248812	0.278582
XLOC_095840	XLOC_095840	5:71907748-71925748	0.0572572	0	9.11287	0.00250557	0.279702
ENSG00000205835	GMNC	3:190852877-190892429	0.024298	0	6.40925	0.00251282	0.279702
ENSG00000253766	AC091946.1	5:21616262-21779522	0	0.0073506	-9.29059	0.00254999	0.283012
ENSG00000250687	AC146944.2	5:70462244-70479215	0	0.0725724	-7.85452	0.00255881	0.283165
XLOC_076100	XLOC_076100	22:27579176-27597734	0	0.0587998	-9.24881	0.00257072	0.283659
ENSG00000255158	AC131934.1	11:665910-678391	0	0.0321618	-7.73854	0.00262532	0.288805
ENSG00000104044	OCA2	15:27754875-28099315	0	0.0032356	-9.22849	0.00263922	0.288805
ENSG00000268533	AC003002.2	19:57394183-57438457	0.0170362	0.312229	-4.3089	0.00264012	0.288805
ENSG00000257622	AL512356.1	14:105152194-105181194	0	0.0389174	-9.23912	0.0026708	0.29118
ENSG00000223381	LINC02661	10:108708539-108840686	0.0134708	0	9.19639	0.00267713	0.29118
ENSG00000257239	AC090630.1	12:41829898-41932592	0	0.0102238	-9.19396	0.00270545	0.293144
XLOC_090033	XLOC_090033	4:126202242-126221706	0.0523312	0	9.02155	0.00271059	0.293144
ENSG00000268361	L34079.1	19:43554692-43593036	0	0.0272008	-9.18344	0.00271969	0.293173
ENSG00000235005	AL450468.1	1:109871118-109892713	0.201463	0.549667	-2.40974	0.00273352	0.293173
ENSG00000238258	AL121748.1	10:33180070-33337818	0.202995	0.106073	1.02714	0.00273396	0.293173
ENSG00000253355	AP003469.1	8:101128987-101133486	0.0380536	0	6.36616	0.00277416	0.296648
ENSG00000224729	PCOLCE-AS1	7:100589402-100604206	0.0391806	0	6.37986	0.00279388	0.296911
XLOC_118804	XLOC_118804	8:143293552-143297231	0.1163	0.0008402	5.78529	0.00279542	0.296911
ENSG00000185674	LYG2	2:99242246-99255282	0	0.014757	-6.38946	0.00280001	0.296911
XLOC_125224	XLOC_125224	9:134443602-134445417	0	0.0989162	-6.602	0.00283057	0.299317
ENSG00000205611	LINC01597	20:30278906-30289956	0	0.0128456	-5.58765	0.00285441	0.300997
XLOC_063501	XLOC_063501	2:202321871-202326551	0.0914398	0	7.86627	0.00286258	0.300997
ENSG00000164283	ESM1	5:54977867-55022671	0.394333	0.0532186	2.65512	0.0028755	0.300997
ENSG00000254698	AP000893.2	11:82963681-83039115	0	0.0145118	-9.15705	0.00288583	0.300997
ENSG00000030304	MUSK	9:110668771-110801620	0.0038336	0	7.61998	0.00289596	0.300997
ENSG00000151952	TMEM132D	12:129071725-129904025	0	0.0014502	-9.20679	0.0029013	0.300997
ENSG00000233635	AC015923.1	17:62966217-63413612	0	0.0069292	-9.13738	0.00290181	0.300997
ENSG00000267070	AC026458.2	16:5098739-5142595	0.0229736	0	9.10256	0.00293117	0.302744
ENSG00000174748	RPL15	3:23916545-23924374	177.961	250.782	-0.525943	0.00293455	0.302744
ENSG00000248634	AC008588.1	5:128663978-128742829	0	0.0135556	-9.12375	0.00296676	0.30524
XLOC_126632	XLOC_126632	X:48490838-48495238	0.0720944	0	7.54856	0.00299434	0.307157
ENSG00000107679	PLEKHA1	10:122374696-122442602	13.3512	7.72111	0.579551	0.00300154	0.307157
ENSG00000233515	LINC01518	10:42644445-42691723	0.010082	0	7.49354	0.0030409	0.310351
ENSG00000221874	ZNF816-ZNF321P	19:52928475-52962823	0	0.0304388	-9.08966	0.00307527	0.312538
ENSG00000287117	AC105916.1	4:9567474-9691786	0	0.008545	-9.07808	0.00307875	0.312538
ENSG00000180332	KCTD4	13:45120470-45284540	1.21782	0.604945	0.927308	0.00313659	0.317563
ENSG00000204897	KRT25	17:40748021-40755332	0.403876	1.05367	-1.39011	0.00316768	0.319035
ENSG00000133935	ERG28	14:75649791-75745206	3.23223	6.13372	-0.995708	0.00316905	0.319035
XLOC_046895	XLOC_046895	17:36853742-36867711	0.0609326	0	8.8378	0.00317627	0.319035
XLOC_057385	XLOC_057385	19:9435647-9454458	0	0.0518978	-9.03123	0.00318596	0.319166
ENSG00000228466	TUBB4AP1	X:123560407-123638973	0.104809	0	7.99	0.00324178	0.323906
ENSG00000253944	AC027117.2	8:17801345-17861069	0	0.0152858	-9.08258	0.00325877	0.324751
ENSG00000224541	AP001439.1	21:26122890-26175824	0.13478	0	6.60738	0.00327832	0.325846
ENSG00000112530	PACRG	6:162443337-163315492	0.128432	0	6.7766	0.0033166	0.327771
ENSG00000198821	CD247	1:167430640-167518610	0.007496	0	7.50391	0.00332259	0.327771
XLOC_102887	XLOC_102887	6:23998591-24015179	0	0.0537992	-9.05092	0.00333095	0.327771
ENSG00000180694	TMEM64	8:90621995-90791632	10.1758	6.46214	0.573911	0.00333213	0.327771
ENSG00000266578	AP001025.1	18:3284120-3330984	0	0.0069782	-7.56575	0.00334277	0.32797
XLOC_112379	XLOC_112379	7:152825075-152842667	0.048271	0	8.76236	0.00341045	0.333751
ENSG00000258977	LINC01467	14:81605338-81623086	0.0184584	0	7.52892	0.00342915	0.334721
ENSG00000267225	WDR7-OT1	18:57027832-57038845	0	0.0370394	-7.74278	0.00346491	0.336779
ENSG00000106066	CPVL	7:28995235-29195451	0	0.0078242	-7.57423	0.00346793	0.336779
ENSG00000243694	LINC02027	3:80993854-81105182	0	0.0050834	-7.48598	0.00349744	0.33878
ENSG00000287538	AC109635.8	11:50184250-50208794	1.55683	0.851303	0.879328	0.00352107	0.338959
ENSG00000287100	AL078600.1	6:119349920-119391829	0	0.0082736	-7.48881	0.00352431	0.338959
ENSG00000234572	LINC01800	2:64846130-64863626	0	0.022042	-7.66491	0.003526	0.338959
ENSG00000259250	AC018904.1	15:58587507-58591676	0	0.0298818	-6.19468	0.00356049	0.341082
XLOC_060610	XLOC_060610	2:61658572-61668713	0.0042676	0.128606	-4.91898	0.003566	0.341082
ENSG00000264577	AC010761.2	17:28719987-28724136	6.81505	1.83949	1.83843	0.00357972	0.341536
ENSG00000183317	EPHA10	1:37713880-37765133	1.62276	2.45446	-0.90769	0.00362287	0.344788
XLOC_083681	XLOC_083681	3:162970085-162973683	0	0.102304	-7.56275	0.00364399	0.345933
ENSG00000171189	GRIK1	21:29536933-29940033	0.0030902	0	8.68458	0.00366975	0.346634
XLOC_104505	XLOC_104505	6:84033696-84050516	0	0.0493808	-8.94666	0.00367558	0.346634
ENSG00000275390	AL353626.1	9:40767870-40806344	0	0.0143104	-7.45326	0.00368027	0.346634
ENSG00000287816	AL133475.1	6:79947810-79980046	0.0096678	0	7.41373	0.00368779	0.346634
ENSG00000286973	AC087490.1	15:23757115-23856375	0.008311	0	8.81764	0.00372924	0.349065
XLOC_114147	XLOC_114147	8:90060822-90066284	0.065293	0	7.53283	0.003732	0.349065
XLOC_065884	XLOC_065884	2:71947582-71950864	0.219185	0.0241194	3.09005	0.00374514	0.349437
ENSG00000166035	LIPC	15:58410545-58569844	0.758687	1.26039	-0.768291	0.00377474	0.349944
XLOC_047407	XLOC_047407	17:47092621-47100284	0.0875998	0	8.6613	0.00378197	0.349944
ENSG00000287468	AC007317.2	2:40620667-40639632	0	0.017206	-7.47746	0.00378724	0.349944
XLOC_111683	XLOC_111683	7:120945615-120950473	0	0.0653918	-7.45664	0.00378735	0.349944
ENSG00000225393	BX571846.1	X:155468286-155487046	0.0166168	0	7.3771	0.00381196	0.350714
ENSG00000198580	AC073343.1	7:6672658-6679702	0.124929	0	7.43979	0.00381411	0.350714
ENSG00000169710	FASN	17:82078338-82098294	13.5292	20.6272	-0.65261	0.00385937	0.35196
ENSG00000256195	AP002518.1	11:114343052-114396219	0	0.0125962	-6.16002	0.00386159	0.35196
XLOC_070392	XLOC_070392	20:29689992-29708448	0	0.0427648	-8.78455	0.00387083	0.35196
ENSG00000111729	CLEC4A	12:8123632-8138607	0.0220064	0	7.47106	0.0038713	0.35196
ENSG00000113615	SEC24A	5:134648785-134727909	8.56932	6.26596	0.476432	0.00387576	0.35196
ENSG00000285016	AC017002.6	2:111429324-111699033	0.0054226	0	8.63336	0.00388313	0.35196
ENSG00000287514	AL450267.2	9:36764896-36830456	0.0071532	0	6.05528	0.00389247	0.351968
XLOC_047666	XLOC_047666	17:56709403-56711184	0	0.0779696	-6.32426	0.00390278	0.352064
ENSG00000286110	AC090983.2	15:24558060-24912924	0.0061884	0	8.61426	0.00395637	0.356055
ENSG00000287928	AC007535.1	12:13582031-13620077	0.0191124	0	8.60835	0.00397589	0.356967
ENSG00000283321	AC019117.3	7:17299295-17467234	0	0.002059	-7.51746	0.00398678	0.357103
ENSG00000274290	HIST1H2BE	6:26158146-26253710	1.29716	6.26375	-2.42649	0.00404459	0.361011
ENSG00000115598	IL1RL2	2:102187006-102240002	0.0063976	0	7.34781	0.00404938	0.361011
ENSG00000276045	ORAI1	12:121626550-121642677	8.34561	12.8709	-0.65708	0.00410534	0.362811
ENSG00000101224	CDC25B	20:3786772-3806121	26.9328	40.8536	-0.63412	0.00410674	0.362811
XLOC_039761	XLOC_039761	15:99486725-99491183	0.0728556	0	7.42009	0.00413167	0.362811
ENSG00000260765	CES1P2	16:55728115-55750310	2.4488	1.23527	0.957568	0.00413497	0.362811
ENSG00000142798	HSPG2	1:21822244-21937310	1.73997	2.0268	-0.626592	0.00413762	0.362811
ENSG00000285952	AC020663.4	16:4777939-4801423	0	0.0132652	-7.38018	0.00414574	0.362811
ENSG00000286105	AL353579.1	6:37212181-37257637	0.0162982	0	8.55944	0.00415639	0.362811
ENSG00000079263	SP140	2:230178156-230313215	1.91814	0.80869	1.20219	0.00415929	0.362811
ENSG00000273113	AC133528.1	2:241581922-241582726	0.0552334	0	4.83628	0.00416048	0.362811
ENSG00000164938	TP53INP1	8:94925972-94949378	2.35153	1.45654	0.688662	0.00416487	0.362811
ENSG00000186522	2010-09-01	2:109542799-109614143	41.251	26.3483	0.670122	0.00418924	0.3641
ENSG00000237136	C4orf51	4:145680115-145771032	0	0.009823	-8.69356	0.00421685	0.365665
ENSG00000138623	SEMA7A	15:74409289-74433958	4.74001	2.75771	0.698266	0.0042302	0.365989
ENSG00000144962	SPATA16	3:172889357-173141235	0.0024908	0	8.52804	0.0043033	0.371469
ENSG00000265690	AC074143.2	16:67163385-67165815	0.003382	0.105053	-4.52057	0.00436758	0.376165
ENSG00000266913	LINC01841	19:14305458-14370196	0.0218722	0	8.65684	0.0044065	0.378661
XLOC_061647	XLOC_061647	2:106194566-106207283	0.046752	0	8.49116	0.00442324	0.379243
ENSG00000280035	AC011676.5	8:141224288-141226947	0	0.0179706	-4.73535	0.0044703	0.382416
ENSG00000180209	MYLPF	16:30370934-30377991	0.0714332	0	6.19381	0.00452307	0.386045
ENSG00000288042	AL157703.1	9:7304551-7343556	0	0.019123	-8.64366	0.00453328	0.386045
XLOC_120954	XLOC_120954	9:100989982-101002743	0.045921	0	8.46603	0.00454313	0.386045
ENSG00000253108	AC090993.1	8:34228439-34346731	0.0055434	0	8.45874	0.00457483	0.387872
ENSG00000256670	AC078962.4	12:64599078-64609459	0	0.0263408	-7.30644	0.00458755	0.388086
ENSG00000229257	AL807752.2	9:137057663-137062461	0.14245	0.0023762	5.67492	0.00461721	0.388698
ENSG00000283627	AL137785.1	14:89013386-89025807	0	0.0217296	-7.22576	0.00462629	0.388698
XLOC_116015	XLOC_116015	8:18027066-18040388	0	0.0549506	-8.62006	0.00462756	0.388698
ENSG00000232825	AL445433.2	1:99004276-99244794	0	0.0073852	-8.62579	0.00463562	0.388698
ENSG00000277577	RF01881	X:73831145-73831270	0.0002838	2.06247	-4.0895	0.00465714	0.389511
ENSG00000162782	TDRD5	1:179591613-179691272	0.0032458	0	7.21426	0.00466578	0.389511
ENSG00000255340	AC087276.3	11:43370366-43407472	0.0728918	0.0018512	6.80306	0.00469194	0.389536
ENSG00000151418	ATP6V1G3	1:198523222-198540945	0.0424972	0	8.57968	0.00470108	0.389536
ENSG00000130948	HSD17B3	9:96235306-96302176	0	0.0217012	-8.60784	0.00470455	0.389536
ENSG00000143786	CNIH3	1:224386608-224740554	11.2158	7.35378	0.681412	0.00470702	0.389536
ENSG00000268696	ZNF723	19:22832321-22858667	0.0107072	0	7.23097	0.00477202	0.394059
ENSG00000255525	AL137804.1	11:31305667-31314548	0	0.112531	-7.30205	0.00480905	0.396257
XLOC_050814	XLOC_050814	17:74476496-74489759	0.0497138	0	8.39824	0.00482687	0.396867
ENSG00000197734	C14orf178	14:77760830-77769742	0.0370598	0	7.08903	0.00485488	0.397607
ENSG00000115165	CYTIP	2:157414619-157488961	0.0210904	0	7.18548	0.00485676	0.397607
XLOC_048463	XLOC_048463	17:82664515-82676750	0.053328	0	8.38601	0.00488135	0.39855
ENSG00000272973	AP000350.5	22:23856427-23857039	0.0016336	0.106105	-3.83719	0.00488922	0.39855
ENSG00000225249	LINC00378	13:60618991-61176758	0	0.004497	-8.564	0.00490602	0.398909
ENSG00000147642	SYBU	8:109573978-109691791	1.55371	2.70459	-0.860381	0.00491458	0.398909
ENSG00000240374	RN7SL503P	1:35268722-35305772	0	0.122591	-8.526	0.00493795	0.399676
ENSG00000136275	C7orf69	7:47795291-47819847	0	0.014312	-7.21791	0.00494503	0.399676
ENSG00000256420	OSBPL9P4	12:66563967-66569194	0	0.0213192	-6.05825	0.00504383	0.406797
XLOC_090854	XLOC_090854	4:184266413-184274209	0.0814464	0	8.34236	0.00507618	0.4077
XLOC_082494	XLOC_082494	3:105582589-105595603	0.0488284	0	8.34236	0.00507644	0.4077
ENSG00000243319	FGF14-IT1	13:102292327-102394519	0.00286	0	7.12929	0.00508763	0.407739
ENSG00000259499	AC090519.2	15:44288728-44398432	0	0.0534588	-8.50166	0.0052039	0.416181
ENSG00000228382	ITPKB-IT1	1:226656640-226675067	0.016499	0	7.10763	0.00524681	0.417023
ENSG00000076067	RBMS2	12:56521820-56596193	4.29735	2.75663	1.11226	0.00524695	0.417023
ENSG00000146072	TNFRSF21	6:47231532-47309905	2.42826	3.4973	-0.525306	0.00524729	0.417023
ENSG00000286352	AC104451.2	3:17742952-17745665	0	0.0407694	-5.99168	0.00528417	0.418253
ENSG00000273598	AC211486.3	7:75316048-75327765	0.0112504	0	6.32125	0.00528648	0.418253
XLOC_043151	XLOC_043151	16:61447767-61458095	0.050401	0	8.29824	0.00530159	0.418253
ENSG00000287031	AC093307.1	5:6378674-6411690	0.007812	0	7.11607	0.00531337	0.418253
ENSG00000287557	AL713998.4	6:67888977-67998751	0.005566	0	8.29079	0.0053177	0.418253
ENSG00000139826	ABHD13	13:108218392-108234243	8.22414	5.44159	0.586956	0.00535822	0.420571
ENSG00000260473	AC068987.3	12:51815043-51842106	0.0194442	0	7.20272	0.00541632	0.424256
ENSG00000254041	AC021546.1	8:105142860-105188606	0	0.005512	-7.08985	0.00545576	0.426468
ENSG00000287442	AC079460.1	12:38155476-38167631	0	0.0208882	-7.1303	0.00548301	0.427719
ENSG00000269859	AC008735.3	19:55475983-55476482	0.0706546	0	4.57183	0.00549902	0.428092
ENSG00000253965	AC008438.2	5:140348484-140357794	0	0.026195	-7.07812	0.00552584	0.429301
ENSG00000267662	AC025809.1	19:31348881-31417794	0	0.0087124	-8.48083	0.00557094	0.431254
XLOC_113241	XLOC_113241	8:38461137-38468651	0.0671036	0	8.25489	0.00557363	0.431254
ENSG00000167088	SNRPD1	18:21612314-21633524	23.4975	17.1259	0.748549	0.00562398	0.433636
ENSG00000229495	AL450327.1	6:78809715-78813303	0	0.0161176	-5.10805	0.00563771	0.433636
ENSG00000188992	LIPI	21:14108813-14210891	0.0058336	0	8.24686	0.00564861	0.433636
ENSG00000168685	IL7R	5:35852695-35879603	7.70152	5.07985	0.619207	0.00564998	0.433636
ENSG00000132589	FLOT2	17:28879335-28897733	6.92204	10.4649	-0.619909	0.00566604	0.433994
ENSG00000162398	LEXM	1:54806063-54842252	0	0.0067202	-7.09373	0.00574378	0.438175
ENSG00000269082	AC010328.3	19:52956041-52981654	0.0571928	0.0017502	4.91855	0.00574857	0.438175
ENSG00000115648	MLPH	2:237485428-237555322	4.90751	3.13084	0.616372	0.00575517	0.438175
ENSG00000167774	AC010323.1	19:8308283-8321379	0	0.0499282	-8.3798	0.00577609	0.43889
ENSG00000239959	ENPP7P2	3:75446769-75491202	0	0.0142304	-8.36583	0.00590848	0.445528
ENSG00000146038	DCDC2	6:24171755-24358059	9.10048	12.6449	-0.499892	0.00591155	0.445528
XLOC_047145	XLOC_047145	17:41726008-41779260	0.631962	1.55042	-1.35089	0.00591425	0.445528
ENSG00000172139	SLC9C1	3:112140898-112294227	0	0.0015114	-7.05709	0.00591503	0.445528
ENSG00000040608	RTN4R	22:20241415-20283246	4.29003	6.76617	-0.655706	0.00592599	0.445528
ENSG00000203446	AC004988.1	7:40538127-40546928	0	0.011453	-5.82528	0.00593367	0.445528
XLOC_002685	XLOC_002685	1:111982734-111989717	0	0.0817094	-8.40417	0.00597453	0.447713
ENSG00000170961	HAS2	8:121612116-121641440	6.89238	4.46093	0.638253	0.00603033	0.451007
ENSG00000182534	MXRA7	17:76672551-76711016	5.05662	1.37571	1.3169	0.00604671	0.451339
ENSG00000286034	AC100822.1	8:128323131-128388636	0.0085968	0	8.17468	0.00605848	0.451339
ENSG00000271614	ATP2B1-AS1	12:89708959-89712590	0.329064	0.0711398	2.22351	0.00608802	0.452654
ENSG00000090054	SPTLC1	9:92000087-92115413	57.0299	40.2769	0.544053	0.00614107	0.455455
ENSG00000273769	U52112.1	X:153872659-153888990	0.0016574	0.170534	-4.25303	0.00614962	0.455455
XLOC_071650	XLOC_071650	20:19799723-19809273	0.0595942	0	8.28647	0.00616889	0.455481
ENSG00000235058	ZMYND10-AS1	3:50341106-50345697	0	0.053979	-7.03378	0.00617791	0.455481
ENSG00000170542	SERPINB9	6:2887270-2903309	7.67589	5.34069	0.522076	0.00618587	0.455481
XLOC_123815	XLOC_123815	9:81522274-81532377	0.0463328	0	8.14836	0.00624329	0.458104
ENSG00000228560	AL513323.1	1:159346166-159469068	0	0.00449	-8.36056	0.00624555	0.458104
ENSG00000254511	AP002802.1	11:81970994-81987813	0.0334736	0	8.27012	0.00629317	0.459875
ENSG00000287014	AC087883.2	12:60150187-60269686	0.0039108	0	8.14045	0.00629387	0.459875
ENSG00000274717	AL049757.1	22:42791814-42794313	0.0212168	0	5.06356	0.00636604	0.463356
ENSG00000233875	AL592078.1	1:154579065-154579663	0	0.0884868	-4.95618	0.00638835	0.463356
ENSG00000231718	AC099673.1	1:199148598-199393307	0	0.002222	-8.25163	0.00639397	0.463356
ENSG00000267852	AC119396.2	19:7390522-7395039	0.043531	0	6.83667	0.00639786	0.463356
ENSG00000160963	COL26A1	7:101362875-101559024	0	0.0032172	-8.2705	0.00641649	0.463356
ENSG00000285588	AL160254.1	13:67121081-67156624	0	0.016149	-8.27203	0.00642323	0.463356
XLOC_030339	XLOC_030339	13:23355455-23365187	0.055429	0	8.10921	0.00642792	0.463356
ENSG00000270087	AC010997.3	10:75279726-75401246	0.0001886	0.0052516	-4.39768	0.00643888	0.463356
ENSG00000287316	AC007391.3	2:37466781-37524807	0	0.0093352	-8.2449	0.00645977	0.463754
ENSG00000231503	PTMAP4	12:9239333-9240428	1.93535	0.324159	2.3986	0.00646904	0.463754
ENSG00000204669	C9orf57	9:72051376-72072721	0.009715	0	6.83436	0.00648898	0.463754
ENSG00000141905	NFIC	19:3314403-3469217	1.75752	3.20184	-1.47507	0.00649314	0.463754
ENSG00000138356	AOX1	2:200586014-200677064	29.1292	21.2917	0.482789	0.00657575	0.468287
ENSG00000254028	AC083843.2	8:134832747-134834482	0	0.0511818	-5.76777	0.00659076	0.468287
ENSG00000056586	RC3H2	9:122844556-122905359	23.9159	17.8735	0.46406	0.00659351	0.468287
ENSG00000254391	AC011363.1	5:160685351-160692889	0	0.029137	-6.97614	0.0066307	0.46985
XLOC_032348	XLOC_032348	13:47664297-47673599	0	0.0636014	-8.23991	0.00664021	0.46985
XLOC_032759	XLOC_032759	13:76402143-76411254	0.0597318	0	8.21993	0.00666939	0.471039
ENSG00000130176	CNN1	19:11538767-11550323	0.0147244	0	5.68886	0.00670084	0.472384
ENSG00000253844	AC064807.2	8:51961458-52022974	0	0.0093196	-8.2316	0.00674281	0.474464
ENSG00000287943	AC091151.5	18:45571406-45611540	0.0133594	0	8.19416	0.00679661	0.476727
XLOC_042401	XLOC_042401	16:21116463-21117347	0	0.109679	-5.76365	0.00680001	0.476727
ENSG00000232746	LINC02022	3:12877522-12885211	0.025871	0	6.85875	0.00681278	0.476745
ENSG00000186815	TPCN1	12:113221050-113298585	3.13078	5.08948	-0.877337	0.00687191	0.48
ENSG00000169418	NPR1	1:153678688-153693992	8.0374	12.7976	-0.684264	0.00694048	0.483902
ENSG00000204618	RNF39	6:30070266-30075887	0.0006194	0.0250104	-4.32639	0.0069758	0.48473
ENSG00000285698	AL049825.1	1:115270767-115283763	0.0791954	0.0046254	3.91507	0.00697784	0.48473
ENSG00000235609	AF127577.4	21:14818843-15014430	0.207907	0.002194	6.64986	0.00699433	0.484991
ENSG00000132854	KANK4	1:62236165-62319434	0	0.0051192	-6.90288	0.00703649	0.485862
ENSG00000286627	AP005900.1	18:7926620-8247919	0.0051	0.116564	-4.27231	0.0070465	0.485862
ENSG00000172005	MAL	2:95025677-95053992	1.50952	2.87864	-0.933197	0.0070573	0.485862
ENSG00000243969	AC073359.2	3:154827016-154861017	0.0126814	0	8.02476	0.00707784	0.485862
ENSG00000182149	IST1	16:71845996-71931199	31.0514	41.7975	-0.644067	0.0070811	0.485862
ENSG00000134551	PRH2	12:10882293-11177426	0.077419	0.373902	-2.972	0.00708346	0.485862
ENSG00000255910	AC024901.1	12:19775451-20012261	0	0.0036286	-6.83595	0.00713568	0.488158
ENSG00000183324	REC114	15:73443164-73560013	0.0041134	0	8.01638	0.00714259	0.488158
ENSG00000107960	STN1	10:103877569-103918184	14.7267	10.9586	0.499757	0.00721663	0.492335
XLOC_052208	XLOC_052208	18:58481290-58488458	0.0661404	0	7.99841	0.00727605	0.494692
ENSG00000284873	OOSP1	11:59938432-59957480	0.0162844	0	6.91793	0.00727718	0.494692
ENSG00000129437	KLK14	19:51077495-51084245	0.0329164	0	6.78627	0.00736611	0.499826
ENSG00000237238	BMS1P10	9:63299453-63385117	0.0048614	0	7.98109	0.00737895	0.499826
ENSG00000286181	AC232271.3	X:49262866-49270521	0.0166986	0	5.77238	0.00744843	0.502512
ENSG00000183654	2011-03-01	5:16067139-16180762	0	0.004568	-8.18003	0.00746929	0.502512
XLOC_006903	XLOC_006903	1:26249140-26257272	0	0.0599874	-8.18003	0.00747125	0.502512
ENSG00000121440	PDZRN3	3:73382431-73624941	0	0.0231022	-5.70854	0.0074883	0.502512
ENSG00000261963	CCDC92B	17:2724411-2749504	0	0.0205832	-8.12053	0.00749857	0.502512
ENSG00000258804	LINC01148	14:86905778-86922755	0	0.0120914	-6.83781	0.00750323	0.502512
XLOC_113098	XLOC_113098	8:29314966-29317047	0	0.100807	-6.80831	0.00751102	0.502512
ENSG00000114487	MORC1	3:108958239-109118142	0	0.0033276	-8.11781	0.00754978	0.503415
ENSG00000115008	IL1A	2:112773915-112784590	27.4241	18.6953	0.549633	0.00755725	0.503415
ENSG00000230612	AC004039.1	5:132688681-132723725	0.0152934	0	6.66402	0.00756419	0.503415
ENSG00000166510	CCDC68	18:54901509-54959461	6.18444	3.78527	0.64818	0.00758224	0.503736
ENSG00000286147	AC092445.1	4:106525401-106938640	0	0.0012756	-8.10933	0.0076208	0.503884
XLOC_046944	XLOC_046944	17:38020177-38028789	0	0.0611594	-8.10933	0.00762157	0.503884
ENSG00000231272	AL122008.1	1:234261706-234274465	0	0.0153376	-6.77522	0.00762993	0.503884
ENSG00000220446	AL121978.1	6:5261404-5431727	0	0.191185	-8.10362	0.00763742	0.503884
ENSG00000267737	AC087645.2	17:78315612-78347798	0.611689	1.00584	-1.38883	0.00766042	0.504527
ENSG00000140948	ZCCHC14	16:87406246-87493024	3.13436	2.17996	0.681799	0.00769035	0.505624
XLOC_106402	XLOC_106402	7:5394474-5397229	0.0685922	0	6.81813	0.00773115	0.50743
ENSG00000166589	CDH16	16:66908122-66918917	1.9469	3.68885	-1.02026	0.00774967	0.50777
ENSG00000131979	GCH1	14:54842008-54902826	4.65411	3.07745	0.599174	0.00779926	0.508485
ENSG00000286749	AC008571.2	5:152374998-152726160	0	0.0015084	-8.09221	0.00779933	0.508485
ENSG00000266826	AC011195.2	17:58660424-58692018	0.0057354	0	6.68014	0.00780066	0.508485
ENSG00000259030	FPGT-TNNI3K	1:74198235-74544393	0.0504966	0.154237	-0.969235	0.00783829	0.510065
ENSG00000183035	CYLC1	X:83861126-83886699	0	0.0077244	-6.7592	0.007866	0.510995
ENSG00000244468	AC093001.1	3:149284782-149333653	1.22807	2.0658	-0.754935	0.00791363	0.513213
ENSG00000164949	GEM	8:94249253-94262350	8.63652	5.38351	0.719763	0.00794965	0.514672
ENSG00000101463	SYNDIG1	20:24469629-24666616	0	0.0029936	-8.06615	0.00802672	0.517733
ENSG00000227359	AC017074.1	2:113677702-113704078	0	0.0194606	-8.06615	0.00802698	0.517733
XLOC_121298	XLOC_121298	9:113062629-113068327	0.0809548	0	7.88415	0.00803773	0.517733
ENSG00000149380	P4HA3	11:74171265-74311640	2.31032	1.51715	0.607084	0.00809484	0.520362
ENSG00000166317	SYNPO2L	10:73644881-73663803	0	0.0049058	-5.63423	0.00810588	0.520362
ENSG00000198092	TMPRSS11F	4:68053198-68129880	0.0061934	0	8.01935	0.00814202	0.521802
ENSG00000224276	AL355388.1	1:155991390-156001787	0	0.0187164	-6.78489	0.00819384	0.523075
ENSG00000086717	PPEF1	X:18675909-18827921	0.003639	0	7.86664	0.00820401	0.523075
XLOC_124853	XLOC_124853	9:121749817-121758517	0.0523312	0	7.86664	0.00820863	0.523075
ENSG00000273413	AL136982.7	10:86965345-86972298	0.0310708	0.0001648	4.34601	0.00821685	0.523075
ENSG00000165694	FRMD7	X:132076993-132128020	0.0037506	0	6.70153	0.00825256	0.523728
ENSG00000159167	STC1	8:23841929-23854806	42.6518	29.0446	0.558485	0.00826016	0.523728
XLOC_062022	XLOC_062022	2:123565933-123575135	0	0.0525718	-8.02495	0.00826838	0.523728
XLOC_121994	XLOC_121994	9:473241-475519	0	0.0804958	-6.68765	0.00835596	0.528397
ENSG00000132517	SLC52A1	17:5032600-5052009	0	0.0069258	-5.59394	0.00839875	0.530222
ENSG00000125846	ZNF133	20:18288283-18316996	2.79374	4.29682	-1.09266	0.00842608	0.531066
ENSG00000143850	PLEKHA6	1:204218853-204378386	4.41511	6.21504	-0.561473	0.0084791	0.533524
ENSG00000173801	JUP	17:41754604-41786931	3.31548	5.67898	-0.878165	0.0085548	0.537399
ENSG00000285258	ATXN7	3:63864557-64003462	0.912937	0.255358	1.86103	0.00859175	0.538632
ENSG00000258918	AL355922.4	14:20897985-20936255	0.009753	0	7.82187	0.00861902	0.538632
ENSG00000079332	SAR1A	10:70147289-70170523	17.7871	10.8593	0.806378	0.00863636	0.538632
ENSG00000204613	TRIM10	6:30151943-30161211	0	0.009436	-5.60371	0.00865367	0.538632
ENSG00000170624	SGCD	5:155870344-156767788	0.0007	0	7.96144	0.00865554	0.538632
XLOC_126760	XLOC_126760	X:52921166-52923933	0	0.0758598	-6.83195	0.00866741	0.538632
ENSG00000237220	AC104777.2	2:150566134-150568080	0	0.0405264	-5.56209	0.00867347	0.538632
XLOC_087620	XLOC_087620	4:184334360-184342019	0.0483306	0	7.81193	0.00872287	0.540818
XLOC_043960	XLOC_043960	16:2055292-2064036	0	0.0500162	-7.93779	0.00877496	0.543163
ENSG00000099203	TMED1	19:10718032-10836318	17.5412	11.8199	0.58427	0.00881683	0.544869
XLOC_121351	XLOC_121351	9:114684270-114933282	3.44195	2.11772	0.752284	0.00883762	0.545269
ENSG00000124479	NDP	X:43948776-43973395	0.0064362	0	6.42449	0.00891613	0.548524
ENSG00000107105	ELAVL2	9:23690104-23826337	0.0079412	0	5.6422	0.0089192	0.548524
ENSG00000136816	TOR1B	9:129803157-129811281	21.6597	15.7525	0.476823	0.00895434	0.549797
ENSG00000255817	AC025576.2	12:64108763-64120489	0	0.0165858	-6.7106	0.00901823	0.552828
ENSG00000287682	AC020651.2	3:101878333-101925726	0.0075362	0	7.7612	0.0090877	0.555624
ENSG00000251185	AC025244.1	4:75269068-75361182	0.0045726	0	7.75691	0.0091072	0.555624
ENSG00000259579	AC087762.1	15:100716249-100828497	0.0037542	0	7.75691	0.00910763	0.555624
ENSG00000203620	AL354919.1	1:31842019-31855568	0.0131726	0	6.61102	0.00915621	0.557694
ENSG00000228111	TPT1P2	2:208214724-208222625	0	0.0213946	-6.64722	0.0092694	0.561657
ENSG00000168438	CDC40	6:110180141-110254275	14.2782	9.97997	0.515315	0.00928053	0.561657
ENSG00000237797	MACORIS	10:31693084-31707388	0	0.0294044	-7.87814	0.00928662	0.561657
ENSG00000287560	AL731533.3	10:3042535-3047083	0	0.016432	-5.49516	0.00930975	0.561657
ENSG00000137252	HCRTR2	6:55106460-55282620	0	0.0027018	-7.90165	0.00931864	0.561657
ENSG00000286774	AL122003.2	1:232843386-232897660	0.0083598	0	7.8877	0.00932383	0.561657
ENSG00000228636	LINC02663	10:9758783-9878060	0	0.0080706	-7.90887	0.00932456	0.561657
ENSG00000259899	AC010333.2	16:12560756-12611044	0.0084608	0	7.86461	0.00938423	0.56383
ENSG00000167634	NLRP7	19:54923509-54966312	0.0036816	0	6.50659	0.00939025	0.56383
XLOC_064095	XLOC_064095	2:231507177-231509325	0.082694	0	6.5778	0.00943401	0.565042
ENSG00000189233	NUGGC	8:28021964-28083936	0	0.0028984	-6.5744	0.00945321	0.565042
ENSG00000227244	LINC00845	10:61016275-61026420	0	0.0173364	-6.64314	0.00945497	0.565042
XLOC_018708	XLOC_018708	11:65815296-65818133	0	0.0722874	-6.82392	0.00953167	0.56656
ENSG00000114786	ABHD14A-ACY1	3:51974706-51989183	0.0896132	0.517016	-2.3914	0.00953472	0.56656
ENSG00000285216	AL355499.2	6:8158162-8760447	0	0.0007246	-7.87355	0.0095359	0.56656
XLOC_055426	XLOC_055426	19:28419664-28433294	0.0083324	0.131144	-3.84206	0.00954009	0.56656
ENSG00000169246	NPIPB3	16:21402237-21448567	2.60208	2.47744	-0.777489	0.00956347	0.56656
XLOC_080227	XLOC_080227	3:179642001-179647744	0.0703928	0	7.69875	0.00957592	0.56656
ENSG00000176974	SHMT1	17:18327860-18363563	20.7204	30.6675	-0.557214	0.00958456	0.56656
XLOC_092735	XLOC_092735	5:97221388-97229429	0	0.0532636	-7.85345	0.0096903	0.571923
ENSG00000137575	SDCBP	8:58552924-58582859	108.441	78.3728	0.542218	0.00974436	0.574223
ENSG00000165434	PGM2L1	11:74330316-74398433	2.05302	1.42609	0.527414	0.00976399	0.574491
ENSG00000227964	LINC01429	20:51831797-51900197	0	0.0433568	-7.81592	0.00980478	0.576001
ENSG00000278231	AL133342.1	20:48821688-48849458	0	0.0161268	-7.84178	0.00985056	0.577798
ENSG00000196218	RYR1	19:38433699-38587564	0	0.001187	-6.57402	0.00986855	0.577963
ENSG00000156564	LRFN2	6:40391586-40587465	0.0019206	0	7.66432	0.00996404	0.581195
ENSG00000154611	PSMA8	18:26133852-26193355	0.0063878	0	7.66432	0.00996729	0.581195
ENSG00000274378	AC005702.3	17:60025859-60030746	0.077099	0	7.66432	0.00996954	0.581195
XLOC_102160	XLOC_102160	6:157274479-157281157	0.0644158	0	7.82135	0.00998524	0.58122
ENSG00000266967	AARSD1	17:42950526-42964498	14.9066	8.38005	0.901455	0.0100794	0.585557
ENSG00000262061	AC129507.1	17:327514-386236	0.0637416	0	7.65288	0.0100932	0.585557
ENSG00000259185	AC090971.1	15:51829625-51916036	0	0.0008948	-5.51859	0.0101164	0.585557
ENSG00000235431	AC010991.1	7:9869774-9985895	0.003753	0	7.63815	0.0101213	0.585557
ENSG00000286229	AL133335.1	20:54232758-54269542	0.0089302	0	7.64287	0.0101634	0.587032
XLOC_108970	XLOC_108970	7:142561505-142562591	0.0787208	0	5.62137	0.0101776	0.587032
ENSG00000250334	LINC00989	4:79491802-79623479	0.0116344	0	6.43295	0.0102273	0.589008
ENSG00000204711	C9orf135	9:69820817-69906227	0	0.0074202	-7.80766	0.010275	0.590857
XLOC_128633	XLOC_128633	X:133444805-133453385	0	0.0454308	-7.76977	0.0103129	0.59168
ENSG00000154646	TMPRSS15	21:18269116-18485879	0	0.0056658	-6.63172	0.0103266	0.59168
ENSG00000285554	AC242988.2	1:150173049-150181429	0	0.01914	-6.41697	0.0103446	0.59168
ENSG00000069535	MAOB	X:43766610-43882450	0	0.0048738	-7.79713	0.0103515	0.59168
ENSG00000255808	AP003065.1	11:72643237-72659407	0.0092292	0	6.51506	0.0106276	0.605686
ENSG00000107485	GATA3	10:8045378-8075198	0	0.007623	-6.43942	0.0106347	0.605686
ENSG00000232894	MRPS31P2	13:19552571-19570288	0	0.0236968	-7.76509	0.0106442	0.605686
XLOC_127219	XLOC_127219	X:69026073-69033677	0	0.0500334	-7.82115	0.0106623	0.605807
ENSG00000139574	NPFF	12:53506690-53507638	0	0.162878	-6.4379	0.0107453	0.609613
ENSG00000153956	CACNA2D1	7:81946444-82443777	4.73607	4.44093	0.468313	0.0107701	0.610113
ENSG00000248431	AC021134.1	4:162705359-162907428	0.0053738	0	7.57017	0.0107868	0.610153
ENSG00000232754	AL035658.1	22:41169190-41183144	0.0101686	0	6.26331	0.0108127	0.610708
ENSG00000255160	AC009652.1	11:19299883-19308358	0	0.0176522	-6.37424	0.0108291	0.610726
ENSG00000223941	LINC01014	3:178419201-178457309	0	0.0103628	-7.79954	0.0108611	0.611627
ENSG00000273025	AC009690.3	15:72266746-72319946	0.0058676	0	7.56218	0.01089	0.612348
ENSG00000253917	AC226119.1	4:3915183-3955419	0.0100118	0	7.71572	0.0109303	0.613709
ENSG00000283632	EXOC3L2	19:45212621-45245431	0	0.0046924	-6.54861	0.0109537	0.614119
ENSG00000269807	AC007292.3	19:4347244-4354057	0.000112	0.0516088	-5.45367	0.0110032	0.615148
ENSG00000249306	LINC01411	5:174336295-174532457	0.0659416	0.0304704	1.58905	0.0110222	0.615148
ENSG00000229369	AL450263.2	9:127243167-127311727	0	0.0855796	-6.38569	0.0110468	0.615148
ENSG00000167632	TRAPPC9	8:139727725-140458579	0.765527	1.13447	-0.519406	0.0110477	0.615148
ENSG00000242366	UGT1A8	2:233617645-233773310	0	0.0023592	-7.77761	0.0110529	0.615148
ENSG00000254300	LINC01111	8:76406654-76524356	0.0871886	0.207275	-1.2648	0.0111009	0.61629
ENSG00000228853	NEGR1-IT1	1:71794232-71837012	0	0.0085702	-7.6828	0.0111058	0.61629
ENSG00000226968	LINC00423	13:32877431-32911650	0.0109094	0	7.67893	0.0111905	0.619762
XLOC_116036	XLOC_116036	8:19130188-19136796	0.0596338	0	7.69116	0.0112009	0.619762
ENSG00000283440	LINC01260	20:44656451-44663498	0.0208426	0	6.35946	0.0112318	0.620321
ENSG00000288085	AL356094.2	6:93720163-93745615	0.013508	0	7.52069	0.0112436	0.620321
ENSG00000121552	CSTA	3:122325248-122341969	0.14545	0.0220594	2.6308	0.0112894	0.620419
ENSG00000049192	ADAMTS6	5:65148738-65481920	4.01469	2.60953	0.519223	0.0113093	0.620419
ENSG00000135052	GOLM1	9:86026146-86100173	29.8793	15.0214	0.99027	0.0113168	0.620419
ENSG00000274810	NPHP3-ACAD11	3:132558142-132722459	0.471579	0.138071	1.95501	0.0113214	0.620419
ENSG00000235185	AL031727.2	1:19591802-19596832	0.030073	0	6.31501	0.0113367	0.620419
ENSG00000247970	AL160313.1	14:99604556-99625740	0.0073696	0	6.39911	0.0113517	0.620419
ENSG00000144580	CNOT9	2:218568580-218597080	20.2395	29.5836	-0.939221	0.0113918	0.620419
XLOC_002211	XLOC_002211	1:88893161-88897754	0.0208796	0.134074	-2.66217	0.0113952	0.620419
ENSG00000213892	CEACAM16	19:44699151-44710718	0.0396918	0.003079	3.63051	0.011412	0.620419
ENSG00000263709	AC024619.3	17:29140483-29155489	0	0.0266834	-7.68024	0.0114234	0.620419
ENSG00000197646	PDCD1LG2	9:5510570-5571254	1.88541	1.30421	0.530229	0.0114247	0.620419
ENSG00000069869	NEDD4	15:55826922-55993746	35.6775	24.7467	0.559884	0.011443	0.620529
XLOC_055369	XLOC_055369	19:23525052-23558979	5.76477	9.0902	-0.658345	0.0114763	0.621006
XLOC_059697	XLOC_059697	2:9558394-9560889	0.109683	0.0056062	3.97749	0.0115083	0.621006
ENSG00000116641	DOCK7	1:62454298-62688368	23.2721	17.5087	0.433079	0.0115101	0.621006
ENSG00000153250	RBMS1	2:160272151-160493807	18.1948	12.8214	0.45754	0.0115245	0.621006
ENSG00000224645	AL391069.1	1:151340648-151346914	0.0009338	0.0849988	-6.022	0.0115402	0.621006
XLOC_063463	XLOC_063463	2:201108089-201115117	0	0.0567768	-7.6688	0.0115497	0.621006
XLOC_072301	XLOC_072301	20:47422092-47445489	4.1568	0.697131	2.464	0.0115957	0.622601
ENSG00000241149	AC115220.1	7:63998874-64016130	0.0079076	0	6.20531	0.01162	0.623027
ENSG00000267576	AC011472.3	19:11322018-11339654	0	0.0086726	-6.36257	0.0116968	0.625428
ENSG00000227382	EIF4A2P2	10:73199826-73201225	0	0.023043	-4.49843	0.0117048	0.625428
ENSG00000126391	FRMD8	11:65386621-65413525	3.93641	6.00976	-0.882676	0.011714	0.625428
ENSG00000283347	AL160396.1	13:114175485-114215835	0	0.009512	-7.65285	0.0117632	0.627171
ENSG00000253554	LINC01414	8:63687179-64369176	0	0.0401462	-5.42509	0.0117871	0.627568
ENSG00000249923	AC007663.2	22:20198729-20204918	0	0.010634	-5.34173	0.0118487	0.629967
ENSG00000228719	AL022313.2	22:36445395-36454944	0	0.0148942	-6.29809	0.0118775	0.630067
ENSG00000273294	C1QTNF3-AMACR	5:33987174-34124528	0.0278576	0.0020818	3.71873	0.0118837	0.630067
XLOC_045543	XLOC_045543	16:75287294-75290232	0	0.0620024	-6.60616	0.0119791	0.63424
ENSG00000286543	AC138409.3	5:34245273-34288755	0.014078	0.0001534	5.7804	0.0120002	0.634478
ENSG00000198178	CLEC4C	12:7729415-7751605	0	0.008194	-6.27321	0.0120204	0.634662
ENSG00000266931	AC092651.2	2:87055658-87076060	0.0285386	0.0022994	3.34477	0.0121215	0.6376
ENSG00000122203	KIAA1191	5:176346062-176361807	41.4694	22.2359	0.851538	0.0121222	0.6376
ENSG00000278090	LUNAR1	15:99014526-99031054	0	0.0167504	-4.69474	0.0121263	0.6376
ENSG00000111412	C12orf49	12:116710171-116738070	10.8373	7.98099	0.464719	0.0121816	0.638856
ENSG00000279207	AC015813.6	17:58095672-58101479	0.238822	0.037701	2.6079	0.0121837	0.638856
ENSG00000100558	PLEK2	14:67386984-67412167	44.2997	33.0157	0.445311	0.0122367	0.64075
ENSG00000114805	PLCH1	3:155375580-155745067	0.885329	1.30352	-0.488812	0.0123738	0.645892
ENSG00000287352	AC011029.1	8:76162119-76308315	0.002155	0	7.41633	0.0123835	0.645892
ENSG00000072315	TRPC5	X:111774315-112082776	0.0011694	0	7.56165	0.0124009	0.645892
ENSG00000233340	AL139120.1	10:112671812-112677819	0.0251874	0	6.33573	0.0124121	0.645892
ENSG00000250981	AC016650.1	5:16129178-16141602	0.0265444	0	7.40341	0.0124197	0.645892
XLOC_052138	XLOC_052138	18:55256720-55259024	0	0.0586202	-6.274	0.0124841	0.648354
ENSG00000240520	UOX	1:84363706-84397831	0.0168304	0	6.33218	0.0125343	0.650076
XLOC_125836	XLOC_125836	KI270745.1:12104-13667	0	0.087146	-6.29464	0.0125664	0.650853
ENSG00000167972	ABCA3	16:2275881-2340746	1.5183	2.15077	-0.621619	0.0126155	0.652282
ENSG00000124780	KCNK17	6:39299001-39314461	0.0127262	0	6.23634	0.0126428	0.652282
ENSG00000163435	ELF3	1:202007945-202017183	12.2179	19.6241	-0.693468	0.0126661	0.652282
ENSG00000258657	AL136018.1	14:24595723-24657774	0.0074142	0	7.38901	0.0126766	0.652282
ENSG00000285751	AC021723.2	11:39024631-39161638	0	0.002628	-7.5563	0.0126796	0.652282
ENSG00000257594	GALNT4	12:89519412-89524796	3.2574	1.46952	1.11243	0.0129619	0.665106
ENSG00000282143	AL137798.2	1:16656879-16667524	0	0.0322164	-7.52544	0.0129639	0.665106
ENSG00000271787	AC104794.4	2:10054421-10054866	0	0.0868952	-4.60153	0.0131111	0.671671
ENSG00000275400	AC006001.4	7:66553805-66554199	0.103525	1.15983	-3.42972	0.0131271	0.671671
ENSG00000243960	AL390195.1	1:111438638-111441364	0.133633	1.1371	-3.11123	0.013148	0.671837
XLOC_008079	XLOC_008079	1:77048464-77050452	0	0.0735502	-6.29824	0.0132838	0.677475
ENSG00000228741	AL445985.1	13:23979810-24035027	0	0.0057014	-7.4684	0.0133181	0.677475
XLOC_027547	XLOC_027547	12:22419217-22426078	0	0.0459608	-7.4684	0.0133261	0.677475
ENSG00000152904	GGPS1	1:235168209-235344532	9.73268	6.38665	0.695191	0.0133601	0.677475
ENSG00000231605	LINC01363	1:167175363-167195792	0.0061028	0	6.05962	0.0133628	0.677475
ENSG00000105989	WNT2	7:117275451-117323289	0.0025602	0	6.05962	0.0133651	0.677475
ENSG00000271565	AL109618.2	20:6054844-6291675	0	0.0760652	-6.41308	0.0134019	0.678116
ENSG00000214788	AP000790.1	11:59942879-59970146	0.0124618	0	7.47797	0.0134134	0.678116
ENSG00000279286	AL133373.2	14:91526694-91575271	0.0177504	0	7.33278	0.0134461	0.678869
ENSG00000255118	AP003306.2	11:62336911-62338090	0	0.0319768	-4.64542	0.0134925	0.680307
XLOC_077695	XLOC_077695	3:45996076-46001202	0.0656546	0	7.46355	0.013591	0.684368
ENSG00000150361	KLHL1	13:69700594-70108493	0.0007298	0	7.31838	0.0136153	0.684684
ENSG00000248646	AC096759.1	4:75359170-75434449	0.004079	0	7.30287	0.0136611	0.686081
ENSG00000109861	CTSC	11:88293592-88337761	50.4425	37.6489	0.437915	0.0137039	0.686123
ENSG00000255532	AC118942.1	11:49305714-49379669	0	0.0092362	-7.52458	0.0137115	0.686123
ENSG00000254035	AC104117.3	5:178969390-178990116	0	0.0148	-7.52458	0.013716	0.686123
ENSG00000175938	ORAI3	16:30949068-30956461	1.61006	3.95101	-1.41516	0.0137497	0.686909
ENSG00000242082	SLC5A4-AS1	22:32205115-32278382	0.0409566	0.0783174	-1.48303	0.0138674	0.689453
ENSG00000249175	AC008534.1	5:94706122-95081636	0.546126	0.319762	0.784114	0.0138844	0.689453
ENSG00000205293	LINC01602	8:57855500-57984126	0	0.0060242	-7.44564	0.0138847	0.689453
XLOC_104722	XLOC_104722	6:98759983-98766478	0.0397136	0	7.28889	0.0138972	0.689453
ENSG00000200463	SNORD118	17:8173454-8173587	1.74079	0.0664618	3.86056	0.0139019	0.689453
ENSG00000286185	AC242842.3	1:149390623-149556361	1.07388	0.741231	1.67223	0.0139366	0.689453
ENSG00000242753	AL445430.2	6:11414636-11515710	0	0.006619	-7.51135	0.0139429	0.689453
ENSG00000226364	LINC02089	17:52862121-52899588	0	0.0081186	-7.51135	0.0139492	0.689453
ENSG00000255375	AL078612.2	11:32132657-32143723	0.0113968	0	6.03925	0.0139637	0.689453
ENSG00000285336	AC108734.4	3:180707589-180871005	0	0.002179	-7.43936	0.0140331	0.691985
ENSG00000088367	EPB41L1	20:36091504-36232799	4.16286	5.54384	-0.724239	0.0140933	0.693704
ENSG00000267028	TCF4-AS1	18:55452533-55482940	0.0094242	0	7.27427	0.0141044	0.693704
ENSG00000258784	AL355773.1	14:55748208-55773203	0.0008276	0.0184818	-4.31418	0.0141404	0.693863
ENSG00000114248	LRRC31	3:169839179-169869930	0	0.0068434	-6.14942	0.0141441	0.693863
ENSG00000198300	PEG3	19:56810077-56840728	0.0021062	0	5.18769	0.0142341	0.697379
ENSG00000228044	AL160408.1	1:234646289-234683176	0.031742	0	6.13878	0.0143015	0.69905
ENSG00000250331	LINC01340	5:97504663-97690180	0.003831	0	7.25926	0.0143068	0.69905
ENSG00000174827	PDZK1	1:145670852-145708148	6.33452	8.91863	-0.570838	0.014332	0.69905
ENSG00000214300	SPDYE3	7:100307702-100322196	0	0.0099484	-5.28983	0.0143462	0.69905
XLOC_079409	XLOC_079409	3:140872897-140878426	0	0.0583482	-7.41203	0.0143892	0.69905
ENSG00000234772	LINC00412	13:27236282-27256613	0.614325	0.205738	3.19584	0.0143993	0.69905
ENSG00000287992	AL357513.1	6:120840733-120845475	0.012585	0	5.10079	0.0144041	0.69905
ENSG00000101049	SGK2	20:43558968-43588237	1.88616	3.06417	-0.709098	0.0144151	0.69905
ENSG00000019991	HGF	7:81699010-81770438	0.003028	0	6.10422	0.0144642	0.700421
ENSG00000288002	AC091912.3	5:8207019-8366437	0	0.0018396	-7.45718	0.0144802	0.700421
XLOC_000974	XLOC_000974	1:31463558-31465743	0.0897936	0.002644	4.63865	0.0145524	0.70242
ENSG00000280870	AC233296.1	X:76656866-77014532	0.016711	0	6.02991	0.0145584	0.70242
ENSG00000070614	NDST1	5:150485818-150558211	6.7864	10.5044	-0.89372	0.0146063	0.703837
ENSG00000120594	PLXDC2	10:19816239-20289856	0.366013	0.455568	-0.662272	0.0146878	0.706871
ENSG00000101911	PRPS2	X:12791355-12824222	21.4666	14.9081	0.763943	0.0147585	0.709379
ENSG00000242553	AP001432.1	21:37221419-37237744	0.869577	0.413892	1.10809	0.0148119	0.71102
ENSG00000099812	MISP	19:751112-764318	2.99168	4.35325	-0.575617	0.01483	0.71102
ENSG00000287905	AC136431.2	16:16612378-16633991	0.0112944	0	7.21541	0.0149201	0.714439
ENSG00000258670	AL049874.3	14:60515119-60554916	0.0078664	0	7.35828	0.0149866	0.71672
ENSG00000271911	AL357054.3	6:761675-780648	0	0.006799	-6.14786	0.0150333	0.716732
ENSG00000257184	AC004080.3	7:27163535-27180013	0	0.0174448	-7.33532	0.0150398	0.716732
ENSG00000237413	AC096531.2	1:78229599-78369464	0	0.0025598	-7.33532	0.0150433	0.716732
ENSG00000204264	PSMB8	6:32840717-32844679	27.0421	43.6296	-0.655177	0.0151109	0.719052
ENSG00000100292	HMOX1	22:35380361-35394207	25.3031	34.8988	-0.460564	0.0151473	0.719882
ENSG00000284118	MIR4707	14:22956950-22957029	2.80602	5.12e-05	3.77069	0.0152019	0.72081
ENSG00000015592	STMN4	8:27235323-27258420	0	0.0071966	-6.05976	0.0152047	0.72081
ENSG00000242779	ZNF702P	19:52963811-53037898	8.00334	9.88938	-0.552287	0.0152777	0.723069
ENSG00000243347	LINC02045	3:148192872-148280098	0	0.0037514	-7.32258	0.015297	0.723069
ENSG00000140519	RHCG	15:89471398-89496589	0.0055524	0	5.96724	0.0153093	0.723069
ENSG00000287055	AL359813.1	6:43370026-43425283	0.0031732	0.0418718	-3.57263	0.015451	0.728857
ENSG00000164318	EGFLAM	5:38258409-38465480	0	0.0026538	-7.34137	0.0155951	0.733517
ENSG00000182578	CSF1R	5:150053291-150113372	0.0051044	0	7.16946	0.0156009	0.733517
ENSG00000154227	CERS3	15:100400395-100544995	0.0026534	0	7.16946	0.0156076	0.733517
ENSG00000228404	AP001468.1	21:46185079-46188941	0	0.028985	-6.08564	0.0156348	0.733892
ENSG00000233472	AL390866.1	10:27999788-28049615	0.0057532	0	7.29853	0.0156889	0.735524
XLOC_078582	XLOC_078582	3:103209462-103214248	0.057783	0	7.15208	0.0157247	0.736294
ENSG00000181291	TMEM132E	17:34579487-34639318	0.0019118	0	5.92466	0.0158383	0.739774
ENSG00000240045	STRIT1	3:155289005-155293683	0	0.0749952	-6.10981	0.0158604	0.739774
ENSG00000259367	AC087286.2	15:85619623-85670948	0	0.005982	-7.30492	0.0158731	0.739774
ENSG00000196126	HLA-DRB1	6:32578769-32589848	0.0090788	0	5.93095	0.0159166	0.739774
ENSG00000282728	PGR-AS1	11:101129077-101209591	0.0079844	0	7.28232	0.0159284	0.739774
ENSG00000260259	LINC02166	16:89682620-89696187	0.0458832	0.316637	-2.98205	0.0159341	0.739774
ENSG00000231061	LINC00395	13:63667681-63738018	0	0.0062784	-7.3572	0.0159454	0.739774
ENSG00000177103	DSCAML1	11:117427773-117817525	1.46549	1.9796	-0.540124	0.0159545	0.739774
ENSG00000179520	SLC17A8	12:100357079-100422059	0	0.0028314	-6.01519	0.0161123	0.746182
XLOC_072029	XLOC_072029	20:35937517-35942617	0	0.058708	-7.29724	0.0161327	0.746219
ENSG00000185013	NT5C1B	2:18562872-18589572	0	0.0099702	-6.01949	0.0162162	0.749174
ENSG00000268104	SLC6A14	X:116436606-116461458	0	0.0047364	-6.0421	0.0162707	0.750777
ENSG00000152642	GPD1L	3:32105689-32168713	1.61221	0.804484	1.10539	0.0163176	0.752033
ENSG00000260916	CCPG1	15:55340032-55408510	16.6753	8.72049	0.63226	0.0163683	0.753457
ENSG00000135074	ADAM19	5:157395534-157575775	0.707109	0.524804	0.820369	0.0163931	0.753687
ENSG00000250771	AC106865.1	4:153640168-153681180	0	0.0030648	-6.00843	0.0164716	0.755177
ENSG00000122025	FLT3	13:28003274-28100592	0	0.0031608	-7.26139	0.0164801	0.755177
ENSG00000287976	AL445123.2	6:148001716-148018985	0.0131208	0	7.10581	0.016485	0.755177
XLOC_102201	XLOC_102201	6:158926678-158929341	0	0.100032	-7.23018	0.0165176	0.755761
ENSG00000233420	AC002069.1	7:88420167-88756725	0	0.0035062	-6.07899	0.0165393	0.755842
XLOC_009634	XLOC_009634	1:157964154-157969615	0	0.0537572	-7.26705	0.0165695	0.756317
ENSG00000248711	THUMPD3P1	7:40151613-40154151	0	0.0229764	-5.1202	0.0166596	0.759507
ENSG00000074660	SCARF1	17:1633858-1645744	0.0180528	0.0011018	3.19058	0.0166793	0.759507
ENSG00000242445	RPL7AP11	3:121493488-121498663	1.24303	0.33032	1.94799	0.0167202	0.759785
ENSG00000230402	LINC01349	1:100627049-100640613	0.0164134	0	7.08945	0.0167336	0.759785
ENSG00000168333	PPDPFL	8:49054311-49076090	0.0111596	0	5.95696	0.0167453	0.759785
ENSG00000287850	AL121897.1	20:32275117-32277510	0	0.0226198	-5.07458	0.016809	0.761644
ENSG00000250423	KIAA1210	X:119078635-119150579	0.0015884	0	5.94914	0.0168482	0.761644
ENSG00000262117	BCAR4	16:11819829-11828845	0	0.0075024	-5.06204	0.0168646	0.761644
ENSG00000258253	AC078865.1	12:52380460-52402407	0.0129478	0	7.22775	0.0168663	0.761644
ENSG00000235254	TMEM185AP1	X:149768897-149771368	0.0892372	0	7.07291	0.0169659	0.76396
ENSG00000287373	AL122014.1	11:30773913-30850559	0.002882	0	7.07291	0.0169712	0.76396
ENSG00000287044	AL139106.1	6:108441880-108558286	0	0.0023888	-7.23056	0.0169778	0.76396
ENSG00000224769	MUC20P1	3:195614947-195620233	0	0.0218292	-5.97147	0.0171083	0.768579
ENSG00000258856	AL136520.1	14:57629841-57631162	0	0.0400476	-4.43513	0.0171208	0.768579
XLOC_030346	XLOC_030346	13:23758581-23761280	0	0.107363	-7.21338	0.0172056	0.771108
ENSG00000259471	LINC01169	15:66582190-66685794	0	0.0024922	-7.18869	0.0172235	0.771108
XLOC_074474	XLOC_074474	22:16160944-16163989	0.0174102	0.17457	-3.30007	0.017248	0.771108
ENSG00000104823	ECH1	19:38815422-38831841	3.9505	6.41732	-0.671596	0.0172614	0.771108
ENSG00000232717	TRIM51JP	2:95574901-95580769	0.0188978	0	5.92309	0.0172784	0.771108
ENSG00000225610	AC007679.1	2:205989585-206000858	0.0225804	0	7.0316	0.0173077	0.771508
XLOC_099647	XLOC_099647	6:35597280-35601829	0.0529034	0	7.03092	0.0175121	0.779708
ENSG00000188157	AGRN	1:1020120-1056118	11.5036	16.2016	-0.529028	0.0176573	0.784955
ENSG00000264653	MIR5194	8:129988045-130010700	0.0840634	0.287986	-2.05958	0.0176712	0.784955
ENSG00000233427	AL009181.1	1:28870483-28877336	0	0.0162266	-5.95003	0.0177208	0.78624
ENSG00000228487	AL450263.1	9:127213783-127221907	0.0202138	0	5.91896	0.017748	0.786531
ENSG00000286476	AC079030.1	12:77129178-77163638	0	0.0080788	-7.18871	0.0178653	0.79081
ENSG00000259647	AC111152.2	15:30005443-30045848	0.006141	0	6.99983	0.0179093	0.791837
ENSG00000069431	ABCC9	12:21797401-21942529	0.127933	0.060448	1.10708	0.0179399	0.79227
XLOC_114258	XLOC_114258	8:91035648-91040887	0	0.0473312	-7.13145	0.0179648	0.792451
ENSG00000064655	EYA2	20:46894624-47188844	0.0052282	0	7.15777	0.0180147	0.792598
ENSG00000136918	WDR38	9:124853417-124857890	0.0019818	0.101905	-5.1002	0.0180307	0.792598
ENSG00000247151	CSTF3-DT	11:33161657-33237409	1.6219	0.638122	0.94104	0.0180441	0.792598
ENSG00000178209	PLEC	8:143915147-143976734	7.47587	10.6134	-0.532992	0.0180515	0.792598
ENSG00000197241	SLC2A7	1:9003300-9026345	0.0040152	0	5.78225	0.0181612	0.795933
ENSG00000287635	AL139381.1	13:94960771-95007420	0	0.0059088	-7.14897	0.0181715	0.795933
ENSG00000173908	KRT28	17:40792203-40799959	0	0.0136918	-6.00414	0.0181901	0.795933
ENSG00000232352	SEMA3B-AS1	3:50266641-50267371	0.0168238	0.14003	-2.78527	0.0182864	0.798647
XLOC_111089	XLOC_111089	7:93912090-93916488	0	0.0617016	-7.15614	0.0182941	0.798647
ENSG00000284716	AL034417.3	1:7998187-7999934	0	0.0309122	-4.98802	0.0183303	0.798656
ENSG00000011422	PLAUR	19:43646095-43670547	23.3808	16.3182	0.523894	0.0183363	0.798656
ENSG00000125538	IL1B	2:112829751-112836903	17.7242	11.1627	0.617334	0.0184103	0.799135
ENSG00000126602	TRAP1	16:3651639-3717553	23.8681	31.5238	-0.450132	0.0184214	0.799135
ENSG00000257407	AC009803.1	12:115582061-115639734	0	0.0061314	-7.20115	0.0184293	0.799135
ENSG00000148513	ANKRD30A	10:37125788-37384111	0	0.0011926	-7.20115	0.0184312	0.799135
ENSG00000255005	AP003128.1	11:85916502-85923682	0.0143664	0	5.80818	0.0184811	0.800055
ENSG00000232624	LINC01517	10:28743506-28941910	0.0327142	0.0020472	3.68246	0.0185026	0.800055
ENSG00000285416	AC137630.5	3:48990208-49007204	0.000947	0.0959014	-6.58142	0.0185155	0.800055
ENSG00000117525	F3	1:94529173-94541759	258.289	201.04	0.37643	0.0185465	0.800484
ENSG00000107147	KCNT1	9:135702185-135795508	0.0042904	0	4.88193	0.0185941	0.801631
ENSG00000271576	AL359504.2	1:84076331-84235679	0.280734	0.418126	-0.638207	0.0186493	0.802121
ENSG00000255775	AC005845.1	12:6155035-6165232	0	0.037945	-7.11565	0.018684	0.802121
ENSG00000284668	AL805961.1	1:3976133-4012704	0.0082132	0	6.96943	0.0186911	0.802121
ENSG00000287698	AC005343.4	12:1800862-1807486	0	0.015344	-5.91841	0.0186959	0.802121
ENSG00000284490	AC011471.4	19:6199405-6205121	0	0.01828	-5.91718	0.0187108	0.802121
ENSG00000250243	AC110296.1	4:21304468-21350673	0	0.0070328	-7.08697	0.0187584	0.802645
ENSG00000206249	AL359555.1	20:38288331-38326536	0	0.0062908	-7.08697	0.0187652	0.802645
ENSG00000172058	SERF1A	5:70900665-70918530	8.48704	11.2906	-0.720464	0.018825	0.804299
ENSG00000236212	AC009262.1	7:34209465-34299012	0.0034996	0	6.95083	0.0188778	0.805652
ENSG00000229647	MYOSLID	2:207166120-207248668	0.205324	0.0859686	1.2863	0.0189452	0.807086
ENSG00000257947	AC025030.2	12:44143549-44263982	0	0.0581058	-7.10021	0.018997	0.807086
ENSG00000230647	AC022816.1	17:14374139-14421472	0.006157	0	7.08422	0.0190002	0.807086
ENSG00000257900	AL162632.1	14:45377268-45389286	0.0214312	0	7.08422	0.0190092	0.807086
ENSG00000261611	AC010547.4	16:71447600-71489311	0.121588	0.837216	-2.8265	0.0190368	0.807086
ENSG00000171724	VAT1L	16:77788564-77980107	0	0.0013458	-7.07184	0.0190505	0.807086
ENSG00000131097	HIGD1B	17:44846353-44850476	0.0152076	0	4.89138	0.0190598	0.807086
ENSG00000144821	MYH15	3:108380369-108529322	1.89744	1.26767	0.56707	0.0190824	0.807142
ENSG00000261829	AC009407.1	2:231052040-231052637	0	0.0590588	-4.36207	0.0191786	0.810172
ENSG00000241360	PDXP	22:37658723-37666932	18.1674	10.5907	0.782817	0.0191966	0.810172
ENSG00000262213	AC144836.1	17:1241939-1254000	0	0.021855	-7.08154	0.0192453	0.811329
ENSG00000229941	AC012499.1	2:177653419-177723289	0.0044734	0	7.06523	0.0193203	0.81359
ENSG00000091986	CCDC80	3:112596794-112649530	3.25371	2.25462	0.512424	0.0193592	0.814021
ENSG00000249407	IL20RB-AS1	3:136959125-136982196	0	0.0111436	-7.0887	0.0193752	0.814021
ENSG00000230866	LINC02558	22:31970823-32037995	0.0043406	0	6.90012	0.0194051	0.814021
ENSG00000229835	KHSRPP1	9:21683204-21752452	0.104695	0.0040798	4.71217	0.0194245	0.814021
ENSG00000241489	AC244197.3	X:149477104-149540926	0.634879	0.195857	2.24714	0.0194375	0.814021
ENSG00000225777	DDX39AP1	13:22704739-22706206	0.003067	0.0698428	-3.81137	0.0194989	0.815699
ENSG00000169429	CXCL8	4:73707666-73743716	905.154	659.571	0.469449	0.0195328	0.816219
ENSG00000271626	AC104763.2	17:60294725-60392393	0	0.0976472	-5.97247	0.0196259	0.818793
XLOC_026856	XLOC_026856	12:124563741-124567610	0.0502738	0	6.89608	0.0196454	0.818793
ENSG00000087237	CETP	16:56961923-56983845	0.0105956	0	5.8379	0.0196589	0.818793
ENSG00000182871	COL18A1	21:45405165-45513720	20.5854	28.0962	-0.465912	0.0197182	0.820364
ENSG00000250343	STK32A-AS1	5:147180204-147234859	0	0.0044774	-7.04812	0.0197551	0.820999
ENSG00000234969	AL627389.1	X:74069276-74070832	0	0.06782	-5.86708	0.0198688	0.824826
ENSG00000125826	RBCK1	20:407498-430966	21.583	29.1979	-0.507308	0.0198944	0.82499
ENSG00000227790	SPECC1P1	17:15829369-15908632	0	0.0038048	-7.09873	0.0199309	0.825603
ENSG00000160883	HK3	5:176880869-176899346	0	0.029338	-5.88335	0.0199628	0.825908
ENSG00000237879	LINC00398	13:30803206-30810645	0.013717	0	5.79143	0.0199957	0.825908
ENSG00000244459	AC147067.1	4:1574062-1580253	0.0179954	0	5.9301	0.0200366	0.825908
ENSG00000273840	AF254983.1	21:10482738-10605716	0.0017662	0	6.88213	0.0200457	0.825908
ENSG00000137757	CASP5	11:104994235-105023168	0.0080534	0	6.88213	0.0200467	0.825908
ENSG00000236664	AC011998.3	2:177953111-178011989	0.0039882	0	7.01436	0.0200864	0.826646
ENSG00000196115	ADAM5	8:39314591-39417378	0	0.0079068	-5.80572	0.0201511	0.827666
ENSG00000249237	AL359273.1	1:84344678-84349939	0	0.0188674	-5.88475	0.0201546	0.827666
ENSG00000283982	AL445623.2	9:23500691-23672387	0.001421	0	7.00673	0.0202999	0.832006
ENSG00000075275	CELSR1	22:46360834-46537170	5.29295	7.75125	-0.568751	0.020328	0.832006
XLOC_073563	XLOC_073563	21:7644873-7646098	0	0.0938594	-5.92969	0.0203283	0.832006
XLOC_011993	XLOC_011993	10:5596024-5597174	0.08026	0	5.80051	0.0203482	0.832006
ENSG00000232821	AC003986.2	7:19112474-19117729	0.518765	0.101241	2.41366	0.0203696	0.832006
ENSG00000259061	AL358292.1	14:86936640-86989125	0	0.0045618	-7.01232	0.0204565	0.833975
ENSG00000231561	CEACAMP5	19:42654111-42669181	0	0.0519882	-7.01232	0.0204628	0.833975
ENSG00000231382	NBPF21P	3:36616006-36637457	0	0.0044844	-5.83977	0.0204898	0.833975
ENSG00000255402	AC027451.1	8:109973943-109974781	0	0.0567968	-4.92535	0.0205054	0.833975
ENSG00000285552	AC114977.1	5:40463562-40504563	0	0.0054564	-6.97754	0.0205427	0.834601
ENSG00000183036	PCP4	21:39867438-39929397	0.004335	0	6.83851	0.0205749	0.835016
XLOC_076098	XLOC_076098	22:27508832-27512437	0.0587422	0	6.8424	0.0205982	0.835073
ENSG00000100221	JOSD1	22:38685543-38701556	39.4798	32.0347	0.392402	0.0206518	0.836355
ENSG00000137770	CTDSPL2	15:44427622-44529038	22.3661	16.207	0.49892	0.0207328	0.838741
ENSG00000254317	AC022973.4	8:129832301-129844504	0.0075984	0	5.67248	0.0207759	0.83907
ENSG00000285402	AC244230.2	10:46375752-46537864	0	0.001536	-6.99257	0.0207927	0.83907
XLOC_085914	XLOC_085914	4:77507677-77511261	0	0.061282	-7.04465	0.0208165	0.83907
ENSG00000096006	CRISP3	6:49727384-49744437	0.0052752	0	5.75324	0.0208427	0.83907
XLOC_124866	XLOC_124866	9:122385852-122389694	0.0480568	0	6.8188	0.0208631	0.83907
ENSG00000166592	RRAD	16:66921679-66925536	16.7294	25.753	-0.616983	0.0208732	0.83907
ENSG00000005108	THSD7A	7:11370365-11832198	1.74131	2.31417	-0.466549	0.0209155	0.839492
ENSG00000008441	NFIX	19:12995608-13098796	1.83625	3.32162	-0.734772	0.0209277	0.839492
ENSG00000115956	PLEK	2:68365282-68397453	0	0.0035112	-5.79413	0.0210417	0.843175
XLOC_077644	XLOC_077644	3:43999323-44065958	0.300415	0.164106	0.85748	0.0211209	0.845154
ENSG00000227958	AL390778.1	9:135204722-135237597	0	0.0070682	-6.9756	0.0211554	0.845154
ENSG00000237742	AL365259.1	6:125577545-125749190	0	0.0021092	-6.9756	0.0211577	0.845154
ENSG00000143126	CELSR2	1:109249539-109275751	3.99453	5.64443	-0.541608	0.0212616	0.8472
ENSG00000176289	IDSP1	X:149525001-149526043	0	0.0449464	-4.78838	0.0212666	0.8472
ENSG00000130783	CCDC62	12:122774327-122827528	3.03283	2.16964	0.512812	0.021285	0.8472
ENSG00000267355	RPL9P29	17:78845953-78846868	0.0513406	0	4.80169	0.0212979	0.8472
ENSG00000285580	CR769776.3	9:64343044-64362584	0.0092552	0	6.79881	0.0213795	0.849555
XLOC_077291	XLOC_077291	3:23643810-23647888	0.054222	0	6.93362	0.0214522	0.850829
ENSG00000189212	DPY19L2P1	7:35079989-35186041	0.0032184	0	6.79299	0.0214562	0.850829
XLOC_122839	XLOC_122839	9:32402183-32406539	0	0.049212	-6.92797	0.0214852	0.85109
ENSG00000226926	PDZPH1P	5:103430406-103526618	0	0.0165054	-5.76681	0.0216539	0.856883
ENSG00000104951	IL4I1	19:49889654-49929539	2.12618	3.18556	-0.622109	0.0217009	0.857318
ENSG00000266891	AP000902.1	18:9708050-9775337	0.0010542	0.116217	-4.46923	0.02171	0.857318
ENSG00000153093	ACOXL	2:110732573-111118222	0.0051484	0	5.69982	0.0218659	0.861891
ENSG00000154175	ABI3BP	3:100749156-100993515	0.370311	0.235533	0.66543	0.021883	0.861891
ENSG00000233844	KCNQ5-IT1	6:72630495-72678558	0	0.0044024	-6.89395	0.0219091	0.861891
XLOC_058461	XLOC_058461	19:38336474-38337504	0	0.0906388	-5.80206	0.0219163	0.861891
ENSG00000145715	RASA1	5:87267888-87391931	20.9173	14.8817	0.470817	0.0219613	0.862769
ENSG00000216819	TUBB2BP1	6:3177044-3179764	0.0328178	0	5.72715	0.0221282	0.86683
ENSG00000158270	COLEC12	18:316737-500722	0	0.0016366	-6.91722	0.0221313	0.86683
ENSG00000109674	NEIL3	4:177309874-177362936	13.1305	9.7058	0.428846	0.022133	0.86683
ENSG00000261915	AC026954.2	17:7312661-7319174	0.0007348	0.0146092	-2.9668	0.0221883	0.867712
ENSG00000069849	ATP1B3	3:141876124-141926549	56.501	37.7613	0.675611	0.0222213	0.867712
ENSG00000168497	CAVIN2	2:191834310-191847088	14.0061	18.745	-0.42958	0.0222239	0.867712
ENSG00000231925	TAPBP	6:33299694-33314387	15.1742	21.6134	-0.472371	0.0222759	0.868208
XLOC_071304	XLOC_071304	20:395269-399333	0.0435958	0	6.75799	0.0222822	0.868208
XLOC_112641	XLOC_112641	8:8926387-8927229	0.102061	0	5.65288	0.0223225	0.868887
ENSG00000105993	DNAJB6	7:157335381-157417439	11.7372	18.5393	-0.665349	0.0223565	0.869323
ENSG00000275131	AC241952.1	1:120489860-120701462	1.53211	1.03489	0.543332	0.022395	0.869767
ENSG00000273212	AC000068.2	22:19450622-19479262	1.8028	0.870268	1.11633	0.022451	0.869767
ENSG00000211452	DIO1	1:53891239-53911086	0	0.0176148	-5.72629	0.0224578	0.869767
ENSG00000235568	NFAM1	22:42380410-42432395	0	0.002202	-5.7268	0.0224593	0.869767
ENSG00000235271	Z97353.2	22:26903292-26920935	0	0.015796	-6.89925	0.0225301	0.869817
ENSG00000226699	AL360181.1	10:133345754-133350726	0	0.0209286	-5.81758	0.0225316	0.869817
ENSG00000163513	TGFBR2	3:30606502-30694142	19.6332	15.0746	0.37606	0.0225572	0.869817
ENSG00000287896	AC073548.2	19:47469910-47478550	0	0.011034	-5.77965	0.0225684	0.869817
ENSG00000213089	PDCL3P5	6:150827663-150828384	0	0.0358018	-4.20747	0.0225774	0.869817
ENSG00000153132	CLGN	4:140388453-140427661	12.0046	8.7019	0.45947	0.022621	0.869817
ENSG00000163359	COL6A3	2:237324003-237414375	0.0664984	0.0254128	1.53737	0.0226461	0.869817
ENSG00000264300	AC090616.3	17:32003110-32006688	0	0.0369598	-5.70788	0.0226733	0.869817
ENSG00000277932	OR52E5	11:5893208-5902730	0	0.0093282	-5.73202	0.0226821	0.869817
ENSG00000091583	APOH	17:66212033-66256525	0.0049846	0	6.73802	0.0227114	0.869817
XLOC_007090	XLOC_007090	1:31426503-31474816	1.794	2.06627	-0.705964	0.0227142	0.869817
ENSG00000101323	HAO1	20:7882985-7940458	0.0036802	0	6.86995	0.0227348	0.869817
ENSG00000279964	AC009949.1	2:230410700-230412529	0.0032742	0.0340952	-3.0724	0.0227995	0.870587
ENSG00000163661	PTX3	3:157436850-157443633	42.0219	26.9892	0.630914	0.022801	0.870587
ENSG00000173530	TNFRSF10D	8:23135588-23164027	20.2288	15.3935	0.403122	0.0228458	0.870587
ENSG00000082126	MPP4	2:201644870-201698694	0.272259	0.0787054	1.48655	0.0228464	0.870587
XLOC_067174	XLOC_067174	2:131529672-131530515	0.0994338	0	5.66181	0.022893	0.870691
ENSG00000266365	AC053481.3	17:62231470-62247153	0.0129968	0	6.71688	0.0229176	0.870691
ENSG00000264488	AC090283.1	17:40803744-40809296	0	0.0177734	-5.72501	0.0229177	0.870691
XLOC_026789	XLOC_026789	12:122473403-122478268	0	0.0444416	-6.87952	0.022965	0.871617
ENSG00000172578	KLHL6	3:183487551-183555706	0	0.0066692	-5.71827	0.0229946	0.871871
ENSG00000259883	EHD4-AS1	15:41900363-41932504	0.003904	0.187027	-5.73666	0.0230277	0.872258
ENSG00000236031	AL591721.1	1:243545532-243548329	0.01437	0	4.7041	0.0230555	0.872441
ENSG00000156587	UBE2L6	11:57551656-57568284	19.9285	26.8377	-0.430245	0.0231481	0.874526
ENSG00000104497	SNX16	8:81799581-81842866	8.58572	5.95097	0.534038	0.0231639	0.874526
ENSG00000118518	RNF146	6:127266610-127288567	8.63241	5.36011	0.707794	0.0231795	0.874526
ENSG00000225675	LINC01771	1:53328233-53336509	0	0.0105158	-5.70828	0.023294	0.877977
ENSG00000227154	AL022721.1	6:35443044-35449847	0	0.0129922	-5.69806	0.023321	0.878124
ENSG00000254119	AC025524.2	8:61785047-61944180	0.0368622	0	4.7525	0.0233712	0.879145
ENSG00000260372	AQP4-AS1	18:26655737-27190698	0	0.130923	-5.71929	0.0234118	0.87945
ENSG00000163378	EOGT	3:68975217-69013684	7.52712	4.95005	0.527613	0.0234255	0.87945
ENSG00000140632	GLYR1	16:4803203-4847288	7.10579	9.39178	-0.46021	0.0235149	0.881935
ENSG00000277075	HIST1H2AE	6:26216975-26217483	448.163	238.539	0.893955	0.0235817	0.882903
ENSG00000260052	AC023813.3	16:48637143-48638719	0.0062152	0.0640576	-3.12529	0.0235871	0.882903
ENSG00000131771	PPP1R1B	17:39626740-39636626	0.0024464	0.018041	-2.98515	0.023618	0.883193
ENSG00000148400	NOTCH1	9:136494433-136546048	2.06519	2.57344	-0.523227	0.0236489	0.883351
ENSG00000205625	AL591499.1	6:154706643-154707795	0	0.0365282	-4.56721	0.0236686	0.883351
ENSG00000266667	AC005703.4	17:15379864-15417878	0.00519	0	6.67727	0.0236936	0.883414
ENSG00000249867	AC090833.1	11:28702607-29097179	2.22812	1.37805	0.641982	0.0237357	0.883765
ENSG00000225764	P3H2-AS1	3:189957819-190145112	0.31259	0.463156	-0.529477	0.0237494	0.883765
ENSG00000261115	TMEM178B	7:141072622-141480380	2.55249	3.54583	-0.467807	0.0238442	0.886182
ENSG00000247774	PCED1B-AS1	12:47205898-47216456	0	0.006903	-4.77944	0.0238609	0.886182
ENSG00000187024	PTRH1	9:127690348-127724873	10.6702	15.4735	-0.569576	0.0239611	0.887895
XLOC_072944	XLOC_072944	21:15687278-15690673	0	0.0609236	-6.81864	0.0239767	0.887895
ENSG00000072310	SREBF1	17:17810399-17837011	3.8707	6.42117	-0.731034	0.023995	0.887895
ENSG00000263271	AC110285.4	17:81461013-81461937	0	0.0322736	-4.35339	0.0240184	0.887895
ENSG00000249609	AC080188.1	4:168828919-168832937	0.0229572	0	5.70167	0.0240279	0.887895
ENSG00000204634	TBC1D8	2:101007617-101257814	4.25314	5.83127	-0.502952	0.0240477	0.887895
ENSG00000243775	OSTCP1	6:158841117-158857632	0	0.0055406	-5.69718	0.0240703	0.887895
XLOC_109352	XLOC_109352	7:783177-786375	0	0.0612334	-6.78681	0.0241602	0.889757
ENSG00000225101	OR52K3P	11:4393783-4476361	0	0.0023618	-6.78681	0.0241675	0.889757
ENSG00000229759	MRPS18AP1	3:48241114-48268177	0.01929	0.158007	-2.88005	0.0241932	0.889844
ENSG00000126583	PRKCG	19:53879190-53907652	0	0.0035482	-5.63642	0.0242635	0.89048
ENSG00000286985	AC022239.2	8:11643404-11647945	0	0.018813	-5.61943	0.0243196	0.89048
XLOC_087479	XLOC_087479	4:180058940-180222011	0.11972	0.253699	-1.08329	0.0243334	0.89048
ENSG00000134333	LDHA	11:18394560-18408425	1146.77	828.645	0.455094	0.0243499	0.89048
XLOC_025065	XLOC_025065	12:51999261-52000623	0	0.0655708	-5.67468	0.0243503	0.89048
ENSG00000125823	CSTL1	20:23439685-23444930	0.0201446	0	5.49782	0.0243509	0.89048
ENSG00000286329	AC108690.1	3:80602716-80677898	0	0.0025954	-6.86908	0.0244113	0.891832
ENSG00000254288	AC087672.2	8:74052340-74099853	0.0034534	0	6.65057	0.0245685	0.894682
ENSG00000259041	AC015722.1	15:98282075-98285907	0.022876	0	5.61819	0.0245774	0.894682
ENSG00000283518	AL592287.1	1:214051194-214187773	0.0091166	0	6.65057	0.0245781	0.894682
ENSG00000233589	AL138789.1	1:68386289-68484359	3.31337	2.38022	0.552406	0.0245833	0.894682
ENSG00000152413	HOMER1	5:79372636-79514217	8.4186	6.51319	0.373122	0.0246177	0.895078
ENSG00000251154	AC002456.2	7:90469787-90488964	0	0.010992	-6.80339	0.0246469	0.895285
ENSG00000082684	SEMA5B	3:122909082-123028605	0	0.005503	-4.76195	0.0247324	0.897535
ENSG00000196634	LUADT1	6:147158925-147180992	0	0.0091362	-6.77657	0.0250509	0.908227
ENSG00000151233	GXYLT1	12:42081845-42144874	8.23761	6.39841	0.456321	0.025097	0.909034
ENSG00000285269	AL160269.1	9:96235331-96352058	0.382479	0.158579	1.36386	0.0251394	0.909203
ENSG00000255300	AC079917.1	11:41993381-42163851	0	0.0080928	-6.74924	0.0251495	0.909203
ENSG00000176105	YES1	18:721588-812546	86.1229	58.9521	0.620156	0.0251873	0.909704
ENSG00000270249	AC093668.1	7:102541501-102592444	0.004075	0	6.76927	0.0252203	0.910035
ENSG00000175931	UBE2O	17:76389456-76453152	2.81552	4.11871	-0.473347	0.025285	0.911505
ENSG00000174792	ODAPH	4:75556048-75565885	0	0.0098222	-5.63454	0.0254349	0.91592
ENSG00000251294	AC091885.2	5:24554018-24613222	0.0031264	0	6.5946	0.0254679	0.91592
ENSG00000267461	AC079210.1	17:68557516-68582577	0.0074066	0	6.5946	0.0254796	0.91592
ENSG00000173166	RAPH1	2:203380362-203535335	17.2022	13.5783	0.381599	0.025514	0.91629
ENSG00000268713	AC005261.4	19:57261354-57262738	0.120377	0.822347	-2.7249	0.0256378	0.919867
ENSG00000260173	AC020779.2	15:72140504-72155459	0	0.0136332	-6.7607	0.0256667	0.920039
ENSG00000175793	SFN	1:26863149-26864456	27.6865	41.1342	-0.570651	0.0257381	0.920594
ENSG00000226337	AL353616.2	9:68541036-68644442	0	0.0018114	-6.80547	0.0257474	0.920594
ENSG00000251059	AC139722.1	4:81164922-81193395	0	0.0072618	-6.80547	0.0257581	0.920594
XLOC_076078	XLOC_076078	22:26429269-26430091	0	0.101415	-5.60805	0.025779	0.920594
ENSG00000077238	IL4R	16:27313668-27364778	6.67368	5.21287	0.791425	0.0258396	0.921895
ENSG00000283698	VINAC1P	2:112439312-112469687	0.0043944	0.076683	-4.55691	0.0259351	0.924437
ENSG00000143556	S100A7	1:153457744-153460651	0.0586348	0	6.58207	0.0259735	0.924938
ENSG00000229562	ZFYVE9P1	X:137660519-137662242	0	0.0225926	-4.42918	0.0260606	0.926508
ENSG00000256813	AP000777.3	11:60841806-60851081	0.0183688	0	6.52869	0.0260662	0.926508
ENSG00000249509	AC023886.1	4:112515385-112546881	0.009639	0	6.53453	0.026219	0.930698
ENSG00000007952	NOX1	X:100843324-100874359	0.0026732	0	5.50054	0.026233	0.930698
ENSG00000267677	AC016229.2	18:59360700-59386749	0	0.0078164	-6.70958	0.0262711	0.931182
ENSG00000058404	CAMK2B	7:44217150-44334577	0.003173	0.0334202	-2.92773	0.0263589	0.933424
ENSG00000257879	AC130415.1	12:78426826-78442952	0.011088	0	6.52938	0.0263865	0.933534
ENSG00000172175	MALT1	18:58671465-58754477	23.6143	22.0805	-0.407078	0.0264571	0.934105
ENSG00000171159	C9orf16	9:128160265-128163924	53.4376	78.2065	-0.581182	0.0264592	0.934105
XLOC_084767	XLOC_084767	4:8982700-8985101	0.0607776	0	6.48537	0.0264816	0.934105
ENSG00000262480	SAMD11P1	17:2593625-2642670	0.141893	0	6.50697	0.0265008	0.934105
ENSG00000261161	AC009154.1	16:86646301-86668923	0.008228	0	6.68503	0.0265924	0.934456
ENSG00000225427	LINC00331	13:78786272-78840051	0.0250944	0	6.68503	0.0266052	0.934456
ENSG00000160190	SLC37A1	21:42496008-42581440	2.37807	3.43192	-0.666491	0.0266428	0.934456
ENSG00000258913	LINC02691	14:104223584-104288069	0.0030706	0	6.46015	0.0266528	0.934456
XLOC_112289	XLOC_112289	7:150154602-150157568	0.0487368	0	6.46015	0.0266577	0.934456
ENSG00000259782	AC008915.1	16:23446446-23447282	0.0050808	0.0841212	-2.81734	0.0266773	0.934456
ENSG00000091482	SMPX	X:21705978-21758116	0	0.0128282	-5.49997	0.0266977	0.934456
ENSG00000164509	IL31RA	5:55851357-55922854	0.373484	0.183615	1.0322	0.0267122	0.934456
XLOC_079442	XLOC_079442	3:141940722-141941579	0.0193716	0.203151	-3.23983	0.0267362	0.934456
ENSG00000249892	AC093857.1	4:59767816-59792114	0	0.0074722	-6.76144	0.0267563	0.934456
ENSG00000196715	VKORC1L1	7:65873074-65959563	2.9831	4.68173	-0.762144	0.026791	0.934487
ENSG00000103023	PRSS54	16:58279997-58295047	0	0.0063476	-5.54466	0.0268118	0.934487
ENSG00000149548	CCDC15	11:124954121-125041489	3.79171	2.79787	0.446013	0.0268533	0.934487
ENSG00000272693	AC073107.1	7:65647010-65770810	1.77712	2.97831	-0.737115	0.0268663	0.934487
ENSG00000148482	SLC39A12	10:17951839-18043292	0	0.002191	-6.6942	0.026896	0.934487
ENSG00000095777	MYO3A	10:25934229-26212532	0	0.0011136	-6.6942	0.0269044	0.934487
ENSG00000254942	AL355310.3	1:109539906-109543837	0	0.0207334	-5.56873	0.0269388	0.934827
ENSG00000242107	LINC01100	3:160016024-160031423	0.0057734	0	5.60204	0.0270715	0.937257
ENSG00000079999	KEAP1	19:10486125-10503558	11.7755	15.7985	-0.504087	0.0270804	0.937257
ENSG00000198553	KCNRG	13:50015254-50020922	0.108016	0.0229126	2.17567	0.0270827	0.937257
ENSG00000205002	AARD	8:116938199-116944487	0	0.012481	-4.62508	0.0271357	0.937381
ENSG00000198765	SYCP1	1:114854863-114995370	0	0.0016404	-6.73892	0.0271531	0.937381
ENSG00000254599	AP003715.1	11:98676391-98683735	0.0192918	0	6.43448	0.0271847	0.937381
ENSG00000131401	NAPSB	19:50333796-50344767	0.0137666	0	5.54185	0.0271847	0.937381
ENSG00000279317	AC006994.2	2:210171518-210233976	0	0.01404	-5.53716	0.0272338	0.937931
ENSG00000267519	AC020916.1	19:13816501-13842938	0.769108	1.2533	-0.801039	0.0272581	0.937931
ENSG00000224606	TGFA-IT1	2:70467385-70468495	0	0.0399358	-4.76307	0.0272746	0.937931
ENSG00000188662	HILS1	17:50171428-50181178	0.0136538	0	5.39339	0.0273713	0.940407
ENSG00000237640	AC004522.2	7:99929392-99948620	0.0100412	0	6.67222	0.027441	0.941952
ENSG00000255221	CARD17	11:105080486-105101431	0	0.0214342	-6.66421	0.027489	0.942319
XLOC_047812	XLOC_047812	17:61921773-61925091	0	0.0563968	-6.66571	0.0275012	0.942319
ENSG00000105974	CAV1	7:116525001-116561184	214.792	312.471	-0.53623	0.027606	0.944537
ENSG00000163736	PPBP	4:73986439-73988190	0	0.0217436	-4.60551	0.0276308	0.944537
ENSG00000233200	LINC02634	10:35219894-35230598	0.0170158	0	6.66015	0.0276682	0.944537
ENSG00000198959	TGM2	20:38127385-38166578	21.4372	16.3679	0.384903	0.0276791	0.944537
ENSG00000275173	AC243571.1	17:37798894-37802788	0.0261254	0.201386	-2.88619	0.02769	0.944537
ENSG00000151090	THRB	3:24117153-24495756	0.634605	0.996177	-0.527681	0.0277556	0.945805
XLOC_119992	XLOC_119992	9:41842439-41845369	0.0473164	0	6.40834	0.0277769	0.945805
ENSG00000231987	LINC01787	1:96254069-96374125	0	0.001457	-6.6303	0.0278361	0.94684
XLOC_128093	XLOC_128093	X:120240256-120245063	0.0246472	0.211191	-2.96977	0.027857	0.94684
ENSG00000255680	AC091564.6	11:6618790-6619764	0.037618	0	4.59023	0.0278916	0.947169
ENSG00000286249	AC016743.1	2:209353977-209387322	0.0056948	0	6.6469	0.0279848	0.949488
ENSG00000287552	AC109925.2	4:94315486-94343041	0	0.0030784	-5.53839	0.0280165	0.949505
ENSG00000250151	ARPC4-TTLL3	3:9780130-9835401	2.32492	4.71607	-0.645115	0.0280461	0.949505
ENSG00000253317	AC078906.1	8:72196334-72202269	0	0.0130792	-5.50534	0.0280735	0.949505
ENSG00000188342	GTF2F2	13:45120455-45285554	34.9403	24.3115	0.386999	0.0280851	0.949505
ENSG00000055163	CYFIP2	5:157266079-157395595	6.89672	9.01951	-0.480089	0.0281722	0.950945
ENSG00000233860	AC107072.2	4:76708853-76802426	0	0.0052482	-6.64248	0.0282023	0.950945
ENSG00000223511	AL683807.1	X:1732584-1763212	0	0.0093842	-6.64248	0.0282026	0.950945
ENSG00000147324	MFHAS1	8:8783354-8893630	12.3277	9.49198	0.375419	0.0283719	0.955808
ENSG00000235097	LINC00330	13:44799503-44809630	0	0.0085206	-5.53905	0.0284244	0.956727
ENSG00000285901	AC008012.1	12:4273762-4405490	0	0.001302	-6.60949	0.0285213	0.956845
ENSG00000203356	LINC01562	1:51195095-51235096	0	0.0043124	-6.60949	0.0285278	0.956845
ENSG00000269656	NOP53-AS1	19:47757036-47768840	0.0141076	0	6.52884	0.0285431	0.956845
ENSG00000123496	IL13RA2	X:115003975-115019977	12.1914	8.12488	0.562305	0.0285456	0.956845
ENSG00000258847	AL391261.2	14:65957297-66004523	0.003541	0	6.52885	0.0285535	0.956845
ENSG00000105261	OVOL3	19:36111151-36113711	0.0333224	0	5.50378	0.0286622	0.959643
ENSG00000253702	AC026904.3	8:48597458-48621018	0.0057566	0	6.38171	0.0287498	0.960986
ENSG00000196549	MME	3:155024124-155183729	44.6523	36.7026	0.383723	0.0287716	0.960986
ENSG00000186103	ARGFX	3:121567917-121590622	0	0.0035062	-5.51555	0.0287877	0.960986
ENSG00000269275	AC020922.3	19:55377579-55378125	0.0050842	0.0985374	-3.62958	0.0288599	0.960986
ENSG00000236886	AC007563.2	2:216694464-216994079	0.0331488	0	4.64541	0.0288786	0.960986
ENSG00000271369	AC087783.2	11:34709600-34710161	0.0513772	0	4.11004	0.0288902	0.960986
ENSG00000250564	AC109454.3	5:134429051-134460615	0	0.0054552	-6.66915	0.0289429	0.960986
ENSG00000149418	ST14	11:130159782-130210362	0.0264218	0.0727098	-1.44403	0.0289554	0.960986
ENSG00000187172	BAGE2	21:10413477-10516431	0.0026282	0	6.51311	0.0290478	0.960986
ENSG00000286897	AC090515.6	15:58749923-58761004	0	0.0169426	-6.59337	0.029053	0.960986
ENSG00000177112	MRVI1-AS1	11:10541258-10599936	0	0.0071474	-6.59337	0.0290543	0.960986
ENSG00000019169	MARCO	2:118942166-118994660	0.0122808	0	6.51311	0.0290658	0.960986
ENSG00000252010	SCARNA5	2:233275727-233276002	554.217	367.079	0.59298	0.0291327	0.960986
ENSG00000214125	AC005005.1	22:31155966-31156647	0	0.0394654	-4.11391	0.0292233	0.960986
ENSG00000254380	AC084734.1	8:85495693-85540511	0	0.0061714	-6.54412	0.0292341	0.960986
ENSG00000155099	PIP4P2	8:90985488-91040872	5.84432	4.61788	0.486329	0.0292808	0.960986
ENSG00000285675	AC023385.1	8:10118005-10147423	0.0053282	0	6.33947	0.029324	0.960986
ENSG00000095713	CRTAC1	10:97865000-98030828	0	0.0074882	-6.60047	0.0293637	0.960986
ENSG00000270300	PHACTR2P1	10:119793589-119816642	0	0.0088582	-6.60047	0.0293656	0.960986
ENSG00000255442	AC109635.5	11:50170156-50190441	0.0140374	0.0007596	4.1454	0.0293921	0.960986
ENSG00000273637	AL139260.2	1:38839333-38874494	0	0.004593	-6.52313	0.0294197	0.960986
ENSG00000168079	SCARA5	8:27869883-27992673	0	0.001519	-6.52034	0.029429	0.960986
ENSG00000229395	AC062039.1	2:192629919-192645706	0	0.010747	-6.52034	0.0294304	0.960986
ENSG00000114698	PLSCR4	3:146192335-146251179	6.04604	4.69194	0.405669	0.0294628	0.960986
ENSG00000149654	CDH22	20:46173733-46308498	0	0.0015558	-6.49462	0.0294676	0.960986
ENSG00000257924	LINC02416	12:47353754-47369935	0	0.0102708	-6.49462	0.0294684	0.960986
ENSG00000121933	TMIGD3	1:111483348-111563962	0	0.006728	-6.49462	0.0294698	0.960986
ENSG00000171595	DNAI2	17:74274234-74314884	0	0.005044	-6.55122	0.0295424	0.960986
ENSG00000168530	MYL1	2:210290150-210315174	0	0.0089552	-6.55122	0.0295597	0.960986
ENSG00000104419	NDRG1	8:133237171-133302022	31.8559	24.5619	0.500046	0.0296268	0.960986
ENSG00000169836	TACR3	4:103586031-103719985	0.001118	0	6.34189	0.0296377	0.960986
ENSG00000261459	AC002310.4	16:30525923-30534852	0	0.019432	-6.52595	0.0296407	0.960986
ENSG00000116833	NR5A2	1:200027614-200177420	0.0026026	0	6.44393	0.0297227	0.960986
ENSG00000112041	TULP1	6:35497874-35512896	0.0067476	0	5.43126	0.02973	0.960986
ENSG00000262721	AC135048.2	16:30875766-30895216	0	0.0081024	-6.47795	0.0297451	0.960986
ENSG00000228826	AL592494.1	1:121494329-121511588	0	0.0090776	-6.47795	0.0297466	0.960986
ENSG00000286555	AP003065.2	11:72689650-72695821	0.0124636	0	5.42703	0.0297555	0.960986
ENSG00000197153	HIST1H3J	6:27890382-27893106	1320.16	943.017	0.5763	0.0298537	0.960986
ENSG00000233308	OSTN-AS1	3:191213291-191234605	0	0.0197462	-6.45482	0.0298643	0.960986
ENSG00000196353	CPNE4	3:131533555-132285410	0	0.0009394	-6.45482	0.0298654	0.960986
XLOC_028969	XLOC_028969	12:76293993-76297585	0	0.0432342	-6.45482	0.0298668	0.960986
ENSG00000151948	GLT1D1	12:128853427-128984968	0.004631	0	5.61804	0.0299728	0.960986
ENSG00000183864	TOB2	22:41433494-41446801	8.06298	10.9253	-0.440381	0.0300338	0.960986
ENSG00000182986	ZNF320	19:52863790-52897693	10.7856	10.7075	-1.25662	0.0300626	0.960986
ENSG00000156973	PDE6D	2:231732433-231786272	28.8287	22.1878	0.375496	0.0300635	0.960986
ENSG00000225442	MPRIP-AS1	17:17042454-17096792	0.370188	0.0286636	3.54552	0.0300864	0.960986
ENSG00000212127	TAS2R14	12:10937406-11171573	0.554934	0.341777	0.691776	0.0301277	0.960986
ENSG00000197467	COL13A1	10:69801867-69964275	0.774835	0.376535	0.943848	0.030136	0.960986
ENSG00000285517	AC010198.2	12:30795458-30879268	11.372	7.70914	0.406102	0.0301391	0.960986
ENSG00000253868	FER1L6-AS2	8:124044395-124171522	0	0.0013976	-6.44028	0.0301444	0.960986
ENSG00000225555	AP000320.1	21:34353099-34375364	0.032451	0.083583	-1.36153	0.0301699	0.960986
ENSG00000236841	AC007750.1	2:162159762-162173223	0	0.0059328	-5.48525	0.0301726	0.960986
ENSG00000128595	CALU	7:128739292-128773400	38.731	26.0806	0.471574	0.0301898	0.960986
ENSG00000273055	AC005046.1	7:107942116-107942740	0.0062116	0.0921308	-3.13074	0.0301975	0.960986
ENSG00000198785	GRIN3A	9:101569352-101738580	0.0019944	0	6.32694	0.0302166	0.960986
ENSG00000241280	AC106712.1	3:101960358-101997926	0.0039552	0	6.32694	0.0302236	0.960986
ENSG00000175664	TEX26	13:30932656-30975500	0.003392	0	6.32694	0.0302356	0.960986
ENSG00000229969	AL136982.2	10:87009785-87015782	0.0216842	0	6.32694	0.0302383	0.960986
ENSG00000128815	WDFY4	10:48684876-48982956	0.281928	0.255109	0.581746	0.030297	0.960986
ENSG00000228307	OR2S1P	9:35962195-36014623	0	0.0030548	-6.59583	0.0303506	0.960986
XLOC_115647	XLOC_115647	8:6271021-6327925	0.363987	0.207922	0.952279	0.0303612	0.960986
ENSG00000155886	SLC24A2	9:19507452-19786928	0	0.0005826	-6.44736	0.0303842	0.960986
ENSG00000227438	AP001471.1	21:46093264-46097530	0	0.0188246	-5.43254	0.0304052	0.960986
ENSG00000243144	AC079760.2	7:91311368-91515427	0	0.00772	-5.43254	0.0304187	0.960986
ENSG00000138756	BMP2K	4:78776342-78916372	23.5931	19.4457	0.343411	0.0304254	0.960986
ENSG00000126231	PROZ	13:113158648-113172386	0	0.006005	-5.41912	0.0304265	0.960986
ENSG00000134757	DSG3	18:31447741-31478702	0.0022242	0	5.2815	0.0304281	0.960986
ENSG00000274499	AC012414.7	15:20803505-20826173	0	0.0056648	-5.61436	0.0304634	0.960986
ENSG00000196711	ALKAL1	8:52534037-52565430	0	0.0049814	-6.57053	0.030472	0.960986
ENSG00000255730	AC011462.1	19:41350853-41425001	0.0620974	0.864672	-3.88988	0.0304913	0.960986
ENSG00000178502	KLHL11	17:41848518-41865423	6.8423	11.1355	-0.722163	0.0305356	0.960986
ENSG00000286556	AC091838.1	5:9789295-9812664	0	0.0064826	-6.51857	0.0305525	0.960986
ENSG00000232031	AL078599.2	6:81724722-81736353	0	0.0129918	-6.51857	0.0305527	0.960986
ENSG00000196361	ELAVL3	19:11451326-11481046	0.0022922	0	5.28252	0.0305704	0.960986
ENSG00000113845	TIMMDC1	3:119498532-119525090	23.5198	19.911	0.429368	0.0306246	0.961897
ENSG00000058085	LAMC2	1:183186238-183244900	33.566	25.2658	0.399918	0.0306914	0.9632
ENSG00000188089	PLA2G4E	15:41981582-42051190	0.0024558	0	6.41449	0.0307458	0.964112
ENSG00000076108	BAZ2A	12:56595596-56636816	8.19968	9.55195	-0.407198	0.030814	0.965454
ENSG00000230941	AC002386.1	7:109322320-109364257	0.095312	0.207039	-1.17931	0.0308617	0.966152
XLOC_004476	XLOC_004476	1:193395603-193398313	0.0527024	0	6.28376	0.0309218	0.966453
ENSG00000251283	LINC02272	4:156634494-156642454	0.0161724	0	6.29875	0.0309337	0.966453
ENSG00000206549	PRSS50	3:46712115-46812574	0	0.0015626	-6.4146	0.0309988	0.966453
ENSG00000197658	SLC22A24	11:63079940-63144221	0	0.00289	-6.4146	0.0310103	0.966453
ENSG00000259719	LINC02284	14:56310880-56427032	0	0.0043674	-6.42019	0.0310126	0.966453
ENSG00000198099	ADH4	4:99123657-99157792	0	0.005782	-6.42019	0.0310236	0.966453
ENSG00000165621	OXGR1	13:96985719-96994730	0.0089364	0	5.4141	0.0311282	0.968919
ENSG00000228013	IL6R-AS1	1:154402328-154466625	0.168108	0.341851	-0.987889	0.0312413	0.971645
ENSG00000263366	ABHD17AP5	22:22114844-22118005	0.022433	0	5.36768	0.0313941	0.975041
ENSG00000221818	EBF2	8:25841725-26045413	0	0.0009908	-6.38307	0.0314017	0.975041
ENSG00000249102	AC034223.1	5:33008934-33026025	0.0060748	0	5.35264	0.0314291	0.975097
ENSG00000213759	UGT2B11	4:69199951-69214731	0	0.0118046	-5.34337	0.0315067	0.976708
ENSG00000231521	AL162385.2	9:97634515-97636051	0.0463916	0	5.35999	0.0315689	0.977249
ENSG00000221946	FXYD7	19:35143250-35154301	0.0187458	0	5.35999	0.0315772	0.977249
ENSG00000215158	AC138409.2	5:34162473-34245263	0.816603	0.524044	0.973418	0.0316082	0.977249
ENSG00000143756	FBXO28	1:224114111-224162047	49.6112	33.5669	0.587701	0.0316268	0.977249
ENSG00000241258	CRCP	7:66114604-66154568	3.44854	4.32994	-0.821348	0.0317926	0.981574
ENSG00000224295	OLFM5P	11:5518441-5524955	0.0263462	0.0907894	-1.68131	0.0318916	0.983068
ENSG00000144228	SPOPL	2:138501801-138573547	9.84419	7.3045	0.467294	0.0318964	0.983068
ENSG00000139496	NUP58	13:25301556-25349800	45.4261	35.8324	0.360014	0.0319577	0.983068
ENSG00000112214	FHL5	6:96562548-96616636	0	0.0029896	-6.38691	0.0319589	0.983068
ENSG00000143340	FAM163A	1:179743163-179816198	0	0.0020874	-6.38691	0.0319701	0.983068
ENSG00000260249	AC007608.3	16:50664903-50671639	0	0.0079804	-4.65297	0.0320273	0.983862
ENSG00000235990	RPL23AP20	1:241916123-241916543	0.0027134	0.105178	-3.32076	0.0320493	0.983862
ENSG00000120156	TEK	9:27109141-27230174	0	0.0013422	-6.39249	0.0320813	0.983862
ENSG00000184271	AC139768.1	12:51186936-51218157	1.08362	1.716	-0.753853	0.0321184	0.983862
ENSG00000126950	TMEM35A	X:101078879-101096367	0.015391	0	4.50806	0.0321252	0.983862
ENSG00000260862	AC099506.1	16:82773319-82829638	0.202488	0.11289	0.828069	0.0321662	0.984327
ENSG00000286353	AC115282.1	3:54057690-54125377	0	0.0020986	-6.43694	0.0321973	0.984487
ENSG00000151715	TMEM45B	11:129815819-129860003	1.73828	2.85929	-0.798585	0.0322696	0.985907
ENSG00000131437	KIF3A	5:132692628-132737638	6.49812	4.82679	0.447467	0.0322999	0.98604
ENSG00000069399	BCL3	19:44747705-44760044	1.30688	1.91017	-1.04283	0.0323756	0.987558
ENSG00000057468	MSH4	1:75796882-75913242	0.400769	0.142078	0.867049	0.0324926	0.989817
ENSG00000233203	DHCR24-DT	1:54849633-54888850	1.59965	2.23156	-0.476415	0.0325241	0.989817
ENSG00000232353	AC026320.1	3:192029880-192036557	0	0.0159054	-5.37849	0.0325276	0.989817
XLOC_088440	XLOC_088440	4:20227661-20337322	0.0068406	0.133972	-4.13924	0.032592	0.990906
ENSG00000235806	AF241728.1	X:38770331-38799658	0	0.0051458	-6.35868	0.0326366	0.990906
XLOC_118212	XLOC_118212	8:117106064-117191504	0.230236	0.116711	1.00139	0.0326482	0.990906
ENSG00000285686	AL353613.2	9:86669349-86708307	0.0034658	0	6.22318	0.0326675	0.990906
XLOC_090190	XLOC_090190	4:139657674-139660621	0	0.0477812	-6.33315	0.0327015	0.991148
ENSG00000186160	CYP4Z1	1:47067231-47118318	0.0029908	0	6.35373	0.0329127	0.995155
ENSG00000250413	AC005674.1	4:10006482-10009725	0	0.0215954	-5.34105	0.0329468	0.995155
ENSG00000240463	RPS19P3	14:34568689-34569129	0.0410502	0.308609	-2.36709	0.032963	0.995155
ENSG00000068985	PAGE1	X:49687447-49695984	0.0166538	0	6.20664	0.0329813	0.995155
ENSG00000286044	AP001977.1	11:121674261-121928976	0	0.003368	-5.34175	0.032997	0.995155
ENSG00000267388	AF038458.2	19:35960512-35964063	0	0.0195846	-5.34175	0.0330045	0.995155
ENSG00000275803	RN7SL736P	15:90293939-90294207	0	0.0618222	-3.77214	0.0330167	0.995155
ENSG00000249628	LINC00942	12:1500525-1504424	0.0094314	0	4.50614	0.0330714	0.995821
ENSG00000081320	STK17B	2:196133583-196176503	17.8288	13.6232	0.364669	0.0330911	0.995821
ENSG00000284057	AP001273.2	11:93741664-93812378	0.0389908	0.360037	-3.10542	0.0331779	0.997643
ENSG00000234929	AC018685.2	2:2638178-2696285	0.0024462	0	6.17852	0.0332705	0.998126
ENSG00000253832	AC107373.1	8:24992002-25009777	0	0.0078412	-6.40868	0.0332872	0.998126
ENSG00000260908	AC009093.3	16:29053732-29108108	0	0.0061726	-6.40868	0.033294	0.998126
ENSG00000258285	TESC-AS1	12:117099481-117142091	0	0.003679	-6.35719	0.0333051	0.998126
ENSG00000274503	AC123912.6	19:21586632-21596460	0.0876306	0	5.44242	0.0333251	0.998126
ENSG00000275180	AC048341.2	12:62603909-62604399	0.839461	0.139571	2.48223	0.0335204	1
ENSG00000261739	GOLGA8S	15:23354748-23367231	0.0008916	0.00643	-2.63448	0.0335938	1
ENSG00000258689	LINC01269	14:70698698-70712153	0.0107408	0	6.32236	0.0336008	1
ENSG00000213293	AC012618.1	19:12260126-12260537	0	0.0523938	-3.92214	0.0336659	1
ENSG00000069956	MAPK6	15:51952106-52067375	32.2969	24.528	0.394345	0.0336716	1
ENSG00000270604	HCG17	6:30234039-30326134	0.265402	0.10526	1.21755	0.0337241	1
ENSG00000235033	AL590999.1	6:39881804-39900071	0.0128598	0.059061	-2.33146	0.0337565	1
ENSG00000243660	ZNF487	10:43436841-43483181	2.29774	1.72993	0.651907	0.0337581	1
ENSG00000231606	AL357873.1	1:14221887-14304445	0.0208918	0	6.30226	0.0338281	1
ENSG00000223774	AL513217.1	1:201893842-201899978	0	0.028054	-5.35432	0.0339273	1
ENSG00000255301	AP002893.1	11:57476493-57477534	0.0224424	0	3.95661	0.033951	1
ENSG00000231383	FGF12-AS1	3:192238037-192283097	0	0.006665	-6.32839	0.0341289	1
ENSG00000258873	DUXA	19:57154021-57167443	0	0.0101424	-6.28146	0.0341969	1
ENSG00000286988	AC024933.2	3:139316157-139340870	0	0.0059702	-6.30607	0.0344023	1
ENSG00000178952	TUFM	16:28842411-28846348	41.9451	52.0292	-0.434264	0.0345673	1
ENSG00000145391	SETD7	4:139495941-139606699	11.8291	9.29694	0.359417	0.0346387	1
ENSG00000250833	DNM1P17	10:30353706-30357365	0.0358998	0	6.15994	0.0347921	1
ENSG00000249773	AC092647.5	7:55887277-55956500	1.19006	0.433311	1.41593	0.0348354	1
ENSG00000255093	AP002008.2	11:111448450-111475397	0.011452	0	5.38082	0.0348495	1
ENSG00000237943	PRKCQ-AS1	10:6580419-6616921	0.0056742	0	5.22413	0.0349311	1
ENSG00000258955	LINC00519	14:51304108-51331918	0	0.0074804	-6.2549	0.0349535	1
ENSG00000283155	AC116353.4	5:140562443-140592123	0.0022024	0.0305176	-3.70157	0.0351634	1
ENSG00000236264	RPL26P30	11:2335135-2347685	2.62415	1.39557	0.858465	0.0351936	1
ENSG00000099194	SCD	10:100347233-100364826	48.0948	69.5542	-0.544259	0.035226	1
ENSG00000171811	CFAP46	10:132808392-132942823	0.102781	0.0189914	2.42146	0.0353034	1
ENSG00000152611	CAPSL	5:35904288-35938779	2.57394	1.67099	0.519381	0.0353131	1
ENSG00000198788	MUC2	11:1074875-1110511	0	0.001814	-5.23112	0.0353479	1
ENSG00000153823	PID1	2:228850526-229271285	1.43702	2.8968	-1.06598	0.0353693	1
ENSG00000271843	AC012557.1	3:64008082-64008692	0.156238	0.0188464	2.43935	0.035438	1
ENSG00000276759	AL353753.1	9:26066675-26118408	0.002836	0	6.26946	0.0355022	1
ENSG00000278431	AC243547.2	1:145961388-145964422	0.0021398	0.0372336	-3.87529	0.0355283	1
ENSG00000135374	ELF5	11:34478793-34513805	0.158716	0.427705	-1.45782	0.0356786	1
ENSG00000168412	MTNR1A	4:186533655-186555567	0	0.0060496	-6.22785	0.0356838	1
ENSG00000177418	AC006001.1	7:66556889-66557362	0.010239	0.100952	-2.79042	0.0356946	1
ENSG00000142611	PRDM16	1:3069168-3438621	0	0.0006528	-6.32041	0.0357275	1
ENSG00000241357	AC092849.2	7:100435257-100436510	0.0890494	0	6.11699	0.0357409	1
ENSG00000267630	AC005758.1	19:27918943-27929370	0	0.0080408	-5.67993	0.0357869	1
ENSG00000258137	AC079313.2	12:54353661-54497688	0.0218352	0.0003994	4.73214	0.0358219	1
ENSG00000254951	AC044810.2	11:7754393-7905955	0.0078352	0.044041	-2.4264	0.0358943	1
ENSG00000257654	AC125603.1	12:116698336-116703130	0	0.030038	-6.24544	0.0359508	1
ENSG00000283453	AC244258.1	6:60281444-60546660	0.0049036	0	5.31011	0.0360313	1
ENSG00000185900	POMK	8:43093506-43123434	11.0418	16.0585	-0.559394	0.0360985	1
ENSG00000214517	PPME1	11:74171267-74254703	13.4923	9.82095	0.471154	0.0361185	1
ENSG00000116783	TNNI3K	1:74235387-74544428	0.0053784	0.0735088	-2.7973	0.036136	1
XLOC_052169	XLOC_052169	18:57761829-57803536	0.0672802	0.224962	-1.71797	0.0362058	1
ENSG00000164647	STEAP1	7:90154456-90164829	8.38071	5.7404	0.549386	0.0362209	1
ENSG00000137673	MMP7	11:102520508-102530750	1.49329	2.91186	-0.970913	0.0362273	1
ENSG00000070985	TRPM5	11:2404515-2423045	0	0.0037774	-5.25705	0.0362576	1
ENSG00000241490	AC093010.2	3:114214313-114236204	0	0.013502	-5.25912	0.0363555	1
ENSG00000180304	OAZ2	15:64686839-64703281	14.7501	10.9581	0.651539	0.0363763	1
ENSG00000249381	LINC00500	4:138425523-138436869	0.0095846	0	6.08434	0.0365093	1
ENSG00000244791	AC087667.1	8:126325454-126329538	0.0143914	0	5.17347	0.0365511	1
ENSG00000250643	AC083906.3	3:129954105-129969294	0.0081574	0	6.09381	0.0365644	1
ENSG00000269469	AC010619.1	19:49462752-49486231	0.0052652	0	6.09381	0.0365694	1
ENSG00000227658	AC005160.1	7:40775558-40785217	0.0128124	0	6.09381	0.0365724	1
ENSG00000163597	SNHG16	17:76557764-76565348	33.8035	25.0911	0.476365	0.0365755	1
ENSG00000066697	MSANTD3	9:100427156-100451711	37.0571	23.0718	0.643187	0.0365765	1
ENSG00000147573	TRIM55	8:66126896-66175485	0.579558	0.320516	0.742895	0.0366057	1
ENSG00000077279	DCX	X:111293779-111412429	0	0.0013584	-6.23838	0.0366314	1
ENSG00000235303	AL023495.1	1:170598854-170647339	0	0.002653	-6.20028	0.03664	1
ENSG00000266016	MIR548Z	12:64610374-64629179	0.699911	0.0891054	2.91366	0.0366552	1
ENSG00000163545	NUAK2	1:205302059-205321791	2.16765	3.07516	-0.497531	0.0367935	1
ENSG00000144852	NR1I2	3:119780484-119818485	0.008726	0	4.41906	0.0368714	1
ENSG00000258534	AL132712.1	14:103854366-103880111	0.0044626	0.0907794	-4.29484	0.0368922	1
ENSG00000105810	CDK6	7:92604921-92836594	18.8288	15.3888	0.351859	0.0369372	1
ENSG00000159111	MRPL10	17:47823272-47831541	21.4427	14.8384	0.656199	0.0369925	1
ENSG00000226054	MEMO1P1	21:36130489-36131376	2.05263	0.793716	1.36038	0.0370118	1
ENSG00000255206	AC011853.2	8:68082204-68097067	0.0915608	0	5.14433	0.0370192	1
ENSG00000236533	AC009413.1	2:41850203-41850601	0.577063	0.158885	1.83071	0.0370451	1
ENSG00000286339	Z99496.2	6:118565660-118576840	0	0.0055656	-5.22181	0.037056	1
ENSG00000285822	AC129926.2	17:27089545-27170310	0	0.0017372	-6.21414	0.0371162	1
XLOC_054870	XLOC_054870	19:13785180-13785833	0.0481646	0.261744	-2.4797	0.0371536	1
ENSG00000236977	ANKRD44-IT1	2:197250858-197302519	0.0675216	0.029857	1.16772	0.0371613	1
XLOC_076670	XLOC_076670	22:42684053-42684843	0	0.0866886	-5.26117	0.0372381	1
ENSG00000165029	ABCA1	9:104781006-104928155	3.15118	4.20348	-0.410338	0.0372521	1
ENSG00000232998	VPS13A-AS1	9:77176760-77273303	0.335822	0.196416	0.731831	0.0373764	1
XLOC_064368	XLOC_064368	2:241521600-241523889	0.053024	0	6.05957	0.0374286	1
XLOC_069520	XLOC_069520	2:230712808-230713773	0.224409	0.0069716	4.0433	0.0374296	1
ENSG00000255325	AC108136.1	8:122485194-122568764	0.639567	0.331219	0.999125	0.0374704	1
ENSG00000196866	HIST1H2AD	6:26198851-26199243	994.256	496.468	1.00495	0.0374971	1
ENSG00000243284	VSIG8	1:159854316-159862657	0.983593	0.468587	1.04799	0.0375115	1
ENSG00000029153	ARNTL2	12:27332854-27425289	54.6778	43.102	0.360994	0.0375318	1
ENSG00000187984	ANKRD19P	9:92809388-92888693	0.0116708	0.0397268	-1.79745	0.0375522	1
ENSG00000283491	AC017104.5	2:231497090-231507256	0.049269	0.176471	-2.30017	0.0376242	1
ENSG00000251321	PCAT4	4:79827471-79877770	0.002939	0	6.20154	0.0378365	1
ENSG00000137809	ITGA11	15:68296532-68432163	0	0.000991	-6.17215	0.0378433	1
ENSG00000250954	AC016687.3	4:33775498-34039914	0.0051626	0	5.18721	0.0378665	1
ENSG00000230020	NHS-AS1	X:17552349-17557387	0	0.0122374	-5.15303	0.0379081	1
ENSG00000252421	RNU6-1069P	12:31792926-31804999	1.2436	2.49324	-1.06029	0.0379443	1
ENSG00000108342	CSF3	17:40015361-40017813	2.86085	1.07887	1.35754	0.0380881	1
XLOC_098572	XLOC_098572	6:5892098-5955641	0.173838	0.0781592	1.12784	0.0380951	1
ENSG00000264845	AC119868.1	18:69469517-69471736	0.0238624	0	4.36894	0.0381459	1
ENSG00000287530	AL445985.2	13:23954493-23970188	0	0.0086346	-6.18214	0.0381843	1
ENSG00000287363	AL096814.2	6:42155406-42180056	0	0.0056092	-6.18214	0.0381987	1
ENSG00000215296	TMCO5B	15:33235552-33247621	0.0224204	0	5.10215	0.0382591	1
ENSG00000168930	TRIM49	11:89797655-89808575	0	0.0057026	-5.19805	0.0382683	1
ENSG00000146904	EPHA1	7:143390289-143408856	0	0.0141378	-5.19782	0.0383392	1
ENSG00000228950	AC023137.1	2:20451042-20452947	0	0.0348836	-5.19758	0.0385182	1
ENSG00000273901	AC012313.9	19:58500505-58501137	0.024947	0.174908	-2.38361	0.0385745	1
ENSG00000287738	AL359764.3	1:241453751-241484995	0.0014768	0.0423764	-3.49108	0.0386545	1
ENSG00000213942	AC005840.2	12:6409637-6410013	0.0074264	0.092807	-2.96435	0.0386812	1
ENSG00000021300	PLEKHB1	11:73646178-73662819	0.252375	0.640646	-1.46076	0.0387158	1
ENSG00000155304	HSPA13	21:14371115-14383484	46.9964	36.3093	0.372404	0.038732	1
ENSG00000268047	AC018766.1	19:49852887-49854967	0.028864	0	5.18583	0.0387331	1
XLOC_062266	XLOC_062266	2:139034114-139036211	0.0495812	0	6.01673	0.0387576	1
ENSG00000235488	JARID2-AS1	6:15247815-15248634	0.0197136	0.156899	-2.98355	0.03876	1
ENSG00000254508	FBXO3-DT	11:33774699-33775670	0	0.059298	-5.20219	0.0387689	1
ENSG00000148110	MFSD14B	9:94374551-94461042	39.9423	29.9511	0.408705	0.0387724	1
ENSG00000197816	CCDC180	9:97307304-97378524	0.267848	0.433747	-1.26608	0.0388842	1
ENSG00000091106	NLRC4	2:32224453-32265732	0	0.0037148	-6.1751	0.0389373	1
ENSG00000286276	AL390066.2	1:116493350-116502634	0	0.013199	-6.14348	0.0389541	1
ENSG00000205359	SLCO6A1	5:102371782-102499016	0	0.0070278	-6.17659	0.0389561	1
ENSG00000260289	AC093515.1	16:7878799-8112756	0	0.002689	-6.14348	0.0389567	1
ENSG00000287979	AC253572.2	1:120849674-120850985	0.102086	0	6.16634	0.0389898	1
ENSG00000224007	AC019070.1	2:148233344-148458357	0.0026092	0.0763316	-4.0158	0.0390526	1
ENSG00000119979	FAM45A	10:119104086-119137984	22.4372	17.6106	0.461283	0.0390821	1
ENSG00000128805	ARHGAP22	10:48446034-48656265	7.86897	5.87932	0.4349	0.0391011	1
ENSG00000169122	FAM110B	8:57994509-58204279	0.215607	0.158847	1.6017	0.039222	1
ENSG00000111331	OAS3	12:112938444-112973251	7.77736	10.3497	-0.475292	0.0392819	1
ENSG00000148516	ZEB1	10:31318495-31529814	9.71	7.18923	0.576501	0.0394455	1
ENSG00000125551	PLGLB2	2:87748087-87758793	0.0205906	0.065084	-1.82168	0.0394474	1
ENSG00000260132	AL032819.1	16:1397803-1414695	0.176997	0.041001	2.28873	0.0394766	1
ENSG00000284672	AC109583.3	3:46742092-46812558	0.0017304	0	5.99733	0.039481	1
ENSG00000135960	EDAR	2:108894471-108989372	0	0.0014438	-6.14943	0.039486	1
ENSG00000229881	AC091685.1	7:64140495-64150058	0	0.0139792	-6.14943	0.0395001	1
ENSG00000283228	AC068547.1	2:151802651-151974051	0.014815	0.057969	-2.47884	0.0395072	1
ENSG00000176018	LYSMD3	5:90515611-90529584	10.107	6.51644	0.593431	0.0395734	1
ENSG00000261644	AC007728.2	16:50727417-50742815	0.0211582	0	5.08476	0.0396456	1
ENSG00000287632	AC112253.1	4:78669690-78691671	0	0.005458	-6.19363	0.039666	1
ENSG00000229241	PNPT1P1	3:3981981-3984295	0.0149188	0	4.30274	0.0397731	1
ENSG00000228740	GABRG3-AS1	15:27038978-27161319	0.0060466	0	6.13025	0.0397968	1
ENSG00000173546	CSPG4	15:75674322-75712848	0.001346	0	5.0273	0.0398286	1
ENSG00000230928	AL139241.1	10:98252023-98256575	0.0122078	0	5.07454	0.0398479	1
ENSG00000271874	AC025754.2	5:34651457-34655802	0.0857686	0.0068404	3.39394	0.039906	1
ENSG00000117472	TSPAN1	1:46175073-46185962	31.5864	43.6937	-0.45409	0.0399841	1
ENSG00000265666	RARA-AS1	17:40340867-40343136	0.0123948	0	4.35325	0.0400389	1
ENSG00000150873	C2orf50	2:11133053-11146790	0.0045888	0	5.10957	0.0401583	1
ENSG00000267776	AC006116.10	19:56376704-56377284	0.289046	0.0480914	2.20557	0.0401689	1
ENSG00000174500	GCSAM	3:112120839-112133270	0.0049792	0	5.03332	0.0401732	1
ENSG00000258386	AL352984.1	14:32006902-32018685	0	0.0115714	-6.14239	0.0402212	1
ENSG00000147383	NSDHL	X:152830967-152869729	6.01727	7.95539	-0.406501	0.0402217	1
ENSG00000264164	AC090616.2	17:32083179-32097065	0	0.0210608	-6.14387	0.0402581	1
ENSG00000285941	AL133257.1	6:123589711-123685323	0	0.0012384	-6.08436	0.0402974	1
ENSG00000287021	AC097462.3	4:127532828-127623803	0	0.0013348	-6.08436	0.0403011	1
ENSG00000266728	AC015688.4	17:27623364-27640777	0	0.0081784	-6.08436	0.0403186	1
ENSG00000165591	FAAH2	X:57286706-57489196	0.470438	0.605151	-0.463849	0.0403735	1
ENSG00000249506	ZEB2P1	4:16360686-16397323	0.005667	0	6.08132	0.0403888	1
ENSG00000287784	AC112482.2	3:127165506-127218473	0.0022638	0	6.08132	0.0404029	1
ENSG00000260439	LMF1-AS1	16:921033-934495	0.0091846	0	6.08132	0.0404168	1
ENSG00000235984	GPC5-AS1	13:92701389-92721614	0	0.007596	-6.11595	0.040428	1
ENSG00000215452	ZNF663P	20:46414228-46459276	0.01502	0.0573962	-1.65323	0.0404991	1
ENSG00000226983	LINC01692	21:24840550-25057746	0	0.0097614	-4.36938	0.0405005	1
ENSG00000156011	PSD3	8:18527303-19084730	12.277	8.89788	0.40998	0.0405199	1
ENSG00000270487	AL355297.2	6:156780327-156780455	0.210502	0.0202402	2.96102	0.040524	1
XLOC_021277	XLOC_021277	11:43880807-43881645	0	0.0908772	-5.53076	0.0405432	1
ENSG00000118113	MMP8	11:102711796-102727050	0.005493	0	5.13132	0.0405773	1
ENSG00000138381	ASNSD1	2:189661385-189670831	20.3686	15.7903	0.450222	0.0406367	1
ENSG00000267318	AC005702.1	17:59940908-59973101	0.0040258	0	6.09323	0.0406378	1
ENSG00000162843	WDR64	1:241652278-241802133	0.0029404	2.72e-05	5.70327	0.0406426	1
ENSG00000236324	AL035634.1	6:157885114-157892786	0.0166704	0	6.09323	0.0406432	1
ENSG00000163121	NEURL3	2:96497646-96508109	2.48546	5.01152	-0.973974	0.0410291	1
XLOC_016584	XLOC_016584	10:108276017-108523201	0.217377	0.126238	0.789547	0.0410378	1
ENSG00000198840	MT-ND3	MT:10059-10404	85.4658	40.5532	1.056	0.0411223	1
ENSG00000266840	AC068254.1	18:69704978-69724975	0	0.0066928	-6.10892	0.0411303	1
ENSG00000237250	AL359924.1	1:237862175-237928321	0	0.001911	-6.08167	0.0411305	1
ENSG00000267063	AC006130.1	19:2847227-2858716	0	0.010162	-6.05388	0.0411793	1
ENSG00000229153	EPHA1-AS1	7:143407813-143523449	0	0.0011414	-6.1104	0.0411888	1
ENSG00000197635	DPP4	2:161992245-162074215	1.95625	2.58682	-0.423465	0.0412225	1
ENSG00000215256	DHRS4-AS1	14:23938219-24052555	2.11963	3.00908	-0.582595	0.041229	1
ENSG00000174885	NLRP6	11:278365-285359	0	0.0097848	-5.13237	0.0412484	1
ENSG00000287279	AL121932.2	6:28634861-28649658	0.0004472	0.0104544	-3.81315	0.041449	1
ENSG00000173862	AC008080.1	7:33725981-33728456	0.0129614	0	4.36002	0.0414686	1
ENSG00000060749	QSER1	11:32892820-32993316	22.9706	17.8901	0.4051	0.0415233	1
ENSG00000223387	LINC02068	3:172560888-172595607	0.039403	0.140694	-1.84251	0.0415941	1
ENSG00000073598	FNDC8	17:35121615-35130732	0	0.006821	-5.13727	0.0416129	1
ENSG00000133105	RXFP2	13:31739526-31803389	0.0017712	0	5.95168	0.0416247	1
ENSG00000286869	AC022276.1	12:13238582-13278376	0.0028316	0	5.95168	0.0416348	1
ENSG00000175215	CTDSP2	12:57819927-57846729	14.8975	19.8088	-0.411628	0.0416729	1
ENSG00000287700	AL591378.1	X:33718958-33726013	0.0014938	0.0196148	-3.19138	0.0416766	1
ENSG00000165060	FXN	9:69035563-69100178	2.04205	1.80219	0.678839	0.0417227	1
ENSG00000102755	FLT1	13:28300346-28495145	0	0.0026168	-5.13507	0.0417471	1
ENSG00000163016	ALMS1P1	2:73641083-73697509	0.0629352	0.01728	1.61441	0.0417659	1
ENSG00000149809	TM7SF2	11:65111845-65116384	1.36073	2.68475	-1.05412	0.0418836	1
ENSG00000183955	KMT5A	12:123383773-123409353	20.358	23.313	-0.438103	0.0418886	1
ENSG00000271199	AL353804.2	X:73958059-73969485	0	0.0114032	-6.07465	0.0419059	1
ENSG00000118194	TNNT2	1:201359008-201377764	0.0030784	0.0291812	-2.96054	0.0419463	1
ENSG00000258454	AC016526.2	14:76235817-76263474	0	0.004491	-6.07612	0.0419528	1
ENSG00000259335	HNRNPMP1	15:44427374-44470575	0	0.0478946	-6.07612	0.0419646	1
ENSG00000272657	AP000317.2	21:34073221-34360033	0.427031	0.0557532	3.00398	0.0420333	1
ENSG00000105855	ITGB8	7:20330702-20415754	6.63205	7.99442	-0.441471	0.0421629	1
ENSG00000225681	AC005730.1	17:20056287-20056630	0	0.102595	-4.39046	0.0421811	1
ENSG00000271853	AL162258.1	1:153618787-153634397	12.3106	9.94562	0.459344	0.0422228	1
ENSG00000213977	TAX1BP3	17:3662895-3668679	3.12204	1.66512	0.891606	0.042241	1
ENSG00000229018	PMS2P7	7:72999497-73041196	0.231724	0.401187	-0.870924	0.0422779	1
XLOC_009795	XLOC_009795	1:163038051-163040223	0	0.0575528	-6.04656	0.0424208	1
ENSG00000226329	AC005682.1	7:22863874-22881350	0.0066924	0	5.93148	0.042443	1
ENSG00000258645	HSPE1P2	14:63601509-63601814	29.6935	12.1001	1.2757	0.0424581	1
ENSG00000100084	HIRA	22:19330698-19447450	4.32218	5.70653	-0.402568	0.04247	1
ENSG00000166448	TMEM130	7:98846488-98870771	0.0027668	0	4.95229	0.0425358	1
XLOC_009033	XLOC_009033	1:143210772-143256093	0.721487	0.285394	1.25261	0.0425453	1
ENSG00000137860	SLC28A2	15:45252234-45277846	0.002463	0	4.95229	0.0425494	1
ENSG00000286576	AC121334.4	12:39447404-39448314	0	0.0349638	-4.37928	0.0426782	1
ENSG00000204529	GUCY2EP	11:76694041-76719801	0	0.013651	-6.09065	0.0426926	1
ENSG00000283597	FAM169B	15:98437162-98547728	0	0.0070896	-6.09065	0.042694	1
XLOC_110939	XLOC_110939	7:81265436-81267571	0.0455564	0	5.90898	0.0427086	1
ENSG00000224819	AC093843.1	2:220776818-220855873	0.0013746	0	5.90898	0.042727	1
XLOC_053583	XLOC_053583	18:53903107-53905179	0.0465414	0	5.90898	0.0427414	1
ENSG00000285051	SLC7A14-AS1	3:170448639-170860993	0.0030388	0.0256508	-2.84492	0.0427555	1
XLOC_040638	XLOC_040638	15:51751592-51753364	0.0058836	0.10625	-3.98255	0.0427742	1
XLOC_126061	XLOC_126061	X:13712922-13716707	0.472766	0.172112	1.46244	0.042865	1
ENSG00000154252	GAL3ST2	2:241776825-241804208	0.0039702	0	5.91385	0.0429065	1
ENSG00000240563	L1TD1	1:62194849-62212328	0.006256	0	5.91385	0.0429249	1
ENSG00000233613	DCUN1D2-AS	13:113468901-113476135	0.0363134	0	5.91385	0.0429381	1
ENSG00000263847	AP005899.1	18:9112404-9115877	0	0.0160248	-5.09235	0.043089	1
ENSG00000286435	AC025048.7	17:60135039-60136271	0.0286536	0	4.36266	0.0431715	1
ENSG00000224717	AC098936.1	1:205455929-205469024	0.0041116	0	5.02885	0.0431927	1
ENSG00000164054	SHISA5	3:48467798-48504826	7.87619	12.3587	-0.620045	0.0432173	1
ENSG00000287195	AC131568.1	8:129953729-129964634	0	0.005312	-5.05217	0.0433001	1
ENSG00000148346	LCN2	9:128149071-128153453	5.1768	9.17875	-0.821769	0.0433154	1
ENSG00000230739	AL392003.2	1:162824795-162849467	0	0.0050588	-6.03954	0.0433807	1
XLOC_051242	XLOC_051242	18:3280719-3281272	0.0647824	0	4.48956	0.0433984	1
ENSG00000254819	ANO3-AS1	11:26285578-26331289	0	0.0026254	-6.04102	0.0434253	1
ENSG00000286177	AC011462.5	19:41264312-41322835	0.410332	0.283215	0.791213	0.0434381	1
ENSG00000101280	ANGPT4	20:869900-916334	0	0.0025796	-6.04102	0.0434444	1
ENSG00000112972	HMGCS1	5:43287470-43313512	27.4929	33.5467	-0.371258	0.0434525	1
ENSG00000184454	NCMAP	1:24556087-24609328	0.0026806	0	5.10246	0.0435805	1
ENSG00000285000	AC008581.2	5:77030902-77152155	0.000594	0.0112846	-4.11114	0.0436038	1
ENSG00000100916	BRMS1L	14:35826338-35932325	4.88895	2.99055	0.613734	0.043628	1
ENSG00000262031	LINC01974	17:46909742-46911512	0	0.0302368	-5.01579	0.0436799	1
ENSG00000143839	REN	1:204154819-204190324	0.003625	0	5.8625	0.0438155	1
ENSG00000273198	AL096803.4	1:186521773-186522304	0	0.070328	-4.43796	0.0439063	1
ENSG00000258092	AC005841.1	12:2797136-2803938	0.0072664	0.000163	3.55765	0.0439581	1
ENSG00000254539	AC239804.1	1:149048576-149051273	0	0.0206038	-5.06406	0.0439659	1
ENSG00000123268	ATF1	12:50763710-50821162	37.0499	27.8191	0.414854	0.0440203	1
ENSG00000068438	FTSJ1	X:48476021-48486364	12.592	17.5897	-0.431485	0.0440971	1
ENSG00000119283	TRIM67	1:231162112-231221556	0	0.002016	-6.01058	0.0441042	1
ENSG00000162641	AKNAD1	1:108815898-108963484	1.23785	0.918329	0.503932	0.0441251	1
XLOC_084272	XLOC_084272	3:188994814-189100171	0.735068	0.51132	0.848916	0.0441677	1
ENSG00000117479	SLC19A2	1:169463909-169485944	2.85521	4.34265	-0.652963	0.0441748	1
XLOC_085933	XLOC_085933	4:78622504-78625063	0.0667306	0.232035	-1.75169	0.0442876	1
ENSG00000232508	MRPL45P1	2:88364695-88365608	0	0.038541	-4.34268	0.0443075	1
ENSG00000272677	AC124016.1	4:82374301-82384027	0.206779	0.485088	-1.22085	0.0443254	1
ENSG00000140859	KIFC3	16:57758217-57863053	31.3205	23.2697	0.398376	0.0443945	1
ENSG00000154997	2014-09-01	7:55793540-55862755	0.001597	0	5.87499	0.0445053	1
XLOC_032008	XLOC_032008	13:28628553-28630389	0.0576978	0	5.87499	0.0445239	1
ENSG00000243620	AC092957.1	3:146909685-147370656	0	0.0280494	-5.42187	0.0445417	1
ENSG00000167553	TUBA1C	12:49075699-49274603	172.448	106.272	0.884155	0.0445902	1
XLOC_072399	XLOC_072399	20:50730897-50750128	0.304407	0.534689	-0.826471	0.0446835	1
XLOC_031587	XLOC_031587	13:110822114-110831744	0.296023	0.57831	-1.08674	0.0447319	1
ENSG00000213061	PFN1P11	10:102838011-102845473	0	0.0156094	-6.00505	0.0450724	1
ENSG00000071909	MYO3B	2:170178145-170655171	0.0012874	0	5.97617	0.0450764	1
ENSG00000244757	AL137024.1	9:116288618-116318689	0.003874	0	5.97617	0.0450904	1
ENSG00000227230	AL606534.1	1:243135898-243140588	0	0.0136274	-5.13417	0.0451245	1
ENSG00000255320	AP000759.1	11:66244738-66258399	0.0366194	0.234214	-2.62428	0.0452495	1
XLOC_106285	XLOC_106285	7:328994-331230	0	0.0481288	-5.95833	0.0452998	1
ENSG00000172575	RASGRP1	15:38488103-38565575	1.34989	1.75194	-0.506229	0.0453425	1
ENSG00000229246	LINC00377	13:81018176-81044691	0.0040254	0	5.82671	0.0455526	1
ENSG00000270115	AL513327.3	1:33261212-33261680	0	0.0596948	-4.19352	0.0455573	1
ENSG00000164626	KCNK5	6:39188971-39229475	0.990357	1.43445	-0.551997	0.0455795	1
ENSG00000105894	PTN	7:137227341-137343865	1.93771	1.40614	0.455684	0.0455861	1
ENSG00000276312	RF01518	KI270733.1:131011-173492	2.43412	101.493	-6.48606	0.0456826	1
ENSG00000229240	LINC00710	10:10917866-10952234	0.0030952	0.0232014	-2.70282	0.0456828	1
ENSG00000234048	FAM96AP1	3:28413276-28435215	0	0.0856406	-5.17059	0.0457333	1
ENSG00000253420	AC103853.1	8:105662352-105685765	0	0.0045594	-6.01769	0.0457715	1
ENSG00000198643	FAM3D	3:58633946-58666834	0	0.0082984	-6.01769	0.0457737	1
ENSG00000157214	STEAP2	7:90167590-90238137	2.57081	1.99545	0.74499	0.0458736	1
XLOC_012378	XLOC_012378	10:28077997-28108349	0.594031	0.366695	0.699658	0.0459339	1
ENSG00000158882	TOMM40L	1:161225939-161230746	2.78059	1.75076	0.889698	0.0459376	1
ENSG00000253282	AP001330.1	8:101287445-101293783	0.0176908	0	5.96429	0.0459381	1
ENSG00000134258	VTCN1	1:117143587-117210960	0.0384358	0.122961	-1.66408	0.0459486	1
ENSG00000123977	DAW1	2:227871054-227924344	13.5619	10.3367	0.418227	0.045971	1
ENSG00000148204	CRB2	9:123356170-123380324	0.003867	0	4.99641	0.0460511	1
ENSG00000263887	AC053481.2	17:62282702-62297026	0.486814	0.0419642	3.55614	0.0460515	1
ENSG00000166509	CLEC3A	16:78022515-78066761	0.007514	0	5.83239	0.0460648	1
ENSG00000229224	AC105398.1	2:29088649-29097586	0.0116694	0	5.83507	0.0461934	1
ENSG00000237471	AC073115.2	7:45940449-45986472	0	0.0084076	-4.97713	0.0462244	1
ENSG00000226621	AC083855.1	3:11272365-11346606	0.122153	0.005963	4.13482	0.0463607	1
ENSG00000124813	RUNX2	6:44809399-45664349	1.42254	1.0641	0.679138	0.0463639	1
ENSG00000231298	MANCR	10:4650158-4678185	1.3555	0.883982	0.73764	0.0463694	1
ENSG00000164916	FOXK1	7:4682295-4771442	2.79621	3.39422	-0.409545	0.0464049	1
ENSG00000119004	CYP20A1	2:203238940-203325075	8.65083	6.62535	0.405998	0.0464055	1
ENSG00000227527	AC096540.1	1:42335386-42338376	0	0.0174444	-4.97986	0.0464111	1
ENSG00000173769	TOPAZ1	3:44241886-44332098	0.0012802	0	5.93493	0.0464184	1
ENSG00000083307	GRHL2	8:101492439-101669726	0.000741	0	5.93493	0.0464259	1
XLOC_005063	XLOC_005063	1:214907444-214909259	0.0620734	0	5.93493	0.0464307	1
ENSG00000227115	LINC01630	18:51346249-51643939	0	0.0034716	-5.02156	0.0465148	1
ENSG00000229628	AC073115.1	7:45990905-46000898	0	0.0120064	-5.96667	0.0465646	1
ENSG00000243236	GSTA9P	6:52939726-52957521	0	0.01146	-5.96667	0.0465733	1
ENSG00000267440	LINC02594	17:43679341-43706709	0	0.0041138	-5.96815	0.0466109	1
ENSG00000240184	PCDHGC3	5:141475947-141512977	1.43814	2.7729	-0.955011	0.0467296	1
ENSG00000160219	GAB3	X:154675249-154751583	1.07172	0.763113	0.539026	0.0467707	1
ENSG00000254598	CSNK2A3	11:11351942-11353357	10.6361	5.60262	0.915502	0.0468152	1
XLOC_017784	XLOC_017784	11:28535836-28543366	0.340933	0.146459	1.21373	0.046855	1
ENSG00000252723	RNU6-677P	9:37305601-37357398	0	0.057412	-5.9358	0.0469017	1
ENSG00000111596	AC092881.1	12:70242994-70354993	33.3506	37.5508	-0.402512	0.0469058	1
ENSG00000234177	LINC01114	2:104746638-104757719	0.0070212	0	4.88706	0.0469062	1
ENSG00000254568	AP003501.1	11:124883691-124887789	0.013173	0	5.00189	0.0469108	1
ENSG00000260891	AC020978.3	16:68212401-68221671	0	0.0123988	-5.9358	0.0469116	1
ENSG00000255946	AC069234.1	12:120740470-120761592	0	0.005392	-5.9358	0.0469125	1
ENSG00000176771	NCKAP5	2:132671788-133568463	0.0011242	0	4.88706	0.0469209	1
ENSG00000135821	GLUL	1:182381704-182392206	9.56513	12.6613	-0.457626	0.0470139	1
ENSG00000248477	AC139495.1	5:69607099-69624049	0.005963	0.0825036	-3.42192	0.0471101	1
ENSG00000099282	TSPAN15	10:69451465-69507666	3.11385	4.22243	-0.45625	0.0472354	1
ENSG00000108825	PTGES3L-AARSD1	17:42950526-42980528	0.354318	0.612761	-1.49131	0.0472762	1
ENSG00000111266	DUSP16	12:12474210-12562383	2.86093	3.505	-0.384463	0.0472936	1
ENSG00000225652	KCNMA1-AS3	10:77354404-77376613	0	0.0046904	-5.97977	0.0473081	1
ENSG00000287645	AC092939.1	3:179971494-180017083	0	0.002266	-5.97977	0.0473178	1
ENSG00000100350	FOXRED2	22:36487190-36507101	5.60629	7.32603	-0.430702	0.0473387	1
ENSG00000121542	SEC22A	3:123201927-123274136	9.31052	6.96134	0.384631	0.0473917	1
ENSG00000270933	AC010719.1	7:25948657-25949403	0.0229002	0.141975	-2.08097	0.0474284	1
ENSG00000122756	CNTFR	9:34551432-34590140	0.0029188	0	5.92307	0.0474719	1
ENSG00000166396	SERPINB7	18:63752935-63805376	0.295914	0.109334	1.3312	0.0474751	1
ENSG00000233448	PMS2P9	7:77039944-77043776	0.0088344	0.0575134	-2.34577	0.0475896	1
ENSG00000178602	OTOS	2:240139026-240144562	0.016019	0	5.79251	0.0476372	1
XLOC_106201	XLOC_106201	6:169338145-169340001	0.0473954	0	5.79251	0.0476518	1
ENSG00000184402	SS18L1	20:62143769-62182514	4.05562	3.11377	0.403403	0.0476555	1
ENSG00000224982	TMEM233	12:119593774-119643075	0.0018492	0	5.79251	0.0476567	1
ENSG00000105289	TJP3	19:3708362-3750813	0.0485916	0.196479	-1.47301	0.0476779	1
ENSG00000169994	MYO7B	2:127535802-127637729	0.0348218	0.0146252	1.15368	0.0477187	1
XLOC_019728	XLOC_019728	11:108154742-108155303	0.0059662	0.101022	-3.71364	0.047791	1
ENSG00000255872	AL138752.2	9:37588413-38068687	2.13748	1.65555	0.424526	0.0478107	1
ENSG00000259062	ACTN1-AS1	14:68979682-68987463	0.005521	0.070477	-3.40698	0.0478249	1
ENSG00000286889	AC096589.1	2:156803339-156891160	0	0.0013284	-5.92881	0.0478278	1
ENSG00000286561	AC011092.3	11:9982753-10000290	0	0.006723	-5.92881	0.0478421	1
ENSG00000082781	ITGB5	3:124761948-124901418	32.8482	26.824	0.519446	0.0478648	1
ENSG00000082438	COBLL1	2:164653624-164843679	2.53844	3.89538	-0.50823	0.0479564	1
XLOC_116474	XLOC_116474	8:42560934-42568202	0.0920768	0.231434	-1.29993	0.0480527	1
XLOC_044676	XLOC_044676	16:30342907-30347674	0.250258	0.0936018	1.41623	0.0480811	1
ENSG00000006576	PHTF2	7:77798792-77957503	12.7994	8.97672	0.426692	0.0480932	1
ENSG00000179057	IGSF22	11:18704305-18726230	0	0.0027874	-4.94022	0.0481243	1
ENSG00000287724	AC096536.3	1:54874672-54883664	0	0.0114326	-5.89093	0.0482561	1
ENSG00000273580	AC087072.2	7:35933888-35934569	0	0.042764	-4.27679	0.0484035	1
ENSG00000179331	RAB39A	11:107928448-107963482	0	0.0032112	-5.89691	0.0484318	1
ENSG00000227694	RPL23AP74	17:61069871-61070341	0	0.0531712	-3.95261	0.0485148	1
ENSG00000269388	AC018755.3	19:51594561-51606150	0.19731	0.575083	-1.45098	0.0485148	1
ENSG00000277400	AC145212.1	GL000194.1:53590-115018	0.416393	0.630876	-0.588084	0.0485252	1
ENSG00000286891	AC080132.1	4:43763134-43972184	0	0.002018	-5.94083	0.0485984	1
ENSG00000179799	OR7E22P	3:75356437-75362268	0	0.0216178	-5.94083	0.0485986	1
ENSG00000260272	AC093525.2	16:2496032-2520218	0.0881044	0.0080092	3.51503	0.0486366	1
ENSG00000134115	CNTN6	3:1092658-1404217	1.74619	2.34328	-0.462408	0.048691	1
ENSG00000223188	RF00019	9:130120806-130120912	0	0.210517	-4.12828	0.0487268	1
ENSG00000287655	AC023283.1	10:117005462-117006416	0.0226426	0.126901	-2.16176	0.0487837	1
ENSG00000274070	CASTOR2	7:74964818-75024798	1.0989	1.45928	-0.442414	0.0489061	1
ENSG00000196730	DAPK1	9:87497228-87708634	12.1227	16.222	-0.415544	0.0489401	1
ENSG00000169507	SLC38A11	2:164896186-164955525	0.002787	0	5.75238	0.0489705	1
ENSG00000197550	AL359955.1	9:64817870-64836341	0.0055334	0	5.75238	0.0489718	1
XLOC_073021	XLOC_073021	21:25374266-25390822	0.0715808	0.180094	-1.26718	0.0489828	1
ENSG00000188747	NOXA1	9:137423350-137434406	0.955788	1.86369	-0.911072	0.0491704	1
ENSG00000114439	BBX	3:107522936-107811339	21.2981	16.4607	0.573952	0.0492043	1
ENSG00000281468	AC006504.7	19:27802838-27803472	0.605226	0.13177	2.15613	0.0492474	1
ENSG00000196859	KRT39	17:40958417-40966892	0.0143158	0	4.82694	0.0492724	1
ENSG00000101888	NXT2	X:109535781-109544690	18.3383	14.3783	0.499805	0.0493077	1
ENSG00000177459	ERICH5	8:98064522-98093610	0.253869	0.437266	-0.960319	0.0494039	1
ENSG00000259436	AC010247.2	19:42152569-42157523	0	0.0098676	-4.89207	0.0494138	1
ENSG00000213939	AC091153.1	17:4704816-4705217	0	0.0463136	-3.80617	0.0494438	1
ENSG00000159921	GNE	9:36214441-36277056	17.5115	23.803	-0.447102	0.0494916	1
XLOC_099143	XLOC_099143	6:27873906-27874499	0	0.09334	-4.99378	0.0495092	1
ENSG00000236235	AP000542.1	22:15290718-15297196	0	0.008909	-4.99378	0.0495289	1
ENSG00000273403	AC107294.3	3:184741937-184742462	0.0659672	0	4.39428	0.0496125	1
ENSG00000267481	AC011477.2	19:19788755-19790531	0.0616826	0	5.89249	0.0496193	1
ENSG00000197880	MDS2	1:23581495-23640568	0.0039284	0	5.89249	0.0496307	1
ENSG00000230010	AL049646.1	20:18289343-18359300	0	0.0025652	-5.88992	0.0496341	1
ENSG00000227972	THAP12P3	10:52411135-52413492	0.0118716	0	4.24618	0.0496438	1
ENSG00000267305	AL592148.2	1:222510169-222519732	0	0.0112362	-5.89139	0.0496497	1
ENSG00000134684	YARS	1:32775237-32818153	9.30145	11.1633	-0.386702	0.0496911	1
ENSG00000112697	TMEM30A	6:75252924-75284948	20.7974	14.6954	0.423002	0.0497974	1
ENSG00000254254	AC012349.1	8:56445807-56556513	0	0.0022464	-5.85601	0.0498179	1
XLOC_101862	XLOC_101862	6:140539193-140541415	0	0.045348	-5.85601	0.0498295	1
ENSG00000142149	HUNK	21:31873020-32044633	0	0.0006642	-5.856	0.0498472	1
ENSG00000213047	DENND1B	1:197504748-197775696	7.85985	6.58626	0.434095	0.050093	1
ENSG00000137965	IFI44	1:78649796-78664078	10.8012	7.9278	0.436562	0.0500977	1
XLOC_121181	XLOC_121181	9:110193019-110214430	0.578226	0.120002	1.90593	0.0501018	1
ENSG00000283765	AC131160.1	3:183815568-183884933	0.882438	1.35077	-0.988393	0.0502154	1
ENSG00000170190	SLC16A5	17:75067767-75106162	3.54782	5.63573	-0.625614	0.0502342	1
ENSG00000168283	BMI1	10:22321099-22331484	25.0954	17.6452	0.869812	0.0502551	1
ENSG00000233387	IATPR	10:33096257-33116672	0	0.0053634	-5.85694	0.0502865	1
ENSG00000286406	AC138776.1	22:11827523-11910358	0	0.0026502	-5.85694	0.0503117	1
XLOC_071460	XLOC_071460	20:4107503-4109162	0	0.0585444	-5.90081	0.0503942	1
ENSG00000280208	GGT4P	13:18253526-18270822	0	0.0056548	-5.90081	0.050416	1
XLOC_059238	XLOC_059238	19:53431991-53433748	0.0949172	0.0028356	4.38824	0.050541	1
ENSG00000280115	AC136603.1	16:78872739-78873505	0	0.0231048	-3.79134	0.0505557	1
ENSG00000165078	CPA6	8:67422038-67746385	0.28103	0.186635	0.649197	0.0505572	1
ENSG00000249141	AL159163.1	6:166858094-166956124	0.384433	0.224008	0.79143	0.0505639	1
ENSG00000119185	ITGB1BP1	2:9403475-9423547	38.5278	26.9226	0.42085	0.0505977	1
ENSG00000219747	AL133260.1	6:151099529-151099933	0.142187	0.026369	2.25867	0.0506379	1
ENSG00000135480	KRT7	12:52232520-52252186	10.4252	14.6112	-0.445071	0.0507719	1
ENSG00000250869	AC087359.1	8:67121074-67164485	0.466191	0.237484	0.968335	0.0507829	1
ENSG00000241942	RPS20P20	8:71895991-71896330	0.0142612	0.107614	-2.57194	0.050839	1
ENSG00000285505	AC010616.2	19:41956681-41994232	3.31689	4.89099	-0.583047	0.050861	1
ENSG00000183979	NPB	17:81900745-81902905	0.0637498	0.234442	-1.77732	0.0509202	1
ENSG00000159720	ATP6V0D1	16:67438014-67481181	24.3283	36.7106	-0.384497	0.0510022	1
ENSG00000200495	RNU6-1205P	1:248906234-248917153	0.205214	0.0470664	2.0749	0.0510204	1
XLOC_119812	XLOC_119812	9:37716510-37718343	0.0553594	0	5.83692	0.0510432	1
ENSG00000146070	PLA2G7	6:46704201-46735693	0.0034356	0	5.83692	0.0510438	1
ENSG00000141738	GRB7	17:39737927-39747291	15.1648	23.204	-0.524661	0.0511216	1
ENSG00000155744	FAM126B	2:200973718-201071671	3.66561	2.70524	0.411399	0.0511654	1
ENSG00000235914	MACROD2-AS1	20:14884250-14929528	0.0084002	0	5.7093	0.0511933	1
ENSG00000146592	CREB5	7:28299321-28825894	5.91178	4.69626	0.409482	0.0511966	1
ENSG00000125726	CD70	19:6583183-6604103	116.516	162.654	-0.488541	0.0512197	1
ENSG00000103056	SMPD3	16:68358327-68448508	0.0020316	0.0115008	-2.43539	0.0513174	1
ENSG00000150051	MKX	10:27672874-27746060	3.66552	2.53509	0.500326	0.0513663	1
ENSG00000283189	AC104452.1	3:49416777-49429314	0.0154276	0.0507822	-2.0029	0.0514209	1
ENSG00000133800	LYVE1	11:10556966-10611689	0.0018306	0	5.70819	0.0514464	1
ENSG00000186439	TRDN	6:123216339-123637093	0	0.003474	-5.84996	0.0514966	1
ENSG00000285584	AL158800.1	14:97180525-97217778	0	0.0052398	-5.84996	0.0515104	1
ENSG00000138308	PLA2G12B	10:72935170-72954778	0	0.005383	-5.85143	0.0515563	1
ENSG00000221866	PLXNA4	7:132123332-132648688	0	0.0008754	-4.93698	0.0515776	1
ENSG00000174640	SLCO2A1	3:133928145-134052184	0	0.0013392	-4.93766	0.0516164	1
ENSG00000139146	SINHCAF	12:31280584-31327058	61.9344	44.4871	0.428307	0.0516592	1
ENSG00000110887	DAO	12:108858932-108901043	0	0.0086592	-4.93433	0.0516628	1
ENSG00000287762	AC108050.1	4:41608312-41612411	0	0.0119606	-4.86392	0.0518273	1
ENSG00000286600	AC119427.2	1:201359018-201385784	0.977065	1.45967	-0.578526	0.051844	1
ENSG00000162385	MAGOH	1:53226900-53238518	39.5959	29.2961	0.429184	0.0518819	1
ENSG00000227421	LINC01724	1:196044883-196065235	0	0.0046632	-5.78351	0.0519598	1
ENSG00000275833	AC073107.2	7:65764535-65768306	0	0.0131026	-4.95178	0.0519781	1
ENSG00000130164	LDLR	19:11089362-11133816	8.48573	11.8084	-0.43683	0.0520723	1
ENSG00000158104	HPD	12:121839527-121863596	0.002699	0	4.85978	0.0520743	1
ENSG00000225864	AL645939.1	6:29722981-29726532	0.160707	0.505219	-1.86076	0.0520832	1
ENSG00000089472	HEPH	X:66162549-66268867	0	0.0018826	-5.85965	0.0522116	1
ENSG00000085662	AKR1B1	7:134442356-134459284	467.13	650.291	-0.475614	0.0522193	1
ENSG00000258066	AC138331.1	12:77775783-77783576	0	0.0123372	-5.85965	0.0522236	1
ENSG00000283235	AC139493.2	5:176173345-176199295	0	0.0100866	-5.85965	0.0522342	1
ENSG00000132003	ZSWIM4	19:13795460-13832230	1.13297	1.55612	-0.494759	0.0522848	1
ENSG00000100058	CRYBB2P1	22:25228542-25520854	9.84384	6.19277	0.606469	0.0523986	1
ENSG00000140379	BCL2A1	15:79960892-79971196	0.219776	0.0533972	2.10191	0.0523993	1
ENSG00000231130	HLA-T	6:29896654-29897786	0	0.0291394	-4.36122	0.0524287	1
ENSG00000106258	CYP3A5	7:99648194-99679998	0.829093	1.59288	-0.824402	0.052538	1
ENSG00000102265	TIMP1	X:47582408-47586789	51.9431	34.0285	0.591666	0.0525825	1
ENSG00000250483	PPM1AP1	8:15540232-15807283	0.0124016	0.196625	-4.4974	0.0526455	1
ENSG00000249736	LINC02242	5:67632266-67646789	0.0066972	0	5.67402	0.0526473	1
ENSG00000000971	CFH	1:196651878-196747504	1.13726	1.59173	-0.5104	0.0526668	1
ENSG00000163082	SGPP2	2:222424543-222562621	1.90118	2.5225	-0.421513	0.0526904	1
ENSG00000164970	FAM219A	9:34398184-34458570	4.63277	3.34065	0.469706	0.0528838	1
ENSG00000259181	AC114546.1	15:34993646-35003221	0.0102526	0	5.79184	0.0528919	1
ENSG00000253613	AC008572.1	5:111076921-111092115	0.006554	0	5.79184	0.0529079	1
ENSG00000285773	AL161893.1	13:30388785-30404967	0.0061558	0	5.79184	0.0529088	1
ENSG00000250814	LINC02221	5:9854371-9899970	0.0031298	0	5.79184	0.0529105	1
XLOC_128570	XLOC_128570	X:129522512-129523520	0.0986186	0	5.79184	0.0529195	1
ENSG00000222094	RNU2-65P	15:72041263-72046069	0.0474974	0	5.79184	0.0529235	1
ENSG00000266261	AC005324.5	17:15628822-15683087	0.173236	0.305863	-0.772803	0.0529851	1
ENSG00000153551	CMTM7	3:32391671-32502856	1.39866	1.76665	-0.470036	0.0530195	1
ENSG00000167930	FAM234A	16:234521-272183	4.38264	6.75396	-0.59142	0.0530956	1
XLOC_044644	XLOC_044644	16:29783233-29785119	0.0430508	0	5.66582	0.0531112	1
ENSG00000162931	TRIM17	1:228407935-228416861	0.0041696	0.0324396	-2.71561	0.0531264	1
ENSG00000263594	AC022655.1	18:67672221-67767051	0.0010266	0	5.66582	0.0531285	1
ENSG00000233143	DIRC3-AS1	2:217261699-217336120	0	0.00243	-5.80886	0.0531623	1
ENSG00000264254	AP001496.1	18:5310396-5317664	0.014497	0	5.80366	0.0532611	1
ENSG00000170374	AC073611.1	12:53326575-53345315	0	0.008259	-4.82351	0.053305	1
ENSG00000113083	LOX	5:122063195-122078360	26.4268	20.6549	0.347536	0.0533312	1
ENSG00000236665	AC114808.2	2:1158310-1160424	0.0228976	0	4.80294	0.0533755	1
ENSG00000286870	AL121981.1	3:197333944-197340706	0	0.007257	-4.83335	0.0533761	1
ENSG00000288037	AL118511.4	1:230878662-230890169	0	0.0090422	-5.81583	0.0534296	1
ENSG00000139144	PIK3C2G	12:18247614-18648416	0.0012072	0	5.6633	0.0535189	1
ENSG00000287251	AP003062.4	11:134945118-134980574	0.0025804	0	5.6633	0.0535358	1
ENSG00000232891	AL450344.3	6:150600834-150605850	0.018271	0	5.6633	0.0535573	1
ENSG00000224459	SLC25A34-AS1	1:15740051-15749896	0.0093766	0	5.6633	0.0535607	1
ENSG00000067064	IDI1	10:1039152-1049170	19.2106	24.6712	-0.383222	0.0536207	1
ENSG00000268987	AC011462.3	19:41399372-41400365	0.0154988	0	3.77461	0.0536402	1
XLOC_085791	XLOC_085791	4:73665168-73670923	0.0399696	0.142791	-1.80327	0.0536503	1
ENSG00000267886	AC074135.1	19:23075201-23103387	0.900242	1.29836	-0.823215	0.0537228	1
ENSG00000233540	DNM3-IT1	1:171850856-171864687	0.163436	0.066406	1.20609	0.053797	1
ENSG00000159216	RUNX1	21:34787801-36004667	3.79445	3.39182	0.400267	0.0538133	1
ENSG00000184108	TRIML1	4:188139419-188147743	0.006198	0	4.717	0.053914	1
ENSG00000164236	ANKRD33B	5:10564070-10657816	1.65309	2.13614	-0.371542	0.0539748	1
ENSG00000249119	MTND6P4	5:134924123-134924644	0.0503874	0	4.05789	0.0540355	1
ENSG00000267048	AC092143.3	16:89906157-89918233	0.0469932	0.0074498	2.47476	0.0540909	1
ENSG00000168952	STXBP6	14:24809656-25050297	0.13732	0.0723186	1.11886	0.0541279	1
ENSG00000238284	LINC01448	7:42612835-42706447	0.0036164	0.123605	-3.33948	0.0541349	1
ENSG00000111907	TPD52L1	6:125119049-125264407	36.6039	53.922	-0.506853	0.0541703	1
ENSG00000148459	PDSS1	10:26697701-26746798	11.3341	8.62552	0.383646	0.0542189	1
ENSG00000151327	FAM177A1	14:35044907-35113130	18.0694	15.5481	0.470945	0.0542713	1
ENSG00000168610	STAT3	17:42313324-42388568	29.9149	36.9019	-0.342074	0.0543234	1
XLOC_121349	XLOC_121349	9:114666434-114682195	0.317513	0.154134	1.04808	0.0543619	1
ENSG00000125246	CLYBL	13:99606669-99897134	1.69431	1.67114	-0.431915	0.0544691	1
ENSG00000259520	AC051619.5	15:45235930-45279251	0	0.0084994	-4.03743	0.0545109	1
ENSG00000198242	RPL23A	17:28719985-28724359	181.014	132.447	0.437971	0.0546179	1
ENSG00000150054	MPP7	10:28050993-28334486	7.5575	5.18829	0.372127	0.0546761	1
XLOC_064527	XLOC_064527	2:10532001-10533780	0.053328	0	5.63318	0.0546888	1
ENSG00000251075	HTT-AS	4:3049094-3074538	0.0160014	0	5.63318	0.0546995	1
ENSG00000182771	GRID1	10:85599552-86366795	0.433582	0.531975	-0.364467	0.0547056	1
ENSG00000269956	MKNK1-AS1	1:46538611-46570255	0.061925	0.263819	-2.06428	0.054823	1
ENSG00000235852	AC005540.1	2:190876543-190934621	3.96411	4.42164	0.60064	0.0549307	1
ENSG00000262296	AC118755.1	17:9647020-9647660	0	0.0789424	-4.8341	0.0550102	1
ENSG00000286001	AC021087.5	5:218298-314955	3.16335	4.39735	-0.472777	0.0550277	1
ENSG00000100330	MTMR3	22:29883155-30030866	5.33212	6.65832	-0.356372	0.0551254	1
ENSG00000145808	ADAMTS19	5:129460281-129738683	0.0157394	0.000902	3.29809	0.0552619	1
ENSG00000285848	AC025280.3	16:84817182-84856665	0	0.002635	-5.76655	0.0552989	1
ENSG00000100101	Z83844.1	22:37686414-37726503	0	0.0024642	-5.76802	0.0553379	1
ENSG00000167281	RBFOX3	17:79089345-79516148	0	0.0036344	-5.76802	0.0553385	1
ENSG00000174010	KLHL15	X:23983720-24027186	6.9879	5.51868	0.33888	0.055485	1
ENSG00000243296	AC078828.1	3:99500347-99505508	0	0.0196564	-5.77352	0.0555136	1
ENSG00000220377	GSTA8P	6:52687930-52703825	0.0050182	0	5.62099	0.0555664	1
ENSG00000287161	AC093519.2	16:86899356-86961268	0.0021234	0	5.62099	0.0555795	1
ENSG00000224401	RPL7P57	X:47836946-47914994	0.260364	0.101746	1.35415	0.0556513	1
ENSG00000234168	LINC01039	13:99577112-99580368	0	0.0145016	-4.8567	0.0558808	1
ENSG00000233321	LINC02669	10:3432564-3502915	0.348566	0.15759	1.13163	0.0560047	1
ENSG00000205678	TECRL	4:64275257-64409468	0	0.0014326	-5.70717	0.0560143	1
XLOC_124477	XLOC_124477	9:107733695-107735724	0	0.0451474	-5.70717	0.0560234	1
ENSG00000260302	AP005482.1	18:12739490-12776140	0.089164	0.167875	-1.01691	0.0561039	1
ENSG00000072182	ASIC4	2:219514170-219538772	0	0.0139872	-4.91529	0.0561295	1
ENSG00000287393	AL591468.2	6:137900585-137903576	0	0.0164898	-4.85012	0.0561754	1
ENSG00000101457	DNTTIP1	20:45791954-45811427	22.0299	13.7259	0.70402	0.0561755	1
ENSG00000226676	LINC02679	10:79628757-79632188	0	0.019992	-4.77893	0.0562453	1
ENSG00000170412	GPRC5C	17:74424851-74451653	7.03221	9.43409	-0.554051	0.0564256	1
ENSG00000136807	CDK9	9:127785679-127790787	15.433	20.334	-0.425311	0.0565737	1
ENSG00000225218	AP001628.1	21:42831040-42836477	0.0364174	0.0024784	3.64589	0.0565784	1
ENSG00000166250	CLMP	11:123069872-123195248	54.1302	43.9398	0.299007	0.0566251	1
ENSG00000234458	OR7E130P	3:125700574-125745857	0.0070956	0.106608	-3.72782	0.0566462	1
ENSG00000251247	ZNF345	19:36850361-36916026	1.78681	1.55753	0.839459	0.0566566	1
ENSG00000148730	EIF4EBP2	10:70404145-70428618	8.26676	10.4783	-0.337838	0.0566944	1
ENSG00000164123	C4orf45	4:158893134-159082885	0.0839738	0	5.69721	0.0569083	1
ENSG00000258232	AC125611.3	12:49265002-49274418	5.54912	3.68828	0.585235	0.0570262	1
ENSG00000261633	AC018552.3	16:57613091-57651411	0.0863592	0.285868	-1.59795	0.0571147	1
ENSG00000101282	RSPO4	20:958452-1002311	0	0.0023168	-5.72297	0.0571307	1
ENSG00000204136	GGTA1P	9:121444991-121500027	0.0094766	0	5.59113	0.0571446	1
ENSG00000263257	AC040173.1	16:14407668-14418908	0.0044278	0.0444486	-3.3184	0.0571455	1
ENSG00000013441	CLK1	2:200853009-200864744	24.2203	18.8546	0.38981	0.0571528	1
ENSG00000250629	AC091435.2	5:38783580-38792754	0.0099104	0	5.59113	0.057167	1
XLOC_070124	XLOC_070124	20:12108926-12110393	0.066942	0	5.70899	0.0571682	1
ENSG00000266076	AC004805.1	17:65538102-65641033	0	0.0009144	-5.72443	0.0571725	1
ENSG00000251687	AC104791.1	4:145833118-145839580	0.0141044	0	5.59113	0.0571855	1
ENSG00000234942	GRID1-AS1	10:85577731-85607213	0.0032514	0	5.70899	0.0571877	1
ENSG00000256427	AC010175.1	12:9240406-9261050	0.0043644	0	5.59113	0.0572045	1
ENSG00000236990	AC025822.2	10:4051726-4089013	0.0024402	0	5.59113	0.0572224	1
XLOC_100007	XLOC_100007	6:49565945-49655262	1.08118	0.731894	0.526865	0.057346	1
ENSG00000260092	AC009163.2	16:75528532-75545428	0.0053018	0	5.54784	0.0573573	1
ENSG00000173809	AC008736.1	19:32719753-32829580	0	0.0014858	-5.72992	0.0574294	1
ENSG00000285616	AC114977.2	5:40474908-40490430	0.0029438	0	4.6954	0.0575409	1
ENSG00000244286	ITGB5-AS1	3:124752851-124887743	3.63776	2.08077	0.499448	0.0575976	1
ENSG00000166111	SVOP	12:108907741-109021240	0	0.0008336	-5.77363	0.0576401	1
ENSG00000260548	AL035425.2	X:108722070-108732687	0.0071946	0	5.57472	0.0577231	1
ENSG00000196323	ZBTB44	11:130226677-130314917	10.3481	12.9003	-0.408213	0.0577234	1
ENSG00000143624	INTS3	1:153728050-153774808	15.6006	21.8952	-0.385429	0.0577492	1
ENSG00000275720	AC243830.2	17:36634069-36634698	0	0.0428998	-4.02376	0.0577861	1
ENSG00000250957	AC012055.1	4:174135055-174154637	0	0.0044594	-5.66745	0.0578671	1
ENSG00000257493	AL512310.5	14:19664098-19683677	0	0.0045514	-5.66745	0.0578866	1
ENSG00000229983	AL606468.1	1:212168207-212190259	0	0.0039432	-5.66745	0.057904	1
ENSG00000162366	PDZK1IP1	1:47183582-47191044	36.5183	47.4383	-0.378854	0.0579258	1
XLOC_055958	XLOC_055958	19:43021686-43280257	0.725378	0.544354	0.441301	0.0579487	1
ENSG00000236528	AL033528.2	1:25859613-25863420	0.0311662	0.0994194	-1.58663	0.0579928	1
ENSG00000236745	YRDCP2	9:96942691-97014098	0.367666	0.0552268	2.66509	0.0580307	1
XLOC_114003	XLOC_114003	8:81225318-81226971	0.0523292	0	5.56908	0.0580796	1
XLOC_098185	XLOC_098185	5:174609512-174611233	0.0501398	0	5.56908	0.0580971	1
ENSG00000167842	MIS12	17:5486285-5490814	9.92937	6.57091	0.652271	0.0583188	1
ENSG00000108854	SMURF2	17:64542282-64662307	35.2098	26.0261	0.352167	0.0583645	1
ENSG00000260276	AC022167.2	16:8848105-8868997	2.19969	3.60482	-0.7055	0.0583788	1
ENSG00000177674	AGTRAP	1:11736084-11754802	5.22707	7.45494	-0.562006	0.0583903	1
ENSG00000175110	MRPS22	3:139005806-139357223	58.8444	43.9604	0.346347	0.0584452	1
XLOC_129254	XLOC_129254	X:13387425-13436006	0.19679	0.408576	-1.12034	0.0584644	1
XLOC_002216	XLOC_002216	1:88992165-89069388	0.0391966	0.329548	-2.58176	0.0584705	1
ENSG00000268434	AC011530.1	19:45779437-45785973	0.0747862	0.0057154	3.57206	0.0585586	1
ENSG00000229314	ORM1	9:114323056-114326475	0.0200916	0	4.66418	0.05863	1
ENSG00000280987	MATR3	5:139273752-139331671	85.0899	60.1035	0.492483	0.0586584	1
ENSG00000188488	SERPINA5	14:94561442-94593118	0	0.0054148	-4.7527	0.0586632	1
ENSG00000146166	LGSN	6:63275951-63319977	0	0.0015032	-4.84953	0.0589016	1
ENSG00000269950	AP000962.1	21:16574718-16582637	0.0011864	0.0168712	-3.56537	0.0589402	1
ENSG00000242551	POU5F1P6	3:128674735-128677005	0.0122844	0	4.15641	0.0589939	1
ENSG00000118257	NRP2	2:205681990-205798133	7.67821	5.96412	0.396867	0.0590147	1
ENSG00000168763	CNNM3	2:96816245-96835382	2.81066	3.82267	-0.479564	0.0591134	1
ENSG00000279724	AC005086.2	7:102170446-102197004	0.0320512	0.168119	-2.35614	0.059227	1
ENSG00000251675	AC010260.1	5:80128361-80143883	0	0.0063284	-5.67802	0.0592499	1
ENSG00000228999	AC096570.1	2:21932662-22536322	0	0.002927	-5.67949	0.0592551	1
ENSG00000183444	OR7E38P	7:97966090-97967074	0.144978	0.0310792	1.90348	0.05926	1
ENSG00000230952	AC099344.1	2:11357515-11365636	0	0.0120404	-5.67802	0.0592696	1
ENSG00000164451	CALHM4	6:116529013-116558868	0	0.0044878	-5.67949	0.0592796	1
ENSG00000111817	DSE	6:116254173-116444860	18.324	12.684	0.66225	0.0593058	1
ENSG00000205177	C11orf91	11:33698261-33700801	0.196852	0.057841	1.67339	0.0593133	1
ENSG00000225676	AC002378.1	22:30182818-30218747	0.257874	0.480568	-0.972131	0.0593292	1
ENSG00000111445	RFC5	12:118013588-118033130	40.4252	32.4089	0.325646	0.0593342	1
ENSG00000249149	AC099522.1	5:73382384-73410509	0	0.008191	-5.68497	0.0593898	1
ENSG00000223536	AC008164.1	2:16728124-16769567	0	0.0023996	-5.68497	0.0594068	1
ENSG00000151292	CSNK1G3	5:123512099-123617045	33.715	31.6948	0.325005	0.0594187	1
ENSG00000270136	MICOS10-NBL1	1:19596977-19658456	0.73394	1.35867	-1.00121	0.0594377	1
ENSG00000226816	AC005082.1	7:23205787-23208045	0	0.0128412	-4.10205	0.059464	1
ENSG00000104237	RP1	8:54509422-54871720	0.306298	0.116972	1.04503	0.0594874	1
ENSG00000235438	ESRRAP2	13:21260015-21295003	0	0.0072268	-4.77533	0.059506	1
ENSG00000140873	ADAMTS18	16:77247813-77435034	0.68057	0.402287	0.870384	0.0596678	1
ENSG00000160868	CYP3A4	7:99756960-99784248	0.0049106	0	5.65923	0.0597203	1
ENSG00000265000	AC068512.1	17:62808500-62836371	0.0030918	0	5.5032	0.0597542	1
XLOC_089358	XLOC_089358	4:83201728-83203069	0.0630644	0	5.5032	0.0597604	1
ENSG00000116133	DHCR24	1:54849627-54887195	34.6015	44.2961	-0.365963	0.0597647	1
ENSG00000225605	AC092813.1	1:75926454-76019356	0.0266536	0	4.62331	0.059818	1
ENSG00000224057	EGFR-AS1	7:55017896-55206830	0.496066	0.706428	-0.494621	0.0598247	1
XLOC_115091	XLOC_115091	8:122139820-122168475	0.482273	0.450606	0.79694	0.0598541	1
ENSG00000225591	BX248409.1	1:173741674-173741928	0	0.0979014	-4.1092	0.0598799	1
ENSG00000231104	AC022395.1	10:118008690-118045810	0.0013376	0.0449262	-4.28548	0.0599841	1
ENSG00000178726	THBD	20:23045633-23049741	7.74713	5.25197	0.578405	0.060058	1
ENSG00000278572	AL355877.3	1:26218581-26220476	0	0.0243522	-4.77251	0.0600649	1
ENSG00000226501	USF1P1	21:33334571-33335096	0.066187	0.0016488	2.96988	0.0601036	1
ENSG00000254688	AC013549.2	11:12674395-12864751	0.306281	0.0129618	4.29909	0.0601058	1
ENSG00000164530	PI16	6:36948263-36964837	0.004952	0	5.52692	0.0601436	1
ENSG00000147138	GPR174	X:79144663-79175315	0	0.0027746	-5.62658	0.0601452	1
ENSG00000111452	ADGRD1	12:130953907-131141469	0	0.0021252	-4.77319	0.0601476	1
ENSG00000237844	AC016766.1	2:163743913-164352223	0.0018292	0.0893306	-5.15722	0.0601537	1
ENSG00000242599	CSAG4	X:152733827-152740985	0.010241	0	5.52692	0.0601664	1
ENSG00000173626	TRAPPC3L	6:116494989-116545610	0.0037922	0	5.52692	0.0601811	1
ENSG00000260177	AC126696.1	16:87780134-87806476	0.002805	0	5.52692	0.0601974	1
ENSG00000130749	AC008755.1	19:47064187-47113776	2.35385	3.14152	-0.406262	0.0601985	1
ENSG00000258352	AC119044.1	12:47135498-47138370	0.0430278	0	5.52692	0.0602003	1
XLOC_064215	XLOC_064215	2:236216725-236221636	0.0119106	0.140767	-3.32818	0.0602627	1
ENSG00000146192	FGD2	6:37005646-37029069	0.00482	0	4.63417	0.0602942	1
ENSG00000255272	AC113192.5	11:33776188-33779495	0.0246572	0	5.51956	0.0603009	1
XLOC_013605	XLOC_013605	10:93380744-93382290	0.0525588	0	5.51956	0.0603181	1
ENSG00000264058	AC073508.2	17:40627356-40665141	0.261288	0.0573578	1.61276	0.0603809	1
ENSG00000137500	CCDC90B	11:83259097-83286407	16.8648	12.0023	0.389262	0.0606903	1
ENSG00000236509	RPL21P133	X:134607157-134607632	0.0585626	0	4.13673	0.0608326	1
ENSG00000285839	AL445685.3	1:52020153-52033350	0.833433	0.0839574	3.19309	0.0608438	1
ENSG00000286077	AL158141.1	X:70037840-70039325	0.0132808	0	3.97261	0.0609586	1
ENSG00000107404	DVL1	1:1335276-1349418	53.6124	41.832	0.332015	0.0611172	1
ENSG00000103335	PIEZO1	16:88715338-88785220	5.41814	7.00251	-0.441615	0.0611282	1
ENSG00000136888	ATP6V1G1	9:114587769-114598879	86.3913	68.1766	0.329339	0.0611477	1
XLOC_012675	XLOC_012675	10:45061902-45092474	0.14811	0.0140166	3.46863	0.0611533	1
ENSG00000160213	CSTB	21:43772511-43776445	62.1352	34.5844	0.798293	0.0612344	1
ENSG00000253385	AP003696.1	8:102854455-102856075	0	0.0274956	-4.78767	0.0612491	1
ENSG00000154319	FAM167A	8:11421476-11475908	15.2503	11.8023	0.384228	0.0612729	1
ENSG00000255239	TREHP1	11:118688033-118690599	0.0186336	0	4.74317	0.061284	1
ENSG00000211701	TRGV1	7:38367586-38368169	0.0420226	0	4.04825	0.0617377	1
ENSG00000261553	AL137782.1	13:75549773-75807120	1.63314	1.13619	0.556466	0.0618399	1
XLOC_068229	XLOC_068229	2:186423044-186486159	0.148689	0.0198062	2.87148	0.0619104	1
ENSG00000189252	SPANXN3	X:143508735-143517475	0	0.010826	-5.63164	0.061944	1
ENSG00000256870	SLC5A8	12:101155493-101210407	0.0016344	0	5.60768	0.0619596	1
ENSG00000235279	AC069079.1	10:51302566-51306709	0	0.0223558	-5.63164	0.0619597	1
ENSG00000182183	SHISAL2A	1:52633168-52669683	0.0033706	0	5.60768	0.0619711	1
ENSG00000227716	AP000459.1	21:23477641-23490724	0.0068672	0	5.60768	0.0619768	1
ENSG00000286795	AL161652.1	10:92423386-92427620	0.0214004	0	5.60768	0.0619808	1
ENSG00000127951	FGL2	7:77193369-77199848	0	0.0040338	-3.92461	0.0619846	1
ENSG00000109113	RAB34	17:28714281-28718429	0	0.009582	-3.92499	0.0620288	1
ENSG00000100344	PNPLA3	22:43923739-43964488	0.717346	1.07277	-0.631638	0.0621564	1
ENSG00000226321	CROCC2	2:240906330-240993311	0.0010404	0	5.45715	0.0621698	1
ENSG00000205300	AL356414.1	20:4070060-4090943	0.214266	0.092791	1.22688	0.062175	1
ENSG00000249751	ECSCR	5:139448560-139462743	0.541733	0.279085	0.967178	0.0622814	1
ENSG00000262406	MMP12	11:102862736-102875034	0.0922158	0.0134756	2.72868	0.0622828	1
ENSG00000117899	MESD	15:80946289-80989828	6.69205	5.02374	0.407545	0.0623151	1
ENSG00000103313	MEFV	16:3242028-3256627	0.478292	0.809674	-0.801008	0.0624455	1
ENSG00000113369	ARRDC3	5:91368631-91383317	31.1791	23.6457	0.437575	0.0624561	1
ENSG00000205562	AL049775.1	14:85518871-85531585	0.0033362	0	4.6114	0.0624586	1
ENSG00000198356	ASNA1	19:12737139-12748323	63.4099	41.5136	0.621346	0.0625047	1
ENSG00000204130	RUFY2	10:68341107-68407294	11.87	9.54905	0.393162	0.0625253	1
ENSG00000116882	HAO2	1:119368779-119394130	0.003046	0	5.47748	0.0625771	1
ENSG00000180573	HIST1H2AC	6:26124145-26139116	105.211	62.5309	0.717934	0.0625863	1
ENSG00000143819	EPHX1	1:225810092-225845563	3.72989	5.57941	-0.491846	0.0627184	1
ENSG00000259504	AC026992.1	15:69278675-69295322	0	0.0076576	-5.58452	0.0627918	1
ENSG00000242473	KIR2DP1	19:54755023-54767371	0.006312	0	5.46827	0.0628604	1
ENSG00000150667	FSIP1	15:39588357-39782985	1.24024	0.880656	0.363699	0.0628675	1
ENSG00000181378	CFAP65	2:219002846-219041527	0	0.0041142	-4.66686	0.062916	1
ENSG00000130517	PGPEP1	19:18340598-18369950	2.07929	2.13469	-1.07297	0.0629233	1
ENSG00000184349	EFNA5	5:107376889-107672494	2.12865	3.69417	-0.729768	0.0630441	1
ENSG00000214097	SMCO1	3:196506879-196515346	0.0054902	0	4.76974	0.0630611	1
ENSG00000100412	ACO2	22:41469117-41528989	13.3434	17.855	-0.440419	0.0631155	1
ENSG00000099246	RAB18	10:27504174-27542237	24.2474	18.0721	0.41303	0.0631616	1
ENSG00000099991	CABIN1	22:24011192-24178628	5.63218	6.26212	-0.363965	0.0632148	1
ENSG00000164983	TMEM65	8:124306189-124372692	5.05069	4.0111	0.332298	0.0632307	1
ENSG00000286125	AC006115.2	19:56669941-56823395	0.0023958	0.0111992	-2.90332	0.0632869	1
ENSG00000221890	NPTXR	22:38818452-38844028	1.57373	2.14635	-0.487662	0.0633223	1
ENSG00000165678	GHITM	10:84139509-84153568	151.746	123.42	0.299338	0.0633379	1
ENSG00000232699	BDH2P1	6:99174744-99175479	0.047611	0.00396	3.10887	0.0634166	1
ENSG00000183762	KREMEN1	22:29073078-29168333	0.682185	1.06692	-0.587987	0.0634258	1
ENSG00000100027	YPEL1	22:21675105-21735802	0.642222	0.974832	-0.522155	0.0634575	1
ENSG00000157399	ARSE	X:2934632-2968310	0.829189	1.1819	-0.615681	0.0635263	1
ENSG00000203280	AL022323.1	22:24952704-25190754	0.0218096	0.115347	-2.37226	0.0635944	1
ENSG00000257715	AC007298.1	12:96025323-96027971	0	0.0161932	-4.66285	0.0638431	1
ENSG00000204519	ZNF551	19:57681969-57717301	1.98072	2.58659	-0.810022	0.063884	1
ENSG00000273249	BX649632.1	9:134132242-134135772	0.0513048	0.16587	-1.49849	0.0641451	1
ENSG00000205323	SARNP	12:55752463-55817724	84.0333	61.7296	0.343375	0.0641948	1
ENSG00000251201	TMED7-TICAM2	5:115578642-115626161	8.42201	6.37959	0.394184	0.0642027	1
ENSG00000085514	PILRA	7:100367530-100400096	0.0117626	0.114843	-2.77928	0.0642148	1
ENSG00000134343	ANO3	11:26309599-26663289	0.0030248	0	4.62227	0.0642252	1
ENSG00000226012	AP001434.1	21:38237217-38238201	0	0.0450458	-4.65969	0.064227	1
ENSG00000115155	OTOF	2:26457203-26558698	0.0009542	0	5.55422	0.0642322	1
ENSG00000287804	Z98745.2	6:28476996-28489455	0.006918	0	5.55422	0.0642337	1
ENSG00000287771	AC007271.1	2:102037963-102058190	0.0043546	0	5.55422	0.0642397	1
ENSG00000181997	AQP7P2	9:64621560-64637586	0.0054412	0	5.55422	0.064244	1
ENSG00000287359	AL138740.1	6:17092714-17108156	0.0056478	0	5.55422	0.064251	1
ENSG00000288094	AP000961.1	21:23704260-23709345	0.0080896	0	4.57048	0.0642667	1
ENSG00000225171	DUTP6	1:166861956-166876252	0.252026	0.0945988	1.222	0.0642888	1
ENSG00000168955	TM4SF20	2:227362156-227381995	0	0.005601	-5.58371	0.064292	1
ENSG00000287372	AL627316.1	1:90388193-90420396	0	0.0057374	-5.58371	0.0643177	1
ENSG00000272801	AC004080.5	7:27147366-27152598	0	0.0165002	-5.58517	0.0643649	1
ENSG00000108797	CNTNAP1	17:42682531-42699993	4.71397	6.11343	-0.40603	0.0643741	1
ENSG00000108578	BLMH	17:30248203-30292056	11.3389	14.8091	-0.392617	0.0645199	1
ENSG00000264116	AC116003.1	18:75407012-75426607	0	0.0062192	-5.59063	0.0645273	1
ENSG00000272236	AL645939.4	6:29751965-29752207	0.0579442	0	3.63164	0.0645437	1
ENSG00000286567	AC092825.1	3:83924157-83937031	0	0.0063534	-5.63414	0.0645729	1
ENSG00000160808	MYL3	3:46835111-46882172	0	0.0049132	-5.63414	0.0645787	1
ENSG00000124490	CRISP2	6:49692358-49713590	0	0.0085332	-5.63414	0.0645958	1
ENSG00000108587	GOSR1	17:30477362-30527592	4.67396	4.21278	0.434893	0.0646232	1
ENSG00000267361	SEC24AP1	17:69094289-69095499	0	0.020122	-3.92924	0.064647	1
ENSG00000225513	AL158824.1	9:112173522-112173971	0	0.0550506	-3.92924	0.0646568	1
ENSG00000103932	RPAP1	15:41517176-41544269	1.46451	2.00469	-0.588662	0.0646703	1
ENSG00000206527	HACD2	3:123490820-123585053	42.6587	32.3801	0.427672	0.06477	1
ENSG00000129353	SLC44A2	19:10602457-10644557	0.258018	0.43417	-0.91693	0.0648318	1
ENSG00000119707	RBM25	14:73058532-73123899	14.9667	10.8157	0.315142	0.0648568	1
ENSG00000224794	AL022326.1	22:39292988-39295589	0.002257	0.0230284	-2.58323	0.0649143	1
ENSG00000171298	GAA	17:80101556-80119881	3.91568	5.00399	-0.638074	0.0649813	1
ENSG00000144815	NXPE3	3:101779202-101828231	23.6541	17.981	0.442129	0.0650238	1
ENSG00000187902	SHISA7	19:55428740-55442863	0.0028494	0	4.55072	0.0651265	1
ENSG00000153002	CPB1	3:148791102-148860187	0	0.0214212	-4.6622	0.0652543	1
ENSG00000112936	C7	5:40909252-40982939	0.0013154	0	5.40955	0.0652648	1
ENSG00000259823	LYPD8	1:248739415-248755759	0.0048028	0	5.40955	0.0652898	1
ENSG00000145888	GLRA1	5:151822513-151924842	0.0015166	0	5.40955	0.0653146	1
ENSG00000251173	UCHL1-AS1	4:41220074-41256727	0.015982	0	5.40955	0.0653335	1
XLOC_070640	XLOC_070640	20:38217994-38226056	0.259611	0.106818	1.28151	0.0653483	1
ENSG00000243799	PEX5L-AS1	3:179875376-179881752	0.0138998	0	5.40955	0.0653582	1
ENSG00000288028	AL049839.3	14:94599460-94607839	0.0093636	0	5.40955	0.0653821	1
ENSG00000282988	AL031777.3	6:26195595-26199293	48.4095	31.1228	0.634306	0.0654053	1
ENSG00000233395	LINC00841	10:43909244-43981102	0	0.0082342	-5.49656	0.0655094	1
ENSG00000274940	MIR8083	1:153679365-153694195	0.463729	0.801139	-0.785278	0.0656072	1
ENSG00000113578	FGF1	5:142592178-142698070	0.486971	0.236889	0.979635	0.06562	1
ENSG00000115257	PCSK4	19:1481428-1490752	0.062978	0.140532	-1.45356	0.0656619	1
ENSG00000236383	CCDC200	17:43216941-43305397	0.0126374	0.0629676	-2.15628	0.0656835	1
ENSG00000094880	CDC23	5:138187650-138213343	22.3063	17.6689	0.308243	0.0657503	1
ENSG00000142700	DMRTA2	1:50417550-50423443	0.0285244	0.0036278	2.78097	0.0658265	1
XLOC_109344	XLOC_109344	7:258684-260763	0.0325498	0	5.42627	0.0658625	1
ENSG00000243967	NBPF5P	1:108375838-108410814	0.0019222	0	5.42627	0.0658872	1
ENSG00000259516	ANP32AP1	15:35181799-35238197	0.0498288	0.115494	-1.27392	0.0660469	1
XLOC_056730	XLOC_056730	19:56121889-56123307	0.05447	0	5.4151	0.0661391	1
ENSG00000233828	LINC01949	5:87048858-87240145	0.475923	0.283615	0.813777	0.0662334	1
ENSG00000147689	FAM83A	8:123178960-123210079	0.433606	0.254154	0.759836	0.0662401	1
ENSG00000174607	UGT8	4:114598770-114678225	14.6262	11.9981	0.307073	0.0662718	1
ENSG00000204147	ASAH2B	10:50739318-50816495	1.28727	1.5681	-0.528089	0.0663771	1
ENSG00000156222	SLC28A1	15:84884654-84945798	0.0220136	0.0508276	-1.23604	0.0664052	1
ENSG00000225899	FRG2B	10:133623895-133626795	0	0.0094926	-4.08959	0.0664104	1
ENSG00000254571	AL358937.1	9:99906664-99972209	0.110832	0.080667	3.01476	0.0665263	1
ENSG00000140009	ESR2	14:64062790-64338639	0.514089	0.2806	0.694297	0.0665778	1
ENSG00000023445	BIRC3	11:102317450-102339403	7.38935	9.03439	-0.361465	0.066584	1
[truncated: 36,072 more rows]

## Sheet: Supplementary Data 29
Supplementary Data 29. Results of proteomics analysis of vascular smooth muscle cells transfected with control siRNA or FES siRNA
P-value from two-sided student's t-test.
Protein	Description	Gene	Control siRNA sample 1	Control siRNA sample 2	Control siRNA sample 3	Control siRNA sample 4	Control siRNA sample 5	FES siRNA sample 1	FES siRNA sample 2	FES siRNA sample 3	FES siRNA sample 4	FES siRNA sample 5	Fold change (FES siRNA vs control siRNA)	log2(fold change)	P value	FDR-Adjusted P-value
P14316	Interferon regulatory factor 2	IRF2	295	310	293.8	302.1	304.9	261.4	258.2	251.3	251.7	274.8	0.861602	-0.214907	4.65452e-05	0.0367847
Q9P0V9	Septin-10	SEPTIN10	756.4	689.5	716.5	726.7	716.6	851.3	809.3	816.2	847.2	864.7	1.16169	0.216223	5.76296e-05	0.0379539
J3QKN6	B9 domain-containing protein 1	B9D1	230.9	229.6	226	230.6	219.6	202.1	204.9	191.1	188.2	198.4	0.86628	-0.207095	4.58403e-05	0.0402528
Q9GZY8	Mitochondrial fission factor	MFF	631.4	624.7	642.7	652.2	651.7	690.6	681.3	700.6	697.1	685.4	1.07878	0.109397	5.64144e-05	0.0405312
A0A494BZZ8	Transmembrane protein 87B (Fragment)	TMEM87B	215	245.7	221.7	201.7	227.7	288.3	287.7	323.8	302.7	312.3	1.36248	0.44623	4.32048e-05	0.0426809
Q6PL24	Protein TMED8	TMED8	672.2	659.4	687.7	699.1	675.5	744.1	727.6	737.6	741.7	744.6	1.08889	0.122865	4.10755e-05	0.0463742
Q8N335	Glycerol-3-phosphate dehydrogenase 1-like protein	GPD1L	1344.1	1314.5	1331.7	1323.6	1305.4	1270	1255	1244.1	1250.1	1265.9	0.949511	-0.074743	4.03467e-05	0.0531433
Q7Z3T9	Neuropilin 2	NRP2	134	120.9	130.3	129.9	131.8	162	153	149.2	159.3	159.3	1.21008	0.275101	3.19166e-05	0.0630593
A8KAH7	cDNA FLJ75444, highly similar to Homo sapiens protein kinase, cAMP-dependent, regulatory, type II, alpha (PRKAR2A), mRNA		1165.8	1189.9	1174.5	1187.7	1195.3	1314.5	1301	1334.2	1254.2	1329	1.1048	0.143784	4.02037e-05	0.063546
A0A024R3H2	Sortilin-related receptor, L(DLR class) A repeats-containing, isoform CRA_b	SORL1	1067.9	1077.6	1089.5	1091.7	1044.3	985.9	979.9	1000.2	960.2	1012.9	0.919587	-0.120943	0.000119445	0.0726134
B4DGT0	cDNA FLJ54083, highly similar to NG,NG-dimethylarginine dimethylaminohydrolase 1		983.9	1088.5	1099.4	1039.7	1102.7	845.4	829.4	871.3	868.1	872.5	0.80665	-0.309985	2.92604e-05	0.0770817
Q13113	PDZK1-interacting protein 1	PDZK1IP1	218.5	210.1	223.6	206.3	229.3	169.9	173.5	176.5	165.9	163	0.78029	-0.357917	1.00119e-05	0.0791244
O95835	Serine/threonine-protein kinase LATS1	LATS1	243.7	231.9	228.5	212.4	234.1	274	287.3	270.8	262	280.8	1.19494	0.25694	0.000150374	0.0792272
Q7KYR7	Butyrophilin subfamily 2 member A1	BTN2A1	221.2	226.6	241.9	219.4	246.1	272.9	295.6	312.9	283.7	311.4	1.27813	0.354039	0.000142177	0.0802591
A0A024R1T9	ATP-citrate synthase	ACLY	91	74.2	72	69.1	69.1	106.7	109.7	99.8	105.8	98	1.38519	0.470083	0.000252906	0.0908506
Q7LBR1	Charged multivesicular body protein 1b	CHMP1B	1273.9	1243.1	1235.9	1315.5	1236.3	1158.5	1126.6	1176.3	1130	1119.3	0.905785	-0.14276	0.00022514	0.0936464
O14657	Torsin-1B	TOR1B	512.6	539	470.6	476.1	510.3	581.6	630.6	643.4	586.8	610.4	1.21693	0.283251	0.000249115	0.0937504
Q13200	26S proteasome non-ATPase regulatory subunit 2	PSMD2	7892.3	7340	7664	7517.4	7541.2	8726.3	8331.7	8096.5	8706.1	8417.5	1.1139	0.155624	0.000418319	0.0944564
K7EP59	Serine/threonine-protein kinase STK11	STK11	275.7	242.8	261.4	267.3	268.3	304.9	296.1	300.2	295.3	302.2	1.13926	0.1881	0.000241997	0.0956251
Q53GL5	Isocitrate dehydrogenase 2 (NADP+), mitochondrial variant (Fragment)		2354.5	2416.9	2434.8	2483.4	2431.5	2218.8	2299.7	2258.5	2206	2269.6	0.928348	-0.107262	0.000194205	0.0959249
B4DSC2	Elongation of very long chain fatty acids protein		233.5	233.6	252.4	238.3	231.2	267.1	291.4	272.7	272.2	295.3	1.17637	0.234338	0.000281241	0.096637
P50453	Serpin B9	SERPINB9	2907.2	2448.1	2459.2	2734.2	2633.2	3533.3	3209.9	3161	3192.9	3253.3	1.24037	0.310768	0.000416819	0.0968859
A0A2R8Y5S7	Radixin	RDX	3549.5	3206.4	3428.6	3317.5	3359.7	3878.2	3793.9	3666.9	3860.1	3837.7	1.129	0.175041	0.000220772	0.0969312
Q00534	Cyclin-dependent kinase 6	CDK6	703.2	707.4	760.7	726.9	760.4	869.3	799.1	853.2	881.3	902	1.17665	0.234688	0.000307646	0.097253
A0A4D6DSY5	Tax1-binding protein 2 isoform 2	TAX1BP2	417.3	383.7	391.6	422.5	436.7	509.5	499	476.5	472.5	473.2	1.18467	0.244482	0.000296758	0.0977198
Q01196	Runt-related transcription factor 1	RUNX1	170.9	184.7	151.2	171.2	176.3	201.8	205.8	212.5	204.1	200.7	1.1997	0.262668	0.000409168	0.0979895
A0A024R0X8	Zinc finger, HIT type 3, isoform CRA_a	ZNHIT3	509.6	509.6	530.2	498.7	510.2	593.3	539.2	576.7	589.8	591.5	1.12985	0.176134	0.000385352	0.09824
Q9NVF7	F-box only protein 28	FBXO28	303.6	285.9	287.4	318	294.1	264.9	263.8	256.3	266.5	253.4	0.87636	-0.190405	0.000461115	0.0984917
A0A0B4J212	CBY1-interacting BAR domain-containing 1	CIBAR1	445.6	428.8	425.2	445.8	433.2	465.6	464.5	467.2	459.1	469.8	1.06775	0.0945738	0.000211888	0.098503
B7ZLW0	LPP protein	LPP	982.7	949.8	905.7	917.7	904.4	1079.7	1027.8	1013.4	1046.7	1037.3	1.11686	0.159448	0.000399844	0.098749
O95486	Protein transport protein Sec24A	SEC24A	770.1	707.8	749.7	753.2	736	891.9	836.1	876.7	870.6	900.9	1.17741	0.235618	2.50431e-05	0.0989577
Q9H009	Nascent polypeptide-associated complex subunit alpha-2	NACA2	179.6	174.1	170.9	176.4	163.4	145.1	140.8	150.3	142.7	158.8	0.853424	-0.228665	0.000339746	0.099445
Q5VVF5	Very low density lipoprotein receptor	VLDLR	63.3	65.5	60.5	68.9	64.5	78.8	74.5	78.1	71.4	77.3	1.17787	0.236185	0.000352611	0.0995244
Q8N8R5	UPF0565 protein C2orf69	C2orf69	226.4	235	232.5	242.1	231.1	250.2	245.5	249.7	249.2	250.6	1.06692	0.0934493	0.00045368	0.0995954
Q9BQ24	Zinc finger FYVE domain-containing protein 21	ZFYVE21	444.3	430.4	429.9	444.1	416.2	399.8	407.1	385.9	388.2	386.7	0.90891	-0.13779	0.000378855	0.0998031
P28370	Probable global transcription activator SNF2L1	SMARCA1	3009.9	3327.8	3146.9	3154.9	3127.1	2748.2	2858.2	2893.6	2717.4	2838.1	0.891473	-0.165737	0.000500119	0.101345
B5BU17	E3 ubiquitin-protein ligase	SIAH1	609.4	622.7	626.1	642.1	645.4	697.4	696.7	695.2	660.2	707.1	1.09883	0.135973	0.000335202	0.101888
Q9NTJ3	Structural maintenance of chromosomes protein 4	SMC4	7032.1	6733	6977	6843.8	7013.9	7631.4	7244.8	7368.1	7426.7	7412.8	1.07179	0.100025	0.000376584	0.102626
Q9H6T0	Epithelial splicing regulatory protein 2	ESRP2	214.3	212.5	216.8	210.7	214.6	201	189.6	192.4	194.5	205.3	0.91945	-0.121157	0.000494263	0.102794
A0A087WYM3	NAD-dependent protein deacetylase	SIRT2	234.2	224.2	239.7	239.6	254.4	270.1	274.2	265.1	268.8	261.7	1.12398	0.16862	0.000549218	0.103344
P54578	Ubiquitin carboxyl-terminal hydrolase 14	USP14	5966.1	5523.2	5729.5	5789.4	5829	6506.1	6192	6168.3	6295.3	6466.9	1.0968	0.133299	0.000528156	0.10435
B3KWQ8	cDNA FLJ43605 fis, clone SPLEN2006122, highly similar to Probable RNA-binding protein 23		469.4	434.5	442.5	465.5	421.9	494	502.6	517.3	493.4	516.3	1.12973	0.175983	0.000548199	0.105669
Q6PID6	Tetratricopeptide repeat protein 33	TTC33	254.1	258.2	246.1	248.9	246.7	204.9	227.5	212.3	224.2	232.7	0.878469	-0.186937	0.000623193	0.107067
A0A1U9X7H4	CFB		1318.8	1330.6	1225.7	1290.9	1162.7	1027.1	1118.2	970.9	1088.1	1004.4	0.823028	-0.280986	0.00065109	0.107199
A0A0S2Z487	Junction plakoglobin isoform 1 (Fragment)	JUP	2607	2645.8	2462	2726.4	2454.4	2286	2336.5	2201.7	2141.8	2126.2	0.860154	-0.217333	0.000648977	0.109125
A0A590TQL1	Adrenocortical dysplasia homolog (Mouse), isoform CRA_a	ACD	549.8	525.1	560.3	527.6	542.1	602.3	597.2	582.4	590.4	570.1	1.0878	0.121418	0.000621463	0.109143
A0A087WXB4	Zinc finger protein 800	ZNF800	313.6	314	331	307.7	326.8	358	341	367.8	344.6	359.7	1.11173	0.152809	0.000677052	0.109199
H0YDF9	Protein scribble homolog (Fragment)	SCRIB	195.3	201.4	191.2	199.7	189.8	168.8	159.6	173	165.9	184.4	0.871393	-0.198604	0.000706156	0.109426
A6NHR9	Structural maintenance of chromosomes flexible hinge domain-containing protein 1	SMCHD1	8140.4	8493	8087	8501	8288.2	9203	9008.7	9009.9	9035.7	8653.6	1.08194	0.113621	0.000596668	0.109662
B3KX16	cDNA FLJ44469 fis, clone UTERU2026090, highly similar to Cartilage-associated protein		3510.4	3668.9	3541.8	3457.1	3398	3191.2	3304.6	3259.8	3218.3	3105.6	0.914845	-0.128401	0.000737351	0.109949
Q9UJA3	DNA helicase MCM8	MCM8	140.4	144.7	144.3	141.1	147.8	158.2	162.3	155.1	150.8	164.1	1.10052	0.138179	0.000781184	0.110245
X5D945	Harvey rat sarcoma viral oncoprotein isoform A (Fragment)	HRAS	156.8	152.3	161	166	154	177.4	188.2	171	174.8	178.1	1.12581	0.170959	0.000771696	0.110886
A0A024R796	Cyclin-dependent kinase inhibitor 2D (P19, inhibits CDK4), isoform CRA_a	CDKN2D	130.6	137	133	136.4	127.1	149.4	159.6	146.6	144	150.5	1.1295	0.175682	0.000702781	0.111082
Q96DP5	Methionyl-tRNA formyltransferase, mitochondrial	MTFMT	309.7	345.2	339.1	356.4	339.4	290.9	278	297.1	281.1	300.8	0.856847	-0.222891	0.000619497	0.11127
A0A024RDR0	High-mobility group box 1, isoform CRA_a	HMGB1	3159.9	3029.3	3080.8	2952.3	2983.5	3311.5	3272.6	3186.7	3348.2	3364.5	1.08403	0.116401	0.000763324	0.111714
Q8TDX7	Serine/threonine-protein kinase Nek7	NEK7	948.4	877.3	855.1	922	934.4	1173.2	998.9	1117.4	1061.5	1158.2	1.21423	0.280041	0.000736372	0.111914
Q96PU4	E3 ubiquitin-protein ligase UHRF2	UHRF2	889	894.7	924	915.1	943.2	971.4	953	984	970.4	982.6	1.0647	0.090441	0.000808658	0.11212
B4DTX4	cDNA FLJ59756, highly similar to Ras GTPase-activating protein 1		3314	3255.4	3237	3301.5	3326.6	3668.3	3398.1	3534.4	3657.9	3523.5	1.082	0.113706	0.00090854	0.123796
Q86YM7	Homer protein homolog 1	HOMER1	225	211.7	222	226.9	224.4	273	234.5	266.1	257.8	273.4	1.1755	0.233269	0.000965282	0.127144
Q86SK8	Cdk-associated protein phosphatase mutant k2		182.4	191.6	194.9	191.9	202.9	252.2	227	232.4	209.9	242.4	1.20774	0.272311	0.00095568	0.128013
A0A0A0MSJ9	Ras GTPase-activating protein 2	RASA2	1241.2	1252	1218.5	1250.8	1275.9	1390.7	1300.4	1379.9	1321.3	1404.9	1.08957	0.123765	0.00109572	0.135305
D3DR40	Chromosome 10 open reading frame 4, isoform CRA_b	C10orf4	352.1	360.2	370.2	360.6	364.6	381.2	385.7	382.9	398.5	376.8	1.06494	0.0907781	0.00108239	0.135779
Q9NZW5	MAGUK p55 subfamily member 6	MPP6	3505.4	3507.7	3517.5	3492.9	3482.5	3344.7	3346.2	3387.8	3289.4	3257.7	0.94972	-0.0744257	0.00104863	0.135858
Q9Y4E8	Ubiquitin carboxyl-terminal hydrolase 15	USP15	2062.7	1947.4	1985.5	1995.3	2062.8	2269	2081.5	2244.1	2227.5	2230.3	1.09934	0.136633	0.00107918	0.137561
Q8N5Z0	Kynurenine/alpha-aminoadipate aminotransferase, mitochondrial	AADAT	174.9	179	166	169.5	179.4	155.2	140.8	145.5	163.1	144.5	0.862224	-0.213866	0.00115663	0.140628
B4DGP7	cDNA FLJ57924		384	377.7	417.3	391.6	424	456.7	476	479.9	439.7	443.1	1.15081	0.202646	0.00123703	0.148125
A0A024R1Y2	ATP-citrate synthase	ACLY	67.2	65	51.9	68.8	64.1	92.5	72.2	87.5	90.1	93	1.37319	0.457527	0.00125599	0.14815
B4E1E2	Hepatocyte growth factor-regulated tyrosine kinase substrate		1952.9	1899.7	1877.7	1926.2	1941.8	2129.1	1984.6	2052.5	2060.8	2027.7	1.06839	0.0954345	0.0013517	0.152607
Q9ULX6	A-kinase anchor protein 8-like	AKAP8L	739.4	753.5	728.6	745.4	772.5	705.6	718.8	687.1	697.4	673.5	0.931272	-0.102725	0.00134181	0.153686
Q9NRX2	39S ribosomal protein L17, mitochondrial	MRPL17	1032.5	1004.4	1054.7	1036.6	1022.5	902.8	916	1004.4	924.6	929.6	0.90811	-0.139062	0.00132556	0.154058
Q86W92	Liprin-beta-1	PPFIBP1	220.9	199.4	202.7	213.2	207.9	230.4	252.8	241.7	264	232.2	1.16952	0.225921	0.00139806	0.155618
Q9NUL7	Probable ATP-dependent RNA helicase DDX28	DDX28	1094.4	1173.7	1133.7	1160.2	1135.4	1003.9	1044.5	1087.9	1035.6	1063.3	0.918875	-0.122059	0.00146881	0.156864
A0A024RBH0	PCTAIRE protein kinase 2, isoform CRA_a	PCTK2	1054.5	1070	1052.6	1101.2	1143.6	1191.9	1171.1	1226.2	1147.5	1211.1	1.097	0.133558	0.00145194	0.157187
A0A3B0ISU4	Adiponectin Q	ADIQ	129.5	121.5	119	133.3	115.8	111.8	97.5	96.4	98.5	107.7	0.826845	-0.27431	0.00143735	0.157769
E7ET40	Urokinase-type plasminogen activator	PLAU	361.4	365.9	361.4	360.2	343.2	387.5	433.3	383.7	426.2	417.1	1.14268	0.192424	0.00152841	0.158934
Q9Y496	Kinesin-like protein KIF3A	KIF3A	865.6	840.3	847	848.8	896.3	1003.3	900.7	937.8	980.3	954	1.11124	0.152168	0.00152496	0.16069
A0A024R4E1	Nicotinamide-nucleotide adenylyltransferase	NMNAT1	535	582.4	570.8	569.1	566.7	534.3	518.2	517.5	499.9	526.1	0.919263	-0.12145	0.00160509	0.162628
Q9NWF9	E3 ubiquitin-protein ligase RNF216	RNF216	359.4	362.7	352.4	362.7	365.5	352.1	330.6	343.9	339.9	339	0.946081	-0.0799646	0.00160061	0.164281
E9PMH5	Baculoviral IAP repeat-containing protein 2	BIRC2	883.4	898.3	948.7	928	945.7	991.7	1009	980.7	969	991.8	1.07343	0.102234	0.00165453	0.165515
A0A024R755	Calumenin, isoform CRA_a	CALU	709.5	768	724.8	742.9	713.5	654	667.3	700	677.4	664.5	0.919234	-0.121497	0.00214041	0.167482
B3KQ65	cDNA FLJ32959 fis, clone TESTI2008237, highly similar to Dual specificity mitogen-activated protein kinase kinase 5		65.2	56.1	68.7	68.3	75.2	97	92.8	76.3	91.6	83.5	1.32294	0.403746	0.00212142	0.167656
A0A0S2Z480	Peroxisomal biogenesis factor 5 isoform 1 (Fragment)	PEX5	134.9	140.6	141.4	137.7	146	159.2	158.2	157.9	149.9	174.7	1.14174	0.191229	0.0021011	0.167727
Q5W0V3	Protein FAM160B1	FAM160B1	1001.2	1070.1	1005.1	994.4	1004.4	1102.3	1151.4	1057.8	1153.2	1142.1	1.10474	0.143713	0.00171932	0.16775
J3KP58	CAP-Gly domain-containing linker protein 1	CLIP1	202.9	155.9	174.6	183.9	167.7	306.9	216.4	243.6	253.9	241.7	1.42655	0.512534	0.00209468	0.168921
O95149	Snurportin-1	SNUPN	522.8	538.6	535.7	545	541.3	611.6	566.5	559.3	601.7	584.2	1.0894	0.123536	0.00201117	0.169088
Q13825	Methylglutaconyl-CoA hydratase, mitochondrial	AUH	494.4	547	503.8	538.9	549.8	470.6	445.9	488.7	451.3	463.3	0.880747	-0.1832	0.00186381	0.169306
B4E127	G/T mismatch-specific thymine DNA glycosylase	TDG	252.9	244.9	240.1	230.3	259.5	219	216.2	229.9	218.3	219.1	0.898021	-0.155179	0.00207941	0.169418
B7Z1Y7	cDNA FLJ50466, highly similar to DNA (cytosine-5)-methyltransferase-like protein 2		607.6	590	619.3	624.1	675.9	705.4	702.8	694.4	673.3	724.5	1.12304	0.167408	0.00171756	0.169674
F5H538	Mitogen-activated protein kinase kinase kinase 4	MAP3K4	958.8	932.6	915.5	958.7	1021.7	1115.1	1141.7	1016.4	1129.8	1057.6	1.14064	0.189847	0.00197906	0.170006
Q9UQR0	Sex comb on midleg-like protein 2	SCML2	646.9	664.5	649.6	683.9	655.5	736.7	749.9	698.9	705.1	696.9	1.08699	0.120338	0.00196133	0.170334
P46934	E3 ubiquitin-protein ligase NEDD4	NEDD4	1116	1049.9	1001.5	1040	1041.1	1163.9	1183.9	1181.6	1170.6	1182.8	1.12085	0.164598	0.00189711	0.170374
B4DYD9	cDNA FLJ61465, highly similar to Homo sapiens vacuolar protein sorting 37C (VPS37C), mRNA		189.3	182.9	185.1	193.2	193.4	200.3	212.6	203.1	197.7	207.1	1.08147	0.112994	0.00183494	0.170606
M0R0H5	Urokinase plasminogen activator surface receptor (Fragment)	PLAUR	422.4	447.9	422.6	389.8	428.4	460.7	503.3	545.4	491.7	485	1.17763	0.235889	0.00207261	0.170623
O60841	Eukaryotic translation initiation factor 5B	EIF5B	6895.3	6943.4	6901.2	6768.6	7034.8	6569.8	6515.6	6716.4	6462.4	6724.9	0.955007	-0.0664165	0.00185764	0.170709
Q96Q83	Alpha-ketoglutarate-dependent dioxygenase alkB homolog 3	ALKBH3	546.3	566	575.2	567.3	572.3	591.9	581.4	610.7	600.3	605.1	1.05741	0.080533	0.00201053	0.170852
Q9HA77	Probable cysteine--tRNA ligase, mitochondrial	CARS2	1672.9	1721.7	1730.8	1742.4	1693.9	1500.1	1641.8	1618.6	1543.7	1602.4	0.923485	-0.11484	0.00192471	0.17091
O95817	BAG family molecular chaperone regulator 3	BAG3	1007	980.5	935.4	940.4	1001.6	1059.9	1085.7	1040.5	1038.4	1041	1.08234	0.11416	0.00181668	0.17092
A0A0F7KYT8	Fragile X mental retardation autosomal homolog variant p2K	FXR1	2370	2345.5	2380.1	2413.7	2435.6	2623	2581.8	2633.1	2477	2477.2	1.07093	0.0988583	0.00206115	0.171466
Q6IPR3	tRNA wybutosine-synthesizing protein 3 homolog	TYW3	90.1	83.3	83.5	89.5	87.5	100.8	97.5	94.8	96	108.2	1.14612	0.196754	0.00195452	0.171628
Q53G75	Matrix metalloproteinase 1 preproprotein variant (Fragment)	MMP1	927.1	1069.4	859.5	982.7	887.4	1198.6	1337.6	1143.7	1430.6	1158.2	1.3264	0.407516	0.001783	0.171842
Q96KB3	cDNA FLJ14389 fis, clone HEMBA1002876		851.3	865	817.9	874	857.3	802.5	726	792.4	765.9	792.7	0.909507	-0.136844	0.00180961	0.172305
P50452	Serpin B8	SERPINB8	1635.3	1525.1	1576.3	1665.5	1630	1866.4	1751.5	1682.5	1799.2	1800.1	1.108	0.147962	0.00225646	0.174832
A0A3B3IS67	Tissue factor pathway inhibitor	TFPI2	297.7	296.4	328.7	326.2	320.3	367.2	345.3	367.9	335.9	359.3	1.13146	0.178185	0.00234017	0.179557
Q96N67	Dedicator of cytokinesis protein 7	DOCK7	5416.6	5415	5161.5	5364.1	5206.3	5772.6	5579.7	5482.2	5650.5	5759.3	1.06327	0.0885145	0.00236914	0.180032
Q8IUC4	Rhophilin-2	RHPN2	1242.8	1173.4	1187.4	1235.8	1249.7	1286.9	1288	1308.8	1272.3	1324.1	1.06421	0.0897871	0.00251285	0.180537
A0A024RCG3	Cysteinyl-tRNA synthetase, isoform CRA_a	CARS	142.1	134.4	141.2	141.3	147.4	154.2	151.9	152.2	155.5	147.1	1.07715	0.107222	0.0024957	0.18095
Q2TAM9	Tumor suppressor candidate gene 1 protein	TUSC1	63.4	66.3	70.3	73	76.2	85.7	77.2	83.1	79.3	84.2	1.17268	0.22981	0.00248952	0.182173
Q15438	Cytohesin-1	CYTH1	165.2	168.8	178.9	176.3	165.9	206.8	184.4	185.4	192.6	191.7	1.12373	0.168293	0.0024816	0.183291
Q8N4L2	Type 2 phosphatidylinositol 4,5-bisphosphate 4-phosphatase	PIP4P2	704	716.7	665.1	693.9	689	735.9	835.9	800.3	771.8	752.6	1.12333	0.167784	0.0024778	0.184736
Q8TDH9	Biogenesis of lysosome-related organelles complex 1 subunit 5	BLOC1S5	150.2	121.1	137.8	130.7	121.1	180	174.5	144.7	168	180.7	1.28295	0.359462	0.00246256	0.185349
P21980	Protein-glutamine gamma-glutamyltransferase 2	TGM2	3652.1	3224.9	3264.1	3538.5	3614.8	4051.5	3766.6	3862.8	4167.3	3887.9	1.14118	0.190532	0.0027745	0.185821
B3KMB1	Structural maintenance of chromosomes protein		10109	9631.1	9557.5	9843	9973.3	10531.8	10156.1	10240.3	10523.3	10404.2	1.05583	0.0783712	0.00262195	0.186678
Q9H993	Damage-control phosphatase ARMT1	ARMT1	1572.8	1484	1425.1	1468.6	1583.7	1761	1742.5	1575.7	1815.9	1717	1.14307	0.192911	0.00274446	0.186978
Q86U28	Iron-sulfur cluster assembly 2 homolog, mitochondrial	ISCA2	364.5	365	351.8	354.3	361.1	337.6	338.5	343	351.4	329.1	0.945956	-0.0801543	0.00264988	0.186982
P51809	Vesicle-associated membrane protein 7	VAMP7	1423.3	1524.5	1512.8	1477.9	1463.6	1273.9	1425.4	1362.6	1244.3	1307.3	0.893463	-0.162521	0.00277106	0.187177
A0A024R5V9	NMDA receptor regulated 2, isoform CRA_b	NARG2	214.8	193.3	219.5	209.9	220.3	242.3	228.6	240.9	229.4	238.7	1.11543	0.157598	0.00273973	0.188279
A0A3B3ISV5	Uncharacterized protein		616.5	652.6	625.5	643.5	629.5	572.2	608.7	599.8	604.2	590.8	0.939418	-0.0901611	0.00297834	0.188303
Q6FI30	Nuclear factor 1	NFIC	752	731.9	724.2	763.5	722.1	678.5	689.5	716	676.7	649.5	0.923248	-0.11521	0.00296782	0.189151
B4DQE4	cDNA FLJ51763, highly similar to Orphan nuclear receptor EAR-2		731.6	717.5	724.3	734.9	750.6	804.9	772.7	797.9	746.4	794.7	1.07043	0.0981918	0.00270703	0.189324
A0A0C4DGN7	NADPH:adrenodoxin oxidoreductase, mitochondrial	FDXR	602.6	652.9	629	626.1	641.4	591.3	587	578.7	607.2	580.2	0.934137	-0.0982939	0.00295262	0.189712
O00712	Nuclear factor 1 B-type	NFIB	673.7	689.9	706.9	748.6	749.2	803.2	769.8	811.2	765.7	816.8	1.11165	0.152702	0.00273708	0.189747
Q9BQQ3	Golgi reassembly-stacking protein 1	GORASP1	341.6	343.3	314.1	335.3	328	301.1	306.2	302.7	318.7	296.9	0.917765	-0.123804	0.0029338	0.190048
Q8WVV4	Protein POF1B	POF1B	134.8	154.8	142.1	159.1	157	163.2	177.2	172.2	172.2	174.2	1.1487	0.200006	0.00293161	0.191475
O60423	Phospholipid-transporting ATPase IK	ATP8B3	86.7	88.6	76.5	72.9	88.2	63.1	63.9	69.4	62.1	72.7	0.802131	-0.31809	0.00291041	0.191675
A0A2C9F2R7	Protein furry homolog-like (Fragment)	FRYL	326.3	253.8	312.7	239.5	157.9	143.7	143.8	104.2	133	93.2	0.478918	-1.06215	0.00288836	0.191821
U4PSC4	Mediator of RNA polymerase II transcription subunit 4 (Fragment)	MED4	1108.2	1123.4	1028.9	1128.5	1070.6	1026.4	989.8	981.2	1029.5	986.9	0.918346	-0.122891	0.00315656	0.197987
Q13541	Eukaryotic translation initiation factor 4E-binding protein 1	EIF4EBP1	214.3	215.8	205.1	220.4	217.4	226.2	232	233.4	236	221.6	1.07102	0.0989798	0.00320822	0.198083
Q9P100	LIM-only protein FHL3	FHL3	130.2	130.4	132.2	129.9	135.1	142.8	139	139.3	143.8	154.4	1.09349	0.128945	0.0032004	0.199156
A0A3B3IRW6	Glutamine and serine-rich protein 1	QSER1	1167.2	1151.9	1215.7	1170.5	1218.3	1281.3	1244.4	1280.8	1227.1	1246.1	1.06012	0.0842214	0.00337635	0.206847
Q5SW79	Centrosomal protein of 170 kDa	CEP170	230.2	212	198.5	184	202.4	225.6	239.9	254.1	257.1	245.1	1.18956	0.250431	0.00343046	0.208546
K7EK60	Formin-like protein 1	FMNL1	188	184.7	173.1	175.5	173.1	210.4	211	184.6	199.9	212.4	1.13853	0.187171	0.00367971	0.209214
Q6P087	Mitochondrial mRNA pseudouridine synthase RPUSD3	RPUSD3	400.2	415.9	392.4	429.9	404.7	352.2	379.4	390.9	353	365.5	0.901082	-0.15027	0.00367455	0.210435
Q12792	Twinfilin-1	TWF1	1365.6	1292	1378.2	1324.3	1365.9	1454.8	1409.2	1401.8	1409.1	1431.1	1.0565	0.0792889	0.00376054	0.210777
Q96H79	Zinc finger CCCH-type antiviral protein 1-like	ZC3HAV1L	338.6	281.8	303.3	308.3	314.3	410.8	354.1	343.8	389	359.1	1.2008	0.263998	0.00379292	0.211095
P30305	M-phase inducer phosphatase 2	CDC25B	876.9	838.7	838.7	806.1	891	1029.8	947	1009.1	890	961.2	1.13777	0.186204	0.00364316	0.211705
A0A0U1RRH6	PHD finger protein 14	PHF14	580.8	653.1	556.9	611.2	590.8	520.4	538.5	545	525.9	503.8	0.879979	-0.18446	0.00367026	0.211723
Q5T2E6	Armadillo-like helical domain-containing protein 3	ARMH3	1194	1223.7	1168.3	1222.3	1172.7	1109.1	1152.3	1042.9	1128.7	1110.3	0.926818	-0.109642	0.00375359	0.21189
Q53HB4	M-phase phosphoprotein 6 variant (Fragment)		514.4	464.1	467.8	509.4	466.5	423.1	395.2	432	421.3	453	0.877136	-0.189127	0.00356947	0.212102
Q16637	Survival motor neuron protein	SMN1	1188.4	1146.2	1163.6	1143.1	1188.4	1231.8	1195.7	1201.7	1239.5	1225.4	1.04535	0.0639915	0.00363332	0.212697
E7ENN3	Nesprin-1	SYNE1	76.3	78.7	70.3	79.8	85.7	66.4	63.4	57.4	70.8	55.2	0.801433	-0.319346	0.00352682	0.212767
Q9GZP4	PITH domain-containing protein 1	PITHD1	1010	1047	1030.2	1124.5	1286.4	1450.6	1220.3	1664.1	1531.9	1737.3	1.38306	0.467863	0.00356762	0.213598
B2RA34	cDNA, FLJ94678, highly similar to Homo sapiens BCL2-associated athanogene 4 (BAG4), mRNA		439.8	441.2	428.5	446	439.6	467	449.1	468.4	464.2	489.3	1.0651	0.0909883	0.00363058	0.214123
P06493	Cyclin-dependent kinase 1	CDK1	2498.4	2452.5	2555.7	2446.7	2560.6	2757.7	2675.9	2560.1	2647.1	2673.8	1.06398	0.0894776	0.00390595	0.215865
D3DQR0	Protein kinase C and casein kinase substrate in neurons 3, isoform CRA_b	PACSIN3	911.2	881.3	901	874.6	885.9	985.8	996.8	923.6	957.3	923.4	1.07474	0.10399	0.00397598	0.218209
H0YLI7	AP-3 complex subunit sigma-2	AP3S2	189.6	183.3	191.3	171.2	196.1	214	215.3	199.2	212.7	236.4	1.15684	0.210194	0.00409906	0.220373
Q9NV35	Nucleotide triphosphate diphosphatase NUDT15	NUDT15	145.1	136.1	155.5	145.9	144.1	171.2	154.6	157.6	162.4	164.6	1.11518	0.157274	0.00413703	0.220912
P17039	Zinc finger protein 30	ZNF30	175.4	190.5	184.7	182.2	208	163	164.3	173.6	152.7	154.7	0.859162	-0.218997	0.00409757	0.221802
Q6YP21	Kynurenine--oxoglutarate transaminase 3	KYAT3	1158.7	1101.8	1151	1156	1142.9	1082.5	1093.9	1070.3	1100.9	1111.5	0.955993	-0.0649287	0.00408782	0.2228
Q14980	Nuclear mitotic apparatus protein 1	NUMA1	181.2	190.8	181.2	189.9	190.8	175.5	169.9	181.5	175.5	171.5	0.935753	-0.0957999	0.00426853	0.224894
Q9H6B4	CXADR-like membrane protein	CLMP	247.9	253.7	264.4	267.9	261.4	281.8	281	277.9	305.7	276.7	1.09866	0.135751	0.00425387	0.225627
Q0D2I6	Fasciculation and elongation protein zeta 2 (Zygin II)	FEZ2	465.4	471.6	450.1	465.9	467.3	473.7	490	482	503.1	497.8	1.05443	0.0764669	0.00437111	0.228774
Q15942	Zyxin	ZYX	1018.5	1022.9	1035.2	1011.7	1053.6	1156.9	1041.3	1118.8	1100.1	1124.1	1.07766	0.107897	0.00451551	0.230233
P05412	Transcription factor AP-1	JUN	420.3	439.5	490.7	473.3	497.3	531.2	508.7	548.4	544.6	515.8	1.14114	0.190476	0.0045034	0.231106
A1A5C4	RRBP1 protein	RRBP1	206.4	216.4	199.9	200.5	195.6	232.2	273.3	228.5	244.4	225.1	1.18129	0.240365	0.00458272	0.232162
Q2M3X1	HMGXB4 protein	HMGXB4	580.8	521	550.4	536.8	551.6	610.5	563.1	611.4	624.1	622.1	1.10604	0.145397	0.0044985	0.232364
Q14696	LRP chaperone MESD	MESD	1207.2	1201.6	1132.9	1197.8	1099.3	1253.2	1248.7	1265.1	1293	1240.8	1.07913	0.109863	0.0044737	0.232603
A0A3B3IRM4	Xylulose kinase	XYLB	115.8	125.8	111.2	111.5	119	110	106.1	102.7	101.8	100.8	0.89388	-0.161847	0.00463497	0.233313
Q8WTS6	Histone-lysine N-methyltransferase SETD7	SETD7	508	468.8	484	489.5	529.6	618.5	520	562.5	567.1	580.2	1.14855	0.199819	0.00468768	0.234473
Q86SE9	Polycomb group RING finger protein 5	PCGF5	431.2	421.7	407.4	433.7	391.7	385.9	390.7	366.6	346.4	379.5	0.89615	-0.158188	0.00471992	0.234601
Q9ULM6	CCR4-NOT transcription complex subunit 6	CNOT6	197.7	198.2	189.8	212.2	197.3	210.9	231.3	221.5	233.3	212.2	1.11455	0.156461	0.00480616	0.23592
A0A0A0MT83	Isovaleryl-CoA dehydrogenase isoform 1	IVD	1592.6	1802.5	1769.6	1770.8	1710.1	1553.4	1580	1632.2	1555.3	1531.5	0.908254	-0.138832	0.00477781	0.235994
H0YAX6	UBX domain-containing protein 2B (Fragment)	UBXN2B	187.4	155	199.3	185.4	181.4	211.6	231.3	244.4	206.8	211.5	1.21695	0.283271	0.00491583	0.236889
H6QX63	Hepatocellular carcinoma related protein 2		531	533.7	580.1	501.9	530.4	620.5	633	594.2	562.6	602.3	1.12532	0.170338	0.00489436	0.237301
P62318	Small nuclear ribonucleoprotein Sm D3	SNRPD3	868.8	949.1	893.3	874	863.1	790	775	865.3	787.7	799.8	0.903221	-0.146848	0.00488629	0.238372
Q9H7P3	FLJ00025 protein (Fragment)	FLJ00025	41.1	42.6	43.8	39.9	42	49.2	48.3	48.6	45.7	57.3	1.18959	0.250464	0.00500214	0.239587
P55084	Trifunctional enzyme subunit beta, mitochondrial	HADHB	5090.6	5470.2	5365	5229.9	5252	4638	4893.9	5158.2	4876.4	4827.6	0.92375	-0.114426	0.00503857	0.239878
Q9Y241	HIG1 domain family member 1A, mitochondrial	HIGD1A	87.4	88.9	83	82.3	91	108.2	108.8	88.5	101	103.1	1.17799	0.236332	0.00512252	0.240972
A8K7F7	cDNA FLJ76913, highly similar to Homo sapiens F-box protein 7 (FBXO7), mRNA		825.5	773.2	780.4	816.3	868	914.7	877	863.3	881.4	928.9	1.09891	0.13607	0.00511401	0.242012
B4DF47	cDNA FLJ52644, highly similar to Homo sapiens misato homolog 1 (MSTO1), mRNA		1088.9	991.2	1017.7	1068.1	1048	1182.6	1086.9	1104.9	1161.4	1154.7	1.09141	0.126193	0.00526253	0.244646
K7ELE3	TLE family member 5 (Fragment)	TLE5	662.2	631.9	639.9	662.1	659.9	695.9	716.5	728	660	708.4	1.07764	0.107877	0.00524953	0.245485
Q9UG56	Phosphatidylserine decarboxylase proenzyme, mitochondrial	PISD	970.1	1100.3	1047.7	1047.4	1061.4	917.9	939.3	1007.6	930.7	929.2	0.90392	-0.145733	0.00535561	0.246078
Q9Y4Y9	U6 snRNA-associated Sm-like protein LSm5	LSM5	104.4	95	101.5	90.6	89	88.6	70	84.7	75	76.9	0.822477	-0.281953	0.00533788	0.246697
Q9UK58	Cyclin-L1	CCNL1	76.6	81.9	76.6	87.2	88.4	74.7	69.3	72.6	72.8	70.7	0.876796	-0.189687	0.00540304	0.246822
Q9Y6V7	Probable ATP-dependent RNA helicase DDX49	DDX49	1032.8	1107.4	1114.8	1064.1	1109.8	971.9	1015.8	1037.6	989	1030.9	0.929323	-0.105748	0.00545993	0.247988
B4DEE1	alpha-1,2-Mannosidase		16.6	18	14.8	18.3	15	23	22.3	17.5	25.8	22.8	1.34704	0.42979	0.00556037	0.24968
Q14188	Transcription factor Dp-2	TFDP2	135.6	130.5	128.8	138.8	132.9	115.6	101.8	125	124.5	108.6	0.863336	-0.212005	0.00554189	0.250272
P04183	Thymidine kinase, cytosolic	TK1	1584.7	1563.3	1527.3	1558.3	1586.2	1702.2	1685.8	1619.7	1605.4	1752.2	1.06976	0.0972856	0.00568908	0.251177
Q13405	39S ribosomal protein L49, mitochondrial	MRPL49	961.6	1032.7	1010.4	1068.2	1012.9	923.2	942.2	929.2	915.4	938.8	0.914074	-0.129616	0.00566017	0.251305
B4DN31	cDNA FLJ55809		928.8	946.2	1014.8	1009.8	938.6	872	934.8	858.6	878	845.8	0.907197	-0.140512	0.00564996	0.252269
B2RBG6	cDNA, FLJ95496, highly similar to Homo sapiens adenosine deaminase, tRNA-specific 1 (ADAT1), mRNA		848.3	787	866.9	842.4	916.6	970.7	895.5	943.9	939.5	972.7	1.10821	0.14823	0.00631659	0.25732
Q92917	G-patch domain and KOW motifs-containing protein	GPKOW	1976.6	1942.1	1960.7	1998.5	2059.2	2099.3	2046.7	2101.4	2050.1	2073.3	1.04364	0.0616304	0.00586266	0.257404
Q99717	Mothers against decapentaplegic homolog 5	SMAD5	643.7	676.9	594.7	633.6	672	730.9	682	742.1	707.6	697.4	1.10528	0.144413	0.00623838	0.258125
Q9GZP8	Immortalization up-regulated protein	IMUP	168	178.4	172	169.4	161.9	191	183.7	180.2	192.4	177	1.0878	0.121408	0.00597819	0.258173
Q9Y2P8	RNA 3-terminal phosphate cyclase-like protein	RCL1	976.9	1021.4	986.9	955.1	939.4	896.9	954	881.7	900.3	864	0.921553	-0.117862	0.00594668	0.258223
Q14644	Ras GTPase-activating protein 3	RASA3	1857.7	2036.3	1915.6	1880.4	1970	1989.6	2147.4	2113.3	2130.1	2067.5	1.08156	0.113118	0.00627935	0.258467
Q6VN20	Ran-binding protein 10	RANBP10	625.1	641.7	666	634.5	660.2	730.3	668.5	684.8	682.6	701.3	1.07436	0.103479	0.00631586	0.258623
B7ZLW5	STIL protein	STIL	212.9	203.9	217.9	197.6	230.9	252.6	235.8	260.8	226.4	242.8	1.14597	0.196575	0.00593242	0.259027
Q9Y446	Plakophilin-3	PKP3	2129.5	2220.3	2106.5	2122.6	2109.3	1957.5	2023	1929.2	2109.2	1939.3	0.9317	-0.102062	0.00623235	0.259233
P63241	Eukaryotic translation initiation factor 5A-1	EIF5A	1656.7	1629.4	1767.6	1658.7	1732.1	1969.8	1749	1876.4	1839.7	1826.8	1.09677	0.133265	0.0062048	0.259452
P27469	G0/G1 switch protein 2	G0S2	50.5	51.6	52	49.3	44.8	58.5	58.9	53.3	57.1	66.3	1.18493	0.244804	0.00605107	0.2599
B7Z5D6	cDNA FLJ56128, highly similar to CGTHBA protein		300.7	282	289.3	294	293	332.4	335.4	302.7	307.7	347.8	1.11446	0.156347	0.00641501	0.259989
Q16881	Thioredoxin reductase 1, cytoplasmic	TXNRD1	2701.7	2492.7	2588.1	2600.1	2673.8	2996.5	2690.8	2798.5	2867	2838.6	1.08693	0.12026	0.00619731	0.260518
Q8TC62	Septin 7	2007-09-01	1929.7	1929.6	1917	1904.9	1986.9	2159.2	1997.7	2009.7	2159.8	2046.6	1.07291	0.101529	0.00618794	0.261515
Q9UNI6	Dual specificity protein phosphatase 12	DUSP12	1475.1	1453	1435.6	1422.7	1423.9	1492.9	1502.4	1466.6	1488.2	1534.9	1.0381	0.053943	0.00615981	0.261726
A0A1W2PR28	IQ motif and SEC7 domain-containing protein 2	IQSEC2	97.3	96.2	92.3	100.9	92.2	121.2	108.1	110.3	116.7	99	1.15953	0.213543	0.00613473	0.262069
Q96EE3	Nucleoporin SEH1	SEH1L	1623.6	1757.4	1680.3	1751.7	1684.7	1639.7	1602.6	1562.8	1590.8	1596.6	0.940549	-0.0884256	0.00666458	0.263351
P62699	Protein yippee-like 5	YPEL5	475.1	462.1	493.4	501.3	490.5	578	493.6	547.5	533.3	555.2	1.11773	0.160578	0.00656768	0.263474
P52732	Kinesin-like protein KIF11	KIF11	2325.6	2118.3	2231.5	2245.2	2380.1	2574.7	2344.4	2620.7	2432.1	2588.2	1.11144	0.152436	0.00660672	0.263701
B2R6J3	Corrinoid adenosyltransferase		1456.3	1439	1482	1478.9	1407.4	1316.4	1389.1	1429.7	1332.8	1327.3	0.935528	-0.0961475	0.00654552	0.263925
Q2M296	Methenyltetrahydrofolate synthase domain-containing protein	MTHFSD	169.5	178.4	192.6	196.8	170.7	209.2	197.7	220.3	198.3	224.2	1.15606	0.209213	0.00675724	0.264369
B5MD00	Mitochondrial import receptor subunit TOM7 homolog	TOMM7	44.9	36.7	39.1	40.2	38.8	28.6	30.7	32.5	35.4	36.4	0.819229	-0.287662	0.00665821	0.264421
P98160	Basement membrane-specific heparan sulfate proteoglycan core protein	HSPG2	1149.1	1183.4	1180.6	1158.5	1177.9	1111.3	1149.8	1147.8	1130.5	1134	0.969895	-0.0440997	0.00674008	0.265009
Q9Y3Z3	Deoxynucleoside triphosphate triphosphohydrolase SAMHD1	SAMHD1	2450	2500.1	2419.2	2642.2	2452.7	2799.5	2604.1	2706.5	2766.7	3025.7	1.11539	0.157554	0.0070971	0.267087
A0A2X0U2J9	FGD4 (Fragment)	FGD4	620.7	639.9	581.6	600.8	562.5	548.8	567.6	515.4	550	521.3	0.899384	-0.15299	0.00700569	0.267468
F5GZ78	Paxillin	PXN	246.4	228.5	230.2	218.7	233.1	266.9	241.9	257	246.4	259.4	1.09914	0.136381	0.00687375	0.267602
Q9Y6H3	Mitochondrial inner membrane protease ATP23 homolog	ATP23	174.7	158.5	165.9	165.1	177.9	155.8	156.2	157	145.2	154	0.912243	-0.13251	0.00708272	0.267822
Q53FV3	COP9 signalosome subunit 4 variant (Fragment)		2853.7	2745.7	2791	2781.4	2770.7	2981	2814.2	2914.6	2887.5	2935.7	1.04235	0.0598433	0.0072226	0.267982
B4DDR3	cDNA FLJ52148, highly similar to Apoptosis inhibitor 5		95.6	98.4	90.6	91.1	90.4	85.4	84.6	85.4	85.6	84.7	0.913323	-0.130802	0.00699232	0.268254
J3KPG5	Bromodomain adjacent to zinc finger domain protein 2A	BAZ2A	1661.7	1701.4	1753	1643.6	1752.4	1588.6	1597.8	1655.7	1608.8	1606.8	0.946617	-0.079147	0.00716208	0.268256
P42694	Probable helicase with zinc finger domain	HELZ	1042.4	998.2	990.6	1051	1010.7	1117.5	1069.7	1045.2	1097.8	1072.1	1.06075	0.0850864	0.00720386	0.268548
Q9Y4F5	Centrosomal protein of 170 kDa protein B	CEP170B	581.2	554	568.3	555.4	566.3	630.6	590.2	578.6	608.7	598.7	1.06428	0.0898759	0.00708082	0.269037
Q96EK6	Glucosamine 6-phosphate N-acetyltransferase	GNPNAT1	1145.3	1046.9	1127.2	1141.6	1144.7	1249.2	1181.7	1185.5	1230.2	1183	1.07562	0.105168	0.00699091	0.269508
P38935	DNA-binding protein SMUBP-2	IGHMBP2	336.5	329.5	318.4	333.9	351.5	309.2	289.5	322.8	294.3	309.6	0.913523	-0.130488	0.00697293	0.270133
P12931	Proto-oncogene tyrosine-protein kinase Src	SRC	410.4	412.9	403	399.8	365.4	316.1	383.9	341.3	336.8	359.3	0.872408	-0.196926	0.00737123	0.272219
Q9P021	Cysteine-rich PDZ-binding protein	CRIPT	516.6	513	504.2	488	504.5	483.7	486.6	491.1	484.6	467.5	0.95535	-0.0658991	0.00755355	0.277654
B3KTT0	cDNA FLJ38675 fis, clone IMR322000243, highly similar to Nucleoporin Nup43		584.1	604.3	601.2	606.8	601.1	582.3	557.9	589.9	547.1	548	0.942519	-0.0854068	0.00764957	0.279882
Q9Y5Q9	General transcription factor 3C polypeptide 3	GTF3C3	1470.1	1480	1472.2	1498.9	1447.1	1466	1374.2	1412.8	1413.5	1394.1	0.95824	-0.061541	0.00768963	0.280051
Q9UI95	Mitotic spindle assembly checkpoint protein MAD2B	MAD2L2	894.7	929.1	901.5	900.2	886.7	866.9	888.7	855.9	857.1	876.9	0.963056	-0.0543088	0.00782533	0.281107
Q8IYL3	UPF0688 protein C1orf174	C1orf174	426	418.3	412.3	398	410.4	367.9	406	385.6	373.9	351.5	0.912785	-0.131654	0.00777564	0.281885
E7EN73	Dyslexia-associated protein KIAA0319-like protein (Fragment)	KIAA0319L	851.2	888.3	876.4	900	887.9	826.9	868.6	809.3	816.4	844.7	0.945978	-0.0801207	0.00781911	0.282166
Q15742	NGFI-A-binding protein 2	NAB2	540.8	531.5	505.9	551.2	549.7	620.7	566.9	571.3	587.9	565.3	1.08697	0.120311	0.00793633	0.283805
Q8IZ52	Chondroitin sulfate synthase 2	CHPF	108.9	102.6	103.1	105.1	116.7	114.2	126.2	117.2	116.1	122.9	1.11223	0.153455	0.00808294	0.283909
P11498	Pyruvate carboxylase, mitochondrial	PC	4790.8	5247	4797.9	4980.8	4700.4	4284.3	4432.4	4536.7	4717.4	4429	0.913647	-0.130291	0.00801543	0.284063
B4E2X3	cDNA FLJ56024		1831.7	1834.2	1850.4	1863	1858.5	1900.6	1894.4	1865.3	1951.2	1961.2	1.03625	0.0513766	0.00812781	0.284222
Q9Y5B8	Nucleoside diphosphate kinase 7	NME7	1223.2	1119.7	1163.2	1188.8	1168.9	1253.8	1247.6	1221.1	1218.1	1278.1	1.06052	0.0847771	0.00798927	0.284411
Q5W0B1	ORC ubiquitin ligase 1	OBI1	457.2	440.2	464.8	453.8	478.2	509.7	471.2	526.8	484.7	504.3	1.08827	0.122031	0.00807974	0.285063
A8K9D2	Mitochondrial ribosomal protein L18, isoform CRA_b	MRPL18	174.7	204.7	180.7	193.4	194.3	147.5	161.8	178.5	159.8	170.3	0.862946	-0.212658	0.00822191	0.286246
Q8NEN9	PDZ domain-containing protein 8	PDZD8	773.8	812.1	773.6	827.1	777.9	681	751.5	737.6	704.8	762.5	0.917493	-0.124231	0.00835935	0.287234
Q6ZV30	Acetyl-coenzyme A synthetase		409	418.2	395.1	388.6	400.6	349.3	382.1	367.4	379.3	386.2	0.926821	-0.109638	0.00829674	0.287584
Q9BT25	HAUS augmin-like complex subunit 8	HAUS8	370.6	352.8	342.2	366.7	390.3	326	338.3	339.7	325.6	339.5	0.91578	-0.126928	0.00833328	0.287589
A8K9B2	cDNA FLJ76725, highly similar to Homo sapiens L-2-hydroxyglutarate dehydrogenase (L2HGDH), mRNA		1928.8	1958	1923	1859.7	1933.6	1674.2	1810.9	1884.1	1762.7	1809.5	0.931095	-0.102999	0.00849531	0.288148
Q7Z401	C-myc promoter-binding protein	DENND4A	550.5	499.4	508	526.1	511.6	574.9	561	533.7	575.4	549.9	1.07678	0.106729	0.0102553	0.288426
A0A024R6H0	Cleavage and polyadenylation specificity factor subunit 2	CPSF2	2726.4	2702.9	2789.7	2774.4	2667.7	2607.5	2608.4	2685.1	2600.4	2486.2	0.950699	-0.0729388	0.00865159	0.288496
O95810	Caveolae-associated protein 2	CAVIN2	607.6	593	689.7	700.5	746.2	572.4	516.1	618.3	472.8	509.6	0.805874	-0.311375	0.0102213	0.288497
Q13794	Phorbol-12-myristate-13-acetate-induced protein 1	PMAIP1	35.8	33.2	39.3	35.5	34.4	38.6	46.9	43.2	46.9	38.9	1.2037	0.26748	0.00843399	0.288545
A0A024R240	Epididymis secretory sperm binding protein	GNAQ	1080	1095.7	1121.9	1042.4	1088.2	878.2	1036.8	1017.9	1000.6	955.4	0.900648	-0.150964	0.00847736	0.288779
Q15057	Arf-GAP with coiled-coil, ANK repeat and PH domain-containing protein 2	ACAP2	2806.2	2514.6	2586.1	2636.9	2689.7	3008.2	2781.5	2775.1	2927.9	2883.9	1.08638	0.119528	0.0087009	0.288921
A0A024RC67	Protein regulator of cytokinesis 1, isoform CRA_e	PRC1	1005.7	1014.6	1100.2	1016.1	1053.7	1108.8	1085.8	1137.4	1087.3	1104.5	1.06425	0.0898432	0.0100909	0.288943
A0A024RAL3	Zinc finger FYVE domain-containing protein	ZFYVE16	1388.2	1340.2	1448.5	1441.3	1492.1	1591.4	1470.1	1533.6	1525.4	1536.3	1.07686	0.106831	0.010027	0.28921
P67809	Y-box-binding protein 1	YBX1	2187.6	2221.5	2417.7	2248.4	2294.5	2490	2540.7	2380.8	2367.5	2510.6	1.08091	0.112244	0.00863669	0.289219
Q86TI2	Dipeptidyl peptidase 9	DPP9	3382.3	3243.8	3186.3	3251.1	3258	3382	3469.8	3348	3367.5	3394	1.0392	0.0554731	0.0102136	0.289312
P26640	Valine--tRNA ligase	VARS1	6834	6498.7	6618.6	6629.1	6740.1	7018	6885.7	6797.4	6885.1	6866	1.03396	0.0481861	0.00996317	0.289481
O15126	Secretory carrier-associated membrane protein 1	SCAMP1	598.2	597.1	586.3	575.5	572.3	592.3	645.9	613.8	642.5	626.3	1.06534	0.0913107	0.00909072	0.289693
Q6JQN1	Acyl-CoA dehydrogenase family member 10	ACAD10	871.9	919.4	905.8	923.5	919.2	828.3	902.5	843.6	826.5	857.1	0.937927	-0.0924528	0.0100838	0.28979
Q9Y2H1	Serine/threonine-protein kinase 38-like	STK38L	400.9	380.1	397.8	388.3	397	403.1	412.5	400.7	412.7	416.1	1.04124	0.058303	0.0101949	0.289822
A0A3B3ITT1	Ras-related protein Rab-12	RAB12	2012.1	1881.5	1965.1	1753.7	1800.8	1534.8	1777.5	1721.9	1631.3	1680.2	0.886595	-0.173652	0.0100117	0.289826
E7EQY4	Metastasis-associated protein MTA3	MTA3	238.3	247	230.4	235.2	237.7	254.3	247.8	242.8	249.9	248.6	1.0461	0.0650272	0.0101675	0.290086
Q9BVS5	tRNA (adenine(58)-N(1))-methyltransferase, mitochondrial	TRMT61B	192.9	187.2	193.6	209.7	219.8	233	229.1	236.1	240	206.7	1.14125	0.190612	0.00995226	0.290231
F8WE88	Unconventional myosin-Va	MYO5A	2867.2	2708	2579.5	2740.6	2670.7	3028.6	2982.6	2811.9	2929.2	2867.1	1.07765	0.107889	0.00863541	0.290407
B3KMR4	cDNA FLJ12419 fis, clone MAMMA1003047, highly similar to Protein inhibitor of activated STAT protein 4		712.9	723.7	703.4	674.6	689.4	614.1	675.2	646.2	628.2	678.3	0.925228	-0.112119	0.00909062	0.290863
P30405	Peptidyl-prolyl cis-trans isomerase F, mitochondrial	PPIF	1353.9	1468	1347.6	1372.5	1358.9	1458.2	1482.5	1523.8	1513	1416	1.07138	0.099473	0.010453	0.29088
A0A024RAQ8	X-ray repair complementing defective repair in Chinese hamster cells 4, isoform CRA_b	XRCC4	1295.4	1235.8	1258	1297.4	1299.1	1406.5	1294.3	1364.8	1341.1	1356.1	1.05905	0.0827759	0.00949905	0.290973
Q00688	Peptidyl-prolyl cis-trans isomerase FKBP3	FKBP3	3191.6	3111.8	3252.3	3207.9	3198.1	3142.2	2990	3078.9	3079.5	3097.3	0.964051	-0.052818	0.0091681	0.290986
Q53HC0	Coiled-coil domain-containing protein 92	CCDC92	127.3	124.3	123.3	126.2	118.7	112.5	122.8	102.7	109.6	99	0.881897	-0.181317	0.010388	0.291122
Q05CN4	PPFIBP1 protein (Fragment)	PPFIBP1	166.4	158.1	152.4	161.8	166.8	179	172.9	188.9	184.2	165.3	1.10528	0.144407	0.00906211	0.291129
Q8N1G6	Glycerol-3-phosphate acyltransferase 1, mitochondrial	GPAM	277.3	264.9	282.9	282.1	277.8	303.1	327.7	298.6	285.7	300.1	1.09401	0.129622	0.00880595	0.291186
Q8NHQ8	Ras association domain-containing protein 8	RASSF8	230.1	240.7	203.4	235.8	219.7	191.9	202.4	203.4	173.3	207.1	0.865805	-0.207886	0.00994847	0.291195
Q86TY2	Full-length cDNA clone CS0DI035YL21 of Placenta of Homo sapiens (human) (Fragment)		286	272.8	266.7	279.4	287.6	244.5	251.9	246.2	277.3	254.6	0.91526	-0.127746	0.0104296	0.291255
D3DUE6	Cytokine-like nuclear factor n-pac, isoform CRA_c	N-PAC	1464.8	1590.3	1496.3	1560.5	1527.6	1424.6	1456.3	1452.9	1439	1338.4	0.930846	-0.103385	0.00940629	0.291521
B4DGC5	cDNA FLJ60491, highly similar to IQ motif and Sec7 domain-containing protein 1		327.8	342.7	322.7	336.1	311.5	345.7	343	348.1	349.8	364.3	1.0671	0.0936973	0.0098867	0.291547
Q9UBQ5	Eukaryotic translation initiation factor 3 subunit K	EIF3K	1606.6	1534.4	1524.7	1575.2	1558.4	1751.5	1618.4	1595.1	1684.2	1678.6	1.06776	0.0945908	0.00944438	0.291558
A0A1B0GW03	Pleckstrin homology domain-containing family A member 6 (Fragment)	PLEKHA6	499.9	480.4	501.4	505.3	487.9	462.6	476	430.2	479.5	456.6	0.93131	-0.102666	0.0090388	0.291566
Q9NYT0	Pleckstrin-2	PLEK2	915.9	948.6	825.7	856.2	837	958	998.4	932.7	1005.2	961.4	1.10775	0.147629	0.00863447	0.291616
E9PRH6	Aprataxin and PNK-like factor	APLF	89	89.9	77.3	89.5	92.2	102.7	105.6	100.4	109	90.5	1.16054	0.214795	0.00886498	0.291916
Q9UMX0	Ubiquilin-1	UBQLN1	916.7	962.1	959.9	947.2	971.2	1022.3	1002.9	1002.9	959.8	1011.1	1.05085	0.0715572	0.00938457	0.291993
O94986	Centrosomal protein of 152 kDa	CEP152	329	290.8	300.2	321.5	299.2	343.5	362.2	376.2	322.3	406.7	1.17537	0.233121	0.00994015	0.292033
A0A1B0GW68	Acid ceramidase	ASAH1	219.6	207.5	233	216.9	240.4	181.8	201.5	211.1	196.4	172.2	0.861822	-0.214538	0.00949706	0.292044
Q8IVD9	NudC domain-containing protein 3	NUDCD3	1148.2	1001.2	1064.5	1089.7	1087.6	1194.3	1137.9	1175.7	1147.6	1225.6	1.09087	0.12548	0.00891394	0.292311
Q6ZR64	HBV PreS1-transactivated protein 1	MXRA7	123.5	112.5	122.5	113.6	111.2	121.9	132.9	124.1	136	134.6	1.11349	0.155091	0.00936271	0.292465
L0R6D7	Alternative protein C1orf212	C1orf212	630.2	671.4	620	642.6	607.3	541.6	588.8	600	598.8	535.8	0.903358	-0.14663	0.00903198	0.29254
Q8N6M3	Fat storage-inducing transmembrane protein 2	FITM2	69.8	64.1	71.6	73.5	71.8	81.5	75.8	73.5	79.9	76.6	1.10405	0.142803	0.00988425	0.292566
A0A0J9YW33	Syntaxin-3	STX3	515.8	540.7	562.5	543.3	528.3	454.5	519.5	500.6	484.6	506.1	0.916264	-0.126165	0.0107015	0.292644
O00425	Insulin-like growth factor 2 mRNA-binding protein 3	IGF2BP3	1752.5	1784.9	1830.3	1822	1785.8	1755.9	1719.9	1663	1717.6	1604.2	0.942633	-0.0852323	0.00896325	0.292713
Q6PJ69	Tripartite motif-containing protein 65	TRIM65	243.3	228.3	240.8	245.5	253.9	270.6	263.1	250.9	255	273.2	1.08335	0.115496	0.00967389	0.292922
Q9NQG5	Regulation of nuclear pre-mRNA domain-containing protein 1B	RPRD1B	1111.6	1110	1159	1134.5	1119.5	1057.8	1083.3	1102.8	1087.5	1101.1	0.964132	-0.0526969	0.0106452	0.293133
Q9BVJ8	HEXA protein (Fragment)	HEXA	1504.8	1553.7	1553.3	1611.4	1618.7	1481.4	1469.4	1511.9	1493.4	1506.6	0.951644	-0.0715056	0.00971796	0.293134
B4DWD0	Calcium uniporter protein		119.8	117.7	118.1	128.8	124.5	101.9	112.8	117.7	106.7	96.4	0.879455	-0.185319	0.00964556	0.293188
Q96SB3	Neurabin-2	PPP1R9B	1101.8	1150.1	1127.4	1164	1098.4	1186.7	1186.2	1197.3	1154.1	1169.7	1.04472	0.0631171	0.00986817	0.293189
Q9NUQ3	Gamma-taxilin	TXLNG	792.9	761.6	811.6	796.1	818.8	933.9	815.8	902	834.5	895.1	1.10055	0.138228	0.0106861	0.293237
H0Y547	Phospholipid-transporting ATPase (Fragment)	ATP11A	136.4	117.3	141.9	127.9	137.7	146.1	158	144.3	157.2	146.2	1.13702	0.185262	0.0090217	0.293409
H3BT12	Protein fem-1 homolog B (Fragment)	FEM1B	299.6	296.4	295.6	303.7	297	313.2	313.7	307.4	323.7	301.5	1.04503	0.063546	0.00961631	0.293428
Q9GZT4	Serine racemase	SRR	173.8	167.7	170.9	181.5	178.1	194.1	185.1	182.5	180.6	187.6	1.0664	0.0927474	0.00935918	0.293514
Q5JS37	NHL repeat-containing protein 3	NHLRC3	420.7	464.7	402.9	412.3	398.9	373.5	390.7	365.3	381	380.9	0.900881	-0.150591	0.0106413	0.29405
Q8NHP8	Putative phospholipase B-like 2	PLBD2	982	1050.2	1026.7	1071	1008.5	936.6	976.1	940.1	982.9	985.3	0.93823	-0.0919868	0.00986098	0.29408
Q8WUY8	N-acetyltransferase 14	NAT14	403.7	387.8	414	383.8	404.3	323.6	369.4	367.6	333.6	385.1	0.892506	-0.164066	0.0106218	0.294541
P52701	DNA mismatch repair protein Msh6	MSH6	4391.9	4439	4468	4529.5	4395.8	4538	4601.4	4879	4640.5	4640.5	1.04838	0.0681613	0.00935487	0.294548
Q9HBH5	Retinol dehydrogenase 14	RDH14	673.3	656.2	643.2	626.9	662.7	551.8	601.2	612.3	580.2	637.5	0.914386	-0.129125	0.00984624	0.294753
X5DNP5	General transcription factor IIi isoform B (Fragment)	GTF2I	6190.3	6404.3	6480.6	6472.1	6264.3	6102.6	6095.6	6054.7	6129	6121.2	0.958867	-0.0605971	0.00932912	0.294912
Q53GN4	WD repeat domain 1, isoform CRA_a (Fragment)	WDR1	5566.2	5223.5	5307	5179.9	5316.5	5943.3	5512	5499.2	5953.3	5700.4	1.07578	0.105377	0.00981703	0.294996
Q9NUJ1	Mycophenolic acid acyl-glucuronide esterase, mitochondrial	ABHD10	1663.7	1956.3	1843.8	1851.8	1878.4	1656.4	1679.7	1737.4	1637.1	1623.8	0.906504	-0.141614	0.0108276	0.295072
O15355	Protein phosphatase 1G	PPM1G	2578.2	2414.9	2549.2	2523.9	2545.7	2615.8	2603.2	2593.7	2677.8	2689.4	1.04504	0.0635538	0.0109771	0.298117
Q86X27	Ras-specific guanine nucleotide-releasing factor RalGPS2	RALGPS2	1655.5	1638.6	1567.4	1655.5	1599.4	1677	1716.3	1699.1	1699.3	1656	1.04082	0.0577186	0.0112784	0.299105
Q13564	NEDD8-activating enzyme E1 regulatory subunit	NAE1	1090.3	1093	1120.6	1144.6	1112.3	1199.6	1146	1127.5	1218.9	1212.5	1.06181	0.0865224	0.0113324	0.299531
P62487	DNA-directed RNA polymerase II subunit RPB7	POLR2G	904.1	904.8	930.9	949.9	911.5	896.6	876.3	841	833.5	769.4	0.916457	-0.125862	0.0113712	0.299556
A0A024R705	Vacuolar protein sorting 4A (Yeast), isoform CRA_c	VPS4A	1255.4	1224.8	1131.8	1239.4	1242.2	1158.2	1113.1	1129.6	1056.8	1158.9	0.921721	-0.117598	0.0112667	0.2998
P51965	Ubiquitin-conjugating enzyme E2 E1	UBE2E1	158.6	166.5	166	178.2	176.8	179.9	175.8	186.9	192.1	190.8	1.09384	0.129405	0.0110777	0.29982
Q8TF05	Serine/threonine-protein phosphatase 4 regulatory subunit 1	PPP4R1	2802.3	2493.7	2590.2	2635.2	2625.8	2873.5	2683.6	2874.1	2864	2967.7	1.08486	0.117512	0.0112374	0.30003
P35080	Profilin-2	PFN2	80	64.5	67.7	68.1	56.5	59	41.8	47.2	47.6	58.2	0.753563	-0.4082	0.0112132	0.3004
Q9NPE2	Neugrin	NGRN	850.3	897.6	879	865.6	870.6	791.4	847.4	844.3	790.6	841	0.943068	-0.0845663	0.0114843	0.300532
A0A024R8T9	Synaptogyrin	SYNGR2	623	638.3	611.8	650.1	621.5	558	599.6	608.9	542.5	595.9	0.923745	-0.114434	0.0111966	0.300975
O95747	Serine/threonine-protein kinase OSR1	OXSR1	1298.3	1194.9	1240.4	1240.3	1283.3	1228.9	1142.6	1170.1	1174.6	1161.6	0.939366	-0.0902409	0.0114633	0.300978
A0A3S6H812	Protein arginine N-methyltransferase 1 transcript variant 22	PRMT1	5882.4	5655.8	5890.4	5970.3	5808.9	6196	6041.9	5960.4	6004.6	6210	1.04126	0.0583297	0.011181	0.301581
P17568	NADH dehydrogenase [ubiquinone] 1 beta subcomplex subunit 7	NDUFB7	336.6	351	358	345	339	303.7	342.8	326.7	312.1	298.5	0.915703	-0.127048	0.0116989	0.303134
Q92611	ER degradation-enhancing alpha-mannosidase-like protein 1	EDEM1	632.3	673.4	620.7	649.9	642.3	678.7	692.2	669.4	684.8	739.5	1.07643	0.106256	0.0116362	0.303501
P51991	Heterogeneous nuclear ribonucleoprotein A3	HNRNPA3	4089.2	4287	4429.8	4289.3	4108.8	4784.1	4546.6	4380.6	4826.2	4447	1.08396	0.116318	0.0116941	0.304008
Q68DD9	Uncharacterized protein DKFZp781C0423 (Fragment)	DKFZp781C0423	2443	2488.7	2538.3	2555.5	2448.2	2606.8	2582.7	2530.7	2699.6	2642.5	1.04719	0.0665195	0.012058	0.306414
H0UI05	Solute carrier family 17 (Anion/sugar transporter), member 5, isoform CRA_a	SLC17A5	240.4	247.2	234.1	226	217.6	250.5	296.8	249.8	263.7	265.8	1.13842	0.187032	0.0121017	0.306537
Q16186	Proteasomal ubiquitin receptor ADRM1	ADRM1	833.1	842.6	902.4	865.4	879.2	1004.1	926.4	893	913.3	965.8	1.08788	0.121526	0.0118781	0.306774
Q9NUE0	Palmitoyltransferase ZDHHC18	ZDHHC18	542.1	597.4	550.9	556.5	597.2	701.3	708.2	588.8	783.6	635.2	1.20147	0.2648	0.0119188	0.306823
A0A024R415	Paroxysmal nonkinesiogenic dyskinesia, isoform CRA_a	PNKD	72.2	66.3	73.9	74.4	72.9	60.8	65.9	67.9	65.5	54.8	0.875452	-0.1919	0.0119697	0.307132
Q5STP9	Retinoid X nuclear receptor beta	RXRB	376.5	402.6	381.2	374.4	382.7	416.2	409.2	407.6	391.6	399.1	1.05544	0.0778441	0.0120554	0.307336
B3KR50	cDNA FLJ33691 fis, clone BRAWH2002976, highly similar to GROWTH FACTOR RECEPTOR-BOUND PROTEIN 2		2085.3	1984	2099.7	1964.1	2044.4	1970.5	1840.9	1902.1	1966.7	1917.5	0.943031	-0.0846226	0.0120198	0.307418
Q9BYD3	39S ribosomal protein L4, mitochondrial	MRPL4	721.2	751.2	777.4	768.5	750.9	664.8	715	741.8	694.6	696.5	0.931948	-0.101678	0.0122103	0.3083
Q92890	Ubiquitin recognition factor in ER-associated degradation protein 1	UFD1	1139	1192.5	1179.8	1240.5	1202.9	1278.3	1240.1	1283.8	1323.8	1220.8	1.06585	0.0920006	0.0123079	0.308791
Q8NDV7	Trinucleotide repeat-containing gene 6A protein	TNRC6A	150.7	149.1	167.8	170.9	191.1	204.4	179	194.4	198.3	194	1.16936	0.225718	0.0123486	0.308833
Q9NQZ6	Zinc finger C4H2 domain-containing protein	ZC4H2	401	384.6	366.7	365	366.3	349.1	364.7	351.9	326.3	332.4	0.915481	-0.127398	0.0122892	0.309305
Q09028	Histone-binding protein RBBP4	RBBP4	458.4	488.9	443	469.4	463.7	496.3	499.2	473.1	506	499.2	1.06473	0.0904913	0.012431	0.309913
Q86UK7	E3 ubiquitin-protein ligase ZNF598	ZNF598	1444.8	1472.3	1507.9	1452.1	1520.8	1522	1588.8	1541.3	1512.7	1557.3	1.04382	0.0618774	0.0124707	0.309925
F8VUA2	Charged multivesicular body protein 1a	CHMP1A	643.6	668.2	639.3	653.8	652.1	625.1	646.8	622.3	625.2	605.3	0.95938	-0.059826	0.012589	0.311884
P20700	Lamin-B1	LMNB1	7884.2	8610.2	8435.7	8329.3	8241.1	7383	8048.7	7965.8	7771.9	7444.8	0.930451	-0.103997	0.0126794	0.31314
A0A0C4DFY7	Carboxylic ester hydrolase	CES3	302.3	330.5	273.7	327.2	302	265.4	251	247	212.2	293.2	0.826203	-0.275432	0.0127349	0.313532
A0A0S2Z3Z5	Caspase 10 apoptosis-related cysteine peptidase isoform 1 (Fragment)	CASP10	424.6	378.2	401.8	406.8	380.8	370.3	368.8	360	381.8	359.3	0.923702	-0.1145	0.0129062	0.316763
Q96FZ7	Charged multivesicular body protein 6	CHMP6	433.7	415.8	427.3	422.3	395.1	326.4	397.9	364.4	397	374.9	0.888454	-0.170631	0.013008	0.318274
Q9H8Y8	Golgi reassembly-stacking protein 2	GORASP2	1256.6	1213.5	1276.4	1255.2	1219.9	1279.9	1321.1	1262.5	1352.9	1344.4	1.05452	0.0765861	0.013094	0.319388
Q9BYT8	Neurolysin, mitochondrial	NLN	2755.1	2879.8	2937.3	2860.9	2813.4	2687.4	2819	2716.1	2667.9	2716.1	0.955077	-0.0663115	0.0131588	0.319981
O95479	GDH/6PGL endoplasmic bifunctional protein	H6PD	1745	1665.8	1828	1796.6	1812.3	1669	1649.5	1673.4	1565.3	1699.3	0.93318	-0.0997721	0.0132196	0.320474
Q8TBQ9	Protein kish-A	TMEM167A	155.5	160	135	125.7	144	101.7	127.7	121.3	113.3	128.4	0.822549	-0.281826	0.0132827	0.32102
P42575	Caspase-2	CASP2	253.3	229.4	247.4	236.2	222.4	223.8	217.3	202.5	209.6	224.2	0.906368	-0.141831	0.0134547	0.322219
Q96HP0	Dedicator of cytokinesis protein 6	DOCK6	1254	1201.6	1221.6	1270.5	1163.7	1191.9	1151.2	1144.4	1152.8	1119.3	0.942435	-0.0855343	0.0133822	0.322438
Q9UJV9	Probable ATP-dependent RNA helicase DDX41	DDX41	2112.5	2138.7	2154.1	2141.7	2227.9	2041.8	2044.9	2148.8	2049.7	2026.6	0.95702	-0.0633783	0.0134337	0.322696
C9JJX6	Armadillo repeat protein deleted in velo-cardio-facial syndrome	ARVCF	256.7	286.6	260.7	268.3	272	299	308.3	275.7	303.9	282.2	1.09284	0.128077	0.0158586	0.323851
Q9UIL4	Kinesin-like protein KIF25	KIF25	110.6	122.3	84.1	121.9	128.3	76.4	85.1	88.5	76.8	83.1	0.722673	-0.468586	0.013728	0.323857
P11464	Pregnancy-specific beta-1-glycoprotein 1	PSG1	195.1	169.7	185.9	176.1	172	201	197.7	185.6	202.4	211.1	1.11015	0.150751	0.0135691	0.323976
Q15437	Protein transport protein Sec23B	SEC23B	655.4	627.6	697.4	680	671.4	764.2	680.4	724.8	710.4	746.4	1.08836	0.122157	0.0136272	0.324384
Q8N465	D-2-hydroxyglutarate dehydrogenase, mitochondrial	D2HGDH	845.6	900.5	945.3	928	908.8	782.5	878.3	838.5	807.7	848.8	0.91776	-0.123811	0.0137093	0.324385
Q8N4S8	Similar to estrogen-related receptor alpha (Fragment)		123	126.2	127.5	112.8	131.5	136.4	145.8	133.5	129.4	140.6	1.10419	0.142984	0.015847	0.324453
E9PHA2	Condensin complex subunit 2	NCAPH	1661.6	1527.9	1581.6	1557.4	1578.2	1699.8	1640.5	1680.6	1699.3	1614.4	1.05412	0.0760373	0.0156062	0.324568
P23786	Carnitine O-palmitoyltransferase 2, mitochondrial	CPT2	2272.6	2313.7	2452	2433.4	2559	2140.3	2267.9	2333.4	2059.4	2144.4	0.909789	-0.136396	0.0156508	0.324642
A0A0B7NS05	MHC class I antigen	HLA-C	132.3	127.5	147.4	137.4	151.5	157.9	162.7	163	145.7	184.4	1.16894	0.225202	0.0158193	0.324727
Q9Y490	Talin-1	TLN1	23151.2	20946.2	21422.7	22233	22078.3	24322.2	22656.1	23240.9	24182	23091.4	1.06975	0.0972793	0.0148428	0.324937
Q562Y8	Actin-like protein (Fragment)	ACT	119.7	121.7	121.9	135	128.3	142.7	151	131.6	146.2	130.3	1.12001	0.163515	0.0160762	0.324938
A0A024RDE5	Ras-GTPase activating protein SH3 domain-binding protein 2, isoform CRA_a	G3BP2	2097.7	2125.3	2212	2288.4	2234.3	2374.3	2343.2	2251.1	2322.1	2292.2	1.05706	0.0800515	0.0159966	0.32499
Q15008	26S proteasome non-ATPase regulatory subunit 6	PSMD6	3163.8	2941.2	3124.5	3183.6	3090.1	3371.9	3218.4	3225.3	3377.8	3214	1.05832	0.0817806	0.0136957	0.325037
P13726	Tissue factor	F3	1093.8	1167.5	1120.3	1056.5	1178.8	1123.8	1329.9	1427.5	1248.1	1353.1	1.15409	0.206754	0.0155957	0.325205
J3KRP9	Protein TANC2 (Fragment)	TANC2	514.3	479.3	473.2	493.6	489.3	510.5	514.3	504.6	543.6	528	1.06176	0.0864613	0.0160575	0.325391
B2R841	Serine/threonine-protein kinase PLK		1395.4	1577.8	1507.5	1453.6	1503.2	1614.9	1536.4	1664.5	1580.5	1604.2	1.0757	0.105272	0.0158189	0.325565
B4DJL3	Mediator of RNA polymerase II transcription subunit 18	MED18	119	121.4	118.8	116.3	121.9	116.6	108.8	117.9	107.3	107	0.933378	-0.0994667	0.0148306	0.325572
C9JCX6	Centrosomal protein of 41 kDa (Fragment)	CEP41	131.6	117.3	116.6	115.7	130.6	143.7	137.7	136.9	126.9	154	1.14286	0.192645	0.0155743	0.325617
Q16513	Serine/threonine-protein kinase N2	PKN2	2739.9	2682.9	2738.4	2749.8	2783.3	2870	2815.1	2744.3	2822.4	2855.8	1.03018	0.0428971	0.0159905	0.325704
Q15257	Serine/threonine-protein phosphatase 2A activator	PTPA	270.2	222	237.6	253	235	289.3	259.3	265.5	293	276.2	1.1359	0.183837	0.013848	0.325716
Q9P000	COMM domain-containing protein 9	COMMD9	1113.4	1091.2	1077.9	1077.2	1092.2	1140	1101.1	1109.7	1159.9	1131	1.03481	0.0493709	0.0157488	0.325819
Q96BH1	E3 ubiquitin-protein ligase RNF25	RNF25	737	747.3	733.4	764.6	737.4	777	761.2	751.1	779.8	791.1	1.03777	0.0534893	0.0146853	0.326006
Q9UJM3	ERBB receptor feedback inhibitor 1	ERRFI1	233	223.8	223	225.8	257.7	268.1	232.5	278.7	295.6	281	1.16556	0.221028	0.0148101	0.326029
Q0VAN5	Tubulin folding cofactor E-like	TBCEL	937.3	908.4	910.2	909.6	961.2	1011.5	965.2	984.5	1055.6	946.2	1.07269	0.101229	0.0149352	0.326059
Q59EQ5	Cysteine and glycine-rich protein 1 variant (Fragment)		96.4	105.3	93.7	111.6	113.1	87.8	71.8	95.8	93	81.5	0.826572	-0.274788	0.0146139	0.326253
F5H4N4	Peroxisomal membrane protein 2	PXMP2	204.8	184.4	203	198.5	199.1	172.6	174.2	187.5	154.9	189.4	0.887654	-0.171931	0.0146557	0.326265
P25963	NF-kappa-B inhibitor alpha	NFKBIA	126.8	129.2	126	124.6	121.1	132	133.6	133	128.2	142.7	1.06659	0.0930088	0.0158143	0.326319
O60711	Leupaxin	LPXN	373.7	407.7	374.4	392.2	370.5	436.1	409.8	397.2	418.3	462.9	1.10727	0.147009	0.0155695	0.326382
Q99623	Prohibitin-2	PHB2	2218.3	2415.5	2331.4	2379	2318.6	2217.5	2241.2	2260.3	2140	2097.2	0.939414	-0.0901667	0.0147881	0.326454
P41743	Protein kinase C iota type	PRKCI	708	696.8	725.9	735.7	736.2	766.6	751.3	746.7	743.4	801.2	1.05735	0.0804496	0.0139333	0.32675
Q96IZ6	tRNA N(3)-methylcytidine methyltransferase METTL2A	METTL2A	126.6	119.9	128	121.8	116.1	112.5	89.1	112	114.9	96.7	0.857609	-0.221607	0.0139781	0.32683
A8K942	cDNA FLJ76454, highly similar to Homo sapiens ring finger protein 184 (RNF184), mRNA		108.1	115.4	122.4	112.6	120.1	131.3	127.3	124.1	120.5	124.3	1.08451	0.117049	0.0143093	0.32684
Q32Q12	Nucleoside diphosphate kinase	NME1-NME2	867.1	776	865.5	855.7	838.2	982.1	942.2	839.7	985.9	939.5	1.11586	0.158156	0.014519	0.326905
A0A024R1C1	Peptidylprolyl isomerase (Cyclophilin)-like 2, isoform CRA_b	PPIL2	1223	1350.7	1267.7	1328.5	1235.3	1237.8	1183	1173.3	1159	1205.6	0.930291	-0.104246	0.0145611	0.326921
Q9Y5T5	Ubiquitin carboxyl-terminal hydrolase 16	USP16	915	925	935.4	984.8	981.4	1070.2	971.8	1013.2	992.2	1048.8	1.07478	0.104048	0.0155556	0.326957
A0A096LP01	Small integral membrane protein 26	SMIM26	69.5	67.7	73.7	78.5	77.6	80.6	84.9	93.1	77	84.7	1.14523	0.195639	0.0146072	0.327029
B2RCJ6	cDNA, FLJ96114, highly similar to Homo sapiens bromodomain and WD repeat domain containing 2 (BRWD2), mRNA		1156.3	1123.3	1159.5	1150.8	1115.9	1219.6	1235.2	1129.4	1261.8	1258.1	1.06981	0.0973494	0.0147809	0.327209
Q15019	Septin-2	SEPTIN2	2725.5	2582.6	2606.7	2536.1	2630.4	2842.4	2699.8	2680.7	2786.5	2740.8	1.05113	0.0719467	0.0144941	0.327276
A0A024R7X7	Staufen, RNA binding protein, homolog 2 (Drosophila), isoform CRA_b	STAU2	1820.6	1856.3	1841.1	1925.7	1990.1	1712.4	1719.5	1865.9	1692.5	1757.7	0.927304	-0.108886	0.0142934	0.327423
A8MYR4	Transcription initiation factor IIA subunit 2	GTF2A2	139.3	139	141.2	133.3	141.4	157.3	143.3	158.4	147.6	143.2	1.08009	0.111154	0.015537	0.327436
Q9UHP3	Ubiquitin carboxyl-terminal hydrolase 25	USP25	1261.3	1266	1178.5	1176.7	1211.9	1321.6	1322	1239.5	1325.6	1424.7	1.08844	0.122264	0.0154574	0.327506
D6REW7	E3 ubiquitin-protein transferase MAEA (Fragment)	MAEA	311.5	296.1	290.5	300.7	282.9	323.1	298.6	324.6	325.4	316.9	1.07215	0.100503	0.0151695	0.327554
D3DNY3	Uncharacterized protein	LOC132321	49.8	51.3	53.3	60	51.5	43.3	51.7	39.3	45.8	45.1	0.846935	-0.239677	0.0165386	0.32758
O75569	Interferon-inducible double-stranded RNA-dependent protein kinase activator A	PRKRA	870.5	895.2	886.6	914.8	905.6	869.7	851.3	829.3	866.6	879.7	0.960628	-0.0579505	0.0164985	0.327607
M0R0N4	AP complex subunit sigma	AP2S1	1360.5	1316.8	1317.2	1318.9	1268.3	1233.8	1302	1170.5	1216.5	1253.2	0.938359	-0.0917875	0.0143847	0.327615
Q8NAV1	Pre-mRNA-splicing factor 38A	PRPF38A	475	490.9	471.4	485.9	474.9	461.3	477.1	457.8	460.1	445.8	0.959968	-0.0589413	0.0151341	0.327685
Q9H2P0	Activity-dependent neuroprotector homeobox protein	ADNP	2913.4	3112.4	2943.4	3057.8	3032.4	2910.2	2807.2	2956.6	2812.8	2717.7	0.943231	-0.0843162	0.0155086	0.327712
H0YD93	RUN and FYVE domain-containing protein 2 (Fragment)	RUFY2	1951.3	1979.9	1878	2082.4	2004.8	2130.8	2066.3	2118.4	2063.7	2075.4	1.0564	0.0791621	0.0150939	0.327712
A0A024QZ62	Flotillin	hCG_1998851	3526	3445.2	3613.5	3488.9	3507.4	2974.4	3468	3336.4	3213.2	3268.3	0.924879	-0.112663	0.0153442	0.327745
A0A024QZ89	Component of oligomeric golgi complex 4, isoform CRA_d	COG4	1493.7	1448.6	1479	1507.9	1521	1562.4	1533.5	1522.1	1546.8	1514.9	1.0308	0.0437708	0.0162992	0.327768
Q6FGU2	DTYMK protein (Fragment)	DTYMK	2377.2	2353.8	2368.3	2383.5	2363.3	2533.4	2440.7	2398.3	2538.5	2545.6	1.05153	0.0724866	0.0144797	0.327888
Q9NWU1	3-oxoacyl-[acyl-carrier-protein] synthase, mitochondrial	OXSM	979.8	1026.3	1007.8	1034	976.5	943.2	995.9	942.1	960	951.9	0.953965	-0.0679923	0.0165964	0.327903
Q86YL5	Testis development-related protein	TDRP	158.1	148.3	137.1	147	148.6	170.8	163.4	165.6	173.1	149.4	1.11257	0.153895	0.0140693	0.327993
Q53FF6	Zinc finger, HIT domain containing 2 variant (Fragment)		571.8	554.4	538.4	591.2	538.3	537.4	466.3	505.5	532.6	506.8	0.912136	-0.132679	0.0164818	0.3281
Q9BZQ6	ER degradation-enhancing alpha-mannosidase-like protein 3	EDEM3	1165.9	1215	1152.1	1148.4	1156.8	1159.5	1258.6	1264.7	1269	1290.3	1.06918	0.0965078	0.0142817	0.328106
Q9HB07	MYG1 exonuclease	MYG1	2423.8	2292.6	2343.1	2394.5	2394.6	2700.3	2445.7	2438.7	2507.3	2591.2	1.07044	0.0982022	0.015453	0.328292
A0A2X0SFE1	FGD1 (Fragment)	FGD1	422.8	417.6	450.7	450.3	462.5	496.8	468.5	467.1	460.1	506.8	1.08866	0.122555	0.0150794	0.328299
A0A024RCT9	High mobility group AT-hook 1, isoform CRA_b	HMGA1	108.3	135.2	141.5	113.4	131.1	140.3	147.4	157.7	151.8	142.2	1.17458	0.232149	0.0153287	0.328299
Q9HCC0	Methylcrotonoyl-CoA carboxylase beta chain, mitochondrial	MCCC2	2404.3	2666.9	2669	2627.8	2689.4	2297	2408.5	2482.9	2352.4	2499.3	0.92209	-0.11702	0.0142085	0.328332
D3DV26	S100 calcium binding protein A10 (Annexin II ligand, calpactin I, light polypeptide (P11)), isoform CRA_b (Fragment)	S100A10	2453.6	2710.8	2516.5	2542.6	2243.7	2229.1	2304	2128.3	2325.1	2043.6	0.88473	-0.176692	0.014458	0.328338
Q96F46	Interleukin-17 receptor A	IL17RA	302.3	327.4	345.6	358.4	356.4	354.1	394.9	365.6	381	397.5	1.12011	0.163642	0.0163764	0.328483
H0YIQ8	KAT8 regulatory NSL complex subunit 2 (Fragment)	KANSL2	492.3	510.5	498.6	518.1	524.6	489	496	482.1	465.6	490.7	0.952557	-0.0701228	0.0162974	0.328568
H7BZX2	Metalloendopeptidase OMA1, mitochondrial (Fragment)	OMA1	199.7	171.9	199.7	191.4	207.4	151.6	180.8	181.1	166.4	166.4	0.872384	-0.196964	0.0164728	0.328748
Q14222	EEF1A protein (Fragment)	EEF1A	455.4	478.4	470.4	464	471.7	479.8	487.2	492.5	486.3	520.6	1.05406	0.0759599	0.0142707	0.328809
B4DJ30	cDNA FLJ61290, highly similar to Neutral alpha-glucosidase AB		1296.2	1288.3	1249.4	1215.4	1261.3	1167.9	1227	1238.9	1170.4	1150.3	0.943571	-0.0837968	0.01415	0.328903
P23368	NAD-dependent malic enzyme, mitochondrial	ME2	4015.9	4452	4454.3	4621.6	4306.4	3693.4	4054.6	4187.7	3837.6	4026.4	0.906156	-0.142168	0.015442	0.328945
Q96IS6	HSPA8 protein (Fragment)	HSPA8	8228.4	8060.8	8382.9	8574.9	8662.1	9193.1	8424.9	8931.9	9048.2	8971.5	1.06348	0.0887965	0.0141981	0.329056
Q5T1V6	Probable ATP-dependent RNA helicase DDX59	DDX59	890.8	840.2	876.8	897.9	895	949.8	917.8	928.2	908.2	903.4	1.04697	0.0662198	0.0152853	0.329155
Q8IVL0	Neuron navigator 3	NAV3	220.2	224.9	244	233.2	246.5	294.2	239.4	260.7	259.7	286.8	1.14716	0.198066	0.0153281	0.32918
O95793	Double-stranded RNA-binding protein Staufen homolog 1	STAU1	2278.6	2244.6	2424.8	2289.6	2394.7	2149.9	2158	2308	2116.4	2173.4	0.937536	-0.093054	0.0167445	0.329183
A0A024R897	Actin-related protein 2/3 complex subunit 5	ARPC5L	543.2	506.5	524.6	544.4	559.4	602.3	532.6	593.1	588.5	612.2	1.09357	0.129051	0.0167041	0.329209
Q8N2S1	Latent-transforming growth factor beta-binding protein 4	LTBP4	157.3	142.5	153.3	156	164	171.1	191.8	169.2	177.6	159.7	1.12456	0.169365	0.0164627	0.32938
V9GYM8	Rho guanine nucleotide exchange factor 2	ARHGEF2	1933.4	1795.4	1969.4	1946.9	1982.9	2044.9	2076.3	2047	1971.3	2141.9	1.06786	0.0947287	0.0169563	0.33252
Q9BPW8	Protein NipSnap homolog 1	NIPSNAP1	1960.4	2029.5	2039	2063.2	2028.7	1889.9	2008.3	1949.6	1776.9	1828.9	0.934076	-0.0983876	0.0174269	0.332668
J3QQJ0	SAP30-binding protein (Fragment)	SAP30BP	98.3	92.7	116.9	115	107.5	119	117.6	119.4	130.7	141.1	1.18363	0.243224	0.0174058	0.333071
Q9H173	Nucleotide exchange factor SIL1	SIL1	464.2	482.8	497.8	498.4	472.8	464.5	465.8	445.8	448.6	468.4	0.949131	-0.0753212	0.0175813	0.333202
B4DG30	cDNA FLJ58802, highly similar to Muskelin		1213.5	1286.6	1260.9	1242.9	1301.8	1367.6	1291.8	1362.6	1286.2	1388.8	1.06205	0.0868584	0.0175425	0.333265
A8K4K4	cDNA FLJ78027, highly similar to Homo sapiens mitogen-activated protein kinase-activated protein kinase 3, mRNA		881.2	807.8	846.5	843.8	852.8	867.8	880.8	893.1	897.4	883.8	1.04508	0.0636189	0.017632	0.333363
Q9HD34	LYR motif-containing protein 4	LYRM4	352.3	381	338.7	332.4	378.9	313.2	308.1	345	305.3	326.4	0.896092	-0.158282	0.0175108	0.333465
O15063	Granule associated Rac and RHOG effector protein 1	GARRE1	285.2	272.8	271.5	275.5	287.5	298	305.6	295.8	278.2	298.1	1.05975	0.0837221	0.0180217	0.333549
P55265	Double-stranded RNA-specific adenosine deaminase	ADAR	6783.7	7242.1	7015.1	6933.1	6830.4	6550.6	6848.1	6726.6	6660.8	6473.3	0.955609	-0.0655076	0.0180661	0.333589
Q5VZL5	Zinc finger MYM-type protein 4	ZMYM4	1993.5	2135.4	2018.5	2052.3	2007.7	1994.5	1947.2	1941.3	1968.9	1952.7	0.960538	-0.0580848	0.0179441	0.333676
A0A024R136	Rac GTPase activating protein 1, isoform CRA_a	RACGAP1	1663.6	1565.9	1633.5	1513.5	1630.1	1671.8	1707	1710.4	1663.2	1682.9	1.05354	0.0752496	0.0173955	0.333682
O00483	Cytochrome c oxidase subunit NDUFA4	NDUFA4	847.1	927.5	919.2	961.6	932.2	822.8	864.8	883.3	784.2	847.5	0.916078	-0.126457	0.0170678	0.333879
F8WC89	SAC3 domain-containing protein 1	SAC3D1	533	535	536	537.3	541.2	563.9	549.1	556.2	584.2	550.8	1.04537	0.0640111	0.0173767	0.334132
A0A140VJR3	Phosphoglycerate kinase		320.1	284.2	332.4	330.3	327.5	361.9	326.3	354.6	365.3	353.3	1.10467	0.143618	0.0180128	0.334168
P02795	Metallothionein-2	MT2A	98.2	77.2	80.8	73.6	76.6	101.7	115.1	84.5	105.1	98	1.24114	0.311668	0.0183534	0.33421
A0A0A0MTR2	Prolyl 3-hydroxylase OGFOD1	OGFOD1	2327.6	2315.8	2458.2	2387.3	2474.6	2637.5	2432.2	2724.4	2482.2	2751.6	1.08897	0.122965	0.0179381	0.334351
P41440	Reduced folate transporter	SLC19A1	199.3	208.6	196	205.5	209.9	186.6	201.8	193.1	186.8	193.1	0.943196	-0.08437	0.0171356	0.334378
O43379	WD repeat-containing protein 62	WDR62	452.3	447.5	453	446.5	443.4	512.8	463.3	470.4	473.1	491.6	1.07513	0.104515	0.0183243	0.33445
J3KNF5	Centrosomal protein of 290 kDa	CEP290	534.6	573.3	547.9	581.8	577.7	607.6	587	590.8	586.6	630.4	1.06646	0.0928275	0.0172282	0.334532
B2R782	cDNA, FLJ93323, highly similar to Homo sapiens histamine receptor H1 (HRH1), mRNA		181.2	199.1	180.2	188.3	185.6	191.8	211.2	198.8	204.2	198.2	1.0747	0.103934	0.0178232	0.334576
P63096	Guanine nucleotide-binding protein G(i) subunit alpha-1	GNAI1	180.7	161.6	184.8	176.1	173.7	164.3	160.2	169.5	150.9	155.8	0.913103	-0.131151	0.0173198	0.334666
E9PK54	Heat shock cognate 71 kDa protein (Fragment)	HSPA8	1345.1	1345.6	1377.4	1390.2	1345.2	1510.7	1385	1409.1	1419.1	1429.3	1.0514	0.0723117	0.0173674	0.334767
Q969Z3	Mitochondrial amidoxime reducing component 2	MTARC2	1388.2	1395.8	1431.6	1279.2	1355.5	1144.8	1288	1290.2	1234.5	1309.9	0.914909	-0.1283	0.0183016	0.33481
Q96CB9	5-methylcytosine rRNA methyltransferase NSUN4	NSUN4	913.9	1090.3	1029.4	1059.2	990.9	904.8	928.2	959.6	894.3	908.4	0.903928	-0.14572	0.0172044	0.334892
Q9BRD0	BUD13 homolog	BUD13	1379.8	1382.4	1421.9	1356.7	1348.1	1313.8	1371.5	1317.2	1317.6	1281.3	0.958266	-0.0615016	0.0178844	0.33493
Q9GZY0	Nuclear RNA export factor 2	NXF2	175.1	176.3	184.9	183.9	186.4	201.8	185.7	189.1	193.4	190.1	1.05901	0.0827185	0.0177601	0.334984
Q8WV93	AFG1-like ATPase	AFG1L	785.2	871.1	813.7	827.5	827.2	686.3	788.8	774	746.3	781.2	0.915606	-0.127201	0.0172961	0.335027
A0A0A6YYC0	Ribosomal protein S6 kinase alpha-4 (Fragment)	RPS6KA4	859.9	791.8	869.5	808.7	859.6	927.9	892.1	873.8	925.5	868.4	1.07118	0.0991982	0.0179332	0.335049
A0A0S2Z4T5	Ras and Rab interactor 1 isoform 2 (Fragment)	RIN1	677.4	677.7	657.3	717.4	719.8	753.8	701	745.4	731.1	774	1.07412	0.103161	0.0182728	0.335057
A0A024RA53	Serine/threonine kinase 17a (Apoptosis-inducing), isoform CRA_a	STK17A	250.2	225.9	225	239.4	245.4	266.1	241.9	262.2	264.4	292.8	1.11932	0.162621	0.0182391	0.335218
Q7Z422	SUZ domain-containing protein 1	SZRD1	291.9	280.7	295.9	285.1	313.1	315.6	307.8	323.1	304.6	338.8	1.084	0.116362	0.0178179	0.335273
Q6PJX3	STAU1 protein (Fragment)	STAU1	53.3	53.6	52.5	51.5	53.1	50	49	52.5	48.7	51.6	0.953788	-0.0682596	0.018212	0.335501
B2RDX0	cDNA, FLJ96805, highly similar to Homo sapiens SHC SH2-domain binding protein 1 (SHCBP1), mRNA		1727.7	1825.6	1847	1866.3	1934.5	1968	1993.7	2021.7	1863.1	2085.7	1.07946	0.110307	0.018472	0.335595
O95425	Supervillin	SVIL	331.5	368.1	373.2	362.1	377.4	330.1	335.8	336.5	314.5	349.4	0.919439	-0.121174	0.0186138	0.336625
Q8NG06	E3 ubiquitin-protein ligase TRIM58	TRIM58	250.1	270.2	244.8	250.1	281.2	281.7	275.3	275.5	294.4	308	1.10683	0.146439	0.0186041	0.337221
Q86XP3	ATP-dependent RNA helicase DDX42	DDX42	4368.5	4549.5	4548.9	4660.7	4618.5	4417.4	4398.5	4449.5	4282.3	4358.1	0.963057	-0.0543063	0.0194385	0.338375
Q9GZN8	UPF0687 protein C20orf27	C20orf27	366.6	349.4	379.5	354.3	388.6	395.6	385.5	385.1	388.5	399.1	1.06277	0.0878321	0.0192913	0.338798
P16298	Serine/threonine-protein phosphatase 2B catalytic subunit beta isoform	PPP3CB	390.9	369.9	376	371	372.5	414.7	408.5	371	412.3	403	1.06871	0.0958737	0.0193416	0.338927
P35232	Prohibitin	PHB	36.5	37.9	34.3	36.3	36.7	38	39.7	36.8	40.8	41	1.08035	0.111502	0.0192568	0.338945
Q9Y3B3	Transmembrane emp24 domain-containing protein 7	TMED7	1278.2	1239.6	1319.2	1190.9	1218.1	1274.1	1388.8	1305.2	1359.8	1389.7	1.0755	0.105013	0.0194303	0.338979
Q9H4L5	Oxysterol-binding protein-related protein 3	OSBPL3	989	997.3	1016.8	1030.5	1060.6	1051.6	1098.2	1073.6	1035.7	1077.8	1.04764	0.0671464	0.0197735	0.338981
Q9BQP9	BPI fold-containing family A member 3	BPIFA3	128.2	112.2	123.1	121.8	128.2	106.7	108.1	118.3	113.9	113.5	0.91361	-0.130349	0.0187964	0.339151
A0A0S2Z5G3	Ceroid-lipofuscinosis neuronal 6 late infantile variant isoform 4 (Fragment)	CLN6	126.2	130.1	125.1	137	132.3	140	139.9	134.6	141.8	156.3	1.09513	0.1311	0.0192307	0.339241
Q13057	Bifunctional coenzyme A synthase	COASY	870	829.8	801.5	842.7	857.6	917.4	872.7	881.6	894.6	859.4	1.05334	0.0749668	0.0197587	0.339463
Q6IPR1	Electron transfer flavoprotein regulatory factor 1	ETFRF1	52.3	50.1	57	58.1	58.4	54.8	43.3	46.8	48.2	42.3	0.853208	-0.229031	0.0194253	0.339642
B4DPZ3	cDNA FLJ53290, highly similar to Cytoplasmic dynein 1 intermediate chain 2		563.5	548.2	618.9	557.9	557.9	702.2	583.4	615.7	685.4	631.3	1.13055	0.177026	0.0192172	0.339761
B7Z3K1	cDNA FLJ51973		120.1	130.1	132.8	128.5	132	127.8	154.1	146.3	141.1	158.6	1.13116	0.1778	0.0202111	0.339848
Q86WA6	Valacyclovir hydrolase	BPHL	1020.4	1003.6	992.1	1049.7	1068	944.6	957.6	927	963.3	1024.7	0.93833	-0.0918323	0.019614	0.339933
A0A024R0S6	EH-domain containing 2, isoform CRA_a	EHD2	2560.6	2793.4	2511.5	2679.6	2589.4	2510.3	2428.6	2410.8	2546.8	2397.4	0.936001	-0.0954186	0.0197503	0.340059
D2DXM9	Nuclear factor 1		253.4	245.4	251.6	258.8	258.9	258.9	266.8	274.8	257.9	275	1.05149	0.0724411	0.0191957	0.340142
A0A024R5J6	Coiled-coil-helix-coiled-coil-helix domain containing 8, isoform CRA_a	CHCHD8	325.2	330.7	362.4	361.5	347.8	381.5	356.8	387.9	364.1	405.5	1.09736	0.134038	0.0197155	0.3402
P12004	Proliferating cell nuclear antigen	PCNA	4252.9	3977.3	4218.3	4064.6	4037.6	4392.4	4208.9	4492.7	4192	4460.1	1.05817	0.0815692	0.0199839	0.340372
A0A0C4DGC6	Group XIIA secretory phospholipase A2	PLA2G12A	10.5	12.1	10.3	9.6	7.9	14	13.1	13.1	13	10.4	1.2619	0.335603	0.0201631	0.340489
P68366	Tubulin alpha-4A chain	TUBA4A	1965.2	1932	2104.4	2123.7	1978.8	2370.9	2117.1	2066	2262.2	2309	1.10106	0.13889	0.0189138	0.340491
P62256	Ubiquitin-conjugating enzyme E2 H	UBE2H	646	625.7	613.8	604.7	625	599.9	586.8	596.8	573.4	615.7	0.954224	-0.0675994	0.0202095	0.340545
P0DPB5	Protein POLR1D, isoform 2	POLR1D	119	124.2	119.7	118.1	133.5	108.5	110.4	119.8	113.8	101.3	0.901221	-0.150048	0.0196079	0.340575
A7E1W7	SIGLEC-15	SIGLEC15	179.5	198.3	167.8	168.6	177.5	197.4	237.4	195.2	219.3	191.7	1.16743	0.22334	0.0203057	0.340713
B4DND2	cDNA FLJ54643, highly similar to Homo sapiens SET domain and mariner transposase fusion gene (SETMAR), mRNA		152.2	169.3	152	148.5	165	146.6	150.8	137.9	132.7	143.2	0.903685	-0.146108	0.0191906	0.340816
A0A024QYT5	Serpin peptidase inhibitor, clade E (Nexin, plasminogen activator inhibitor type 1), member 1, isoform CRA_b	SERPINE1	193.7	146.1	131.7	154.2	206.6	271.2	220.9	263.3	240.1	170.8	1.4013	0.486763	0.0197138	0.340914
A8K5C5	cDNA FLJ77534, highly similar to Homo sapiens membrane protein, palmitoylated 5 (MAGUK p55 subfamily member 5) (MPP5), mRNA		1167.7	1203.8	1234.9	1237	1212.5	1158.7	1185.7	1167.6	1181.3	1129.4	0.961492	-0.0566531	0.019976	0.340973
A0A3B3ITN0	Exopolyphosphatase PRUNE1	PRUNE1	283.7	257.5	269.6	275.8	257.8	249	245.1	241.1	266.3	233.2	0.918402	-0.122802	0.0191587	0.341017
Q9Y4K3	TNF receptor-associated factor 6	TRAF6	291.9	284.8	275.8	280.7	281.7	270.5	256.6	262.9	282.9	267.9	0.947629	-0.077606	0.0201521	0.341032
A0A024RDQ7	Mitochondrial translational initiation factor 3, isoform CRA_a	MTIF3	372	394.9	362.6	364.2	364.2	358.9	360.6	346.5	330.3	325.7	0.926853	-0.109588	0.0199503	0.341271
B4DIT2	cDNA FLJ60067, highly similar to Oligophrenin 1		825.7	857.3	808.1	866.7	872	796	784.9	818.8	777.1	826.5	0.946451	-0.0793997	0.0200959	0.341543
Q6UWP2	Dehydrogenase/reductase SDR family member 11	DHRS11	419.1	360.3	435.1	410.1	433.3	445.6	474.6	444.7	443.4	470.2	1.1072	0.146911	0.0201397	0.341554
A0A384MTR2	Peroxiredoxin	PRDX3	2013.6	2261	2248.9	2158.3	2143.4	1973.8	1999.3	2116.5	2012.1	1944.4	0.928029	-0.107758	0.0191463	0.341564
B0YJB4	Tetratricopeptide repeat domain 12, isoform CRA_a	TTC12	578	490.7	580.1	592.7	640	642.1	616.6	665.1	697.8	760.9	1.17387	0.23127	0.0204002	0.341574
P38919	Eukaryotic initiation factor 4A-III	EIF4A3	4405.3	4640.4	4587.6	4647	4366.6	4228.9	4469.4	4342.3	4269.5	4255.5	0.952254	-0.0705817	0.0190288	0.341783
Q96T76	MMS19 nucleotide excision repair protein homolog	MMS19	2247.3	2248.8	2143.6	2251.4	2162.1	2167.2	2140.4	2096	2144.4	2110.8	0.964318	-0.0524191	0.0190722	0.341786
P49189	4-trimethylaminobutyraldehyde dehydrogenase	ALDH9A1	4277.1	4179.3	4424.2	4269.6	4191.7	4219.3	4086.4	3929.6	4115.6	4052.9	0.956044	-0.0648508	0.0191175	0.341823
P31327	Carbamoyl-phosphate synthase [ammonia], mitochondrial	CPS1	904	1004.9	982.7	1014.9	983.1	864.9	929.6	904.4	901.7	945.5	0.929749	-0.105087	0.0205294	0.342287
O15371	Eukaryotic translation initiation factor 3 subunit D	EIF3D	2580.4	2434.3	2527.8	2499.3	2493.7	2674.3	2604.6	2571	2584.1	2800.6	1.05577	0.0782951	0.0205795	0.3424
A8K8N3	cDNA FLJ78740, highly similar to Homo sapiens sperm associated antigen 5 (SPAG5), mRNA		755.7	741.3	730.8	795.5	776.4	824.2	795.3	832.6	773.2	801.7	1.05982	0.08382	0.0206271	0.34247
A0A0U1RRK1	Calcium uptake protein 1, mitochondrial	MICU1	739	767.9	798.8	841.7	779.5	723.1	735	753.7	723.7	732.6	0.934096	-0.0983579	0.0205009	0.342534
Q3ZCM7	Tubulin beta-8 chain	TUBB8	479.1	450.4	593.6	495.7	460.5	674.9	577.7	546.7	674.4	556.1	1.22204	0.28929	0.0207521	0.343823
Q9H8P0	Polyprenol reductase	SRD5A3	146.1	146.5	152.1	126.8	163	105.2	128.4	136.7	107.8	131.7	0.830225	-0.268426	0.0213107	0.345829
Q9UL18	Protein argonaute-1	AGO1	974.2	972.4	996.3	997	988.3	949.9	976.7	923.3	969.9	955.9	0.969056	-0.0453486	0.0212718	0.345907
Q9Y2H2	Phosphatidylinositide phosphatase SAC2	INPP5F	1114.8	1111.5	1076.2	1116.4	1176.1	1159	1192.7	1172.3	1144.8	1193.8	1.04783	0.0674025	0.0210219	0.346117
Q86VZ4	Low-density lipoprotein receptor-related protein 11	LRP11	232.8	237.7	252.9	233.8	241.6	256	243.7	250.7	253.2	259.6	1.05372	0.0754921	0.0214218	0.34621
Q712K3	Ubiquitin-conjugating enzyme E2 R2	UBE2R2	994.4	945.2	955.5	990.6	963	1057.8	1007.9	985.1	1105	1023.1	1.0681	0.0950477	0.0212068	0.346275
Q9P003	Protein cornichon homolog 4	CNIH4	342.8	336.2	364.3	336.4	356.1	349.6	363.6	387.3	381.2	388.3	1.07731	0.107438	0.0212553	0.346351
A0A0K0K1K4	Proteasome subunit alpha type	HEL-S-276	3360.8	3092.1	3255.4	3280	3222.2	3622.1	3424.7	3280.1	3511.4	3400.4	1.06343	0.0887224	0.0213901	0.346405
C8CHS3	Truncated extracellular matrix protein 1	ECM1	678.8	692	611.6	662	636.2	776.1	769.8	685.9	721.3	681.7	1.10797	0.147916	0.021005	0.346561
Q9H845	Complex I assembly factor ACAD9, mitochondrial	ACAD9	4077	4235.1	4443.1	4144.2	4197.6	3646.6	4058.4	4032	3789.3	4064.4	0.928601	-0.106869	0.020973	0.346756
Q70E73	Ras-associated and pleckstrin homology domains-containing protein 1	RAPH1	1976.2	1995.6	2000.3	2017.5	1841.9	2476.1	2369.2	2210.7	1993	2555.7	1.18036	0.239226	0.0212001	0.346883
Q96BR5	Cytochrome c oxidase assembly factor 7	COA7	862	937.8	912.7	902.7	945.8	803	857.8	866.1	874.9	874.4	0.937558	-0.0930208	0.021557	0.346975
Q96LR5	Ubiquitin-conjugating enzyme E2 E2	UBE2E2	240.5	248	242.5	245.1	249	282.3	244.6	269.8	286.7	273	1.10717	0.146883	0.0215138	0.346986
A0A024R4V5	Bromodomain containing 1, isoform CRA_a	BRD1	630.7	609.1	648.6	592.6	604.8	659	645.4	690.7	627.7	677.4	1.06948	0.0969089	0.0211475	0.34746
P30622	CAP-Gly domain-containing linker protein 1	CLIP1	779.3	647.8	738.2	760.6	827.6	935.8	763.5	900	849.2	919.5	1.16371	0.218736	0.0211921	0.347471
Q9Y5Q8	General transcription factor 3C polypeptide 5	GTF3C5	1729.4	1736.5	1700.4	1750.2	1852.9	2035.7	2000.9	1773.6	1989.5	1814.8	1.09637	0.132734	0.0217857	0.348527
B0AZS5	Kinesin-like protein		1763.8	1716	1642.3	1676.3	1717.6	1773.5	1738.6	1761.7	1840.4	1883	1.05651	0.0793001	0.0217449	0.34858
A0A1U9X982	PRRC2A		17.9	25.5	21.6	21.9	26.9	29.9	28.2	27.8	27.8	28.3	1.2478	0.31939	0.0217029	0.348614
A0A140VJT0	Serine/threonine-protein phosphatase 2A 55 kDa regulatory subunit B		1128.6	1096.6	1154.5	1157.1	1157.3	1264.9	1128	1219.5	1209	1257.1	1.06751	0.0942475	0.0219342	0.350195
Q9UJX2	Cell division cycle protein 23 homolog	CDC23	2458.2	2389.2	2387.1	2441	2363.8	2482.1	2571.2	2461.2	2465.2	2658.1	1.04971	0.0699938	0.021984	0.350282
O95905	Protein ecdysoneless homolog	ECD	580.4	621.7	569.5	594.4	578.4	665.7	683.8	616.1	596.2	642.2	1.08817	0.1219	0.0221749	0.351198
Q9BQ51	Programmed cell death 1 ligand 2	PDCD1LG2	67.5	78.7	71.8	78.2	68.8	75.4	85.8	78.1	88.7	85.2	1.13205	0.178944	0.022795	0.351853
P50151	Guanine nucleotide-binding protein G(I)/G(S)/G(O) subunit gamma-10	GNG10	586.1	595.4	523.9	543.9	529.2	353.2	564	462.1	456.3	405.1	0.806442	-0.310357	0.0221724	0.351864
Q05655	Protein kinase C delta type	PRKCD	824.3	844.8	772.3	799.6	792.8	865.5	883.5	818.8	862.6	840.3	1.05873	0.082333	0.0228902	0.351948
Q5W009	RNA binding motif protein 17, isoform CRA_a	RBM17	1677.3	1787.3	1616.2	1689.2	1673.9	1603.5	1577.7	1651.1	1603.6	1559.1	0.946837	-0.0788115	0.0221507	0.352228
Q12769	Nuclear pore complex protein Nup160	NUP160	3229.1	3631.3	3332.1	3583	3383.5	3258.3	3264.2	3219.7	3151.7	3120.8	0.933312	-0.0995687	0.0227788	0.352292
E5QC94	ATP synthase protein 8	ATP8	109	131.2	102.8	114.7	116.7	74.2	90.9	108.9	76.5	104.5	0.792131	-0.336189	0.0228757	0.352411
Q9BTT4	Mediator of RNA polymerase II transcription subunit 10	MED10	264.5	276.3	260.7	272.8	251.1	272.4	285.9	272.7	289.9	296	1.06904	0.0963101	0.0225496	0.352889
B3KT39	Glycylpeptide N-tetradecanoyltransferase		82.1	94.7	76.5	97.3	91.9	75.4	64.8	80.3	60.7	81	0.818531	-0.288891	0.0227764	0.352944
Q9H000	Probable E3 ubiquitin-protein ligase makorin-2	MKRN2	744.2	804.2	786	779.6	784.7	751.9	711.6	772	735.8	725.5	0.948214	-0.0767162	0.0227617	0.353411
A6NN40	Protein Shroom1	SHROOM1	45.5	60.9	61.2	54.4	58.9	70.4	74.2	63.3	61	65.4	1.1901	0.251087	0.0226298	0.353445
Q7L2H7	Eukaryotic translation initiation factor 3 subunit M	EIF3M	2228.2	1951.8	2061.2	2011.6	2045.6	2287.3	2231.1	2159.4	2136.1	2242.7	1.07362	0.102488	0.0226809	0.353545
O60783	28S ribosomal protein S14, mitochondrial	MRPS14	78.1	93.5	101.1	87.9	89.1	103.2	106.7	104.5	105.7	93	1.14098	0.190277	0.0225492	0.353584
A0A140VJS3	Testicular tissue protein Li 149		5255.8	4963.3	5235.7	5243.8	5262.2	5750.7	5208.9	5522.6	5494.5	5445.2	1.05628	0.0789937	0.022733	0.35366
Q7Z6J0	E3 ubiquitin-protein ligase SH3RF1	SH3RF1	318.9	322.5	312.8	337.3	326.1	329.3	346	346.2	338.7	332.6	1.04649	0.0655566	0.0224914	0.354083
P29353	SHC-transforming protein 1	SHC1	1402.2	1248.4	1246	1310.7	1318.2	1418.8	1400.3	1404	1396.1	1416	1.07811	0.108503	0.0225417	0.354168
O43520	Phospholipid-transporting ATPase IC	ATP8B1	161.3	159.3	163.6	150.5	164.2	139.9	142	141	151.8	159.7	0.919264	-0.121449	0.022487	0.35472
B2R6L0	Tubulin beta chain		35.7	32.6	36.1	39.5	37.8	39	39.9	40.1	44.1	39.4	1.11447	0.156363	0.0224816	0.355344
B2RC53	Alpha-(1,3)-fucosyltransferase		388.8	379.7	364.8	363.6	369.1	400.4	387.9	394.7	409.2	376.5	1.05504	0.0772943	0.0234074	0.357812
Q12873	Chromodomain-helicase-DNA-binding protein 3	CHD3	1081.1	1094.9	1026.2	1097.3	1108.9	1036.9	1006.8	1012.6	1018.4	1071.9	0.951594	-0.0715822	0.0233463	0.358264
A0A087WZT0	Protein Smaug homolog 2	SAMD4B	742.5	704.5	708.9	730.4	733	779.5	739.8	740.7	763.6	744.8	1.0412	0.0582414	0.0233965	0.358339
Q9HBM1	Kinetochore protein Spc25	SPC25	824.9	672.6	763	752.4	802.9	922.7	815.8	851.1	815.8	868.4	1.12003	0.163534	0.0235603	0.359454
A0A0K0K1J1	Epididymis secretory protein Li 2	HEL-S-2	420	422.1	420.5	435.5	372.7	393.6	377.3	358.2	380	389.2	0.916699	-0.12548	0.0236423	0.36001
Q86SZ2	Trafficking protein particle complex subunit 6B	TRAPPC6B	890.6	831.8	903.2	837.5	863.8	818.9	801.8	841.7	817.3	830.2	0.949849	-0.0742305	0.0238666	0.362726
Q6PI98	INO80 complex subunit C	INO80C	141.4	141.2	137.1	150	136.9	156.3	147.6	143.4	151.3	158.1	1.0709	0.0988277	0.0239676	0.362866
Q8WUI4	Histone deacetylase 7	HDAC7	948.7	898.8	907.2	901.5	917.8	949.4	930.5	933.3	966	984.9	1.04156	0.0587473	0.0239494	0.363285
P17301	Integrin alpha-2	ITGA2	52.4	54	51.2	49.4	56.2	54.5	64.8	65.8	56.4	57.5	1.13602	0.183986	0.0240887	0.364002
P04733	Metallothionein-1F	MT1F	551.6	542.9	495.8	509.1	505.3	655.4	623.3	535.9	603.4	542.5	1.1366	0.184724	0.0241656	0.364467
Q96PU5	E3 ubiquitin-protein ligase NEDD4-like	NEDD4L	2158.7	2138.5	2121.7	2163.7	2144.7	2179.5	2214.6	2219.7	2189.1	2142.6	1.02034	0.0290509	0.0242808	0.364812
Q9NQH7	Xaa-Pro aminopeptidase 3	XPNPEP3	415.7	433.2	412.8	424.2	439.9	387.2	419.1	408.1	405.7	374.5	0.938282	-0.0919064	0.0243411	0.365024
A0A0G2JLB3	Glucosylceramidase	GBA	1988.6	2136.9	1984.5	2096.1	1942.3	1866.8	1985.1	1882	1918.9	1911	0.942395	-0.0855964	0.0242552	0.365122
B8ZZK5	Phosphodiesterase 6D, cGMP-specific, rod, delta, isoform CRA_a	PDE6D	136.2	148.6	132.9	154.9	143	159	156.8	148.4	154.1	167.3	1.09782	0.134642	0.0245704	0.365687
A0A0C4DGA2	Enoyl-CoA delta isomerase 2, mitochondrial	ECI2	1198.8	1307.3	1248.2	1262.3	1212	1182.7	1202.4	1199	1188.2	1121.6	0.946264	-0.0796853	0.0246181	0.365708
Q96C01	Protein FAM136A	FAM136A	850	958.4	882.6	892.7	847.9	828.3	786	810.7	869.3	791.5	0.921969	-0.117209	0.0246792	0.365928
A0A024R6A5	Protein phosphatase 1A (Formerly 2C), magnesium-dependent, alpha isoform, isoform CRA_a	PPM1A	1493.4	1374.2	1420.4	1430.9	1500.7	1495	1522.4	1501.9	1505.5	1556.4	1.05009	0.0705073	0.0244716	0.366286
A0A087WU07	MICOS complex subunit MIC10	MICOS10	133.5	142.7	130	115	119.8	83.8	112.2	118.8	111.8	106.8	0.832137	-0.265107	0.0245698	0.366369
Q709F0	Acyl-CoA dehydrogenase family member 11	ACAD11	874.7	969.5	948.8	977.1	913.7	880.5	878.3	896	804.3	879.7	0.926342	-0.110383	0.0245404	0.366621
A8K287	Synaptosomal-associated protein	SNAP23	1115.5	1149.4	1192.6	1146.8	1317.6	968.4	1134	1101.5	1063.5	1020.1	0.892872	-0.163474	0.0247876	0.366847
A8MUH7	Putative PDZ domain-containing protein PDZK1P1	PDZK1P1	610.8	569.3	691.5	673.7	579	605.4	502.1	462.7	522.5	555.4	0.847582	-0.238575	0.0248794	0.367517
D3DUK1	Breast cancer anti-estrogen resistance 1, isoform CRA_a	BCAR1	352.4	363.1	365.1	358.1	335.8	370.5	370.8	370.4	411.7	382.5	1.07405	0.10306	0.024981	0.367644
Q9UFC0	Leucine-rich repeat and WD repeat-containing protein 1	LRWD1	1767.7	1868.6	1787.2	1818.9	1788.4	1878.8	1923.5	1828.7	1895.5	1843.4	1.03755	0.0531799	0.0249496	0.367868
A0A087X033	Phosphatidylinositol 3,4,5-trisphosphate 3-phosphatase and dual-specificity protein phosphatase PTEN (Fragment)	PTEN	168	150.7	155.3	165.1	164.1	169.4	173.1	164.2	175.9	173.5	1.06586	0.0920201	0.0251579	0.369559
A0A024R394	Cysteine and histidine-rich domain (CHORD)-containing 1, isoform CRA_c	CHORDC1	3436.3	3208.9	3420.5	3241.8	3390	3892.8	3445.2	3462.9	3873.5	3536.7	1.09065	0.125186	0.0253051	0.370345
E5RFU2	Bifunctional epoxide hydrolase 2	EPHX2	347.6	360.7	368.4	351.4	361.3	386.2	377.6	356.3	413.7	409.7	1.08612	0.119181	0.0252956	0.370892
A0A0S2PZM4	Bifunctional arginine demethylase and lysyl-hydroxylase JMJD6	JMJD6	358.2	353.6	350.7	384	392.2	411.1	392.5	425.2	449.4	373.8	1.11601	0.158345	0.0254093	0.371182
A0A024RDK9	Protein-tyrosine sulfotransferase	TPST1	109.4	92.7	101.9	100	102	100.9	124.1	122	109.3	120.6	1.14012	0.189184	0.0254651	0.371311
B3KNN7	cDNA FLJ30049 fis, clone ADRGL1000033, highly similar to 26S proteasome non-ATPase regulatory subunit 3		4793.5	4376.1	4583	4731.8	4610.8	5025.8	4749.2	4739.3	4915	4898.1	1.05335	0.0749891	0.0255856	0.371697
O94888	UBX domain-containing protein 7	UBXN7	1408	1348	1359.4	1361.4	1393	1420.4	1384.3	1445.7	1457.9	1402.6	1.0351	0.0497641	0.0256347	0.371726
Q3B726	DNA-directed RNA polymerase I subunit RPA43	POLR1F	153.1	160.3	170.3	159.5	170.1	175.7	177.6	182.3	169	167.6	1.07242	0.100871	0.0255557	0.371946
C9J5X9	Fanconi anemia group B protein (Fragment)	FANCB	128.8	136	128.4	130.2	154.4	147.5	151.7	154	142.7	157.4	1.11139	0.152365	0.0258436	0.374069
B2RE48	cDNA, FLJ96928, highly similar to Homo sapiens candidate tumor suppressor protein (LOC57107), mRNA		91.4	110	92.7	94.1	98.1	95	79.4	84	78.3	87.7	0.872712	-0.196422	0.02602	0.374565
O95382	Mitogen-activated protein kinase kinase kinase 6	MAP3K6	698.4	668.9	669	675.1	684.3	699.8	703.4	679.8	721.1	721.3	1.0382	0.054078	0.0260086	0.375085
Q9BRZ2	E3 ubiquitin-protein ligase TRIM56	TRIM56	912.7	914.3	972.1	964.7	1024.6	1031.8	988.7	1024.6	1013.4	1082	1.07353	0.102365	0.0259797	0.375351
Q96RN5	Mediator of RNA polymerase II transcription subunit 15	MED15	1524.6	1605	1594.5	1590.3	1525.9	1852.1	1792.1	1923.9	1581	2083.9	1.17763	0.235891	0.0261461	0.375695
Q53HQ0	Flotillin (Fragment)		2297.4	2312.5	2372	2341.8	2324.1	2091.2	2337.8	2200.1	2101.4	2176.6	0.936409	-0.0947899	0.0262493	0.375812
Q9UJY5	ADP-ribosylation factor-binding protein GGA1	GGA1	1074.7	975.2	991.3	1019	1063.3	1140.7	1143.5	1058.2	1071.2	1074.2	1.0711	0.0990982	0.0262446	0.376427
Q9BY43	Charged multivesicular body protein 4a	CHMP4A	89.6	102.3	96.1	93.8	91	101	97.3	116.7	105.4	106.1	1.11358	0.155203	0.0264996	0.378026
Q4R9M9	Kinesin family member 1Bbeta isoform II	KIF1B	1183.2	1158.6	1104.9	1168.8	1199.9	1261	1180.1	1202	1248.8	1220.8	1.05112	0.0719313	0.0264548	0.378069
A0A024R1Z6	Vesicle amine transport protein 1 homolog (T californica), isoform CRA_a	VAT1	4652	4708.9	4732.1	4763.4	4521.3	4472.9	4684.5	4408.5	4504.5	4411.3	0.961673	-0.0563819	0.0265889	0.378617
Q86UT6	NLR family member X1	NLRX1	1493.2	1516	1608.6	1538.7	1585.7	1340.9	1490.8	1427.9	1345.8	1536.8	0.922503	-0.116375	0.0268217	0.381244
Q9NUI1	Peroxisomal 2,4-dienoyl-CoA reductase	DECR2	1079.1	1193.1	1174.2	1280	1065.3	1089.8	1051	989.6	1034.4	1050	0.900392	-0.151375	0.0269229	0.381311
Q5VUJ6	Leucine-rich repeat and calponin homology domain-containing protein 2	LRCH2	70.9	61	65.2	66.5	54.5	71.2	80.6	68.5	71.4	73	1.14649	0.19723	0.0269113	0.381832
Q96HS1	Serine/threonine-protein phosphatase PGAM5, mitochondrial	PGAM5	1420.7	1583.1	1422.7	1493.5	1477.8	1367.2	1407.8	1444.7	1343.7	1366.9	0.936806	-0.0941785	0.0272151	0.383389
P14927	Cytochrome b-c1 complex subunit 7	UQCRB	1340.2	1466.6	1462.2	1445.3	1411.3	1342.4	1334.7	1401.5	1291.2	1359.1	0.944327	-0.0826408	0.0271746	0.383502
B4DLG6	cDNA FLJ54783		152.3	145.4	152.5	154.3	149.2	137.1	140.4	151.8	125.7	138.8	0.920525	-0.119471	0.0272752	0.383552
A0A090N7Y0	Centaurin, gamma 3	CENTG3	140.4	124.2	132	121.4	136	123.5	112.8	116.1	116.4	126.4	0.910092	-0.135916	0.0273362	0.383726
Q9Y6X3	MAU2 chromatid cohesion factor homolog	MAU2	776.3	802.1	741.3	804.4	755.3	734.6	734.1	687.8	714.1	766.2	0.937465	-0.0931639	0.027152	0.383868
Q9UGI8	Testin	TES	3091.4	3073.9	2937.3	3051.7	3017.5	2913	2887.4	2859	2928.3	3040.2	0.964151	-0.0526696	0.0298214	0.386359
C9JWC4	Holliday junction recognition protein (Fragment)	HJURP	166.1	142.4	153.1	157.9	152.7	180.4	187.3	155.3	176.6	164.1	1.11849	0.161556	0.0297819	0.38648
Q15814	Tubulin-specific chaperone C	TBCC	476.3	452.1	462.7	475.6	478.7	458.1	447.5	441.6	464	448.8	0.963588	-0.0535112	0.0296354	0.386483
Q7Z417	Nuclear fragile X mental retardation-interacting protein 2	NUFIP2	1451.2	1526.6	1539.6	1498.1	1558.7	1654.4	1510.5	1636	1584.3	1600.3	1.0543	0.0762892	0.0298944	0.38667
E9PFK9	Rab5 GDP/GTP exchange factor	RABGEF1	1350.7	1240.7	1318.8	1264.3	1311.2	1411.7	1323.6	1323.3	1417.5	1387.6	1.05828	0.0817242	0.0297127	0.386853
A0A024RD15	Mitogen-activated protein kinase	MAPK14	39.4	38.6	38.7	37.6	45	68.5	54.8	52.7	45.9	45.6	1.3422	0.424597	0.0278043	0.386861
Q2M2I8	AP2-associated protein kinase 1	AAK1	1128.4	1108.4	1064	1119.3	1081.5	1196.3	1176	1100.3	1157	1143.2	1.04929	0.06942	0.0277578	0.386895
Q7KZA3	Ferrochelatase	DKFZp686P18130	2056.7	2252.1	2257	2273.1	2236.7	2023	2124.8	2186.4	2014.9	2034.6	0.937529	-0.0930642	0.0296232	0.386962
D6RDG3	Transcription factor BTF3 (Fragment)	BTF3	630.9	588.2	628.6	593.2	594.3	672.5	645.4	689.6	611.7	635.2	1.07222	0.1006	0.0297722	0.38699
Q9UJT0	Tubulin epsilon chain	TUBE1	322.9	318.7	314.4	316.7	317	355.9	354.8	326.7	332.7	326.6	1.06731	0.093977	0.0304106	0.387013
Q9BT30	Alpha-ketoglutarate-dependent dioxygenase alkB homolog 7, mitochondrial	ALKBH7	52.6	60	56.5	57	63.4	65.1	69.3	64.5	62.7	59.6	1.1095	0.149909	0.0299704	0.38702
A8K719	cDNA FLJ76413, highly similar to Homo sapiens core-binding factor, beta subunit (CBFB), transcript variant 1, mRNA		92.5	97	99.4	90.8	101.7	106.6	99.8	102.2	103.3	100.6	1.0646	0.0903159	0.0304659	0.387093
P00813	Adenosine deaminase	ADA	765.2	742	759.6	791.7	783.2	840.6	768.4	789.2	863.4	844	1.06869	0.0958482	0.0300295	0.387151
A8K8B2	cDNA FLJ78127, highly similar to Homo sapiens SFRS protein kinase 1 (SRPK1), mRNA		1587.4	1693.8	1619.9	1570.8	1656.7	1607.1	1534.4	1509.4	1525.3	1569.7	0.952919	-0.069574	0.0277377	0.387298
Q99747	Gamma-soluble NSF attachment protein	NAPG	1859.6	1861.2	1837.1	1842.5	1780.1	1983.4	1816.1	1938.4	2029.2	1920.9	1.05528	0.0776261	0.0303885	0.387355
Q86WG5	Myotubularin-related protein 13	SBF2	643.7	621.3	639	631.4	628	597.6	613.9	597.7	632.2	618.7	0.967345	-0.0478972	0.0276462	0.38739
Q9NZQ3	NCK-interacting protein with SH3 domain	NCKIPSD	363.8	321.6	338.2	358.4	360.1	378.3	386.8	359	364.2	401.2	1.08461	0.117177	0.028974	0.387447
O43815	Striatin	STRN	2172.9	2104.6	2059.2	2109.6	2148.9	2198.8	2179.2	2163.4	2299	2173.6	1.03953	0.0559277	0.0290232	0.38745
Q969T7	7-methylguanosine phosphate-specific 5-nucleotidase	NT5C3B	481.4	501.5	510.5	546.9	519	478.5	484.1	480	472.7	494.2	0.941468	-0.0870155	0.0296177	0.38753
Q16763	Ubiquitin-conjugating enzyme E2 S	UBE2S	792.5	771.2	838.3	732.5	803.5	888.2	828.2	867.3	797.9	874.6	1.0808	0.112103	0.0301116	0.387576
Q9ULP9	TBC1 domain family member 24	TBC1D24	733.5	651.5	703.9	693.5	750.6	804.6	781.5	710.8	834.1	762.5	1.10204	0.140174	0.0280052	0.38761
Q9NUJ3	T-complex protein 11-like protein 1	TCP11L1	152.3	133.6	142.7	137.9	139.3	171.6	161.6	154.9	157.4	140.4	1.11349	0.155086	0.0277123	0.387628
Q03252	Lamin-B2	LMNB2	5356.2	6002.6	5697.9	5846.2	5875.7	6097.4	6265.3	6354.4	6125.9	5820.3	1.06549	0.0915166	0.0303703	0.387749
A0A024QZR3	Protein pelota homolog	hCG_2002731	1083.8	1143.3	1033.7	1065.4	1051.3	1149.4	1189.6	1121.9	1145.3	1096	1.06038	0.084583	0.0289025	0.387804
Q9UK59	Lariat debranching enzyme	DBR1	1287.6	1235	1277.4	1321.3	1289.4	1364.7	1318.2	1291.3	1344.8	1338.6	1.03851	0.0545203	0.0295911	0.387825
A0A0G2JH37	Tapasin	TAPBP	559.3	557.9	560.4	483.6	542.3	471.6	530.3	503.7	460.6	482.4	0.905715	-0.142871	0.0289566	0.387871
Q9NZJ4	Sacsin	SACS	4277.8	4330.4	3948.6	4079.1	4032.8	4344.5	4502.6	4228.8	4522.1	4307.7	1.05985	0.0838587	0.0282703	0.387882
O95466	Formin-like protein 1	FMNL1	551.1	545.7	573.3	543	565.2	589	600.3	603.3	573.1	554.5	1.05107	0.0718648	0.0303324	0.387891
Q12972	Nuclear inhibitor of protein phosphatase 1	PPP1R8	1852.7	1928.2	1822.8	1865.7	1845.1	1801.1	1801.8	1807	1820.4	1792.5	0.968683	-0.0459031	0.0280772	0.387926
Q05086	Ubiquitin-protein ligase E3A	UBE3A	2456.3	2357.6	2476.8	2434.4	2505.3	2632.2	2499.4	2522.8	2494.8	2554.3	1.03868	0.0547544	0.0285801	0.38809
Q9ULM3	YEATS domain-containing protein 2	YEATS2	211.9	213.9	216.8	214.1	231.8	221.3	240.8	227.5	230.7	232	1.05861	0.082175	0.0291222	0.388116
V9HWC4	Epididymis secretory sperm binding protein Li 132P	HEL-S-132P	192.1	173.3	186.1	170.9	176.6	195.5	188	188.4	208.7	191.3	1.08109	0.112487	0.0302073	0.388176
Q8TAF6	Acyl-CoA synthetase 4	FACL4	4874.4	4798.5	4641.5	4829.8	4104.3	4141.3	4606.4	3779.1	4147.7	3831.5	0.882035	-0.181092	0.0279489	0.388191
Q4VC44	FLYWCH-type zinc finger-containing protein 1	FLYWCH1	38.8	45	43.7	39.7	46.3	52.5	49	54.5	49.8	42.1	1.16112	0.215522	0.0282439	0.388195
Q8TEA1	tRNA (cytosine(72)-C(5))-methyltransferase NSUN6	NSUN6	189.3	187.6	192.6	181.7	196.1	204.6	195.7	199.3	192.5	197	1.04413	0.062295	0.0293269	0.388225
Q9H8M7	Ubiquitin carboxyl-terminal hydrolase MINDY-3	MINDY3	578.5	524.8	560.5	518	528	487.3	531	495.5	484.3	514.9	0.927375	-0.108776	0.0280022	0.388248
Q8NBJ4	Golgi membrane protein 1	GOLM1	1453.2	1514	1591.5	1468.1	1553.9	1181.4	1492.4	1409.7	1363	1378	0.900247	-0.151608	0.0295757	0.388268
Q13011	Delta(3,5)-Delta(2,4)-dienoyl-CoA isomerase, mitochondrial	ECH1	1752.4	1852.3	1866.2	1853.6	1823.3	1720.2	1658.8	1830.8	1763.9	1647.3	0.942412	-0.0855696	0.0291836	0.38828
Q6FIC5	Chloride intracellular channel protein	CLIC4	1382.5	1334.9	1355.8	1422.5	1311.9	1514.3	1449.1	1349.2	1520	1456.9	1.07079	0.0986736	0.0288892	0.388285
O75964	ATP synthase subunit g, mitochondrial	ATP5MG	862.8	838.1	925.9	825.7	842.2	648.3	830.3	795.3	679	800.7	0.874007	-0.194282	0.0282076	0.38837
O00461	Golgi integral membrane protein 4	GOLIM4	1395.1	1330.2	1296.4	1347.6	1380.9	1336.8	1661.2	1738.5	1523.7	1588.3	1.16271	0.217487	0.0303219	0.388386
A8K594	cDNA FLJ77256, highly similar to Homo sapiens SH3-domain binding protein 4 (SH3BP4), mRNA		39	43.1	41.6	51	51.9	66.1	44.5	59.1	59.8	55.7	1.25861	0.331826	0.0286527	0.388408
Q96CM8	Medium-chain acyl-CoA ligase ACSF2, mitochondrial	ACSF2	1592.8	1661.9	1750	1767.7	1842.2	1474.1	1517.9	1722.5	1438.2	1578	0.897395	-0.156185	0.0281633	0.388438
D6RAT4	Cellular nucleic acid-binding protein (Fragment)	CNBP	92.2	81.6	88.7	94.1	100	101.3	95	98.2	110.5	107	1.12133	0.165213	0.0285583	0.388462
P62312	U6 snRNA-associated Sm-like protein LSm6	LSM6	1261.7	1308.4	1252.4	1286.5	1261.9	1249	1203.3	1240.6	1262.2	1193.6	0.965123	-0.0512158	0.0295437	0.388493
Q9NRG9	Aladin	AAAS	1838.7	1867.9	1862.2	1930.5	1844.6	1935.6	1975.2	1980.8	1909.7	1879.5	1.03606	0.0511014	0.0285167	0.388565
Q6IBS0	Twinfilin-2	TWF2	1518.2	1405.5	1430.7	1402.2	1482.8	1503.9	1491.3	1521.2	1575.6	1504.3	1.0493	0.0694268	0.0303008	0.388746
B4DLY8	cDNA FLJ53764, highly similar to Induced myeloid leukemia cell differentiation protein Mcl-1		20.5	19.9	24.4	25	21.7	25.2	28.4	29.5	25.1	23.5	1.18117	0.240212	0.0288791	0.38881
A5GZ70	Matrix metalloproteinase 3 (Fragment)	MMP3	92.7	135.1	136.6	119.6	126.9	143.2	132	146	161	178.4	1.24505	0.316202	0.0295212	0.388843
O43719	HIV Tat-specific factor 1	HTATSF1	908.5	970.7	927.5	989.8	947.9	888.1	862.3	945.2	895.4	820.1	0.929749	-0.105087	0.0293245	0.388844
Q9UPN7	Serine/threonine-protein phosphatase 6 regulatory subunit 1	PPP6R1	757.1	739.4	755.5	718.6	782.2	843.8	752.4	779.1	827.4	804.9	1.0679	0.0947711	0.0309156	0.389055
Q53F88	General transcription factor IIE, polypeptide 1 (Alpha subunit, 56kD) variant (Fragment)		905.1	1016	945.4	1029.1	930.8	932.4	912.7	850.3	883.8	867.9	0.921411	-0.118083	0.0288022	0.3891
Q5JZH3	Sorting nexin-21	SNX21	120.8	131.6	131.8	133.8	135.2	126.4	112.4	121.1	126.5	119	0.926822	-0.109636	0.0308702	0.389102
Q8N0S6	Centromere protein L	CENPL	80.3	70.7	64.8	83.2	66.5	61.7	67.5	54.1	63.8	61.2	0.843502	-0.245537	0.028514	0.389199
B2RB95	cDNA, FLJ95381, Homo sapiens tripartite motif-containing 16 (TRIM16), mRNA		146.4	140.8	158.1	158.9	160.5	163.5	178.7	186	177.2	153.1	1.12266	0.166924	0.0295008	0.389223
Q9Y2Z4	Tyrosine--tRNA ligase, mitochondrial	YARS2	2542.2	2900.1	2738.7	2633.3	2717.7	2274.9	2553.6	2597.7	2543.8	2464.1	0.918866	-0.122073	0.028865	0.389284
A0A2R8YDT1	Glutamine synthetase	GLUL	636.4	582.9	630.4	643.3	621.4	591.9	582.5	584.1	596.9	607.6	0.951387	-0.0718956	0.030738	0.389298
Q9H0E3	Histone deacetylase complex subunit SAP130	SAP130	390.3	416.7	411.4	400.3	410.6	340.1	380	386	399	378.6	0.928251	-0.107413	0.0284251	0.389331
Q8IXT5	RNA-binding protein 12B	RBM12B	1565.1	1725.9	1556.3	1625.6	1640.5	1686.8	1752.9	1748.9	1658.6	1828.9	1.06935	0.0967401	0.0294603	0.389339
A0A3B3ITR6	Phenylalanine--tRNA ligase, mitochondrial	FARS2	410.4	414.3	400.8	371.5	407.6	365.3	399.9	376.3	359.5	359.7	0.928215	-0.107469	0.0284773	0.389371
A0A024R0H7	Testis tissue sperm-binding protein Li 44a	WDR77	1010.4	1034.4	1074.6	1070.4	1090	1190.3	1068.4	1085.4	1128.8	1158.6	1.06661	0.093036	0.0306955	0.389385
Q6P6C2	RNA demethylase ALKBH5	ALKBH5	708.6	694.9	683.3	701.8	697.6	693.5	653.8	679.3	685.2	658.5	0.966755	-0.0487783	0.0293173	0.389403
Q8WYQ5	Microprocessor complex subunit DGCR8	DGCR8	963.6	982.9	990.8	991.1	1033.7	1045.6	988.3	1058	1044.4	1052.5	1.04569	0.0644501	0.0287818	0.38949
A4IF54	TK2 protein (Fragment)	TK2	235.5	231.1	241.7	246.2	258.8	254.1	253.4	266.4	256.7	287.7	1.08654	0.119742	0.0308688	0.389706
Q4ZG59	Uncharacterized protein R3HDM (Fragment)	R3HDM	57.6	56.3	57.1	64.2	59	73	73.3	67.2	56.1	79.9	1.18797	0.248495	0.0310487	0.390108
P49336	Cyclin-dependent kinase 8	CDK8	1054.3	1053.5	1029.3	1035.6	1009.4	1018.3	1011.5	1010	1013.3	969.2	0.969163	-0.0451886	0.0308607	0.390228
B2RTX8	WAPAL protein	WAPAL	1810.6	1857.9	1801.1	1843.6	1856.2	1876.4	1863	1842.8	1900.6	1917.5	1.02518	0.0358795	0.0315475	0.391397
F8WBN8	Coiled-coil domain-containing protein 117	CCDC117	69.7	80.3	79.9	78	82.6	74.2	66.4	73.4	71.5	71.1	0.913188	-0.131016	0.0315271	0.391759
X6RBJ8	DDB1- and CUL4-associated factor 12 (Fragment)	DCAF12	556.9	607.5	558.8	622.8	586.3	529.5	492.9	549.5	556.5	565.5	0.918699	-0.122336	0.0317143	0.392235
H0YEH1	Phosphatidylinositol-binding clathrin assembly protein (Fragment)	PICALM	54.9	62.2	57	59.3	49.8	51.8	49.9	52.8	48.2	51.3	0.896893	-0.156993	0.0315215	0.392307
A8K5J1	Uridine monophosphate synthetase (Orotate phosphoribosyl transferase and orotidine-5-decarboxylase), isoform CRA_b	UMPS	1688	1648	1658.7	1689.2	1700.4	1821.3	1674.1	1719.3	1789.7	1741.6	1.04314	0.060933	0.0313753	0.39234
Q8N1G0	Zinc finger protein 687	ZNF687	1224.3	1343.1	1146.6	1228.6	1228.2	1074.3	1186.9	1170	1092.6	1149.9	0.919443	-0.121168	0.0317867	0.392516
O00571	ATP-dependent RNA helicase DDX3X	DDX3X	7412.3	8129.7	7607.2	7647.3	7577.9	7936	8209.1	8010.7	8164.1	7841.1	1.04656	0.065651	0.0329339	0.392574
B3KN49	cDNA FLJ13562 fis, clone PLACE1008080, highly similar to Homo sapiens hexamethylene bis-acetamide inducible 1 (HEXIM1), mRNA		462.2	455	490.4	467.1	475.7	504.1	483.6	501	525.7	474.4	1.05888	0.082544	0.0331378	0.392635
A0A384MTV1	Epididymis secretory sperm binding protein		47	58.6	45.7	50.2	59.9	62.3	58.5	65.2	58.4	78.3	1.23451	0.303934	0.0312998	0.392638
Q9NWT1	p21-activated protein kinase-interacting protein 1	PAK1IP1	1020.7	1063.5	1008	992.4	1032.7	958.5	1014.9	1000.3	944.3	967.1	0.954625	-0.0669947	0.0316988	0.392658
A0A140VKD1	Testis tissue sperm-binding protein Li 48e	TMED3	325.8	311.2	321.4	315	311.1	282.8	323.9	279.5	292.1	297.1	0.931145	-0.102922	0.0315123	0.39281
B4E0X1	Beta-2-microglobulin		277.7	258	304.6	278.6	235.9	356.8	306.9	302	390.8	288.2	1.21398	0.279745	0.032656	0.392817
Q7Z7L1	Schlafen family member 11	SLFN11	2517	2511.2	2464.9	2546.7	2464.3	2397.2	2456.1	2343	2486.7	2439.5	0.969482	-0.044714	0.0329054	0.392827
P29373	Cellular retinoic acid-binding protein 2	CRABP2	174.5	169.1	163.9	181	175.2	209.9	167.9	186.4	197.9	205.3	1.12006	0.163582	0.0331067	0.392856
J3KN13	MyoD family inhibitor domain-containing protein	MDFIC	81.7	92.6	92.4	85.2	88.2	90.1	105.8	92.1	100.6	96.7	1.1027	0.141045	0.0338582	0.392924
A0A1U9X7R2	GNL1		1938.3	1838.8	1974.2	1912.8	1966.2	2046.7	1937.5	2002.4	2004.1	2082.7	1.04601	0.0648981	0.0330142	0.392939
H3BS25	S phase cyclin A-associated protein in the endoplasmic reticulum (Fragment)	SCAPER	168.3	189.4	171	188.3	177.6	190.1	204.2	195.8	181.4	210.6	1.09781	0.134627	0.0313735	0.392939
P17676	CCAAT/enhancer-binding protein beta	CEBPB	289.9	262.9	265.7	278.3	274.8	283.7	318.7	279.2	310.8	295.1	1.0845	0.11703	0.032881	0.39313
P26374	Rab proteins geranylgeranyltransferase component A 2	CHML	556.4	528.3	536.6	539	584.1	603.8	575.9	568.6	578.9	569.4	1.05546	0.0778697	0.0328362	0.393189
B4DG60	cDNA FLJ59620, highly similar to Homo sapiens calcium binding and coiled-coil domain 1 (CALCOCO1), mRNA		344.8	302.1	304.6	310	293.4	355.2	339	323.3	375.1	328.2	1.10669	0.146258	0.0338326	0.393205
B3KVU5	cDNA FLJ41463 fis, clone BRSTN2017237		55.7	58.1	62.6	55.2	58.3	66.6	58	65.6	62.5	63.1	1.08934	0.123456	0.0315006	0.393284
Q9NUY8	TBC1 domain family member 23	TBC1D23	943.3	967.7	900.2	911.5	922	958.5	1006.1	931.1	1015.7	986	1.05441	0.0764306	0.0330944	0.393301
A8K910	Tyrosine-protein kinase		76.9	70.3	76.2	64	73.8	78.5	84	82.9	82.5	73	1.10991	0.150445	0.033942	0.39332
A0A140VK46	Proteasome subunit beta		1638	1471.9	1580.3	1543.9	1532.6	1724.9	1642.5	1559.4	1661.6	1674.7	1.06391	0.0893814	0.032651	0.393354
O15066	Kinesin-like protein KIF3B	KIF3B	1315.1	1257.1	1302.6	1276.7	1366.3	1339.2	1322.3	1430.9	1376.7	1396.4	1.05335	0.0749797	0.0328287	0.393695
A0A1V0E3X2	HLA-F (Fragment)	HLA-F	26.2	28.3	30	33.2	31.5	29.8	37.7	34	34.5	36.4	1.1555	0.208512	0.0338275	0.393724
Q96JU8	cDNA FLJ14963 fis, clone PLACE4000522, weakly similar to NEUROGENIC LOCUS NOTCH PROTEIN		721.2	691.5	690.6	691.9	716.6	719.5	731.4	760.7	720.7	715.8	1.03881	0.0549346	0.0335789	0.39373
J9R021	Eukaryotic translation initiation factor 3 subunit A	eIF3a	7836.7	7396.4	7664.8	7565.1	7475.5	8461.8	8198.1	7560.2	7788.6	8330.7	1.06328	0.088527	0.0327861	0.393782
Q16222	UDP-N-acetylhexosamine pyrophosphorylase	UAP1	2505.4	2455.9	2501.4	2548.3	2691.4	2791.5	2546.8	2823.8	2646.2	2976.9	1.08524	0.118019	0.0336923	0.393891
Q9UFV9	Uncharacterized protein DKFZp434J046 (Fragment)	DKFZp434J046	49.6	41.5	42	44.2	37.4	49.5	48.3	47.5	46.2	50.6	1.12762	0.173281	0.0333946	0.393907
Q5TZN3	UBE2C protein	UBE2C	468.2	523.9	537.8	505	587.9	618.3	519.7	636.1	607.1	600.5	1.13684	0.185027	0.0340432	0.393914
J3KTG4	tRNA pseudouridine synthase (Fragment)	PUSL1	164.6	155.5	151.2	157	151	140	150.3	133.9	155.8	136.7	0.919672	-0.120809	0.0326479	0.393918
Q6ZV73	FYVE, RhoGEF and PH domain-containing protein 6	FGD6	826.5	791.4	813.6	817.1	861.4	903.3	835	844.8	866.9	927.1	1.06499	0.090837	0.0335456	0.393924
Q6P996	Pyridoxal-dependent decarboxylase domain-containing protein 1	PDXDC1	1350.7	1304.1	1361.8	1362.5	1361.1	1476.9	1453.8	1363.6	1411	1363.2	1.04871	0.0686127	0.0337476	0.393954
A0A024R6Z7	Dihydrouridine synthase 2-like, SMM1 homolog (S. cerevisiae), isoform CRA_a	DUS2L	1726.6	1638.4	1761.5	1714.4	1733.6	1688.1	1639.6	1659.9	1650.2	1648.6	0.9664	-0.0493071	0.0321572	0.394013
Q5VTI5	Pleckstrin homology domain-containing family A member 6	PLEKHA6	1064.7	1141.1	1104.2	1196	1142.6	1093.6	1082.6	1032.7	1062.5	1067	0.945084	-0.0814859	0.0334563	0.394047
P26022	Pentraxin-related protein PTX3	PTX3	297.9	341.5	350.1	324.1	338.2	355.5	400.4	377.1	333.3	371.9	1.11285	0.154255	0.0326119	0.394085
P49593	Protein phosphatase 1F	PPM1F	1278.3	1268.3	1195.5	1233.2	1224.8	1352.7	1285.7	1250	1344.1	1283.4	1.05093	0.071673	0.0336628	0.394129
Q5TFE4	5-nucleotidase domain-containing protein 1	NT5DC1	2924.4	2775.9	3087.9	2940.7	2885.4	3124.7	2960	3034.6	3166.4	3133.4	1.05507	0.0773378	0.0338139	0.394146
C9JEX3	Myotubularin-related protein 2 (Fragment)	MTMR2	137.5	140.9	152.2	154	140.9	161.1	151.4	152.6	154.9	174.7	1.09538	0.131435	0.0341663	0.394185
B4DMK1	cDNA FLJ60702, highly similar to Brain mitochondrial carrier protein 1		366.4	405.7	391.5	404.5	483.9	318.2	338.5	392.9	324.5	367.8	0.848879	-0.236369	0.0333715	0.394223
Q0VDC6	Peptidylprolyl isomerase	FKBP1A	369	374.3	394.8	361.2	377.8	429.3	411.6	379.3	428.2	383.4	1.08241	0.114253	0.0335237	0.394252
Q2KHM9	Protein moonraker	KIAA0753	118.4	127.8	138.8	138.6	137.9	141.5	145.6	148.4	141	140.9	1.0845	0.117037	0.0320311	0.394301
A0A1B0GUA3	KIF-binding protein	KIFBP	2094.4	2024	2083.5	2110.7	2065.9	2317.1	2142.8	2081.2	2294.8	2306.9	1.07364	0.102514	0.0321338	0.394338
Q6FHH6	LANCL1 protein (Fragment)	LANCL1	1332.5	1315.9	1305.4	1276.2	1260.1	1308.1	1205.8	1180.1	1240.4	1229.8	0.949785	-0.074327	0.0323871	0.394384
Q8IWZ3	Ankyrin repeat and KH domain-containing protein 1	ANKHD1	1642.3	1616.5	1588	1707.8	1654.4	1622.7	1553.4	1524.4	1568.3	1598.2	0.958338	-0.0613929	0.0319885	0.394391
P33240	Cleavage stimulation factor subunit 2	CSTF2	762.3	776.5	796.7	816.5	808.6	803.8	827.3	855.7	813.1	834.6	1.04391	0.0619939	0.0325905	0.39443
Q9H936	Mitochondrial glutamate carrier 1	SLC25A22	1212	1290.2	1398.1	1216.4	1403.1	1066.6	1182.3	1291.6	1064.6	1149	0.882558	-0.180237	0.0325049	0.394602
Q16658	Fascin	FSCN1	4609.9	4534.4	4205.4	4495.1	4420.4	4926.1	4504.8	4719.8	5001.6	4613.1	1.06738	0.0940721	0.0323599	0.394661
Q9Y2Z9	Ubiquinone biosynthesis monooxygenase COQ6, mitochondrial	COQ6	117.6	110.2	112.7	105.7	114.3	103.1	109.7	106.1	105.4	94.6	0.925781	-0.111258	0.0325599	0.394664
P42566	Epidermal growth factor receptor substrate 15	EPS15	74.9	87.8	78.6	84.4	86.5	89.6	93	87.2	86.7	90.2	1.0837	0.115962	0.0341599	0.394686
Q6P582	Mitotic-spindle organizing protein 2A	MZT2A	158.1	161.5	145.6	157	170.7	187.3	167.5	165.2	168.4	183.2	1.09926	0.136527	0.032117	0.394744
Q8NBU5	ATPase family AAA domain-containing protein 1	ATAD1	1331.3	1471.1	1407.5	1382	1367.5	1269	1303.1	1349.2	1255.3	1369.9	0.94067	-0.0882391	0.0333681	0.394773
Q86WQ0	Nuclear receptor 2C2-associated protein	NR2C2AP	218.3	213.1	232	227	212.2	256	233.1	240.9	225.9	231.1	1.07655	0.10641	0.0322734	0.394824
Q08AD1	Calmodulin-regulated spectrin-associated protein 2	CAMSAP2	2334.9	2344.5	2349.2	2329.9	2419	2272.9	2209.2	2350.4	2213.1	2315.9	0.964678	-0.05188	0.032494	0.395077
Q7Z6J9	tRNA-splicing endonuclease subunit Sen54	TSEN54	166.7	163.3	156.1	186.7	184.8	174.5	197.7	197.3	204.2	187.1	1.12034	0.163931	0.0323569	0.395235
Q99583	Max-binding protein MNT	MNT	155.2	128.3	137.6	153.5	149.9	167.7	163.8	149.6	165.9	156	1.10835	0.148414	0.0347718	0.395398
Q9H9A6	Leucine-rich repeat-containing protein 40	LRRC40	2150.6	2084.6	2015.7	2074.4	2138.4	2215.9	2201.7	2158.9	2183.5	2102.8	1.03814	0.0540029	0.0344323	0.395521
A0A024R201	Proteasome (Prosome, macropain) 26S subunit, non-ATPase, 13, isoform CRA_a	PSMD13	4524.2	4165.3	4393	4481.9	4254	4775.5	4525.8	4380.3	4720.6	4669.8	1.05746	0.0805978	0.0347362	0.395562
O75817	Ribonuclease P protein subunit p20	POP7	150	144.1	143.7	137.4	147.5	166.9	147.8	155.8	165.2	146.8	1.08275	0.114694	0.0348877	0.395577
Q8WVP5	Tumor necrosis factor alpha-induced protein 8-like protein 1	TNFAIP8L1	114.6	133.9	109.1	126.6	113.6	134.2	130.2	126.9	131.6	139.2	1.10756	0.147386	0.0343448	0.395666
P28749	Retinoblastoma-like protein 1	RBL1	798.4	798.7	797.6	789.5	809.2	834	797.6	825.4	827.8	805.8	1.02434	0.0346949	0.034499	0.395712
Q7RTS9	Dymeclin	DYM	565.6	584.8	559.1	559.8	579	540.8	556.3	556.3	539.6	564.6	0.968156	-0.0466879	0.0343999	0.395724
A0A024R7L5	UPF1	UPF1	6226.2	6207.7	6252.8	6172.7	6305.5	6606.8	6328.1	6275	6321.6	6444.1	1.02601	0.0370493	0.0347163	0.395907
Q7Z4W8	Heparin-binding protein HBp15		1244.4	1206.3	1203.4	1149.3	1206.8	1188.4	1135.6	1173.6	1140.3	1128.7	0.959469	-0.059692	0.0346342	0.396113
A0A140VKE5	Sulfhydryl oxidase	QSCN6	315.2	318.3	323.6	327.6	327.6	317.1	284.8	322.4	296.7	297.1	0.941574	-0.0868534	0.0348859	0.396126
A0A024R5X2	HCG2001986, isoform CRA_a	hCG_2001986	5834.9	6126.7	5882	5674.5	5613.5	4931.2	5869.5	5332.8	5505.4	5196.8	0.921189	-0.118431	0.0346939	0.396222
Q96AE7	Tetratricopeptide repeat protein 17	TTC17	584.1	653.9	695.6	634.6	770	536.2	569.8	592.7	583.5	576.8	0.85645	-0.22356	0.0346058	0.396362
Q9Y6M1	Insulin-like growth factor 2 mRNA-binding protein 2	IGF2BP2	2936.6	3046.2	3040.3	2988.4	3083.8	2959.8	2908.8	3013	2846	2846.2	0.965453	-0.0507223	0.0358119	0.396388
P51795	H(+)/Cl(-) exchange transporter 5	CLCN5	118.6	123.8	122.4	132.8	121.8	119.1	108.3	116.3	120.1	101.3	0.912335	-0.132365	0.0358118	0.396944
A0PJM7	IFT74 protein (Fragment)	IFT74	940.1	933.2	976.2	975.7	981.1	1012.9	1006.5	1015	954.9	1007.9	1.03972	0.0561933	0.0357787	0.397133
Q6ZPA8	cDNA FLJ26152 fis, clone ADG00585		302.8	289.2	323	293.6	295.2	288.4	289.8	289.3	266.8	267.4	0.932105	-0.101435	0.0351082	0.397507
F2Z2E2	Ras GTPase-activating-like protein IQGAP3	IQGAP3	275.6	257.4	274.4	278	279.5	285.2	287.3	290	274.9	301.3	1.05407	0.0759705	0.0351647	0.397578
O00217	NADH dehydrogenase [ubiquinone] iron-sulfur protein 8, mitochondrial	NDUFS8	678.7	743.3	708.7	786.1	692.2	629.9	657.6	711.6	636	667.9	0.915212	-0.127822	0.035316	0.397582
P09661	U2 small nuclear ribonucleoprotein A	SNRPA1	1623.1	1685.4	1682.1	1585.5	1657.5	1504.4	1514.3	1655.2	1596	1531.5	0.947508	-0.0777903	0.0357749	0.39765
O75864	Protein phosphatase 1 regulatory subunit 37	PPP1R37	1222.6	1252	1272	1251.5	1288.4	1373	1314.1	1289.5	1291.5	1276.2	1.04101	0.0579819	0.0354808	0.397737
Q9Y2D5	A-kinase anchor protein 2	AKAP2	2867	3103.3	2851.1	2945.9	3003.8	3075.4	3134.7	3070.6	3239.5	3010.3	1.05141	0.072327	0.0361362	0.39775
A0A384N6A4	Epididymis secretory sperm binding protein		3474.8	3956.9	3723.1	3829.8	3614.3	3530.4	3385.4	3571.2	3539.7	3193	0.925845	-0.111157	0.035542	0.397859
Q6ZNE5	Beclin 1-associated autophagy-related key regulator	ATG14	202.5	226.3	211.2	203.1	208.5	203.2	197.9	193	184.7	203	0.933625	-0.099085	0.0357468	0.397897
O94829	Importin-13	IPO13	449.6	438.1	426.6	436.2	471	463.5	464	458.6	467.4	496.2	1.05771	0.0809424	0.0354448	0.397898
G3V4K3	Spermatogenesis-defective protein 39 homolog	VIPAS39	620.6	616.4	610.5	657.5	609.5	613.7	557.2	587.1	575.9	608.1	0.944614	-0.0822033	0.0356027	0.397974
Q7Z4H7	HAUS augmin-like complex subunit 6	HAUS6	1090.7	981.6	1051.9	1065.2	1086.3	1123.1	1118	1078	1101.5	1131.5	1.05239	0.073671	0.0352572	0.398054
Q9NVR5	Protein kintoun	DNAAF2	102.5	115.3	109.8	103.7	125.9	117.6	130.9	116.4	131.1	130	1.12347	0.167967	0.0353089	0.398069
P16066	Atrial natriuretic peptide receptor 1	NPR1	104.6	91.3	95.2	101.2	91.9	88.3	85.8	73.7	91.5	91.8	0.890335	-0.167581	0.0362201	0.398118
O95714	E3 ubiquitin-protein ligase HERC2	HERC2	1958.3	2003.3	1972.7	2060.4	2030.8	2098.6	2092.3	2018	2048.6	2068	1.02992	0.0425375	0.0357165	0.398121
A0A0C4DG89	Probable ATP-dependent RNA helicase DDX46	DDX46	22.1	29.1	22.4	27.3	24.7	20.1	14	24	20.6	20.3	0.788217	-0.343336	0.0361341	0.398282
Q8IW35	Centrosomal protein of 97 kDa	CEP97	1178.5	1133	1147.2	1203.6	1263.5	1387.1	1222.7	1298.5	1207.1	1318.4	1.08573	0.118661	0.035441	0.398422
Q9UHA4	Ragulator complex protein LAMTOR3	LAMTOR3	127.3	121.7	146.2	131.4	125.4	151.6	138.3	135.1	148.2	144.8	1.10123	0.139112	0.035697	0.398466
B4DXW2	cDNA FLJ60947, highly similar to Coiled-coil domain-containing protein 9		341	308.8	348.3	318.6	371.6	380.4	354.1	361	374.2	370.3	1.08985	0.124134	0.0361265	0.398754
D6RA96	Regulator of telomere elongation helicase 1	RTEL1-TNFRSF6B	194.9	200.1	191.5	198.4	194.4	238.1	200.4	226.6	201.9	229.9	1.12009	0.163609	0.0360897	0.398905
A0A0A0MSU2	Mitotic deacetylase-associated SANT domain protein (Fragment)	MIDEAS	582.4	564.4	582.4	609.2	537.3	547.1	559.9	520.2	538.8	540.4	0.941127	-0.0875381	0.0364678	0.39973
P0C7P0	CDGSH iron-sulfur domain-containing protein 3, mitochondrial	CISD3	94.1	118.2	108.1	93.8	102.8	96.6	91.4	88.8	93	81	0.871954	-0.197677	0.0364323	0.399896
G5E9C2	NF-kappa-B inhibitor beta	NFKBIB	108.6	116.2	124.2	113.7	114.7	119	127.7	118.4	128.1	125.4	1.07135	0.0994357	0.036553	0.400108
Q9H4L7	SWI/SNF-related matrix-associated actin-dependent regulator of chromatin subfamily A containing DEAD/H box 1	SMARCAD1	1625.2	1673.9	1657.3	1734.3	1706.9	1785.7	1689	1761.4	1733.6	1739.6	1.03712	0.0525797	0.0367205	0.400279
P67936	Tropomyosin alpha-4 chain	TPM4	478	448	474.6	453.5	471.8	512.2	475.3	518.1	528.6	465.2	1.07459	0.103793	0.0367716	0.400284
Q9UBK8	Methionine synthase reductase	MTRR	701.1	724	738.9	738	731.1	799.3	740.5	753.5	776.8	735.6	1.04751	0.0669608	0.0366288	0.400384
A0A024QZP6	Core histone macro-H2A	H2AFY2	2026.8	2266.6	2028.2	2154.4	2134.5	2073.1	1894.6	2070.4	1909.8	1888.2	0.927016	-0.109334	0.0368363	0.400436
Q86W75	ARSK protein (Fragment)	ARSK	79.7	89.2	83.4	81.7	79.9	95.2	106.3	80.3	91.1	99.9	1.1423	0.191948	0.0367091	0.400707
Q3BDU4	Rhabdomyosarcoma antigen MU-RMS-40.10B (Fragment)	PMS1	36	28.9	33.5	35.1	34.9	27	30.5	31.5	26.9	31.8	0.877078	-0.189222	0.0372221	0.402967
A0A024R0Q5	Protein phosphatase 1, regulatory (Inhibitor) subunit 13 like, isoform CRA_a	PPP1R13L	1330.7	1276.4	1246.7	1247.5	1280.2	1314.6	1325.2	1318.6	1368.8	1296.7	1.03798	0.0537853	0.0372047	0.403332
Q9NZB8	Molybdenum cofactor biosynthesis protein 1	MOCS1	193.4	233.9	211.6	219.8	224.7	200.3	188.9	199.6	195.1	196.6	0.905021	-0.143976	0.0371711	0.403521
E7EM64	COP9 signalosome complex subunit 6	COPS6	1780.1	1559.9	1661.7	1662.9	1661.3	1850.2	1729.6	1733.4	1742.2	1788.8	1.06225	0.0871254	0.0379095	0.407618
A0A2X0U2N0	RALBP1 (Fragment)	RALBP1	963.9	917.8	969.7	975.2	959.3	1007.1	977	970.8	983	1002.8	1.03235	0.0459252	0.0378887	0.407949
Q8NCG7	Diacylglycerol lipase-beta	DAGLB	739	811.3	773.3	847.9	860	733.7	732.8	747.2	747.4	728	0.915069	-0.128048	0.0378421	0.408003
A8KAN5	cDNA FLJ75097, highly similar to Homo sapiens upstream binding protein 1 (LBP-1a) (UBP1), mRNA		866.3	879.4	856.8	893.6	888.3	864.3	854.2	863.9	823.5	801	0.959516	-0.0596219	0.0377602	0.408234
Q9NWU5	39S ribosomal protein L22, mitochondrial	MRPL22	819	845	873.2	815.5	841.6	788.2	838.9	793.9	747.8	802.8	0.946904	-0.0787097	0.0378216	0.408339
C0LQF2	Deoxyribonuclease II (Fragment)		670.8	720.4	681.7	708.6	677.4	690.9	628.7	640.2	668.3	651.4	0.948134	-0.0768374	0.0389867	0.408637
A0A024R8I2	Ubiquitin associated domain containing 1, isoform CRA_c	UBADC1	491.2	468.4	495.9	490.1	505.3	564.8	503	517.7	543.9	496.9	1.07157	0.0997201	0.0381641	0.408687
Q6P1Q0	LETM1 domain-containing protein 1	LETMD1	652.2	656.3	675.4	637.6	679.3	549.8	613.6	676.6	566.6	606.2	0.912748	-0.131711	0.0387331	0.408689
Q8NA80	cDNA FLJ35762 fis, clone TESTI2004793, moderately similar to Homo sapiens NY-REN-2 antigen mRNA		776.3	880.8	828.4	836.5	790.2	895.4	863.2	875.4	863.1	857.6	1.05897	0.0826629	0.0388436	0.408763
Q96RU2	Ubiquitin carboxyl-terminal hydrolase 28	USP28	1712.9	1661.5	1637.6	1737.9	1715.6	1694.6	1620.4	1539.7	1612.3	1616.2	0.95484	-0.0666687	0.0381282	0.408856
D3DVC4	Nestin, isoform CRA_c	NES	1541.2	1643.5	1419.3	1557.6	1609.1	1650	1697.3	1737.8	1708.5	1571.1	1.07644	0.106269	0.0388115	0.408969
Q2NKX8	DNA excision repair protein ERCC-6-like	ERCC6L	3189	3243.8	3102.8	3141.3	3129	3602.2	3487.4	3179.2	3685.2	3275.2	1.09005	0.124393	0.0389702	0.409006
A0A024R4Q5	TCF3 (E2A) fusion partner (In childhood Leukemia), isoform CRA_c	TFPT	69.1	70.7	69.1	68.6	69.7	67.4	80.1	79.7	82.8	77.3	1.1155	0.157685	0.038717	0.409065
P04406	Glyceraldehyde-3-phosphate dehydrogenase	GAPDH	5503	5073.6	5286.4	5500	5310.8	5805.2	5497.8	5400	5582	5893.8	1.05642	0.0791868	0.0393436	0.409121
A0A024RD07	Trinucleotide repeat containing 5, isoform CRA_c	TNRC5	683.8	738.3	697.7	719.9	692.3	649.4	654.5	694.7	695.1	667	0.951501	-0.0717236	0.0392566	0.409294
Q59GM9	Alpha-1,4 glucan phosphorylase (Fragment)		565.6	527.5	598.6	601.4	594.4	632.9	591.3	605.7	630.8	626.3	1.06909	0.0963845	0.0393088	0.409299
Q9UL40	Zinc finger protein 346	ZNF346	529.7	517.5	540.2	537.6	541.4	491.6	533.3	523.2	506.3	506.8	0.960546	-0.0580733	0.0385892	0.409357
H3BMU4	Zinc finger and SCAN domain-containing protein 29 (Fragment)	ZSCAN29	19.5	23	24	20.9	20.5	19.3	12.2	21.2	14.5	18	0.78962	-0.34077	0.0381279	0.409409
A0A024RAC7	Multifunctional fusion protein	ALDH4A1	950.5	1049.4	953.1	998.5	968	863.3	983.7	906.7	933.9	891.6	0.930826	-0.103416	0.0387004	0.409437
A8K5B6	cDNA FLJ76830, highly similar to Homo sapiens SWI/SNF related, matrix associated, actin dependent regulator of chromatin, subfamily a, member 3 (SMARCA3), transcript variant 1, mRNA		2712	2753	2706.7	2580.9	2633.5	2451.4	2646.8	2579.5	2569.1	2591.4	0.959069	-0.0602928	0.0389601	0.409443
Q17RX7	Ras association (RalGDS/AF-6) domain family member 1	RASSF1	181.1	207.5	201.8	198.1	201.4	217.7	202.2	205.5	214.7	220.7	1.07162	0.099798	0.0382975	0.40956
Q14192	Four and a half LIM domains protein 2	FHL2	1420.5	1512.4	1531.5	1498.6	1530.9	1626.4	1567.8	1613.4	1482.5	1629.3	1.05678	0.0796744	0.0385649	0.409649
Q7Z7E8	Ubiquitin-conjugating enzyme E2 Q1	UBE2Q1	463	428.1	478.3	453.3	453.8	499.4	466.5	460.3	511.9	499.2	1.07063	0.0984664	0.0386783	0.409752
O15037	Protein KHNYN	KHNYN	371.4	363.6	355.1	385.9	396	400.5	400.8	418.5	373.6	436.4	1.08429	0.116757	0.0391491	0.409795
B2R9Y2	cDNA, FLJ94609		1164.6	1225.6	1210.6	1218.2	1209	1150.3	1178.1	1201.2	1162	1167.8	0.972031	-0.0409265	0.0392549	0.409817
E9PPF2	Tyrosine-protein kinase	TYK2	196.3	185.9	181.3	176.1	207.3	196.2	219.6	194.9	213.4	218	1.10054	0.13821	0.0392152	0.409944
Q9NPJ3	Acyl-coenzyme A thioesterase 13	ACOT13	1361.5	1454.2	1450.8	1480.2	1497.4	1365.7	1353.6	1456.8	1315.6	1264.7	0.932676	-0.100552	0.038544	0.409977
E5KND7	Elongation factor G, mitochondrial	GFM1	3536.9	3875.3	4090.1	3863.6	3953.5	3282.5	3682.4	3780.2	3404.4	3589.6	0.918201	-0.123117	0.0395325	0.410007
Q5JSZ5	Protein PRRC2B	PRRC2B	989.8	974.2	980.6	1031.7	1032.4	957.5	915.1	958.2	996.7	959.3	0.955697	-0.0653747	0.0394843	0.410045
Q9P2K8	eIF-2-alpha kinase GCN2	EIF2AK4	3569.3	3472.7	3454.6	3618.8	3402.6	3520.7	3291.6	3186.6	3363.4	3324.2	0.952535	-0.0701567	0.038522	0.410296
O95455	dTDP-D-glucose 4,6-dehydratase	TGDS	64.1	67	72.3	73	73	75.1	87.3	68.7	82.2	82.2	1.13194	0.178798	0.038436	0.410486
O14980	Exportin-1	XPO1	2150.8	2049.8	2108.3	2146.9	1985.5	2026	2000.9	1954.3	2050.1	1955.7	0.95649	-0.0641781	0.0385204	0.410832
Q8NCF5	NFATC2-interacting protein	NFATC2IP	573.4	552.8	615.4	577.6	607.4	618.1	593.1	626.9	619	651.4	1.06215	0.086993	0.0397476	0.411698
A0A2X0SFF5	ARHGEF12 (Fragment)	ARHGEF12	3892.2	3749	3757.5	3850.3	3834.3	3787.5	3723.5	3625.2	3763.7	3700.3	0.974685	-0.0369925	0.0398756	0.411944
P78527	DNA-dependent protein kinase catalytic subunit	PRKDC	31383.8	30512.9	30627	30272.2	30515.5	29596.7	30464.6	30474.3	29304.7	29765.2	0.975828	-0.0353018	0.0398689	0.412413
O43306	Adenylate cyclase type 6	ADCY6	700.9	724.8	712.2	668	686	663.7	667.6	662.2	655.8	695.1	0.957759	-0.0622648	0.0400318	0.413017
B4DV79	Eukaryotic translation initiation factor 3 subunit B	EIF3B	5600.9	5089.9	5274.2	5247.2	5317.9	5836.5	5513.2	5350.3	5601.6	5635	1.05302	0.0745263	0.0401858	0.413526
Q9Y262	Eukaryotic translation initiation factor 3 subunit L	EIF3L	4441.2	4182.2	4357.2	4186.6	4311.3	4648.4	4379.1	4375.3	4465.9	4469.5	1.04003	0.0566197	0.0403431	0.41353
Q969J3	BLOC-1-related complex subunit 5	BORCS5	212.5	196.9	218.5	228.5	233.1	248.6	231.3	232.4	226.2	244.9	1.08619	0.119272	0.0402961	0.413585
E9PK91	Bcl-2-associated transcription factor 1	BCLAF1	276.1	309.6	287.4	291.7	268.4	293.1	359.1	300.7	348.3	313.7	1.12678	0.172205	0.0402503	0.413652
P43897	Elongation factor Ts, mitochondrial	TSFM	1551.5	1827.9	1718.3	1725.3	1657.6	1574.8	1593.8	1627.9	1563.4	1534	0.930819	-0.103428	0.0401492	0.413688
Q9UKZ1	CCR4-NOT transcription complex subunit 11	CNOT11	284.5	298.8	277.6	276.1	279.8	310.3	311.7	281.3	303.7	294.8	1.05999	0.0840566	0.0405775	0.41432
A0A0D9SFB1	Dynamin-1	DNM1	318	300	319.3	317.1	329.2	336.6	321.6	324.8	362.4	367.3	1.08152	0.113064	0.0405693	0.414773
Q9BYG4	Partitioning defective 6 homolog gamma	PARD6G	138.7	147.3	151.9	172.8	180	180.5	170.6	185	171.4	187.6	1.13203	0.178918	0.0407272	0.414777
Q9C0G0	Zinc finger protein 407	ZNF407	106.2	116.5	117.2	125.2	127.7	144.3	143.1	136.9	143.1	112.3	1.14659	0.197353	0.0408657	0.415117
Q6NW12	TANK protein	TANK	576.1	576.2	537.8	595.3	606.8	606.9	599	618.2	598.9	638.7	1.05861	0.0821656	0.0407139	0.415177
A0A024RAW6	Uncharacterized protein	DKFZP779L1558	431.2	373.2	407.2	426.7	440.9	467.3	418.6	480.5	465.6	444.4	1.09484	0.130726	0.0405655	0.415271
Q8N0X4	Citramalyl-CoA lyase, mitochondrial	CLYBL	758.9	778.1	799.4	810.9	839.2	698.8	766	792.7	712.1	748.7	0.932723	-0.100479	0.0410479	0.415367
O15040	Tectonin beta-propeller repeat-containing protein 2	TECPR2	154.7	146.2	152	140.8	146.8	138.5	146.9	123.3	136.5	139.9	0.925186	-0.112185	0.0408562	0.415556
Q1ED43	GON4L protein	GON4L	458.1	453.7	445.3	460.9	440	453.5	467.2	465.8	460.7	471.8	1.02702	0.0384573	0.0409756	0.4157
O60216	Double-strand-break repair protein rad21 homolog	RAD21	1743.4	1815.4	1676.7	1739.3	1723.9	1683.4	1660.1	1668.5	1694	1704.1	0.966823	-0.0486769	0.0410294	0.415712
Q58WW2	DDB1- and CUL4-associated factor 6	DCAF6	361.6	342.7	355	366.8	330.8	350.1	303.8	338.8	322.4	309.3	0.924583	-0.113125	0.041161	0.415978
B2R9C5	cDNA, FLJ94330		394.6	396.1	354.3	384	361.8	356	344.2	355	359.1	353.8	0.935107	-0.0967969	0.0430905	0.416313
Q53GS8	Wolf-Hirschhorn syndrome candidate 2 protein variant (Fragment)		843.4	814.3	839.8	832.1	836.5	867.7	847	834.9	882.5	914.7	1.04337	0.0612562	0.0414092	0.416358
A0A024R275	Riboflavin kinase, isoform CRA_a	RFK	316	285.9	312.1	279.4	301.5	324.5	317.1	305.5	319.4	323.4	1.06355	0.088887	0.0431499	0.416378
Q7Z5L9	Interferon regulatory factor 2-binding protein 2	IRF2BP2	542.8	522	530.1	538	564	634.7	546.6	604.4	560.5	565.7	1.07972	0.110659	0.0412616	0.416463
Q8TD16	Protein bicaudal D homolog 2	BICD2	2867.7	2919.7	2910.6	2931.7	3022.5	3154.2	2945.4	3083.8	3006.8	2997.2	1.03653	0.0517576	0.0430757	0.41668
Q68EM7	Rho GTPase-activating protein 17	ARHGAP17	1177.7	1116.8	1129.7	1094.5	1084.3	1156.7	1182.3	1131.2	1207.9	1177.7	1.04512	0.0636668	0.0413906	0.416701
K7EMX1	Kinetochore protein Spc24 (Fragment)	SPC24	1089.5	941.3	1050.6	1047.5	1071.4	1179.9	1092.7	1127.4	1084.7	1092.1	1.0724	0.100843	0.0430273	0.416721
Q8WUV3	PRMT3 protein (Fragment)	PRMT3	1331.6	1220.1	1300.4	1295.2	1283.2	1401.6	1359.7	1357.1	1271.1	1413	1.05785	0.0811341	0.0429748	0.416724
K7EMY4	Protein lin-37 homolog (Fragment)	LIN37	47.4	46.4	54.7	39.7	49.8	48.4	60.5	57.1	52.5	59.4	1.16765	0.223604	0.0432409	0.416747
Q5U0F4	Eukaryotic translation initiation factor 3 subunit I	EIF3S2	2638.9	2461.2	2694.7	2580.9	2656.6	2844.9	2605	2750.6	2781.1	2737.1	1.05267	0.0740521	0.0415016	0.416756
Q9BZD4	Kinetochore protein Nuf2	NUF2	1072.9	969.5	1091	1039.3	1108.3	1141.8	1063.2	1167	1135.6	1134	1.06828	0.0952932	0.0429553	0.417046
Q9H0X9	Oxysterol-binding protein-related protein 5	OSBPL5	138.6	126.6	141.8	126.7	138.3	97.3	132.9	114.4	113.3	128.9	0.873214	-0.195592	0.0433253	0.417052
B4DX46	cDNA FLJ52663, highly similar to SET and MYND domain-containing protein 5		810.6	801.4	777	789.4	799.1	788.3	753.8	756.1	710.5	785.1	0.953815	-0.0682183	0.041381	0.417136
O00468	Agrin	AGRN	1535.8	1599.3	1509.5	1605.1	1514.4	1424.3	1593.8	1383.4	1444.2	1395.7	0.932677	-0.10055	0.0417567	0.417197
O15265	Ataxin-7	ATXN7	68	76.5	90.3	83.1	91	90.5	119.4	97.2	84.4	115.5	1.23991	0.310238	0.0424976	0.417216
A0A024RBX6	Pirin (Iron-binding nuclear protein), isoform CRA_a	PIR	600.4	648.9	615.4	650.2	581.7	593.7	552	495.6	614.2	541.1	0.90312	-0.147011	0.0416092	0.417307
B3KNK4	Phosphatidate cytidylyltransferase		215.5	176.7	204.8	161.3	192.6	141.2	174	176.5	154.9	163.2	0.851614	-0.231728	0.0417208	0.417367
O43684	Mitotic checkpoint protein BUB3	BUB3	2050.7	2132.7	2068.8	2010.5	2031.4	2195.4	2069	2136.5	2345.6	2155.5	1.05905	0.0827751	0.0429537	0.417544
B3KNC3	cDNA FLJ14222 fis, clone NT2RP3003992, highly similar to Nucleolar complex protein 2 homolog		2914.9	3247	3069.2	3234.7	3149.2	2935.5	3068.4	2998	2859.6	2876.8	0.943855	-0.0833624	0.0416861	0.417548
H0Y7L6	Transcription factor Sp3 (Fragment)	SP3	37.6	32.8	42.1	35.7	46.3	51.1	44	44.6	49.5	41.4	1.1856	0.245622	0.042484	0.417601
Q9NYF8	Bcl-2-associated transcription factor 1	BCLAF1	166.7	188.3	155.5	178.4	162.6	195.9	182.8	186	177.7	214.1	1.12331	0.167758	0.0419107	0.41768
I4AY87	Epididymis secretory sperm binding protein (Fragment)	MIF	1111.5	1077.4	1112	1139.7	1167.7	1269.1	1108.3	1164.5	1252.2	1213.6	1.07122	0.0992492	0.0424005	0.417819
B2RDK5	cDNA, FLJ96655, highly similar to Homo sapiens stromal membrane-associated protein 1 (SMAP1), mRNA		605.2	645.3	592.2	635.4	620	679.7	654.2	619.3	668	647.4	1.05503	0.0772891	0.0418724	0.417825
P26012	Integrin beta-8	ITGB8	103.7	95.7	102.4	103.9	81	90.8	78.8	68.2	74.1	94.8	0.835628	-0.259068	0.0424571	0.417856
B2R761	cDNA, FLJ93299, highly similar to Homo sapiens sterol carrier protein 2 (SCP2), mRNA		3685.4	4142.9	3850.5	4110.2	3825	3633.5	3603.4	3733.2	3856.8	3528.4	0.935826	-0.0956871	0.0429452	0.417976
A0A024R2L1	Testicular tissue protein Li 224	WDR48	891.3	894.8	887.7	903.2	847.4	914.9	908.1	912.6	930.5	894.4	1.03076	0.0437102	0.042901	0.41806
Q6PI48	Aspartate--tRNA ligase, mitochondrial	DARS2	2692.3	2642.7	2778.6	2694.3	2793.8	2474.9	2666.2	2682.3	2541.5	2644.6	0.956461	-0.0642215	0.0428011	0.418118
Q9UPW0	Forkhead box protein J3	FOXJ3	120.1	138.4	122.1	130	142.7	96	115.3	132.9	113.1	104.5	0.859942	-0.217689	0.0423296	0.418163
P48553	Trafficking protein particle complex subunit 10	TRAPPC10	947.1	950.7	936.7	998.4	943	1040.9	996.6	944.5	1006.1	1030.9	1.0509	0.0716273	0.0423865	0.418203
Q9NSY1	BMP-2-inducible protein kinase	BMP2K	696.2	699.4	649.7	695.9	683.1	788.3	748.6	779.7	751.7	977.5	1.1815	0.240616	0.0422843	0.418239
O95900	Mitochondrial mRNA pseudouridine synthase TRUB2	TRUB2	976.3	1085.5	1084.7	1088.7	1096.2	960.8	1005.6	1047.3	927.7	1017.3	0.930093	-0.104552	0.0427635	0.418267
A0A384MDR8	Pyruvate dehydrogenase E1 component subunit beta		2202.2	2422.6	2270.9	2289.3	2218.2	2045.3	2187.3	2216.5	2224.9	2094	0.944296	-0.0826884	0.0428771	0.418343
O75781	Paralemmin-1	PALM	664.1	696.2	673.1	743.3	709.4	659.1	664.2	681.6	641.2	651.8	0.946014	-0.0800663	0.0421428	0.41841
A0A024R872	Chromosome 9 open reading frame 88, isoform CRA_a	C9orf88	3286.1	3073.1	3007.7	3052.8	2992.6	3262.8	3262.2	3124.5	3360.1	3195.6	1.05145	0.0723747	0.0427376	0.418532
E9PSH0	CUGBP Elav-like family member 1 (Fragment)	CELF1	238.5	299.7	233.3	254.6	238.4	214.7	238.3	213.4	228.4	206.7	0.871095	-0.199098	0.0422651	0.418572
E9PQ56	Poly(U)-binding-splicing factor PUF60 (Fragment)	PUF60	29.1	28.9	27	25.2	28.7	28.5	28.4	31.9	31.9	31.5	1.09575	0.131922	0.04269	0.418585
A0A024R7L2	HSPC142 protein, isoform CRA_a	HSPC142	890	854.9	902.5	928.5	909.1	987	926.2	935.6	913.3	934.7	1.04722	0.0665702	0.0421102	0.418612
A0A087WYN9	ATP-dependent RNA helicase DHX29	DHX29	2173.9	2202.3	2108.6	2098.2	2130.4	2186.7	2223.9	2147.8	2225.8	2237.6	1.02879	0.0409434	0.0435899	0.419089
B2R4C9	cDNA, FLJ92044, highly similar to Homo sapiens death-associated protein (DAP), mRNA		224.7	261.8	266.4	264.5	275.2	232.1	209.9	263.9	211	186	0.853242	-0.228974	0.0422649	0.419096
A0A024R9J7	Defective in sister chromatid cohesion homolog 1 (S. cerevisiae), isoform CRA_a	DCC1	557.6	582.1	543.6	568.3	562.6	545.4	541	526.7	561.2	537.7	0.963684	-0.0533677	0.0421071	0.419109
B4DXW9	cDNA FLJ57228, highly similar to Proteasome inhibitor PI31 subunit		47.1	54	50.1	55.5	44.4	58.5	59.4	51.9	56.4	54.5	1.11788	0.160767	0.0438629	0.42018
B4E1J8	cDNA FLJ56285, highly similar to ADP-ribosylation factor-like protein 8B		447.8	462.9	460.5	423.8	421.6	370.6	435.8	409.8	430.3	389.7	0.918614	-0.122469	0.0438127	0.420208
E9PE82	Short-chain-specific acyl-CoA dehydrogenase, mitochondrial	ACADS	572.7	717.5	630.2	646.3	620	564.3	603.5	604.2	552.7	539.7	0.898861	-0.15383	0.0437872	0.420474
F5H442	Tumor susceptibility gene 101 protein	TSG101	1644.2	1516.4	1558.9	1553.3	1569.3	1690.6	1636	1586.5	1681.4	1600.5	1.045	0.0635039	0.0440176	0.420642
Q9UHK0	Nuclear fragile X mental retardation-interacting protein 1	NUFIP1	296.1	320.1	325.8	320.6	337.4	338.1	337.8	359.3	326.4	340.9	1.06406	0.0895829	0.0439672	0.420669
Q9Y343	Sorting nexin-24	SNX24	164.5	145.5	158.7	173	156	150	144.2	147.4	139.1	154.4	0.921524	-0.117906	0.0440741	0.420673
Q6WKZ4	Rab11 family-interacting protein 1	RAB11FIP1	1095.8	1184.6	1161.6	1184.5	1110.6	1030.9	1152.3	1085.9	1083.1	1055.5	0.942584	-0.0853065	0.0441422	0.420816
A8K1M4	cDNA FLJ76754, highly similar to Homo sapiens MIS12 homolog (yeast) (MIS12), mRNA		399.7	381.8	396.7	395.8	383.5	409.6	417.3	392.6	400.8	403	1.03361	0.0476979	0.0454464	0.421059
Q15434	RNA-binding motif, single-stranded-interacting protein 2	RBMS2	442.2	464.9	480.8	468.8	463.4	460.1	443.9	432.9	415.5	450	0.949269	-0.0751105	0.0442868	0.421178
Q8NHW5	60S acidic ribosomal protein P0-like	RPLP0P6	26	23.1	29.5	26.7	22.7	17.9	22.8	19.6	25.9	15.9	0.797656	-0.326161	0.0442381	0.421221
Q96BN2	Transcriptional adapter 1	TADA1	77.9	71.6	75.4	85.9	89.7	66.7	79.2	57.7	69.9	70	0.857678	-0.221492	0.0453574	0.421222
Q7Z7M4	Superoxide dismutase (Fragment)	SOD2	5452.6	4033.3	4260.4	4685.3	5922.2	6649	6069.7	6432.8	7024.3	4649.7	1.26574	0.339977	0.0443594	0.421361
Q15031	Probable leucine--tRNA ligase, mitochondrial	LARS2	1624.5	1726	1735.7	1667.5	1731.6	1454.8	1642.1	1638.9	1560.9	1663.8	0.938152	-0.0921066	0.0454419	0.421511
Q92797	Symplekin	SYMPK	3874.9	4055.2	3882.6	3982.2	3844.5	3779.3	3843.1	3912.4	3715.2	3774.4	0.968685	-0.0458999	0.0448553	0.421512
Q8TEM1	Nuclear pore membrane glycoprotein 210	NUP210	4607.9	4273.1	4934.5	4086.3	4607.4	3123.5	4236.5	4270.1	3504.4	4135.1	0.856077	-0.224188	0.0449174	0.421594
A0A0B4J2F0	Protein PIGBOS1	PIGBOS1	154.1	114.4	132.5	120.9	132.3	86.9	116	124.4	99.9	114.6	0.828187	-0.271971	0.045353	0.421676
Q6P1X5	Transcription initiation factor TFIID subunit 2	TAF2	788.4	839.2	762.2	802.2	799.4	814.1	905.2	824.1	833.8	857.1	1.06086	0.0852286	0.0448224	0.421704
A0A0S2Z410	Epididymis secretory sperm binding protein (Fragment)	HSD17B10	3175.5	3595.9	3464.5	3668.2	3490.4	3271.4	3175.6	3379.5	3247.4	3243.4	0.938072	-0.0922289	0.0445162	0.421836
O60870	DNA/RNA-binding protein KIN17	KIN	428.5	482.1	423.4	452.9	456	411	432.2	438.2	393.3	409	0.92902	-0.106218	0.0444736	0.421939
A8K2Q6	Peptidyl-prolyl cis-trans isomerase		316.1	343.6	284	305.3	299.9	278.7	295.2	259.1	295.5	226.7	0.874944	-0.192738	0.0448001	0.421996
A0A024R784	Tripartite motif-containing 24, isoform CRA_a	TRIM24	819.5	784.9	817	859.4	834.3	898.7	848.6	827.8	864.6	879.7	1.04965	0.0699034	0.0453348	0.422003
Q9NVT9	Armadillo repeat-containing protein 1	ARMC1	656.8	672.1	675.4	697.1	718.8	718.3	696	716.3	704.6	738.1	1.04476	0.0631764	0.0456073	0.422054
Q5SR56	Hippocampus abundant transcript-like protein 1	MFSD14B	461.1	395.9	397.5	410.1	401.2	416.3	467.8	438.6	460.8	482.4	1.09686	0.133384	0.0450899	0.42221
Q9BV61	TRAP1 protein (Fragment)	TRAP1	62.4	88.1	81.6	67.3	69.7	46.8	60.5	68.4	63.3	59.4	0.808453	-0.306764	0.0450366	0.422212
Q92621	Nuclear pore complex protein Nup205	NUP205	3677.2	4018.7	3752.5	3832.6	3757.4	3553	3739.1	3710.3	3646.7	3571.4	0.957039	-0.0633497	0.0447803	0.422314
Q9BY44	Eukaryotic translation initiation factor 2A	EIF2A	3615.6	3600.4	3587.4	3556.8	3614.7	3797.8	3630.5	3621.5	3647.5	3679.8	1.02238	0.0319254	0.0453177	0.422342
Q9C0C7	Activating molecule in BECN1-regulated autophagy protein 1	AMBRA1	1169.7	1155.3	1154.5	1161	1214	1211.8	1219.8	1173.5	1252.2	1198.9	1.03445	0.0488669	0.0452886	0.422568
Q8N2F6	Armadillo repeat-containing protein 10	ARMC10	499	536.6	531.4	507.8	536.5	420.1	499	517.5	444.1	494.6	0.909624	-0.136658	0.045718	0.422584
Q07954	Prolow-density lipoprotein receptor-related protein 1	LRP1	2727.8	2453.1	2450.7	2390.9	2189.2	2122.9	2360.6	2125.5	2270.7	2169.5	0.904804	-0.144322	0.0446617	0.422708
Q68D91	Metallo-beta-lactamase domain-containing protein 2	MBLAC2	415.5	430.5	433.3	424.8	455.1	432.8	483.4	465.3	441.4	484	1.0684	0.0954586	0.0447714	0.422734
D9IAI1	Epididymis secretory protein Li 34	HEL-S-34	3186.5	3028.8	3117.4	3213.3	3212.2	3539	3237.2	3264.3	3187.5	3395.8	1.05493	0.0771475	0.0447287	0.422836
P57740	Nuclear pore complex protein Nup107	NUP107	2343.9	2502.8	2495.4	2545.2	2452.3	2446.4	2356.8	2344.9	2384	2338.9	0.962025	-0.0558542	0.0452734	0.422926
Q9NXF1	Testis-expressed protein 10	TEX10	2306.1	2442.1	2262.1	2324	2408.1	2161	2282.3	2340.6	2226.2	2148.8	0.950308	-0.0735325	0.0452537	0.423243
A0A087X2D5	39S ribosomal protein L45, mitochondrial	MRPL45	1725.6	1976.7	1895.9	1886	1918.5	1687	1777.2	1883.2	1639.3	1717.5	0.925713	-0.111363	0.0462258	0.424793
B8ZZT4	Vesicle-associated membrane protein 8	VAMP8	490.3	540.2	482.3	478.3	489.2	391.6	513	458.2	419.4	413.8	0.885377	-0.175637	0.0462067	0.425113
O43286	Beta-1,4-galactosyltransferase 5	B4GALT5	102.6	104.3	113	86.7	93	133.7	119.4	127.9	130.5	92.1	1.20817	0.272819	0.046125	0.425351
V9HW98	Epididymis luminal protein 2	HEL2	6594.4	6193.5	6454.4	6451	6282.8	7187.3	6789.6	6443.5	6682.2	6579.4	1.05335	0.0749838	0.0461885	0.425441
P25490	Transcriptional repressor protein YY1	YY1	1147.2	1202	1184.4	1065	1226.4	982.5	1035.9	1187.3	1069.8	1020.3	0.90915	-0.137409	0.0460997	0.425615
A0A0A6YYL4	Coronin	CORO7-PAM16	2109.9	2360.5	2255.4	2278.7	2361.4	2090.9	2114.2	2277.5	2064.6	2128.5	0.939274	-0.0903813	0.0480344	0.426056
Q96IK1	Biorientation of chromosomes in cell division protein 1	BOD1	185.7	176.6	176.1	179.7	183.9	195.7	191.8	185.3	203.6	179.5	1.05976	0.0837323	0.0464725	0.42607
Q8NDV3	Structural maintenance of chromosomes protein 1B	SMC1B	138.5	133.2	165.4	137.1	135.7	164.6	148.5	173.6	160.6	150.3	1.12354	0.16805	0.0481023	0.42618
Q9Y2F5	Little elongation complex subunit 1	ICE1	258.2	289.2	240.1	291.4	289.9	259.7	249.6	241.8	222.5	251.6	0.895091	-0.159894	0.0465458	0.426247
Q92759	General transcription factor IIH subunit 4	GTF2H4	741.1	779.2	742.7	764.4	710.9	714	714.3	712.2	714.6	736.7	0.960811	-0.0576753	0.0469238	0.426251
Q9HBH1	Peptide deformylase, mitochondrial	PDF	384.9	402	395.4	401.8	410.4	409.6	423.2	402.1	423.4	407.4	1.0357	0.0506036	0.0464462	0.426323
Q9UGM6	Tryptophan--tRNA ligase, mitochondrial	WARS2	923.7	1025.2	1039.6	1023.9	985	956.1	928	988.1	915.2	911.2	0.940209	-0.0889467	0.0469938	0.426397
Q9UKU7	Isobutyryl-CoA dehydrogenase, mitochondrial	ACAD8	1610.7	1747.4	1684.8	1651.6	1618.3	1570	1563.3	1604.2	1648.8	1584.9	0.958907	-0.0605376	0.0480273	0.426471
P41214	Eukaryotic translation initiation factor 2D	EIF2D	1220.5	1233.9	1231.2	1249.8	1280.8	1291.9	1253.9	1254.3	1284.8	1292.6	1.02595	0.0369581	0.0466354	0.426573
Q9Y6Y0	Influenza virus NS1A-binding protein	IVNS1ABP	1133.9	1064.4	1250.3	1250.8	1275.6	1454.9	1192.5	1379.1	1299.9	1349.7	1.11734	0.160067	0.0470747	0.426642
P15408	Fos-related antigen 2	FOSL2	232.9	228.5	257.5	279.5	302.2	301	292	305.8	300.5	297.1	1.15055	0.202319	0.0475073	0.426648
Q9BPX4	Eukaryotic translation initiation factor 2B, subunit 2 beta, 39kDa	EIF2B2	515.7	450.9	500.6	497.7	515.3	567.8	503.5	524.8	524.1	554.2	1.0783	0.108759	0.0469144	0.426657
H0Y704	Zinc finger protein 185 (Fragment)	ZNF185	227.7	208.6	213.7	209.3	218.5	234.8	256.8	231.5	211.7	236.6	1.08684	0.120144	0.0472466	0.426731
Q9BSJ2	Gamma-tubulin complex component 2	TUBGCP2	2240.1	2036.7	2146.5	2116.3	2190.5	2322.5	2165	2247	2220.3	2285.3	1.04753	0.0669913	0.0480121	0.426816
A0A024R2M6	Acetyl-Coenzyme A acyltransferase 1 (Peroxisomal 3-oxoacyl-Coenzyme A thiolase), isoform CRA_a	ACAA1	1394.9	1573.6	1434.9	1532.1	1450.3	1396.8	1423.4	1369.8	1419.4	1367.9	0.944691	-0.0820853	0.0473667	0.426841
Q8TD22	Sideroflexin-5	SFXN5	301.6	305.9	311.6	336.7	322.3	321.1	369.2	343.9	323	348.7	1.08098	0.112344	0.047151	0.426844
P35790	Choline kinase alpha	CHKA	578	580.4	571.9	579.5	547.9	616.6	672.3	576	596	600.7	1.07135	0.0994313	0.0474834	0.426919
Q03001	Dystonin	DST	2559.8	2862.5	2613.5	2640.2	2692	2517.1	2478.4	2463.9	2666.7	2497.3	0.9443	-0.0826831	0.0468913	0.426938
H0YNG5	Alpha-mannosidase	MAN2A2	340.8	324.6	318.4	317.7	330.5	287.6	328.1	315.2	299.4	306.8	0.94185	-0.08643	0.04722	0.426979
Q9Y2G8	DnaJ homolog subfamily C member 16	DNAJC16	876.5	910.5	913.1	896.5	870	733.1	881.5	779.2	736.5	877.1	0.897192	-0.156511	0.0467379	0.427017
J3KTN6	Sorting nexin-11 (Fragment)	SNX11	347.3	350.4	280.7	229	231.6	211.8	203.6	218.1	215.4	215	0.739333	-0.435704	0.0473337	0.42703
P10244	Myb-related protein B	MYBL2	297	326	321.3	326	318.8	338.2	319.1	365.6	328.5	357.7	1.07551	0.105027	0.0474518	0.42712
P13498	Cytochrome b-245 light chain	CYBA	449.5	443	423.1	369.4	380.8	306.6	420.7	344	354.5	353.8	0.861458	-0.215148	0.0480105	0.427283
Q53RE8	Ankyrin repeat domain-containing protein 39	ANKRD39	53.8	70.3	75.7	81.9	82.9	84.6	88.2	86.3	82.8	113.9	1.25014	0.322086	0.0479592	0.427308
Q8NGA1	Olfactory receptor 1M1	OR1M1	158.3	105.7	141.9	121.2	131.2	99.9	106.3	97.3	121.9	114.9	0.82075	-0.284985	0.0468862	0.427384
Q9NPR2	Semaphorin-4B	SEMA4B	283.1	260	237	238.8	255.5	259.9	289.1	309.3	295.5	265.8	1.11394	0.155666	0.0482973	0.427429
H0YK64	CREB-regulated transcription coactivator 3 (Fragment)	CRTC3	256.2	244.2	233.3	247.2	243.8	186.2	251.4	187.4	224.1	205.8	0.861354	-0.215322	0.0479299	0.427528
P30085	UMP-CMP kinase	CMPK1	1980.4	1747.1	1948.9	1951.2	2017.9	1867.4	1605	1795	1834.8	1773.9	0.920232	-0.11993	0.0468626	0.427661
P26641	Elongation factor 1-gamma	EEF1G	5754.2	5343.3	5704.6	5612.2	5519.8	5918.5	5719.7	5612.2	5877.1	5918.4	1.0398	0.0563072	0.0479098	0.427831
F8WA39	Myotubularin-related protein 1	MTMR1	1651.2	1593.1	1724.9	1701.5	1693.6	1576	1648.1	1624.6	1540.7	1623.3	0.957964	-0.0619563	0.0486155	0.427849
A0A024R7U9	V-type proton ATPase subunit H	ATP6V1H	1444.9	1433.5	1410.9	1368.9	1407.9	1414.8	1383.6	1307.6	1354	1347.4	0.963389	-0.0538103	0.0485197	0.427959
A0A024R7B0	Testicular tissue protein Li 217	UBL5	1502.6	1570.1	1391.3	1482	1468.6	1444.5	1379.1	1459.9	1356.5	1320	0.938689	-0.0912816	0.0484829	0.428112
P67775	Serine/threonine-protein phosphatase 2A catalytic subunit alpha isoform	PPP2CA	253.5	256	268.4	271.7	258.4	301.8	261.8	282.3	267.1	290.7	1.07317	0.101872	0.0478893	0.428133
Q8IYU8	Calcium uptake protein 2, mitochondrial	MICU2	694.1	722.6	743.3	777.5	755.3	702.4	691.9	714.7	661.3	718.6	0.944784	-0.0819429	0.0485966	0.42816
P08254	Stromelysin-1	MMP3	720.4	1036.4	927.1	953	961.2	1079.1	955.1	1077.5	1053.6	1174.5	1.16131	0.215748	0.0478048	0.428346
Q6PKC3	Thioredoxin domain-containing protein 11	TXNDC11	229.5	239.3	233.5	224.8	218.6	192.9	220.7	212.8	219.4	223.5	0.933316	-0.0995627	0.0484686	0.428465
E9PLK3	Aminopeptidase	NPEPPS	2188.7	2009.1	2073.3	2114.1	2109.8	2089.5	1934.3	1889.6	2062.1	1957.3	0.946432	-0.0794298	0.0478777	0.428514
Q3KRB6	Chromosome 20 open reading frame 44, isoform CRA_g	UQCC	225.6	285	220.9	241.5	212.8	190.6	206.5	200.6	201.2	209.4	0.850312	-0.233936	0.0487593	0.428637
P56192	Methionine--tRNA ligase, cytoplasmic	MARS1	4644.7	4190.7	4476.7	4397	4425.2	4777.3	4575.9	4480.6	4633.4	4711.4	1.04718	0.0665097	0.0477901	0.428701
A0A075B784	Ubiquitin carboxyl-terminal hydrolase	USP36	936	1023.9	973.5	984	1022.2	1048	993.7	1108.7	1018.6	1070.9	1.06079	0.0851451	0.0489638	0.429957
B0I1T1	MYO1F variant protein		154	163.7	157.4	159.6	166.3	178.6	185.5	155.2	185.4	203.7	1.13408	0.181525	0.0494735	0.430131
Q8IWE5	Pleckstrin homology domain-containing family M member 2	PLEKHM2	1345.1	1248.5	1313.7	1335.2	1338.9	1346.2	1355.7	1356.7	1358.4	1415.3	1.03812	0.0539768	0.0490736	0.430442
A0A087WW23	Arachidonate 5-lipoxygenase-activating protein	ALOX5AP	8.2	8.8	7.9	10.8	10.8	6.7	5.9	8.4	9.1	5.5	0.765591	-0.385353	0.0494666	0.430544
Q13393	Phospholipase D1	PLD1	1590.8	1477.2	1595.1	1664.7	1451.7	1418.8	1529.9	1313.6	1421.8	1475.6	0.920329	-0.119778	0.0494289	0.430691
H7C4T5	Muscleblind-like protein 1 (Fragment)	MBNL1	138.2	148.7	131.1	125.9	141.5	145.2	170.8	135.8	161.8	156.7	1.12387	0.168474	0.0492715	0.430744
Q92664	Transcription factor IIIA	GTF3A	69.1	74.3	88.5	70.1	69.4	80.6	90.5	83.4	89.5	78.3	1.13705	0.185294	0.0491729	0.430835
A0A024R5C6	N-acetyltransferase 11, isoform CRA_a	NAT11	652.7	729.3	691.4	687.3	664.8	657.4	668.5	648.4	652.7	623.7	0.948971	-0.0755642	0.0492512	0.431043
B4DWG1	cDNA FLJ55643, highly similar to SEC23-interacting protein		2881.8	2613	2770.8	2694.9	2697.7	3036.8	2797.1	2782	2950.4	2855.6	1.05592	0.0784939	0.0494194	0.431084
A0A024R0Z3	DEAD (Asp-Glu-Ala-Asp) box polypeptide 23, isoform CRA_b	DDX23	4994.4	5279.2	5138	5006.2	4903.7	4776	5003.1	4956.6	4888.5	4708.6	0.960954	-0.0574605	0.0493828	0.43124
Q9NQ89	Protein C12orf4	C12orf4	199.5	187.2	181.3	201.8	203	190.2	170.4	174.9	181.7	188.7	0.931229	-0.102791	0.0498075	0.432559
Q14691	DNA replication complex GINS protein PSF1	GINS1	143.8	135.9	146	144.6	144.8	155.9	148.5	145.4	144.8	157.4	1.0516	0.0725877	0.0500986	0.434133
X6RHD7	F-box/LRR-repeat protein 15 (Fragment)	FBXL15	55.1	52.1	61.7	58.6	61.5	69.1	65.2	54.6	71	69.7	1.14048	0.189647	0.0500744	0.4344
Q15043	Metal cation symporter ZIP14	SLC39A14	325.5	344.5	316.6	309.6	306.8	321.6	334.5	342.7	362.9	360.9	1.07461	0.103813	0.0502459	0.434457
P62937	Peptidyl-prolyl cis-trans isomerase A	PPIA	11599.1	11483.6	11241.5	11307.8	11449.9	12248.4	11448.3	11643.5	12334.8	11613	1.03865	0.0547068	0.0503513	0.434892
Q13850	Peripheral benzodiazepine receptor		375.9	366	366.6	313.7	332.5	231	344.2	317.4	298.2	307.7	0.853992	-0.227705	0.0502423	0.434901
A0A024R2Y2	Testicular tissue protein Li 201	TMEM115	103.8	130.3	136.7	130.5	127.6	140.9	161.1	130.1	136.1	152.8	1.14645	0.197169	0.050505	0.435268
Q9NPQ8	Synembryn-A	RIC8A	1979.6	1790.5	1891.6	1911.9	1916.4	2044.6	1948.3	1932.1	1978.3	2122.8	1.05649	0.0792805	0.0504935	0.435644
Q53F76	RNA polymerase III subunit C3 (Fragment)		550.2	554	560.6	557.2	594.4	549.3	517.3	542	547.1	546.9	0.959594	-0.0595042	0.0511088	0.437609
Q14181	DNA polymerase alpha subunit B	POLA2	739.7	725.3	746.6	742.1	750.9	807.9	755.4	748.9	765.3	816.6	1.05115	0.0719722	0.0510108	0.437718
Q9H863	cDNA FLJ13924 fis, clone Y79AA1000540, weakly similar to CELL POLARITY PROTEIN TEA1		409.1	417.6	451.2	485.2	452.7	431.9	408.5	387.7	385.3	416.1	0.915922	-0.126703	0.0509893	0.438009
B4DVQ5	Eukaryotic translation initiation factor 3 subunit C	EIF3C	4344.8	3987.7	4100.9	4143.8	4074	4638.3	4260.4	4228.4	4383.2	4251.3	1.05377	0.075559	0.0508825	0.438044
Q14690	Protein RRP5 homolog	PDCD11	4775.4	5464.9	5311.9	4987.2	5159.7	4414.3	4728	5124.8	4316.6	4905.4	0.914005	-0.129726	0.0511077	0.438074
Q9H0A0	RNA cytidine acetyltransferase	NAT10	3227.6	3399.3	3461.5	3217.7	3482.3	2942.9	3174.7	3415.3	2922.3	3116.6	0.927533	-0.108529	0.0509637	0.438265
Q9BV44	THUMP domain-containing protein 3	THUMPD3	1218.4	1109.9	1201.2	1130.6	1192.9	1304.4	1204.5	1232.5	1197.4	1239.9	1.05565	0.078127	0.0513104	0.438385
J3QLM1	StAR-related lipid transfer protein 3	STARD3	404.7	389.2	383.3	381.3	401.7	396.8	425.4	412.6	414	476.2	1.08407	0.116462	0.051305	0.438813
B3KVZ3	Centromere protein H	CENPH	1400.1	1317.8	1401.2	1430.4	1460.1	1433.3	1483.9	1536.5	1421.5	1498.8	1.05199	0.0731153	0.0514813	0.43937
P63218	Guanine nucleotide-binding protein G(I)/G(S)/G(O) subunit gamma-5	GNG5	223.3	272.5	215	232	216.3	156.9	213.9	191.9	230.3	168.7	0.829695	-0.269346	0.051691	0.440684
O75380	NADH dehydrogenase [ubiquinone] iron-sulfur protein 6, mitochondrial	NDUFS6	639.2	806.1	689.4	758.6	711.5	652.8	606.6	727	578	595.9	0.876692	-0.189858	0.053144	0.442102
A0A068F7M9	FH1/FH2 domain-containing protein 1 variant	FHOD1	2549.9	2479.5	2267.3	2391.8	2419.1	2480.2	2564.4	2481.3	2642.4	2579.4	1.05287	0.0743241	0.053045	0.44221
A0A0A0MQW0	Myelin expression factor 2	MYEF2	1186.5	1326.4	1373.4	1376.6	1384.7	1271.1	1153.9	1244.1	1209.6	1275.8	0.925823	-0.111192	0.0531164	0.442338
B4E0L2	cDNA FLJ56706, highly similar to Bcl-2 homologous antagonist/killer		115.4	124.4	123.5	109.5	126.8	107.5	120.7	111.6	105.9	104.7	0.917945	-0.12352	0.053286	0.442352
P0CG38	POTE ankyrin domain family member I	POTEI	312.7	315	335.5	332	323.1	402.7	381.6	339.5	373.4	320.2	1.12303	0.167397	0.0530246	0.442506
O43488	Aflatoxin B1 aldehyde reductase member 2	AKR7A2	1126	1075.3	1104	1114.2	1124.9	1114.6	1011.3	1032.1	1075.7	1078.1	0.958048	-0.0618305	0.052973	0.442543
A0A087WVM1	CMP-sialic acid transporter	SLC35A1	323.7	325.7	282.6	275.7	293.7	230.4	310.8	242.6	261.9	261.9	0.87092	-0.199387	0.0541607	0.442639
Q8IZ53	C9orf75 protein (Fragment)	C9orf75	186.2	179.5	214.5	195.2	212	232.2	218.2	211.5	199.7	228.6	1.10411	0.142886	0.0532743	0.44272
A8K8B9	cDNA FLJ77368, highly similar to Homo sapiens protein kinase, cAMP-dependent, catalytic, alpha (PRKACA), transcript variant 2, mRNA		292.4	265.5	277.6	282.6	289.6	287.9	307.4	285.8	305.6	294.4	1.05214	0.0733291	0.054517	0.442803
Q9C0B5	Palmitoyltransferase ZDHHC5	ZDHHC5	1396.3	1740.2	1373.2	1644.3	1440.8	1242.2	1453.8	1391.9	1297.5	1251.4	0.873861	-0.194524	0.0519966	0.442811
Q96FC9	ATP-dependent DNA helicase DDX11	DDX11	306.5	291.5	315.8	286.5	321.3	316	340.8	313.3	315.1	342.3	1.0696	0.0970684	0.0544663	0.442847
H0Y6Y8	39S ribosomal protein L43, mitochondrial (Fragment)	MRPL43	389	405.8	392.7	435.2	387.8	373.2	347.1	397.6	378.6	377.7	0.932206	-0.101279	0.0529574	0.442881
A8K9T2	DDB1- and CUL4-associated factor 11		377.5	371.6	391	395.8	372.7	408.9	403.1	384.1	388.7	428.1	1.05465	0.0767607	0.054151	0.443018
I3L0X5	Sperm-associated antigen 7	SPAG7	566.2	532	561.4	571.2	562.2	608.4	576.8	554.2	647.5	601.6	1.07	0.097606	0.0521002	0.443216
P37802	Transgelin-2	TAGLN2	5001.7	4619.7	4802.1	4923.8	4929.5	5484	4923.2	5103.2	5621.8	4933.1	1.07367	0.102552	0.0544597	0.443249
P05026	Sodium/potassium-transporting ATPase subunit beta-1	ATP1B1	1801.5	2031.7	1916.2	1773.2	1813.2	1480.3	1743.6	1792.3	1765.5	1717.2	0.910356	-0.135498	0.0529464	0.443257
Q9Y2Q3	Glutathione S-transferase kappa 1	GSTK1	1335	1486	1395.2	1404.9	1380.4	1329.3	1419.3	1225.8	1279.3	1289.6	0.934557	-0.0976456	0.0535097	0.443278
Q9BW62	Katanin p60 ATPase-containing subunit A-like 1	KATNAL1	556.5	587.2	556.8	529.2	573.9	605.2	597.8	592.9	566.8	576.6	1.0484	0.0681921	0.0541342	0.443339
A8K2R3	cDNA FLJ75083, highly similar to Homo sapiens amine oxidase (flavin containing) domain 2 (AOF2),mRNA		2819.7	2885.6	2743.7	2986.5	2820.4	2814.1	2761.2	2748.1	2684	2733.2	0.963854	-0.0531141	0.0543027	0.443341
Q9BPZ7	Target of rapamycin complex 2 subunit MAPKAP1	MAPKAP1	216.1	213.6	222.4	220.4	255	238.3	239	251.2	263	238.2	1.09064	0.125179	0.0528561	0.443441
O14732	Inositol monophosphatase 2	IMPA2	984.1	889.5	927.9	1010.5	851	886.4	881.1	732.8	866.4	832.5	0.900536	-0.151144	0.0527491	0.443485
Q86US8	Telomerase-binding protein EST1A	SMG6	387.6	361	362.8	367.6	369.1	395.2	408.9	371.8	377.1	387.6	1.05005	0.07046	0.0521899	0.443502
Q96T23	Remodeling and spacing factor 1	RSF1	1664.5	1840.9	1745.4	1766.1	1780	1666.4	1681.5	1759.7	1652.8	1627	0.95345	-0.0687716	0.0541002	0.44352
Q96BD5	PHD finger protein 21A	PHF21A	705.4	670.4	703.7	683.7	663.6	791.5	709.8	732.9	740.3	680.8	1.06668	0.0931278	0.0534891	0.443572
A0A0A6YYG7	Condensin-2 complex subunit H2	NCAPH2	612.8	640	640.4	676	672.1	694.1	636.2	709.6	699.6	702.5	1.06192	0.0866745	0.0529301	0.443592
A0A0S2Z595	FOS-like antigen 1 isoform 1 (Fragment)	FOSL1	230.4	255.9	273.7	266.9	326.2	321.9	269.7	394.8	337.3	319	1.21403	0.279801	0.0528216	0.443623
A0A2X0SFB0	ARHGEF11 (Fragment)	ARHGEF11	1503.1	1503.9	1512.9	1507.9	1501.6	1828.3	1557.9	1596.6	1614.8	1589	1.08728	0.12073	0.0538383	0.443675
B7Z5W0	cDNA FLJ53174, highly similar to Numb-like protein		258.3	244.1	250.6	232.8	270.6	267.4	284.8	284.3	280.6	247.2	1.08588	0.118865	0.0544565	0.44368
Q9UKA4	A-kinase anchor protein 11	AKAP11	1737.5	1697.3	1662.6	1717.3	1709.9	1798.9	1790.8	1690.8	1740.8	1764.6	1.03065	0.0435579	0.0536764	0.443728
P43251	Biotinidase	BTD	412.2	439.1	411.2	415.2	405.1	379.3	407.4	399.8	362.6	410.8	0.940993	-0.0877443	0.053733	0.443733
D6W5K2	Thymosin, beta 10, isoform CRA_a (Fragment)	TMSB10	357.6	290.7	310.4	348.4	347.6	609.9	336.9	476.2	470.5	386.9	1.37814	0.462717	0.0526102	0.443734
Q8NHZ8	Anaphase-promoting complex subunit CDC26	CDC26	111	114	97.5	116.3	113	130.9	120.1	111.5	120.1	120.8	1.09351	0.128969	0.0522861	0.443842
B3KTC3	cDNA FLJ38059 fis, clone CTONG2014946, highly similar to Gigaxonin		574.2	560.6	604.8	581.5	602.1	630	626.9	587.9	594	623.5	1.04758	0.0670671	0.0524576	0.443868
Q9ULH0	Kinase D-interacting substrate of 220 kDa	KIDINS220	1290.1	1284.1	1263.6	1269.1	1312.7	1261.5	1423.6	1439.3	1371.5	1346.4	1.06585	0.091998	0.0536373	0.44387
Q4KMR3	MYO1E variant protein	MYO1E	4944.9	4687.2	4445.4	4386.3	4535	4885.4	4913.7	4687.8	5056.6	4791.3	1.05809	0.0814623	0.0527399	0.44388
Q8TDJ6	DmX-like protein 2	DMXL2	497.3	479.5	483.6	469.6	485.6	492.5	525.2	512.9	477.9	517.9	1.04587	0.0647015	0.0540967	0.443953
B2RDX4	cDNA, FLJ96811, highly similar to Homo sapiens G patch domain containing 1 (GPATC1), mRNA		73.7	85.6	71.3	82.1	88.9	95.9	89.1	86.5	89.6	84.5	1.10956	0.14999	0.0540417	0.443962
Q9HD33	39S ribosomal protein L47, mitochondrial	MRPL47	887.9	941.1	933.7	931.9	905.4	829.3	918.5	907.1	856.4	872.1	0.952913	-0.0695835	0.0539949	0.44404
V9HW96	Chaperonin containing TCP1, subunit 2 (Beta), isoform CRA_b	HEL-S-100n	9245.4	8593.5	9349.6	9228.9	9464.8	10334.1	9123.6	9736.9	9800.5	9673.2	1.06072	0.0850478	0.0525931	0.444063
B4DR12	E3 ubiquitin-protein ligase MGRN1	MGRN1	172.7	183.6	171.5	171.8	165.2	153.3	173.5	170.2	139	144.8	0.902868	-0.147413	0.0538327	0.444092
A0A173GMX0	Actin alpha cardiac muscle 1 (Fragment)	ACTC1	39.1	40.9	46.5	40.4	47	56.3	54.2	55	43.8	42.8	1.17859	0.23706	0.0527108	0.444108
Q9H3S7	Tyrosine-protein phosphatase non-receptor type 23	PTPN23	3408.2	3390	3282.9	3293.9	3204.9	3525.2	3457	3276.2	3505.2	3468.5	1.03934	0.0556632	0.0544556	0.444131
Q8NFC6	Biorientation of chromosomes in cell division protein 1-like 1	BOD1L1	1963.5	2057.9	1979.4	2112.5	2023.7	2121.4	2088.4	2081.2	2110.6	2099.1	1.03588	0.0508547	0.0524367	0.444166
Q96HI4	Glycylpeptide N-tetradecanoyltransferase (Fragment)	NMT1	2432.4	2336.8	2427.4	2462.8	2398.7	2388.3	2299.7	2363.9	2326.6	2376	0.974822	-0.0367894	0.053971	0.444305
H0Y589	Histone lysine demethylase PHF8 (Fragment)	PHF8	28.8	27.1	28.2	30.7	27.4	26.9	24.1	25	29	24.6	0.911392	-0.133856	0.0524047	0.444372
Q12996	Cleavage stimulation factor subunit 3	CSTF3	3211.7	3303.9	3197.2	3327.6	3233.6	3260.2	3190.7	3164	3128.5	3118.5	0.974677	-0.0370033	0.0525928	0.444536
H3BSW6	Cytoplasmic tRNA 2-thiolation protein 2	CTU2	242.8	251.3	249.4	257.3	256.5	280.1	265.9	272.4	254.2	251.8	1.05337	0.07501	0.054792	0.44458
A0A024R9G0	Polymerase (RNA) II (DNA directed) polypeptide K, 7.0kDa, isoform CRA_a	POLR2K	189.8	179.5	188.9	196.7	202.1	181.5	189.1	182.9	168.7	177.5	0.940125	-0.0890749	0.0548538	0.444625
Q5TEU4	Arginine-hydroxylase NDUFAF5, mitochondrial	NDUFAF5	592	628	611.3	625.1	611.1	619.5	636.9	654.6	634.9	622.1	1.03276	0.046509	0.0549403	0.44487
O43427	Acidic fibroblast growth factor intracellular-binding protein	FIBP	595	569.9	596.8	599.5	613.1	607.6	609.6	614.3	605.8	632.9	1.03224	0.0457825	0.0553948	0.446719
B4DTG3	AP complex subunit beta		383.8	337.8	335.9	370.8	336.3	364.6	304.2	295.6	304.7	316.5	0.898561	-0.154312	0.055392	0.447154
Q6ZSJ8	Uncharacterized protein C1orf122	C1orf122	270.4	281	302.6	300.8	302.8	317.8	302.6	317.3	306.5	299.4	1.059	0.0827041	0.055339	0.447182
O14880	Microsomal glutathione S-transferase 3	MGST3	828.5	839.4	864.8	830.8	855.8	714.3	823.5	781	813.3	833	0.939753	-0.0896464	0.0552835	0.447191
A0A2S1PH16	Methylmalonyl-CoA mutase variant c.613_615delGAA	MUT	1760.1	1901.4	1844.6	1813.8	1850.7	1627.6	1769.3	1805.6	1759.8	1775.2	0.952773	-0.0697956	0.0555609	0.447602
Q8IUH3	RNA-binding protein 45	RBM45	985.6	1050.7	1051.9	1084.8	1056.8	1011.5	988.3	993.1	1010.9	1027.4	0.962025	-0.0558532	0.0558906	0.449343
P83916	Chromobox protein homolog 1	CBX1	1168.8	1256.2	1131.4	1226.4	1213.3	1100.2	1040.6	1208.7	1160.4	1023.5	0.922833	-0.115858	0.0559808	0.44961
Q13753	Laminin subunit gamma-2	LAMC2	983.5	1131	947.5	883.3	888.1	967.2	1257.3	1043.8	1215.5	1131.7	1.16181	0.216376	0.0558905	0.449799
A0A109NGN6	Proteasome subunit alpha type		3952.9	3778.5	4084	4044.4	4083	4281.4	3987.1	4092.2	4400.2	4211.5	1.05163	0.072624	0.0560899	0.450029
Q96HP4	Oxidoreductase NAD-binding domain-containing protein 1	OXNAD1	429.3	479.9	476.7	487.8	477	440.9	443.5	454.1	391	449	0.926745	-0.109755	0.0562199	0.450614
A0A024R106	Zinc finger CCHC-type and RNA binding motif 1, isoform CRA_a	ZCRB1	239.1	234.2	240.7	231.9	243	219.1	227.5	224.2	215.7	243.7	0.950627	-0.0730493	0.0568388	0.451455
E0WMV9	MHC class I antigen (Fragment)	HLA-B	14.6	14.3	13.5	11.9	13.5	15.6	13.8	17	14.1	18.6	1.16667	0.222392	0.0565748	0.451627
Q8TB96	T-cell immunomodulatory protein	ITFG1	459.2	439	472	434.9	455.7	413.2	457.7	417.3	429.7	427.9	0.949133	-0.0753178	0.056807	0.451655
O75419	Cell division control protein 45 homolog	CDC45	291.2	312.8	304.6	320.7	321.3	329.5	325.4	354.4	307.4	342.3	1.06991	0.0974873	0.0565474	0.451865
O14545	TRAF-type zinc finger domain-containing protein 1	TRAFD1	468.5	530	460.1	521.8	507.2	467.1	451.6	454.9	461.8	466.3	0.925269	-0.112055	0.056444	0.451952
F5H6W4	E3 ubiquitin-protein ligase MARCHF7	MARCHF7	125.8	106	119.1	107.1	113.3	130.2	111.5	147.7	123	143.4	1.14791	0.199007	0.0567882	0.451961
Q53YD8	ADP-ribosylation factor-like 2	hCG_23373	1047.7	985.4	995.4	1062.1	1015.6	1008.3	1009	917.4	964.2	952.9	0.950178	-0.07373	0.056506	0.451991
P17535	Transcription factor jun-D	JUND	273.9	248	248.5	295.5	286.8	256.3	241	253.4	250.9	218.2	0.901752	-0.149197	0.0567452	0.452074
Q9H7Z7	Prostaglandin E synthase 2	PTGES2	1787.5	1972	2005.3	1998.5	1964.6	1869.6	1788.7	1933.5	1703	1811.1	0.93606	-0.0953268	0.0567073	0.452228
B2RB47	AMP deaminase		1510.8	1486.5	1467	1470.1	1552.7	1577.9	1501	1545.2	1560.4	1531	1.03051	0.0433526	0.0570834	0.452942
A0A024RDA5	Multifunctional fusion protein	IL8	256.3	300.6	366.6	322.3	377.4	436	321.1	441.5	382.4	387.1	1.21248	0.277963	0.0572059	0.453004
Q8WUA4	General transcription factor 3C polypeptide 2	GTF3C2	1731.5	1822.3	1708.4	1763.1	1727.5	1712.4	1699.6	1656.1	1723.8	1704.8	0.970741	-0.042842	0.0571674	0.453153
Q8WUK0	Phosphatidylglycerophosphatase and protein-tyrosine phosphatase 1	PTPMT1	625.1	687.6	723.4	678.8	699.1	603	672.1	643.9	573.5	653.2	0.921412	-0.118082	0.0573421	0.453628
O75973	C1q-related factor	C1QL1	719.9	512.5	623.1	578.1	503.4	478.8	550.4	466.7	445.9	510.7	0.835036	-0.26009	0.057618	0.453993
A0A024R1E4	Mitochondrial protein 18 kDa, isoform CRA_a	MTP18	537.8	538.4	554.9	548.5	594.1	548.4	594.9	596.1	597.5	591.3	1.0557	0.0782023	0.0577466	0.454101
Q02252	Methylmalonate-semialdehyde dehydrogenase [acylating], mitochondrial	ALDH6A1	1692.2	1747.9	1991.9	1999.5	2032.7	1667.5	1634.2	1854.4	1526.6	1772	0.893335	-0.162727	0.0575756	0.454112
Q9H7D7	WD repeat-containing protein 26	WDR26	1514.6	1442.1	1411.7	1479	1451.3	1650.1	1467.6	1519.5	1539.6	1510.8	1.05328	0.0748937	0.0576922	0.454125
Q6BDS2	UHRF1-binding protein 1	UHRF1BP1	119.3	114.1	127.8	119.1	131.1	114	106.1	107.5	114.2	122.4	0.9228	-0.11591	0.0574743	0.45422
Q6AI08	HEAT repeat-containing protein 6	HEATR6	914.7	896.4	881.3	892.7	909.5	873.5	890.8	824.7	832.4	896.2	0.960619	-0.0579631	0.0575368	0.454259
Q9BSE4	Homocysteine-responsive endoplasmic reticulum-resident ubiquitin-like domain member 2 protein	HERPUD2	16	18.3	12.1	17.8	15	12.1	13.8	14	14.1	11.7	0.829545	-0.269607	0.0581214	0.454785
Q5JSL0	High mobility group nucleosome-binding domain-containing protein 5 (Fragment)	HMGN5	581.7	562	508.4	548.6	525.4	616.5	563.1	561.7	650	574.3	1.08785	0.121486	0.0580967	0.455043
B4DNN2	DnaJ (Hsp40) homolog, subfamily B, member 4, isoform CRA_b	DNAJB4	108.6	103.7	112.4	106.2	113.3	106.7	101.3	102.6	105.9	91.4	0.933297	-0.0995925	0.0579913	0.45512
B9A6K1	TBC1 domain family, member 5	TBC1D5	2225.7	2182.4	2163.2	2235.6	2203.3	2241.6	2223	2212.3	2252	2286.4	1.01863	0.0266275	0.0580904	0.455445
P61457	Pterin-4-alpha-carbinolamine dehydratase	PCBD1	495.7	445.1	505.9	485.3	483.8	484.6	421.8	431.1	461.6	448.8	0.930499	-0.103923	0.0579757	0.455449
Q8N3D4	EH domain-binding protein 1-like protein 1	EHBP1L1	1770.5	1704.9	1571.6	1659.6	1688.3	1779.4	1804.5	1769.1	1914.5	1678.1	1.0656	0.0916651	0.0583699	0.456279
A0A3B3IS87	Forkhead box protein P1 (Fragment)	FOXP1	265.4	252.3	254.6	239.5	250.1	237.3	248	246.2	228.1	241.9	0.952136	-0.0707609	0.0584985	0.45638
Q92614	Unconventional myosin-XVIIIa	MYO18A	2844.2	2754.2	2791.7	2880.1	2795.5	2695.3	2806.3	2766.5	2760.5	2662.5	0.973368	-0.038943	0.0590182	0.456381
Q15293	Reticulocalbin-1	RCN1	4498.2	4652.5	4673.3	4547.8	4357.7	4402.5	4385	4342.4	4514.9	4096.2	0.95651	-0.0641476	0.0586258	0.456473
Q5JUR7	Testis-expressed protein 30	TEX30	1142.6	1125.8	1159.2	1139.8	1133.3	1092.4	1101.5	1157.8	1096.2	1107.3	0.974477	-0.0373002	0.0584687	0.456599
A0A0D9SF70	ADP-ribosylation factor GTPase-activating protein 2	ARFGAP2	939.3	917.7	977.6	970.6	973.4	1077.2	988	1008.1	945	1037.6	1.05803	0.0813799	0.0590031	0.45671
A0A1Y0BRN0	Myosin VI transcript variant 008	Myo6-008	4286.2	3988.5	4085.5	3961.7	4069.7	3844.8	4077.1	3916.5	3867.3	3915.5	0.96222	-0.0555617	0.058954	0.456778
A0A024RAU5	Glycogen [starch] synthase	GYS2	566.7	550	550.1	593.9	561.7	577.7	594	564.1	608.2	614.8	1.04833	0.0680897	0.0586104	0.456802
O43752	Syntaxin-6	STX6	271.4	303.3	265	276.1	288.1	291.2	306.7	287.5	302.4	300.6	1.06019	0.0843221	0.0587547	0.457026
Q15056	Eukaryotic translation initiation factor 4H	EIF4H	1936.6	1870.2	1937.9	1883.1	1962.7	2102.1	1926.4	2022.4	2007.1	1935.4	1.04201	0.0593696	0.0588797	0.457098
Q68CP9	AT-rich interactive domain-containing protein 2	ARID2	2569.9	2756.1	2609.8	2761.2	2600.3	2714.2	2803.4	2792.6	2693.4	2831.9	1.04047	0.0572414	0.0594101	0.457175
Q92879	CUGBP Elav-like family member 1	CELF1	941.8	993.5	986.2	1010.5	890.8	958.1	884	853.9	912.9	909.4	0.936862	-0.0940909	0.058953	0.457218
Q9UBH6	Xenotropic and polytropic retrovirus receptor 1	XPR1	426.1	438.6	414	434.7	444.4	447.5	478	460.9	440.1	434.8	1.04797	0.0675913	0.0592457	0.457245
Q96JC9	ELL-associated factor 1	EAF1	311.3	336.4	312	298	335.2	341.2	324.8	328.9	350.5	345.5	1.06152	0.0861356	0.0593636	0.457262
Q6FG56	ELK1 protein	ELK1	537.9	550.4	554.1	572.1	559.8	585.7	613.6	556	576.8	566.4	1.04477	0.0631827	0.0594799	0.457266
A8K9T3	cDNA FLJ76467, highly similar to Homo sapiens acyl-CoA synthetase long-chain family member 1 (ACSL1), mRNA		3907.6	4085.7	3901.7	3980.8	3579	3663.4	3778.1	3557.5	3664.6	3762	0.947098	-0.0784146	0.0592012	0.457348
O60888	Protein CutA	CUTA	950.9	828.6	886.2	983.3	910.7	1052.9	951.2	940.8	975.5	1007.2	1.08069	0.111946	0.0596096	0.457373
Q6YN16	Hydroxysteroid dehydrogenase-like protein 2	HSDL2	4468.8	4876.4	4910.2	4878.4	4658.6	4620.4	4701.2	4524	4429.6	4344.3	0.950703	-0.0729338	0.0588622	0.457412
B4DSD4	cDNA FLJ58856		702.2	648.7	676	673.1	682.3	691.9	697.1	683.9	706.4	713.5	1.03267	0.0463794	0.059326	0.457418
F6T1Q0	2,5-phosphodiesterase 12	PDE12	887	904.1	946.8	926.1	934.4	936.4	927.5	1006.3	948.9	976.1	1.0428	0.060459	0.0595811	0.457599
O75164	Lysine-specific demethylase 4A	KDM4A	372.1	368.8	359.3	364.9	376.9	389.1	404.9	367	413.8	371.9	1.05684	0.0797575	0.0597169	0.457752
A0A384NPH9	Epididymis secretory sperm binding protein		154	141.2	158.4	156.2	151.6	169.3	156.8	164.6	151.8	174.5	1.07302	0.101682	0.060108	0.458969
A0A024R2L6	40S ribosomal protein SA	RPSA	3448.1	3427.6	3342.4	3478.6	3329.1	3619.6	3630.5	3321.4	3552.7	3617.2	1.04203	0.0593973	0.0600873	0.459255
A0A590PXD8	Cordon-bleu protein-like 1	COBLL1	441.9	583.5	501.9	538	464.8	428.2	459	423.8	444.7	448.4	0.871151	-0.199005	0.0602134	0.45933
B4E024	Zinc finger, CCHC domain containing 7, isoform CRA_b	ZCCHC7	66.8	68.9	66.4	60.3	69.3	66.4	58.9	62	62.4	56.2	0.922219	-0.116819	0.0602802	0.459397
Q9BR61	Acyl-CoA-binding domain-containing protein 6	ACBD6	380.9	384.6	412.3	410.6	396.1	429.6	415.5	407	404.1	459.4	1.06606	0.0922913	0.0600574	0.459471
A0A024R1U5	Phosphomannomutase	PMM1	510.3	455.3	454.5	464.1	451.6	504.4	511.8	457.7	519.7	514.2	1.07364	0.102506	0.0600091	0.459546
J3QRN6	Unconventional myosin-Id	MYO1D	2006.5	2023.4	1972.5	2199.5	2111.6	1924.7	1873.4	2045.1	1919.5	1992.5	0.945867	-0.0802907	0.0603838	0.459743
Q53FP3	NFS1 nitrogen fixation 1 isoform a variant (Fragment)		847	976.4	916.5	932.7	926.2	855.2	889.2	887.1	863.8	863.6	0.947834	-0.0772934	0.0606194	0.459765
Q9NYP9	Protein Mis18-alpha	MIS18A	638.1	670.1	707.2	673.5	730.2	769	679.1	840.7	726.3	743.2	1.09921	0.136464	0.0604518	0.459818
A0A024R2I5	Coiled-coil-helix-coiled-coil-helix domain containing 4, isoform CRA_a	CHCHD4	300	293.2	318.4	301.6	312.4	285.9	270.4	309.6	293.8	264.5	0.933534	-0.099225	0.0606185	0.4602
Q9NRW1	Ras-related protein Rab-6B	RAB6B	601.1	571.5	596.2	635.3	621.5	483.4	554.7	600.8	554.5	583.2	0.917702	-0.123902	0.060738	0.460223
D3DW85	Iron-responsive element binding protein 2, isoform CRA_a	IREB2	676.2	631.6	593.5	600.7	602.9	680.3	707.3	618.3	716.6	644.9	1.08454	0.117088	0.0605704	0.460277
Q53FI7	Four and a half LIM domains 1 variant (Fragment)		2571.4	2471.2	2324.8	2374.7	2403	2666.2	2494.2	2573	2830.4	2452.4	1.07172	0.099934	0.0608036	0.460279
Q5T440	Putative transferase CAF17, mitochondrial	IBA57	523.8	593.7	573.6	574.6	575.5	537.4	539.8	537.2	535.2	540.6	0.946853	-0.078787	0.0612239	0.460812
Q96F44	E3 ubiquitin-protein ligase TRIM11	TRIM11	1476.9	1509.1	1400.3	1577.7	1603.8	1381.2	1427.2	1405.2	1331.2	1511.5	0.932411	-0.100962	0.0610006	0.460887
A0A024R120	Transcription factor CP2, isoform CRA_a	TFCP2	550.3	580.4	574.7	583.2	570.9	567.3	571	540.6	537.7	543.2	0.965134	-0.0511992	0.0614212	0.46098
E5RI87	E3 ubiquitin-protein ligase RNF130	RNF130	260.5	280.7	262.1	290.9	299	276.1	290	312.4	340.6	326.8	1.1096	0.150045	0.0613047	0.460981
Q9HC35	Echinoderm microtubule-associated protein-like 4	EML4	2871.9	2767.3	2768.9	2858.2	2942.6	2951.5	2948.5	2931.3	2865.9	2912.5	1.02821	0.0401317	0.0610732	0.460995
Q92610	Zinc finger protein 592	ZNF592	487	475.6	501.7	506	524.9	537.4	497.2	552.9	509.6	549.2	1.06056	0.0848212	0.0611965	0.461044
Q9UBS8	E3 ubiquitin-protein ligase RNF14	RNF14	1001.3	1054.3	1005	1023.6	1001.4	1017.7	1081	1034.5	1054.3	1060.4	1.03191	0.0453222	0.0609732	0.461121
P53990	IST1 homolog	IST1	2164.9	2018.7	1871.9	1923.5	1856.2	1797.2	1869.1	1731.7	1922.7	1798.7	0.927221	-0.109015	0.0614061	0.461304
V9HWH3	Epididymis secretory protein Li 31	HEL-S-31	67	63.1	60.7	64.8	66.7	69.6	80.6	67.7	75	63.8	1.10673	0.146307	0.0611958	0.461479
B4DP80	NAD(P)H-hydrate epimerase	APOA1BP	2138.8	2091.9	2181.4	2178.2	2185.3	2152.2	2104.5	2097.1	2082.2	2107.4	0.978451	-0.031428	0.061655	0.461857
K9JA46	Epididymis luminal secretory protein 52	EL52	13332.9	12081.5	13523.2	13055.4	13395.6	14453.5	13282.4	13561.3	13818.1	13799.6	1.05393	0.0757768	0.0616126	0.461978
Q8N8E3	Centrosomal protein of 112 kDa	CEP112	369.8	367	353.6	374.6	387.8	390.9	381.6	371.3	396.8	420.7	1.05856	0.0821031	0.0617497	0.462129
P30040	Endoplasmic reticulum resident protein 29	ERP29	3673.9	3850	3791.7	3767.5	3453.7	3459.4	3514.5	3376.2	3755.6	3304.7	0.939234	-0.0904429	0.061837	0.462345
J3KNG6	Protein spire homolog 1	SPIRE1	625.1	612.9	572.9	604.5	576	575.1	583.4	567.3	546.9	584.6	0.955171	-0.0661683	0.0620287	0.462465
A8K4A2	cDNA FLJ76153, highly similar to Homo sapiens potassium channel tetramerisation domain containing 18 (KCTD18), mRNA		120.7	124.4	126.8	122.5	111.8	122.7	135.6	129.6	125.2	145.7	1.08677	0.120047	0.0619734	0.462489
A0A024R711	E3 ubiquitin-protein ligase	WWP2	330.1	329.8	321.5	330.4	310.7	321.6	316.6	294	310.3	314.2	0.959445	-0.0597275	0.0619613	0.462836
Q53T99	Ribosome biogenesis protein WDR12	WDR12	1818.6	1907.6	2035.1	1940.7	1992.4	2132.2	1994.6	2092.3	1952.2	2056.3	1.055	0.0772441	0.0626648	0.463274
Q75QN2	Integrator complex subunit 8	INTS8	1111.2	1154.7	1055.9	1195.9	1094.2	1064.1	1056.9	1005	1081	1094.6	0.944707	-0.0820615	0.0625819	0.463528
Q15035	Translocating chain-associated membrane protein 2	TRAM2	75.2	66.9	74.8	73.7	65.2	88.6	73.1	86.9	69.2	90.5	1.14755	0.198563	0.0626499	0.463598
P22314	Ubiquitin-like modifier-activating enzyme 1	UBA1	4481.9	4145.6	4451.6	4460	4421.1	4935.1	4479.1	4513.9	4784.5	4471.6	1.05574	0.0782508	0.0623749	0.463734
Q9NYV6	RNA polymerase I-specific transcription initiation factor RRN3	RRN3	831.8	926.5	885.4	858	919.6	905.8	924.8	930.7	919	953.8	1.04813	0.0678185	0.0622644	0.463784
Q9Y597	BTB/POZ domain-containing protein KCTD3	KCTD3	703.1	657.4	641.1	685.6	684.8	751.5	716.8	695	693.5	688.9	1.05151	0.0724659	0.062564	0.46383
A0A087X0G5	Mastermind-like protein 2	MAML2	170.5	140.1	166.2	165.7	148.5	200.3	167.5	176.8	164.1	175.8	1.1182	0.161184	0.0624516	0.463867
A0A3F2YNX7	Mitochondrial enolase superfamily member 1	ENOSF1	238.9	242.6	237.8	249.7	236.3	266.9	280.3	253.9	236	291.4	1.10222	0.140406	0.0631561	0.463868
Q96RF0	Sorting nexin-18	SNX18	301.4	295.8	284	282.6	294.5	297.5	333.8	296.9	298.9	324.3	1.06384	0.0892832	0.062521	0.463947
H0YFW7	Transmembrane 7 superfamily member 3 (Fragment)	TM7SF3	152.8	161.9	120.4	146.6	134.3	121.4	127.5	117.7	137	126.6	0.880168	-0.18415	0.0631099	0.463961
Q96S59	Ran-binding protein 9	RANBP9	1489	1474.9	1577.3	1558.3	1529.3	1684.8	1564	1604.2	1524.9	1606.8	1.04665	0.0657821	0.0632321	0.463996
X5DNC0	Aldehyde dehydrogenase 5 family member A1 isoform C (Fragment)	ALDH5A1	385	372.4	393.2	411	416.6	390.4	378.9	378.2	343.5	363.2	0.937317	-0.0933914	0.0630137	0.464117
U3KQB0	DNA-directed RNA polymerases I, II, and III subunit RPABC2	POLR2F	112.9	118.5	122.5	124.7	117.7	107.2	107.6	118.2	119.1	105.4	0.934932	-0.0970665	0.062371	0.464141
H0Y957	Zinc transporter 5 (Fragment)	SLC30A5	11.9	12.5	13.3	15	11.7	13	8.6	11.3	10.5	11	0.84472	-0.243454	0.0630928	0.464267
A0A024RAS3	HCG27698, isoform CRA_a	hCG_27698	789.4	899.2	815.8	812.1	831.2	803.8	791.5	802.4	716.2	766.2	0.935482	-0.0962177	0.06333	0.464283
Q6P587	Acylpyruvase FAHD1, mitochondrial	FAHD1	825.2	854.2	861	850	789.6	825.2	774.1	813.7	797.9	801	0.959785	-0.0592173	0.0638194	0.464424
A0A0S2Z5K3	DCP1 decapping enzyme-like protein A isoform 3 (Fragment)	DCP1A	505.5	536.8	499.2	504.6	481.2	551.8	543.7	516.8	533.2	510	1.05073	0.0713866	0.0640623	0.464481
D3DPU2	Adenylyl cyclase-associated protein	CAP1	1831.5	1550.7	1571.7	1560.3	1590.3	1770.2	1780.2	1625.7	1853.7	1771.6	1.08599	0.11901	0.0634184	0.4645
Q9HD26	Golgi-associated PDZ and coiled-coil motif-containing protein	GOPC	788.5	825.6	820.3	793.1	877.1	869.8	833.2	848.2	876.3	867.5	1.04639	0.0654165	0.0637738	0.46452
Q9NRZ7	1-acyl-sn-glycerol-3-phosphate acyltransferase gamma	AGPAT3	1627	1670.7	1792.6	1577.9	1676.3	1267.7	1584.5	1662.6	1387.1	1573.6	0.89586	-0.158656	0.0640113	0.464538
B4DHV9	cDNA FLJ59258, highly similar to Grave disease carrier protein		287.7	266.9	284	258.9	294.1	236.7	256.1	274.2	235.5	273.4	0.916858	-0.125229	0.0630124	0.46454
A0A0A0MQX8	Muscleblind-like protein 1	MBNL1	64.1	66.2	72.3	73.5	73.5	75.1	72	79.1	72.6	76.2	1.07265	0.101185	0.0641316	0.464557
Q13686	Nucleic acid dioxygenase ALKBH1	ALKBH1	72.9	75	61.2	64.2	66.4	60.2	59.8	63.5	63.1	60.1	0.902855	-0.147433	0.0629743	0.464693
P23258	Tubulin gamma-1 chain	TUBG1	1191.5	1191.6	1145.4	1193.9	1202	1264.6	1207.2	1228.1	1240.2	1177	1.03253	0.0461788	0.0639871	0.464789
A0A024R8M4	Phosphoribosyl pyrophosphate synthetase-associated protein 1, isoform CRA_a	PRPSAP1	1462.1	1320	1346.3	1377.4	1351.4	1493.7	1388.8	1380.5	1525.1	1476.5	1.05941	0.0832638	0.0637559	0.464818
B4DLD0	Hexosyltransferase		219.2	216.6	214.4	213.4	217.6	201.8	214.2	192.9	173.1	208.1	0.915742	-0.126987	0.0629349	0.464836
Q4G0N4	NAD kinase 2, mitochondrial	NADK2	662.7	703.4	678.7	670.9	656.3	640.2	682	629.8	581.5	644.2	0.942378	-0.0856216	0.0639561	0.464991
A0A024RCE4	Ras association (RalGDS/AF-6) domain family 7, isoform CRA_a	RASSF7	47.1	49.1	37.9	49.6	45.6	38.1	42.4	38.2	44.1	40.5	0.886611	-0.173626	0.0637306	0.465063
Q9BSV6	tRNA-splicing endonuclease subunit Sen34	TSEN34	556.7	577.4	578	581.7	599.2	640.7	619.3	597.4	565.4	650.2	1.06222	0.0870814	0.0636832	0.465146
P41162	ETS translocation variant 3	ETV3	189.5	212.7	186.9	199.1	202.9	221.3	205.4	203.4	212.4	209.2	1.06114	0.0856207	0.0636404	0.465264
Q24K26	C9orf125 protein (Fragment)	C9orf125	202.4	182.7	176	173.2	186.1	183.2	195.7	198	210.8	215	1.08942	0.123557	0.0635886	0.465315
Q00403	Transcription initiation factor IIB	GTF2B	1046.6	1062.4	1026.2	1039.8	1035.4	1021.8	1029.3	999.5	1042.6	977.3	0.97315	-0.0392661	0.0643446	0.465673
A0A0A0MSB8	Exocyst complex component 7	EXOC7	2771.3	2656.9	2690.5	2654.4	2724.5	2844.2	2740.9	2674.3	2825.4	2893.1	1.03558	0.0504447	0.064438	0.465923
A0A1W2PNX8	Protein unc-45 homolog A	UNC45A	4118.3	3867.8	3838.2	3973.3	3931	4128.2	3988.9	3990	4242.3	4112.3	1.03716	0.0526374	0.0646103	0.466315
O00116	Alkyldihydroxyacetonephosphate synthase, peroxisomal	AGPS	3400.6	3749	3539.6	3647.6	3630.1	3774.9	3730.1	3695	3758.6	3743.6	1.04093	0.0578665	0.064589	0.466588
Q9H2U1	ATP-dependent DNA/RNA helicase DHX36	DHX36	2678.6	2738.5	2697.3	2770.7	2735	2785.2	2723.7	2774.5	2768.5	2858.8	1.02134	0.0304577	0.065361	0.467042
B2R747	cDNA, FLJ93281, highly similar to Homo sapiens calcium/calmodulin-dependent protein kinase IV (CAMK4), mRNA		72.6	79.7	83.4	95.4	89.7	108.1	80.6	95.4	99.9	101.5	1.15375	0.206337	0.0652509	0.467099
Q8N7R7	Cyclin-Y-like protein 1	CCNYL1	138.7	135.5	146.7	141	146.7	122.9	134.3	140.3	129.6	139.5	0.940728	-0.0881501	0.0647998	0.467256
O95059	Ribonuclease P protein subunit p14	RPP14	458.8	442	466.8	470	445	452.5	430.8	400.8	411.5	456	0.942609	-0.0852682	0.0653376	0.467297
P51970	NADH dehydrogenase [ubiquinone] 1 alpha subcomplex subunit 8	NDUFA8	1474.2	1567.6	1591.7	1603.2	1638.6	1486.5	1427.4	1625.5	1401.1	1360.3	0.92705	-0.10928	0.0652318	0.467386
A8K0D5	cDNA FLJ75952, highly similar to Homo sapiens high-mobility group 20B, mRNA		105.4	94.1	86.7	86.9	88	98.5	110.1	108.2	95.8	97.8	1.10692	0.146549	0.0651831	0.467461
Q7LD69	NADH-ubiquinone oxidoreductase Fe-S protein 7 variant		496.3	566.5	574.6	540.4	561.8	487.6	506.7	558.2	495.7	480.3	0.922945	-0.115683	0.0650016	0.467858
E9PNC7	Dr1-associated corepressor (Fragment)	DRAP1	108.8	101.8	93.5	94.7	96.3	105	101.6	103.1	113.7	110.7	1.07877	0.10939	0.0651811	0.467871
A6NGJ0	Dynein light chain Tctex-type 3	DYNLT3	187.4	149.8	211.4	185.6	191	217.1	205.6	202.7	210.2	214.1	1.13457	0.18214	0.0649596	0.467981
A0A024R704	SFRS protein kinase 2, isoform CRA_b	SRPK2	235.6	219.2	236	237.3	203.6	257.4	245.1	232.8	249.7	233.4	1.07661	0.106496	0.0651638	0.468172
P51530	DNA replication ATP-dependent helicase/nuclease DNA2	DNA2	132.3	118.3	129.4	135.8	132.5	138.8	146	139.8	133.6	131.9	1.06448	0.0901439	0.0651579	0.468556
Q8TBE9	N-acylneuraminate-9-phosphatase	NANP	524.8	531.3	542.5	544.3	531.6	558.6	534.6	548.5	581.4	603.3	1.0568	0.0796965	0.0657169	0.46916
A0A1W2PS05	Phosphatidylinositol 3-kinase catalytic subunit type 3	PIK3C3	2112	2042.7	1900.9	2025	2026.2	1967.6	1979.4	1864	1940	1935	0.958365	-0.0613534	0.0660399	0.470616
A8K1E1	DNA mismatch repair protein		1641.8	1588.8	1583.7	1650.9	1675	1570.6	1618.8	1608.3	1528.3	1551.3	0.967703	-0.047363	0.0660057	0.470797
Q9Y4G6	Talin-2	TLN2	871	883.8	868.3	901.8	912.1	944.9	912.7	888.7	902.5	924.8	1.03079	0.0437456	0.06635	0.47155
O14832	Phytanoyl-CoA dioxygenase, peroxisomal	PHYH	612	602.7	612.6	695.6	619.6	612.5	603.7	578.5	582.3	533.7	0.926237	-0.110547	0.0663005	0.471623
A0A0G2JK44	Bromodomain-containing protein 2	BRD2	1176.8	1188.7	1161	1168.6	1172.2	1207.4	1222.1	1217.9	1184.3	1163.2	1.02175	0.0310389	0.0662486	0.471678
A0A286YFD0	Methylenetetrahydrofolate reductase	MTHFR	1073.6	1087.5	1117.7	1103.4	1105.5	1083.1	1064.8	1098.4	1072.7	1050.9	0.978534	-0.0313064	0.0670972	0.47177
Q08623	Pseudouridine-5-phosphatase	PUDP	555.1	536.4	528.4	538.1	563.7	587.6	552.2	544.9	572.5	570.3	1.03887	0.055019	0.067705	0.471845
Q96I51	RCC1-like G exchanging factor-like protein	RCC1L	584.1	642.6	628	618.1	609.6	567.7	610.9	607.6	573.8	582.8	0.954711	-0.0668646	0.0665799	0.471911
Q8NCR1	VPS53 protein	VPS53	200.1	191.8	201.6	198.2	187.6	202	215.5	216.1	194.2	203.9	1.05351	0.0752007	0.0676604	0.471951
H0YAM8	E3 ubiquitin-protein ligase MIB2 (Fragment)	MIB2	113.5	95.4	107.6	108.9	110.6	113.9	126.4	106.5	116.7	120.8	1.09011	0.124476	0.0670746	0.472031
Q549M8	CLE7	C14orf166	3032.6	3154.4	3107.9	3117.3	2992.6	3102.9	2937	2930.5	2986.2	2993.5	0.970483	-0.0432248	0.0665454	0.47209
Q8TB72	Pumilio homolog 2	PUM2	355.4	363.9	349.1	389.6	366.5	394.6	362.2	390.4	394.6	380.2	1.05344	0.0751072	0.0678679	0.472148
Q8NCN4	E3 ubiquitin-protein ligase RNF169	RNF169	25.3	29.5	25.2	28.1	30.4	22.3	23.5	27.3	26.3	24.2	0.892419	-0.164207	0.0666868	0.472245
A0A024R3U9	RAB4A, member RAS oncogene family, isoform CRA_b	RAB4A	509.7	495.2	451.2	470.6	478.3	414.8	494.2	430.9	409.9	458	0.918004	-0.123427	0.066509	0.472256
A0A024R486	Armadillo repeat containing 9, isoform CRA_c	ARMC9	406.2	340	385.9	391.9	377.9	431.9	412.8	378.2	403.7	451.3	1.09254	0.127685	0.06765	0.472295
O14974	Protein phosphatase 1 regulatory subunit 12A	PPP1R12A	5244.5	5092.5	4908.7	5058.1	5038.7	5343.8	5118.9	5191.2	5447	5128	1.03498	0.0495985	0.0678319	0.472314
Q8NCN5	Pyruvate dehydrogenase phosphatase regulatory subunit, mitochondrial	PDPR	2076.8	2184.1	2221.4	2079.9	2192.1	1834.5	2062.5	2162	2002.9	2042	0.939522	-0.0900014	0.067057	0.472328
A0A024R396	Chromosome 11 open reading frame 54, isoform CRA_a	C11orf54	411.8	425.9	435.8	416.9	420.7	384.9	364.2	387.5	407.3	434.5	0.937142	-0.0936608	0.0674879	0.472416
A0A024RDY3	Lysosomal-associated membrane protein 1, isoform CRA_a	LAMP1	1019.3	1115.6	998.7	1023.7	847.5	863	995.5	803.1	924.6	837.1	0.883812	-0.178189	0.0679719	0.472456
P52789	Hexokinase-2	HK2	2821.2	2559.7	2624.3	2742.2	2887.1	2898.6	2774.7	2836.9	3014.4	2872.6	1.05594	0.0785265	0.0680369	0.472492
O60264	SWI/SNF-related matrix-associated actin-dependent regulator of chromatin subfamily A member 5	SMARCA5	4563.3	4648.9	4579.7	4316.9	4654.3	3993.5	4454	4580.7	4037.3	4321.7	0.939556	-0.0899494	0.0676231	0.472524
A0A0B4J297	N-alpha-acetyltransferase 38, NatC auxiliary subunit	NAA38	213.3	219.2	227.6	244.1	231.3	253.6	230.6	237.3	300.8	254.3	1.12426	0.168979	0.0675766	0.472618
B2R5M9	cDNA, FLJ92537, highly similar to Homo sapiens procollagen-lysine, 2-oxoglutarate 5-dioxygenase (lysine hydroxylase, Ehlers-Danlos syndrome type VI) (PLOD), mRNA		2490.2	2490.4	2404.7	2445.4	2298.2	2287.7	2381.6	2309	2405.8	2280	0.961678	-0.0563737	0.0670419	0.472643
H0YB09	D-glutamate cyclase, mitochondrial (Fragment)	DGLUCY	378.5	383.5	416.8	418.5	453	331.4	392.9	402.1	334.9	378.4	0.897283	-0.156364	0.0681307	0.472728
O60566	Mitotic checkpoint serine/threonine-protein kinase BUB1 beta	BUB1B	2927.9	3045.2	3002.9	3003.4	3428.6	3452.9	3085.1	3365.8	3246	3454	1.07761	0.107834	0.0674777	0.472763
A0A140VJY7	Testicular tissue protein Li 214		543.6	479.6	564.6	544.5	564.1	532	469.6	487.1	500.9	508.9	0.926606	-0.109972	0.0682124	0.47288
Q5XPI4	E3 ubiquitin-protein ligase RNF123	RNF123	344.5	358.2	314.9	343.7	350	337.2	332	310.7	304	325.2	0.940279	-0.0888387	0.0670201	0.47291
A0A1W2PQJ7	Retinoic acid-induced protein 1	RAI1	486.6	549	493.2	497.2	510	469.4	491.3	485	485.3	481	0.951104	-0.0723248	0.0669808	0.473056
J3KS15	Peptidyl-tRNA hydrolase ICT1, mitochondrial (Fragment)	MRPL58	915.1	1042.6	1005.8	1020.9	1036.1	930.1	946.5	1002.3	941	874.6	0.935066	-0.0968595	0.067344	0.473084
H0YCD7	Oxysterol-binding protein (Fragment)	OSBPL5	104.7	113.2	106.9	104.1	120.3	97.1	109.5	97.7	103.6	101	0.926621	-0.109949	0.0674712	0.473136
Q9NR12	PDZ and LIM domain protein 7	PDLIM7	2044.4	2542.8	2082.4	2049.3	2128.8	2340.6	2329.7	2474.5	2601.6	2280	1.10866	0.148816	0.0669667	0.473379
Q8NBY1	Serine/threonine-protein kinase 26	STK26	797.9	775	749.5	752.4	770.7	754.9	709.8	747.3	755.1	749.4	0.966454	-0.0492266	0.0674594	0.473474
A0A0F6QNT9	E3 ubiquitin-protein ligase Topors (Fragment)		455	456	468.3	487.4	508.6	513.2	465.8	530.7	502.4	528.2	1.06946	0.0968891	0.0669415	0.473625
F5H5N2	Iron-sulfur cluster assembly enzyme ISCU, mitochondrial	ISCU	913.4	1048.7	945.8	1014.6	940.6	951.8	858	953	887.1	873.9	0.93023	-0.104341	0.0684438	0.474068
Q6FGH9	Dynein light chain	DNCL1	177.9	168.1	189.3	164.5	183.8	159.6	154.4	179.5	160	163.6	0.92474	-0.112881	0.0685774	0.474577
Q9BV19	Uncharacterized protein C1orf50	C1orf50	432.3	376	435.1	404.7	423.5	476.6	413.4	450.2	448.7	439.4	1.07564	0.105198	0.0692651	0.474763
H0YFD6	Trifunctional enzyme subunit alpha, mitochondrial	HADHA	5990.6	6642.3	6606.2	6395.6	6438.8	5501.2	6133.6	6325.3	6111.1	6100	0.940689	-0.0882097	0.0692412	0.475012
P50748	Kinetochore-associated protein 1	KNTC1	4255	3803.1	4051.8	4101.3	4084.8	4374.4	4205.3	4140.3	4151.1	4347.5	1.04546	0.064134	0.0693709	0.475076
G3V325	ATP5MF-PTCD1 readthrough	ATP5MF-PTCD1	1077.7	1145.4	1172.4	1119	1169.7	982.7	1065.4	1158.9	1046.9	1079.7	0.93832	-0.0918477	0.0692126	0.475228
B4DI54	cDNA FLJ56386, highly similar to Heat shock 70 kDa protein 1L		305.5	312.4	322.9	314.6	348.9	346.3	333.1	365.1	342.5	324.3	1.0667	0.0931487	0.0691917	0.475497
A0A0S2Z3Y1	Lectin galactoside-binding soluble 3 binding protein isoform 1 (Fragment)	LGALS3BP	1388.3	1458.8	1466.4	1436.3	1362.3	1302.2	1383.9	1322.8	1353.6	1430.2	0.955091	-0.0662905	0.0687967	0.475678
B7ZVZ1	SEPT8 protein	2008-09-01	832.4	798.8	803.1	816.4	856.6	836.8	730.5	790.5	781.4	734.4	0.943101	-0.0845153	0.0695256	0.475724
A0A384NLC8	Epididymis secretory sperm binding protein		98.5	92.7	110	99.9	85.2	93.7	87.6	89.4	81.3	86.3	0.901295	-0.149928	0.0691813	0.47584
A0A384DVU0	Patatin-like phospholipase domain-containing protein 6	PNPLA6	2756.4	3268.8	2680.8	2549.8	2702.1	2151.3	2608.6	2536	2572.7	2522.3	0.887734	-0.171801	0.0690276	0.476026
A0A0G2JMX7	Microtubule-associated protein	MAPT	81.9	79.2	85.3	86.8	83	81	74.7	81	65.5	79.9	0.918068	-0.123327	0.0691614	0.476117
Q8WUM0	Nuclear pore complex protein Nup133	NUP133	4126.4	4521	4431.3	4581.6	4365.1	4252.4	4258.6	4305.9	4117.4	4195.8	0.959351	-0.0598686	0.0689273	0.476165
Q9NZC3	Glycerophosphodiester phosphodiesterase 1	GDE1	507.8	475.9	466.8	422.6	453.2	339.5	454.7	437.1	408.5	430.2	0.889825	-0.168406	0.0690046	0.476282
Q92538	Golgi-specific brefeldin A-resistance guanine nucleotide exchange factor 1	GBF1	1584.7	1500.2	1484.3	1540	1535.5	1662.8	1534.6	1572.4	1561.3	1610.2	1.0388	0.0549153	0.0691495	0.47645
F8W8D3	Histone RNA hairpin-binding protein	SLBP	467.1	486.2	543.4	506.6	545.9	537.4	528.5	585.7	532.6	563.2	1.07775	0.108022	0.0700059	0.478182
P78345	Ribonuclease P protein subunit p38	RPP38	474.6	452.7	449.5	446.1	456.1	455.2	373.5	429.4	429.9	438.2	0.932953	-0.100124	0.0700838	0.478301
H0YKT5	Transducin-like enhancer protein 3	TLE3	204.7	178.3	181.2	173.9	189.9	209.7	198.4	193.6	191.9	200	1.07069	0.0985404	0.0699784	0.478407
Q6Q9Z7	E2F6 splice variant a	E2F6	276.7	290.1	274.3	273.9	288.1	264.4	274.9	256.9	283	263.1	0.956667	-0.0639107	0.0701853	0.47858
Q9NVR0	Kelch-like protein 11	KLHL11	295.4	281.7	290.4	308.5	308.6	325.7	304.4	310.1	298.8	321.8	1.05133	0.0722114	0.0703149	0.478638
P53367	Arfaptin-1	ARFIP1	1055.2	1087.6	1106.2	1115.7	1087.2	1177.5	1081.7	1110.5	1174.6	1128.9	1.04059	0.0574036	0.0703939	0.478764
Q96MV1	TLC domain-containing protein 4	TLCD4	178.3	167.3	191.2	152.6	171.6	123.4	169.7	165.2	140.4	152.1	0.872009	-0.197585	0.0703117	0.479029
Q05BV6	PIK3R2 protein	PIK3R2	38.8	36.7	29.3	30.2	31.3	39.4	38.8	36.3	38.7	34.8	1.13049	0.176944	0.0707972	0.479033
Q9BWT6	Meiotic nuclear division protein 1 homolog	MND1	135.1	137.2	140.7	138.2	152.1	162.2	143.1	144.1	147	165.7	1.08361	0.11584	0.0707485	0.479113
E7EVJ5	Cytoplasmic FMR1-interacting protein	CYFIP2	1541.6	1483.3	1439	1531.5	1525.7	1450.1	1444.8	1472.2	1420.1	1494.9	0.968223	-0.0465891	0.0706326	0.47915
Q9C0E2	Exportin-4	XPO4	1818.8	1848.3	1800.9	1811.6	1718.5	1860.4	2058	1818.7	1859.4	1891.9	1.05449	0.0765444	0.0707029	0.479215
O76071	Probable cytosolic iron-sulfur protein assembly protein CIAO1	CIAO1	549.4	560.9	556.2	568.4	596.2	594.7	565.1	583.6	597.9	595.2	1.03723	0.0527349	0.0709484	0.479235
A0JLT2	Mediator of RNA polymerase II transcription subunit 19	MED19	29.6	23.9	26.6	26.2	29.2	29.6	29.8	34.3	29	28.3	1.11439	0.156256	0.0708954	0.479287
Q9H2Y7	Zinc finger protein 106	ZNF106	376.8	405.6	363	397.1	393.7	406.3	411	405.7	399.4	406.9	1.04808	0.0677542	0.0705941	0.4793
Q9NZ09	Ubiquitin-associated protein 1	UBAP1	1737.2	1552.9	1633.5	1642.2	1620.3	1788.5	1643.6	1694.7	1753.1	1707.6	1.04903	0.0690619	0.0712114	0.479373
Q8WWN8	Arf-GAP with Rho-GAP domain, ANK repeat and PH domain-containing protein 3	ARAP3	308.6	270.4	270	278.8	305.2	313.5	300.6	289.4	326.7	312.6	1.07662	0.106512	0.0711025	0.479457
Q86U75	Dihydropyrimidinase-like 2		377.5	360.1	355.8	371.6	331	373.8	403.3	385.8	426	357	1.08346	0.11565	0.0705594	0.479476
E9PM05	Etoposide-induced protein 2.4 homolog (Fragment)	EI24	450.8	477.2	485.3	408.6	468.3	345.2	462.2	446.5	384.6	385.8	0.883897	-0.17805	0.0710563	0.479554
Q9H0N5	Pterin-4-alpha-carbinolamine dehydratase 2	PCBD2	261	309.6	298.7	290.9	280	250.7	264.3	271.4	268.8	282.9	0.929107	-0.106083	0.0711945	0.479667
A0A024RDN3	EEF1A lysine methyltransferase 1	LOC221143	71.6	75.9	80	85.5	86.4	90.7	104	82.9	79.1	101	1.14597	0.196568	0.0720058	0.479816
E0YMJ8	HNF1 beta A splice variant 3	HNF1B	252.8	246.1	270.1	261.8	290.8	242.2	234.9	253.8	229.3	260.8	0.92388	-0.114222	0.072005	0.480216
Q9P013	Spliceosome-associated protein CWC15 homolog	CWC15	383.3	448.5	422.7	433.8	444.4	403.8	406.5	403.3	407	379.3	0.937732	-0.0927532	0.0719042	0.480354
B7WPL9	Inositol hexakisphosphate and diphosphoinositol-pentakisphosphate kinase	PPIP5K1	568.6	574.6	539.4	578	541.8	528.2	568.9	531.3	515.6	532.1	0.954931	-0.0665309	0.071489	0.480423
Q9NVG8	TBC1 domain family member 13	TBC1D13	1709.2	1659.5	1764.6	1740.1	1741.1	1681	1688.3	1676.1	1681.1	1668.7	0.974543	-0.0372024	0.071994	0.480548
O14777	Kinetochore protein NDC80 homolog	NDC80	2630.6	2523.7	2667.9	2632.1	2770.6	2896.2	2752	2939.8	2578.5	2839.3	1.05905	0.0827676	0.0714516	0.480581
A0A386IPJ4	Truncated breast and ovarian cancer susceptibility protein 2	BRCA2	165.2	173.3	159.9	158.4	187.2	182.9	170.2	179.2	191.9	186.4	1.07891	0.109574	0.071696	0.480589
L7UQD0	Autophagy-related protein 16-1 isoform 2	ATG16L1	44.8	43.1	47.3	39.2	41.1	49.7	44.5	47.2	55.4	44.4	1.11926	0.162542	0.0718873	0.480647
Q8TBR7	TLC domain-containing protein 3A	TLCD3A	137.3	162.4	161	133.6	159.9	115.4	155.3	138.9	121.6	123.4	0.86794	-0.204334	0.0715848	0.480658
Q8N3Z3	GTP-binding protein 8	GTPBP8	397.4	404.6	430.4	422.6	444.6	408.9	409.4	398.9	385.3	397	0.952324	-0.0704752	0.0716722	0.480837
V9HWG4	Epididymis luminal protein 37	HEL37	967.7	965.7	944.3	986.2	999.3	1018.2	984	984.4	1000.9	992.9	1.0241	0.0343557	0.0727197	0.480924
P49674	Casein kinase I isoform epsilon	CSNK1E	85.4	85.3	93.8	92.2	85.6	88.6	106.1	93.3	97.6	93	1.08207	0.113795	0.0718724	0.480955
Q6I9U3	M6PR protein	M6PR	767.8	775.2	761.6	722.6	693.7	694	745	666.2	713.4	691.4	0.94332	-0.0841806	0.0718123	0.48096
F5H724	V-set and immunoglobulin domain-containing protein 10 (Fragment)	VSIG10	77.3	82.1	92.7	84	87.7	91	97.3	93.5	85.1	90.7	1.07975	0.110703	0.072874	0.481139
A0A2X0U4J5	ARHGAP29 (Fragment)	ARHGAP29	3365.4	3155.6	3280.1	3246.3	3297	3142.1	3103.3	3243.5	2980.5	3250.1	0.961767	-0.0562411	0.0725757	0.481179
B5MC51	LIM domain kinase 2	LIMK2	126.7	186.8	109.5	172.5	164.2	111.5	121.4	138.8	107	120.6	0.788864	-0.342151	0.0727095	0.481259
Q8N3F8	MICAL-like protein 1	MICALL1	1255.8	1277.6	1279	1301.9	1289.8	1400.3	1262.2	1332	1407.8	1324.8	1.05044	0.0709889	0.0726731	0.481421
Q8TE02	Elongator complex protein 5	ELP5	130.6	119.9	119.3	115.4	124.1	121.9	119.6	110.9	107.9	109.1	0.934515	-0.0977102	0.0725528	0.481432
Q96G01	Protein bicaudal D homolog 1	BICD1	752.7	777.7	760.8	821.1	859.3	856.3	823.5	848.1	816.1	850.9	1.05622	0.0789161	0.0728589	0.481442
Q7Z6E9	E3 ubiquitin-protein ligase RBBP6	RBBP6	3365.8	3565.1	3469.2	3423.3	3545	3176.3	3426.1	3458.6	3138.2	3382.9	0.954728	-0.0668381	0.0724998	0.481484
Q9Y5K6	CD2-associated protein	CD2AP	4595.5	4366.5	4626.1	4479.3	4702.8	4559	4241.9	4382.8	4441.9	4319.2	0.963751	-0.0532678	0.073004	0.481595
B1ANG9	Guanylate kinase	GUK1	1151.8	1106.2	1179.2	1194.6	1216.5	1140.7	1032.5	1162.2	1101.9	1110.5	0.948618	-0.0761015	0.0731414	0.481697
B7Z6A9	Dystrobrevin		105.3	107.2	107.3	107.1	104.9	99.8	103.1	90.8	86.1	106.3	0.914065	-0.129631	0.0733273	0.481717
Q5T8P6	RNA-binding protein 26	RBM26	137.3	154.6	135.6	150.3	138.7	119.7	140.8	138	132.2	131.2	0.923796	-0.114353	0.0724877	0.481808
A0A059QFD5	Cytochrome c oxidase subunit 2	COX2	49.1	51.2	61.9	44.1	53	39.9	50.1	49.7	41.8	37.5	0.844582	-0.243691	0.0724402	0.481898
A0A087X211	Protein CIP2A	CIP2A	3204.2	2914.4	3187	3172.6	3219.6	3571.6	3105.1	3404	3244.7	3370.9	1.06361	0.088966	0.0731206	0.481962
Q9BSB4	Autophagy-related protein 101	ATG101	533.6	507.6	532.5	511.8	535.6	548	555.2	524	540	536.3	1.03144	0.044656	0.0732507	0.482015
H3BTU7	Katanin p80 WD40 repeat-containing subunit B1 (Fragment)	KATNB1	72.4	61.4	66.4	73	72.8	91	64.3	80.7	79.9	80.1	1.14451	0.194728	0.0733157	0.482041
A0A669KB05	Catenin delta-1	CTNND1	328	315.2	293.4	288.2	300.8	268.6	304.9	301	261.3	234.1	0.897942	-0.155306	0.0724229	0.482189
A0A1P7ZIN0	L-afadin		4447.4	4621.6	4403.6	4753	4379.7	4319.6	4472.3	4376.6	4213.6	4366.6	0.962106	-0.0557319	0.0735725	0.482926
F4ZW66	NF110b		213.6	257.8	218.5	212.1	211.7	199.3	217.6	209.8	191.4	188.5	0.903834	-0.14587	0.0737513	0.483698
A0A024RB23	Diacylglycerol kinase	DGKA	941.1	953.6	868.3	892.5	917.3	947.4	957.3	959.1	992.9	918.1	1.04417	0.0623625	0.0740951	0.483945
H7C1Q1	Rab-GAP TBC domain-containing protein (Fragment)		212.2	246.8	212.9	230.8	215.5	234.8	280.7	239.8	224.2	288.4	1.13388	0.181263	0.0741683	0.484023
A0A024R687	Pleckstrin homology domain containing, family C (With FERM domain) member 1, isoform CRA_b	PLEKHC1	237.4	216.9	230	229.8	233.8	220	235.4	208.8	197.6	212.4	0.935796	-0.0957343	0.0739311	0.484074
A0A024R5A7	TAF6-like RNA polymerase II, p300/CBP-associated factor (PCAF)-associated factor, 65kDa, isoform CRA_a	TAF6L	475.3	465.1	495.2	469.4	463.5	459.1	450.5	472.7	434	462.9	0.962297	-0.0554461	0.0739993	0.48412
P62328	Thymosin beta-4	TMSB4X	1170.4	873.2	1091.4	979.2	914.9	1657.1	1036.8	1161.3	1505.1	1068.6	1.27834	0.354272	0.0740639	0.484141
Q0MQR4	Poly (ADP-ribose) glycohydrolase	PARG	1470.2	1456.7	1392.9	1461.7	1416.7	1509.8	1477.3	1418.6	1527.6	1521.6	1.03566	0.0505528	0.0739159	0.484376
Q9HB71	Calcyclin-binding protein	CACYBP	4403.9	4023.4	4415.9	4198.9	4256	4640.9	4397.4	4411.6	4507.5	4294.4	1.04478	0.0631973	0.0743697	0.484537
B4E3G8	cDNA FLJ61576, highly similar to Mitochondrial fission regulator 1		276.6	305.3	287.9	292.7	315.9	319.7	301.1	324.8	301.1	318.5	1.05871	0.0823104	0.0743594	0.48487
P32455	Guanylate-binding protein 1	GBP1	949.6	910.5	965.8	926.4	911.9	1007.1	961.2	941.1	944.4	1045.9	1.05049	0.0710638	0.0745074	0.485035
P54198	Protein HIRA	HIRA	339.3	350.1	352.8	388	385	390.8	401.7	383.8	366.3	389.7	1.06451	0.0901906	0.0747758	0.485981
Q9H2G2	STE20-like serine/threonine-protein kinase	SLK	4262.8	3845.1	3939.6	3932.2	4177.6	4237.9	4080.5	4249.5	4436.9	4169.1	1.05043	0.0709846	0.0747226	0.486035
Q7L273	BTB/POZ domain-containing protein KCTD9	KCTD9	510.5	543	517.9	523.2	520.9	478.4	532.4	490.6	498	507.7	0.958555	-0.0610672	0.0749152	0.486487
D6RFZ4	Protein FAM193A	FAM193A	61.3	62.1	54.8	58.6	61.3	62.4	68.4	70.9	68.4	57.1	1.09762	0.134376	0.075243	0.486617
G3V4T2	Polyadenylate-binding protein 2	PABPN1	1201.5	1277.2	1223.6	1228.4	1243.8	1165.4	1178.7	1265.8	1167.5	1152	0.960304	-0.0584362	0.0751512	0.48682
Q9BPX3	Condensin complex subunit 3	NCAPG	3364.6	3237.6	3170.3	3224.3	3171.5	3399.4	3347.3	3219.7	3316.8	3362	1.0295	0.0419382	0.0753498	0.486909
B2RDI6	Mitogen-activated protein kinase kinase kinase		185	165.6	181	174.4	188.6	161.6	183.5	157.8	161.7	167.6	0.930248	-0.104312	0.0752366	0.486974
Q6IB11	PGRMC1 protein	PGRMC1	813.5	822.5	820.8	741.4	828.3	601.4	763.9	802.2	717.9	753.3	0.903688	-0.146103	0.0751331	0.487102
Q96ES6	Major facilitator superfamily domain-containing protein 3	MFSD3	177.5	167.6	182.8	152.5	184	119.7	153.9	176.4	127.6	162.5	0.856201	-0.223979	0.0750766	0.487135
O15091	Mitochondrial ribonuclease P catalytic subunit	PRORP	907.7	958	980.8	916.1	947.3	769.9	925.1	914	875.7	905.9	0.932207	-0.101278	0.0758069	0.487868
Q6FHZ0	Malate dehydrogenase	MDH2	4943.6	5478.3	5408	5527.5	5857	5204.3	4911.9	5431.9	4994.7	4730.5	0.928674	-0.106756	0.0756496	0.488048
A0A024R5L4	Transmembrane protein 126B, isoform CRA_c	TMEM126B	32.9	32.2	33.6	32.9	26.2	26.2	25.7	33.6	26.5	23.7	0.859949	-0.217676	0.075591	0.488069
Q15750	TGF-beta-activated kinase 1 and MAP3K7-binding protein 1	TAB1	1192.2	1110.9	1163.3	1179	1152.7	1254.1	1192.7	1168.5	1182.2	1207.2	1.03563	0.050512	0.0757249	0.488135
O75436	Vacuolar protein sorting-associated protein 26A	VPS26A	1756	1810.2	1742.9	1785.9	1660.9	1873.6	1863.9	1713.1	1854.5	1849.8	1.04557	0.0642886	0.0757935	0.488179
B2R9C3	cDNA, FLJ94328, highly similar to Homo sapiens pleckstrin homology, Sec7 and coiled-coil domains 3 (PSCD3), mRNA		344.8	333.5	362.8	354.5	342.3	365.7	355.9	349	366	392.9	1.05271	0.0741043	0.0767955	0.488266
Q68CP4	Heparan-alpha-glucosaminide N-acetyltransferase	HGSNAT	148.1	131.6	139.3	129.6	123.4	108	144	100.4	118.1	114.9	0.871131	-0.199038	0.0767592	0.488428
Q9Y6J0	Calcineurin-binding protein cabin-1	CABIN1	196.2	214.9	220	211.2	221.3	196.9	216.4	192.5	194.9	200	0.940861	-0.0879461	0.0767395	0.488696
Q99633	Pre-mRNA-splicing factor 18	PRPF18	645.1	660	656.3	676.1	659.2	651.7	622.2	645.5	607.7	659.4	0.966573	-0.0490499	0.0770113	0.488852
P04083	Annexin A1	ANXA1	10129.2	9989.9	10047.8	9980.1	10134.8	10201.6	9476.3	9507.7	9890.2	9352.9	0.963146	-0.054174	0.076951	0.488862
A0A024RAT6	Pyr_redox_2 domain-containing protein	FLJ22028	726.6	698.4	709.1	704.3	742.6	762.7	777.7	709	723	771	1.04535	0.0639867	0.0760264	0.488883
P61026	Ras-related protein Rab-10	RAB10	1313	1364.9	1291.1	1255.3	1324.9	928.7	1269.2	1266.8	1139.1	1202.1	0.886505	-0.173799	0.076089	0.488887
O00338	Sulfotransferase 1C2	SULT1C2	86.1	74.6	83.6	80.6	92.7	81.1	91.9	91.9	97.9	99.7	1.10752	0.147332	0.0766517	0.488925
H0YKL4	Protein yippee-like (Fragment)	OIP5	50.5	54.8	54.4	53.6	49.4	58.3	56.6	52.5	53.9	56.8	1.05862	0.0821875	0.0765933	0.488947
A0A097CK88	HFE (Fragment)	HFE	376.7	392	378.3	408.9	362.8	352.7	385.2	350.3	359.6	368.9	0.946839	-0.078809	0.0771659	0.489047
Q99541	Perilipin-2	PLIN2	1899.5	2065.6	2053.1	2233.6	2191.8	2565.6	1957.8	2520.2	2345.1	2301.8	1.11939	0.162718	0.0761779	0.489061
Q5H9L2	Transcription elongation factor A protein-like 5	TCEAL5	188.8	164.1	161.9	177.7	182	171.6	160.2	162.1	157.6	165	0.933676	-0.0990055	0.0767384	0.489084
A0A669KAX4	Cullin-4B	CUL4B	4209.8	3991.5	4062.7	4188.4	4047.8	4115.6	3972.9	3781.4	4011.4	3913.4	0.965586	-0.0505238	0.0771291	0.489207
Q9BRG1	Vacuolar protein-sorting-associated protein 25	VPS25	1055.9	987.7	1015.3	1048.7	978	1002.7	917.8	977.9	961.7	1001	0.955856	-0.0651352	0.0765836	0.489281
Q2TAM5	RELA protein	RELA	1145.2	1145.6	1132.2	1129.9	1184.3	1184.7	1128.4	1228.3	1220.9	1181	1.03592	0.0509174	0.0765218	0.489281
Q6XZF7	Dynamin-binding protein	DNMBP	715.2	729.3	737.7	764	749.3	757.5	754.2	767.8	756.4	758.2	1.02668	0.0379881	0.0762809	0.489325
M0R0F0	40S ribosomal protein S5 (Fragment)	RPS5	2301.3	2257.5	2339.3	2281.7	2285	2314.3	2215.7	2211	2256.5	2231	0.979389	-0.030046	0.0764932	0.489494
B4DWT6	cDNA FLJ51703, highly similar to Ubiquitin-conjugating enzyme E2 A		156.8	140.9	153.2	152.2	161.9	187.2	153.7	178.3	164.7	155.8	1.09765	0.134414	0.0764546	0.489644
A0A087WY55	Chromosome 6 open reading frame 55, isoform CRA_b	VTA1	2356.3	2124.4	2284.2	2250.5	2248.5	2224.1	2153.4	2110.8	2168.4	2183.1	0.962349	-0.0553683	0.0773845	0.489648
B4DF80	Nucleolar protein 6		4.4	4.5	5.5	6.6	4.3	5.3	7	6.2	7.3	5.5	1.23715	0.307025	0.0774674	0.48978
Q5T765	Interferon-induced protein with tetratricopeptide repeats 3, isoform CRA_a	IFIT3	1230.4	1067	1257.5	1164	1061.6	1404	1242.6	1137.3	1427.7	1253.2	1.11838	0.161411	0.077736	0.48991
Q8IXS8	Protein FAM126B	FAM126B	33.3	25.5	30.1	28.3	30.9	36.1	39.7	35.8	30.2	29.7	1.158	0.211637	0.0773683	0.489937
Q9NWX6	Probable tRNA(His) guanylyltransferase	THG1L	840.3	868.6	823.1	910.1	854.8	919.7	877.9	919.6	867.5	896.2	1.04282	0.0604923	0.0776791	0.489943
Q15417	Calponin-3	CNN3	1645.1	1689	1657.8	1658.5	1726	1755.3	1661	1763.3	1799.9	1692.8	1.03533	0.0500843	0.0764405	0.489951
K7EP91	PH domain leucine-rich repeat-containing protein phosphatase 1 (Fragment)	PHLPP1	79	76.3	85.3	79.7	79.9	86.9	81.5	88.5	82.7	104	1.10845	0.148538	0.0776583	0.490202
Q6NUR7	Ezrin	EZR	6062.6	5625.1	6112	5965.6	6365.1	6519.8	6146.9	6348.1	6128.8	6427.5	1.04782	0.0673847	0.0779894	0.490334
P21912	Succinate dehydrogenase [ubiquinone] iron-sulfur subunit, mitochondrial	SDHB	1799.4	2057.4	1859.4	1896.4	1934.1	1730.9	1810	1860	1832.8	1824.3	0.94881	-0.0758096	0.0778681	0.490352
A6NFX8	ADP-sugar pyrophosphatase	NUDT5	1421.8	1297.5	1371.4	1361.2	1358.7	1474.3	1404.4	1355.8	1448.2	1413.9	1.04199	0.0593461	0.0776232	0.490372
Q9HB58	Sp110 nuclear body protein	SP110	187.4	203.8	204.4	209.8	206.8	236.9	212.8	202.2	218.9	211.7	1.06945	0.0968726	0.0779665	0.49058
Q8WVJ2	NudC domain-containing protein 2	NUDCD2	603	521.9	573.1	594	584.8	549.1	542.8	552.2	554.9	493	0.935762	-0.0957865	0.0785276	0.490984
B4E2V3	cDNA FLJ56606, highly similar to Serine/threonine-protein kinase TAO2		50.4	53.7	51.2	51.1	56.5	57.4	61.8	53.9	51.8	64.7	1.10156	0.139547	0.0785899	0.490985
Q96CW5	Gamma-tubulin complex component 3	TUBGCP3	2862.2	2810.7	2830.7	2888.3	2956.8	2946.3	2869.5	2976.8	2908.2	3048	1.02788	0.0396775	0.0787153	0.490992
R4SBI6	Epoxide hydrolase	EPHX1	1768.7	1905.4	2020.5	1749.8	1804.2	1407.2	1768.9	1691.6	1605.7	1852.8	0.900266	-0.151577	0.0786622	0.491049
Q15717	ELAV-like protein 1	ELAVL1	1672.2	1725.2	1668.1	1764.6	1683.8	1642.8	1636.4	1708.7	1662.8	1624.9	0.97201	-0.0409562	0.0784333	0.491172
A0A384P5U2	Epididymis secretory sperm binding protein		1367.7	1216.2	1272.7	1289	1269.2	1369.5	1313.7	1342.2	1463.3	1305	1.05907	0.0827932	0.0783205	0.491244
A0A024R7F7	Transportin 2 (Importin 3, karyopherin beta 2b), isoform CRA_b	TNPO2	817	900.4	887.7	890.1	840	831.3	830.5	844	822.6	816.4	0.95608	-0.0647961	0.0785135	0.491284
B2KLH3	Cytochrome b	CYTB	46	50	54.8	44.2	55.4	36	48.7	47.1	41.8	44.7	0.871805	-0.197922	0.078203	0.491287
Q53HB3	Proteasome 26S ATPase subunit 1 variant (Fragment)		5955.3	5891.3	5968.8	5813.8	6110.9	5825.7	6265.6	6170.1	6155.6	6350.2	1.03454	0.0489837	0.0782994	0.491501
Q6ZN06	Zinc finger protein 813	ZNF813	106.3	107.7	96.8	92.1	100.2	83.4	80.3	98.1	66.9	102.9	0.857881	-0.22115	0.078426	0.491515
Q8NCR0	UDP-GalNAc:beta-1,3-N-acetylgalactosaminyltransferase 2	B3GALNT2	75.2	64.2	72.4	68.3	76.8	79.6	91.4	80	75.4	71.4	1.1146	0.156523	0.0789347	0.491585
Q9H061	Transmembrane protein 126A	TMEM126A	633.5	688.8	688.7	661.8	743.9	599.7	653.6	690.8	591.2	621	0.923786	-0.114369	0.0792526	0.491627
A0A024R471	COP9 constitutive photomorphogenic homolog subunit 7B (Arabidopsis), isoform CRA_b	COPS7B	633.7	576.4	570.6	594.4	606.3	690.2	613.4	630	644.8	598.2	1.06547	0.0914935	0.0793153	0.49163
P61513	60S ribosomal protein L37a	RPL37A	951.9	933.7	1052.5	928.9	1009.6	1088.4	986.5	1071.4	1024.2	1013.4	1.06302	0.0881622	0.0790427	0.491869
P13489	Ribonuclease inhibitor	RNH1	2919.8	2748.7	2894.1	2831.9	2859.6	3138.4	2891.4	2902.3	3116.5	2869.9	1.04661	0.0657255	0.0789241	0.491906
Q9H9H4	Vacuolar protein sorting-associated protein 37B	VPS37B	324.8	297.3	293.1	310.9	314	328.6	303.8	322.3	337.6	328.9	1.05266	0.0740381	0.0794237	0.491916
A8K4D5	Kynureninase	KYNU	791.1	676.5	719.3	857.6	747.1	741	624.9	610.8	570.5	757.2	0.871505	-0.198418	0.0791213	0.491972
Q9NZE8	39S ribosomal protein L35, mitochondrial	MRPL35	515.9	506.3	490.3	522.5	516.7	466.4	506	506.5	497.8	470.5	0.959047	-0.0603267	0.0792503	0.491999
Q99569	Plakophilin-4	PKP4	1044.8	1047.4	1031	1040.5	1039.7	960.7	1076.5	968.8	913.8	971.5	0.94002	-0.0892367	0.079216	0.492173
A5A3E0	POTE ankyrin domain family member F	POTEF	219	217.6	235	225.7	232.6	308.6	207.2	277.3	285.4	252.3	1.1778	0.236099	0.0797125	0.493318
E9PKC0	Pleckstrin homology domain-containing family A member 7	PLEKHA7	567.7	591.7	544.2	571.1	579.8	614.2	603	559.1	607.2	595.9	1.04376	0.0617838	0.0798064	0.493514
P78368	Casein kinase I isoform gamma-2	CSNK1G2	13.6	11.4	15.2	11.8	10.1	13.6	16.7	15.7	14.5	12.9	1.18196	0.241187	0.0799204	0.493832
O95218	Zinc finger Ran-binding domain-containing protein 2	ZRANB2	1501.5	1550.3	1527.4	1594.1	1602.3	1534.7	1546.6	1509.5	1462.5	1440.4	0.963746	-0.0532758	0.0800059	0.493974
P35998	26S proteasome regulatory subunit 7	PSMC2	4401.8	4035.7	4336.5	4333.1	4236.7	4624	4285.2	4405.4	4417.1	4452.9	1.03939	0.0557415	0.0805546	0.495041
Q9H7Z6	Histone acetyltransferase KAT8	KAT8	1048	1078.2	1034.7	1124.7	1066.3	1005.3	1060.5	1001	1044.7	1045.2	0.963527	-0.053603	0.0805371	0.495319
O95373	Importin-7	IPO7	3476.8	3239.4	3414.9	3461.3	3456.1	3339.8	3265.8	3293	3312.2	3330.9	0.970273	-0.0435373	0.0806841	0.495451
Q6NUM7	AGPAT5 protein (Fragment)	AGPAT5	761.9	789.8	814.8	779.5	799.9	700.7	800.7	776.7	714.9	746.4	0.947667	-0.0775476	0.0807723	0.495608
A0A024R663	Kinectin 1 (Kinesin receptor), isoform CRA_a	KTN1	11163.5	10931.8	11439.7	10590.2	11374	8773.8	10531.4	11285.4	10014.6	10471.7	0.920318	-0.119796	0.0805265	0.495639
B3KUU7	cDNA FLJ40663 fis, clone THYMU2020289, highly similar to Dual specificity protein kinase CLK3		424	497.5	416.8	442.5	436.4	468.9	467.8	460.7	477.4	501.8	1.07189	0.10016	0.0804153	0.495727
R4GMU8	Ragulator complex protein LAMTOR5	LAMTOR5	265.4	264.1	261.7	250.4	257.6	279.8	260.4	263.1	268.7	270.4	1.03325	0.0471911	0.0803532	0.495731
B2R9J4	cDNA, FLJ94423, highly similar to Homo sapiens mitochondrial ribosomal protein L23 (MRPL23), nuclear gene encoding mitochondrial protein, mRNA		325.1	350.2	350.8	367	374.7	329.6	327.7	358.4	290.8	324.1	0.922389	-0.116552	0.0805107	0.495928
P63220	40S ribosomal protein S21	RPS21	1076.2	1034.3	1053.4	1100.4	1091.3	1179.7	1026.6	1132.6	1181.2	1141.8	1.05719	0.0802381	0.0811604	0.496832
A0A024R6Q1	Eukaryotic translation initiation factor 5, isoform CRA_b	EIF5	3511.4	3565.9	3659.5	3557.3	3785.4	3826.3	3614.1	4079.8	3758.6	3718.7	1.05078	0.0714548	0.0811095	0.496905
Q9BRU9	rRNA-processing protein UTP23 homolog	UTP23	292.8	281.4	286.7	309.5	312.4	325	290.9	309	321.4	328.2	1.06184	0.0865697	0.0812367	0.496915
B2RAT6	Galactose-1-phosphate uridylyltransferase		252.9	250.9	264.4	262.9	256.8	287.4	257.5	261.9	278.4	264.5	1.04799	0.0676182	0.0810897	0.49717
A0A024R3P1	Degenerative spermatocyte homolog 1, lipid desaturase (Drosophila), isoform CRA_a	DEGS1	121.1	113.4	132.7	120.5	116.6	144.3	127.1	129.4	121.9	131	1.08175	0.113364	0.0813422	0.497175
P21589	5-nucleotidase	NT5E	4517.2	4815.1	4139.4	4187.9	4464.4	4311.2	4983.9	5159.6	5183.9	4583.2	1.09482	0.130694	0.0814319	0.497339
A8K6V6	N-acetylglucosamine-6-sulfatase		1986.3	2104.4	2215.4	2229.3	2102	2070	1905.2	1996.9	2081	2040.8	0.948907	-0.0756619	0.0815536	0.497698
O75818	Ribonuclease P protein subunit p40	RPP40	605.3	587	602	638.9	615.6	662.7	615.4	615.7	638.2	639.2	1.04015	0.0567874	0.0819296	0.499606
Q96DB5	Regulator of microtubule dynamics protein 1	RMDN1	1078	1179	1171.8	1190	1111.5	1105.2	1109.9	1123.6	1082.3	1077.8	0.959601	-0.0594939	0.0837078	0.500032
E9PI99	Nuclear transcription factor Y subunit gamma (Fragment)	NFYC	675.1	626.5	703.1	701.9	670.2	733.8	703.2	682.9	696.5	727.3	1.04943	0.0695997	0.0835932	0.500104
O14867	Transcription regulator protein BACH1	BACH1	131.8	135.6	130.3	127.2	126.6	139.7	137.4	127	136.5	138.6	1.04252	0.0600713	0.0835348	0.500133
C9JRJ5	LIM domain-containing protein 1	LIMD1	1136.9	1116	1116.7	1100.3	1126.4	1176.1	1121.4	1111.6	1206.5	1164.6	1.03286	0.0466461	0.0836824	0.500259
A0A087WUQ6	Glutathione peroxidase	GPX1	1003.9	1112.7	1109.2	1158.9	1143.4	1067.8	949.2	1071.1	955.3	1083.6	0.927443	-0.108669	0.08243	0.500341
B7ZKQ9	SCARB1 protein	SCARB1	822.2	705.1	742.6	674	622.4	580.7	734.4	559.8	641.2	600.5	0.873903	-0.194455	0.0841446	0.500373
P83876	Thioredoxin-like protein 4A	TXNL4A	541.4	557.6	537.2	581	555.1	523.2	554.9	522.1	531.6	542.5	0.96465	-0.0519221	0.0825737	0.500445
Q6IBU4	SDF2 protein	SDF2	303.4	302.7	288.9	300.2	271.8	311.1	288.4	317.3	321	310.5	1.05542	0.0778162	0.0842272	0.500487
Q8ND24	RING finger protein 214	RNF214	1054.3	1084.4	1000.9	1106.6	1111.7	1199.6	1064.1	1145.6	1147.1	1103.6	1.05638	0.0791344	0.0835327	0.5005
H0YAJ5	Amyloid-beta A4 precursor protein-binding family B member 2 (Fragment)	APBB2	350	382.5	367.3	379.8	371.5	389.6	393.6	378.3	372	386.2	1.03706	0.052498	0.0838593	0.500559
P56270	Myc-associated zinc finger protein	MAZ	40.9	42.5	36	39.8	44.2	42	51	52.6	40.5	44.7	1.13471	0.182324	0.0843769	0.500623
Q5THR1	Probable ATP-dependent RNA helicase DHX35	DHX35	472.2	488.3	491.4	499.1	493.4	520.5	503.7	489	492	513.7	1.03048	0.0433135	0.0844402	0.500624
A0A1B0GVD5	Cathepsin D	CTSD	4117.2	4653.9	4129.8	4155	4052.8	3931.9	3881.5	3942.6	4191.7	3959.9	0.943099	-0.0845184	0.0845078	0.500649
P27635	60S ribosomal protein L10	RPL10	3862.4	3801.2	3700.1	3707.1	3740.5	4039.9	3780.4	3870.1	3785.6	3894.3	1.02972	0.0422467	0.0824197	0.500664
P26038	Moesin	MSN	7992.4	7541.6	7451.9	7334.6	7474.5	7954.7	7882.4	7562	8131.1	7738	1.03898	0.0551661	0.0832436	0.500665
P18615	Negative elongation factor E	NELFE	1137.6	1054.3	1107.6	1109.3	1122.7	1159.6	1237	1137.4	1083.9	1235.3	1.05816	0.0815548	0.0841336	0.500684
B2RAK1	cDNA, FLJ94965, highly similar to Homo sapiens leucyl/cystinyl aminopeptidase (LNPEP), mRNA		1660.9	1825.5	1838.8	1775.1	1744.6	1631.3	1703	1661.1	1680.9	1773.6	0.955341	-0.0659116	0.0833107	0.500688
P63165	Small ubiquitin-related modifier 1	SUMO1	173.4	177.2	161.9	162.4	172.6	157.2	147.4	166.4	169.4	157.9	0.941947	-0.0862824	0.0825526	0.500701
P36957	Dihydrolipoyllysine-residue succinyltransferase component of 2-oxoglutarate dehydrogenase complex, mitochondrial	DLST	2035.2	2131.3	2124.4	2101.9	2127.7	1941.5	1934.5	2106.8	2056.5	2082.3	0.962084	-0.0557659	0.0835092	0.500738
A6NMN0	Phosphorylase b kinase regulatory subunit	PHKA1	2339.1	2204.3	2159	2271	2271.8	2191.9	2144	2154.7	2118	2253.3	0.965914	-0.0500328	0.0840834	0.500762
A0A024R7W9	COP9 constitutive photomorphogenic homolog subunit 5 (Arabidopsis), isoform CRA_a	COPS5	2715.7	2559.9	2566.2	2673.9	2597.5	2861.9	2649.9	2615.3	2739	2788.6	1.04129	0.0583778	0.0823823	0.500821
V9HWE8	Epididymis secretory sperm binding protein Li 47e	HEL-S-47e	3762.3	3242.9	3495.8	3559.4	3674.1	3872.5	3550	3718.5	3815.8	3816.3	1.05856	0.0821082	0.0843545	0.500867
A0A0S2Z4A7	Fanconi anemia complementation group G isoform 3	FANCG	205.3	193.4	219	203.6	199	224.7	203.8	204.8	229.3	228.3	1.0692	0.0965254	0.0832323	0.500979
Q04656	Copper-transporting ATPase 1	ATP7A	579.4	639.9	606.2	640.2	602.3	550.2	604.6	579.9	606.4	570.6	0.949055	-0.0754368	0.0834915	0.501013
O95101	Cytochrome c oxidase subunit		73	91	93.7	92.4	92.2	104.1	94.3	103.2	87.9	102	1.11124	0.152166	0.0840724	0.501074
Q9NWZ5	Uridine-cytidine kinase-like 1	UCKL1	533.9	497.4	480.1	489.4	508	546.1	502.4	519.6	517.9	561.1	1.05513	0.0774152	0.0847069	0.501077
Q9UHA3	Probable ribosome biogenesis protein RLP24	RSL24D1	268.5	300.8	306.1	296.6	312.1	310.8	334.5	339	301.3	305.7	1.07223	0.100618	0.0823653	0.501103
A0A024RBM8	Huntingtin interacting protein E, isoform CRA_a	HYPE	336.8	300.1	326.2	331.7	336.8	312.6	315.1	307.5	297.9	320.6	0.952255	-0.0705794	0.0823125	0.501168
I6L965	KRT18 protein (Fragment)	KRT18	85.3	92.2	95.2	98	96.4	95.8	92.1	104.8	103.5	105.6	1.07429	0.103381	0.0834591	0.501198
P84098	60S ribosomal protein L19	RPL19	1701.7	1663.8	1585.9	1531.1	1508.2	1996.7	1695.8	1666.5	1682.8	1676.7	1.09108	0.125758	0.0832145	0.501253
A0A1B0GW41	Inhibitor of growth protein 5	ING5	185.1	205.4	188.5	198.3	190.7	180.9	187.1	194.9	177	180.4	0.950723	-0.0729028	0.0840556	0.501352
Q03701	CCAAT/enhancer-binding protein zeta	CEBPZ	4007.6	4613.6	4285.7	4427.9	4344.6	4096.6	4127.5	4255.3	4018.7	4130	0.951507	-0.0717139	0.0827876	0.501356
Q9H4G4	Golgi-associated plant pathogenesis-related protein 1	GLIPR2	331.9	325.8	309.9	316.1	292.8	270.1	320.7	296.1	290.9	294.1	0.93365	-0.0990455	0.0822853	0.501389
Q6DD87	Zinc finger protein 787	ZNF787	500.8	452.8	514.7	467.5	500.3	511.8	496.3	546.4	540.7	496.2	1.06375	0.0891584	0.0848256	0.501404
Q52LJ0	Protein FAM98B	FAM98B	2564.3	2608.4	2536.9	2583.1	2503.7	2772.1	2566.4	2595.6	2698.8	2588.9	1.03324	0.0471806	0.0847017	0.501422
Q13751	Laminin subunit beta-3	LAMB3	2535.6	2959	2422.3	2428.2	2409.1	2608.3	3216.4	2735.1	2893	2760.1	1.11437	0.156229	0.0829913	0.501437
A0A2R8Y653	Uridine-cytidine kinase 2	UCK2	580	534.6	567.1	604.3	642.8	619.3	608	648.1	605.4	653.9	1.0703	0.0980177	0.0830567	0.501449
B4E225	cDNA FLJ58349, highly similar to Vacuolar protein sorting protein 52		367.2	368.3	376.1	376.6	367.1	402.6	371.5	379.1	372.3	399.1	1.03735	0.0529061	0.0832019	0.50156
P55210	Caspase-7	CASP7	978.5	968.2	993.2	1033.3	960.6	1004.6	863	904.5	934.7	957.9	0.945458	-0.0809149	0.0829554	0.501604
Q9UPR3	Protein SMG5	SMG5	592.7	612.4	586.6	585.2	572	588.5	560.8	549.8	589.8	549.6	0.962562	-0.0550482	0.0828933	0.501612
P45973	Chromobox protein homolog 5	CBX5	1274.7	1480.8	1417.3	1447.1	1428.3	1253.7	1296.8	1435.3	1309.5	1291	0.934466	-0.0977866	0.0850582	0.501653
A0A2R8YF49	Rho guanine nucleotide exchange factor 5	ARHGEF5	475.8	470.7	486.4	501.2	520.2	508.4	506.2	508.6	520.6	513.5	1.04197	0.0593098	0.0831658	0.501724
P15880	40S ribosomal protein S2	RPS2	6425.8	6393.7	6528.9	6046.7	6181.7	6427.2	6030.6	5883.9	6073.2	5758	0.95554	-0.0656116	0.0851505	0.501823
Q9NTX7	E3 ubiquitin-protein ligase RNF146	RNF146	239.7	230.8	215.7	248.4	229.7	234	220.7	223.8	202.2	198.9	0.927252	-0.108966	0.0850274	0.501846
B5MDE0	Protein RFT1 homolog	RFT1	219.7	224.7	246.4	205	227.1	166.3	213.5	224.1	170.2	213.1	0.879152	-0.185815	0.0849996	0.502057
Q6ZN55	Zinc finger protein 574	ZNF574	52.1	57.3	55	56.2	62.4	63.8	68.4	56.4	65.2	57.3	1.09929	0.136576	0.0859062	0.502901
J3KS76	Transmembrane protein 94	TMEM94	95.8	99.1	103.3	104.5	106.1	106.9	110.6	100.2	106.4	112.3	1.05425	0.0762106	0.085614	0.503054
A0A0C4DFP4	Peptide-N(4)-(N-acetyl-beta-glucosaminyl)asparagine amidase (Fragment)	NGLY1	683.6	627.2	696.2	693.1	709.7	672.5	658.3	646.6	642.6	636.2	0.954953	-0.0664978	0.0858903	0.503181
Q3LIE7	cDNA FLJ55321, highly similar to 24-dehydrocholesterol reductase	Nbla03646	1826.4	1602.2	1547.7	1294	1271.2	901.4	1419.5	1215.1	1259.1	1388.3	0.819916	-0.286451	0.0854531	0.503231
Q96C03	Mitochondrial dynamics protein MID49	MIEF2	5.8	5.7	5.2	5	3.6	4.4	0	3	3.4	4.8	0.770751	-0.375663	0.0855979	0.503333
A0A087WTC8	Hydroxyacyl-thioester dehydratase type 2, mitochondrial (Fragment)	HTD2	6.9	6.6	8.4	8.3	6.1	6.7	9.3	10.4	8.4	9	1.20661	0.270961	0.0855487	0.503419
Q59H39	Signal transducer and activator of transcription (Fragment)		118.9	112.9	102.7	123.7	119.5	107.4	114.4	101.9	98.7	110.2	0.921932	-0.117268	0.08588	0.503494
E9PMR5	Myelin basic protein	MBP	60.4	61	67.4	56.9	55.2	62.8	67.3	64	76.1	62.8	1.10668	0.146238	0.0857842	0.50368
Q13268	Dehydrogenase/reductase SDR family member 2, mitochondrial	DHRS2	2136.7	2059	2452.2	2560.1	2466.9	2293.1	1980.3	2247.9	1784	2038.5	0.885986	-0.174644	0.08586	0.50375
Q63HQ0	AP-1 complex-associated regulatory protein	AP1AR	123.4	134.1	134.5	139	118.2	125.9	118.7	125.2	122.1	110.5	0.927911	-0.107941	0.0861332	0.503857
A0A087WTB8	Ubiquitin carboxyl-terminal hydrolase	UCHL3	519.5	448.1	504.5	453.5	484	504.2	494.7	524.1	576.7	507.3	1.08192	0.113597	0.0862362	0.504086
G8JLB3	tRNA pseudouridine synthase A (Fragment)	PUS1	1432.6	1915.2	1473.1	1549	1539.2	1371.3	1379.1	1425.7	1336.3	1426.1	0.877281	-0.18889	0.0864346	0.504873
Q5T0F9	Coiled-coil and C2 domain-containing protein 1B	CC2D1B	1155	1248	1138.4	1205.2	1167.5	1175.6	1075.4	1120.4	1109.4	1168.1	0.955158	-0.0661887	0.0866618	0.505452
Q12882	Dihydropyrimidine dehydrogenase [NADP(+)]	DPYD	542.7	527	546	578.3	607.1	600.4	590.6	585.5	597.9	588.8	1.05787	0.0811625	0.0866075	0.505509
Q6P4F7	Rho GTPase-activating protein 11A	ARHGAP11A	0	0	0	2.3	2.9	0	5.4	3.6	4.2	0	1.69231	0.758992	0.0873834	0.507414
Q14807	Kinesin-like protein KIF22	KIF22	554.8	569.8	564.8	551	627.3	589.4	606.4	695.1	598.8	608.3	1.08031	0.111443	0.0873215	0.507428
A0A024R9L1	RNA helicase aquarius	AQR	2911.8	3252.3	3058.9	3063.8	2996.9	2951.2	2962.7	2923.4	2889	2928.1	0.958825	-0.0606599	0.0874732	0.507563
Q6ZN96	cDNA FLJ16308 fis, clone PUAEN2006335		186.8	181.2	194.9	188.3	176.7	196.3	231.3	187.5	189.6	206.7	1.08999	0.124312	0.0873137	0.507756
P17480	Nucleolar transcription factor 1	UBTF	209.9	216.8	206.3	249.7	218.6	207.9	205.6	207.9	183.6	208.1	0.919913	-0.120431	0.0872662	0.507853
P51452	Dual specificity protein phosphatase 3	DUSP3	1316.5	1286.6	1376.2	1277.5	1314.7	1416.7	1350.5	1278.3	1428.4	1432.1	1.0509	0.0716276	0.0871457	0.5079
Q16831	Uridine phosphorylase 1	UPP1	2216.2	2009.8	2011.6	2087	1959.4	2337.1	2248	2013.5	2108.6	2352.7	1.07545	0.104937	0.087238	0.508063
Q92620	Pre-mRNA-splicing factor ATP-dependent RNA helicase PRP16	DHX38	1703.2	1748.8	1705.4	1793.4	1798.9	1826.2	1827.1	1746.3	1775.9	1907.8	1.03813	0.053983	0.0878884	0.508851
Q69EZ8	Prothrombin (Fragment)		22.9	32.1	29.1	37.2	37.1	39.4	39.7	31.7	36.2	45.8	1.21717	0.283533	0.0879686	0.508943
Q6UUV9	CREB-regulated transcription coactivator 1	CRTC1	125.5	117.1	125.8	119.9	123.3	122.5	125.9	126.6	144	132.6	1.0654	0.0913982	0.089535	0.509061
Q13158	FAS-associated death domain protein	FADD	199.6	189	187.3	197.3	205.3	195	186.4	177.4	193.3	170.8	0.943178	-0.0843975	0.0878712	0.509125
Q13625	Apoptosis-stimulating of p53 protein 2	TP53BP2	1394.5	1371	1330	1389.5	1331.6	1394	1482	1366.4	1393.6	1411.4	1.03386	0.0480388	0.0897548	0.509212
G3V119	Cell cycle and apoptosis regulator protein 2	CCAR2	229.9	234.6	235.6	256.7	253.7	238.3	264	258.1	254.7	268.6	1.06047	0.084705	0.0878247	0.509229
A0A024R2T5	CUB domain containing protein 1, isoform CRA_a	CDCP1	2749.1	2991.6	2622.2	2626.9	2700.4	2704.6	3178.5	3009	3076.2	2795.8	1.07844	0.10895	0.089448	0.509299
F8WF93	Dol-P-Man:Man(5)GlcNAc(2)-PP-Dol alpha-1,3-mannosyltransferase	ALG3	38.8	48	33.8	31.2	38.9	20.7	34.1	39.2	29.9	24.6	0.77871	-0.360842	0.0895178	0.50933
O14745	Na(+)/H(+) exchange regulatory cofactor NHE-RF1	SLC9A3R1	1797.9	1950.5	1740.3	1701.8	1703.9	1624.7	1737.1	1656.8	1751.8	1554.1	0.935926	-0.0955337	0.0894048	0.50942
A0A5H1ZRP8	Dystrophin	DMD	122.8	143.4	133.5	129.3	130.6	135.9	112.4	123.6	118.7	119.2	0.9245	-0.113255	0.0897406	0.509497
Q9BTZ2	Dehydrogenase/reductase SDR family member 4	DHRS4	1244.6	1330.6	1370.4	1447.5	1332.9	1316.8	1194.1	1323	1256.1	1242.6	0.941511	-0.0869508	0.0896801	0.50952
P02511	Alpha-crystallin B chain	CRYAB	805	1673.5	1394.7	1608.7	1044.8	1202.7	733.5	758.6	857.7	1114	0.714986	-0.484013	0.0882781	0.509614
Q149N5	DOCK4 protein	DOCK4	1141.6	1205.3	1114.4	1117.6	1155.4	1186.7	1148.7	1162.5	1276.8	1245.9	1.04993	0.0702899	0.0893895	0.509701
Q8NBF2	NHL repeat-containing protein 2	NHLRC2	2105	1897.4	2045.1	2039.8	2045.1	2221.4	2037.4	2061.3	2121	2153.4	1.04561	0.0643396	0.0882558	0.509858
F2Z2B0	Mitochondrial import inner membrane translocase subunit Tim10 B	TIMM10B	71.8	70.4	69.4	80.8	82.1	88.2	82.4	76.6	77.2	83.3	1.08865	0.122542	0.0905462	0.51004
Q9BRF8	Serine/threonine-protein phosphatase CPPED1	CPPED1	593.7	519.4	507.2	532.2	507.2	516.3	468.3	470.9	520.6	495.3	0.929203	-0.105935	0.0893854	0.510045
O43639	Cytoplasmic protein NCK2	NCK2	514.2	494.7	486.1	495.5	478.7	542.1	494.5	514.9	548.7	493.9	1.05058	0.0711904	0.0904915	0.510096
A0A1U9X8Y4	Chloride intracellular channel protein		3189.2	3076.1	2882.9	3027.4	2884.4	3379.1	3184.6	2931.2	3327	3183.1	1.06275	0.0878009	0.0882402	0.510141
Q86T62	Uncharacterized protein DKFZp451F173	DKFZp451F173	251.1	271.7	277.9	257.6	265.5	241	254.8	265.3	252.7	250.2	0.954827	-0.0666887	0.0892792	0.510176
H0YHX9	Nascent polypeptide-associated complex subunit alpha	NACA	1937.7	1917.8	2060.3	1988.8	2129.8	2200.5	1951.2	2161.8	2132.4	2153.9	1.05635	0.0790827	0.0904553	0.510256
A0A024R4B2	Serine/threonine kinase 25 (STE20 homolog, yeast), isoform CRA_a (Fragment)	STK25	927.7	923.9	904.8	902.4	959.5	946.7	981.3	915.7	951.6	969.2	1.03166	0.0449629	0.0901335	0.510261
Q8IVF2	Protein AHNAK2	AHNAK2	28545.9	26771	26079.7	27166.2	25119.6	25654.1	26720.4	24527.5	25638.7	23901.4	0.94584	-0.0803326	0.0903924	0.510265
Q9UIU0	Dihydropyridine receptor alpha 2 subunit	CACNA2D1	286	310.7	265.6	285.2	285.2	297	292.5	312.4	296.7	325.2	1.06359	0.088937	0.089368	0.510314
O60287	Nucleolar pre-ribosomal-associated protein 1	URB1	2922.5	3117.8	3138	3214.2	3163.7	3003.3	2987.6	3050.9	2855.6	3063	0.9617	-0.0563409	0.0910487	0.510325
Q4W5Q4	Uncharacterized protein PDZGEF1 (Fragment)	PDZGEF1	89.1	80	87	86.8	91.5	93.4	85.5	96.4	90.2	103.1	1.07873	0.109333	0.0884711	0.510355
E7ETY2	Treacle protein	TCOF1	92.8	85.7	94	94.7	87.5	90.3	77.6	84.8	85.3	89.1	0.939301	-0.0903411	0.0909911	0.510364
Q14674	Separin	ESPL1	645.1	668.9	617.3	650.4	680.2	673	651.1	680.9	693.8	742.3	1.05494	0.0771573	0.0908137	0.510456
B3KMC8	cDNA FLJ10695 fis, clone NT2RP3000403, highly similar to WW domain-binding protein 4		647.4	643.2	640.4	613.5	674.9	593.3	633.5	630.9	633.1	603.9	0.961266	-0.0569923	0.0901044	0.510463
Q8N8A2	Serine/threonine-protein phosphatase 6 regulatory ankyrin repeat subunit B	ANKRD44	194.3	192.4	205.5	203.3	199.4	208	206	208.5	197.8	227.2	1.05287	0.0743268	0.0892728	0.510509
D9ZGF8	Rho-associated protein kinase	ROCK1	4709.8	4411.6	4364.5	4494.5	4605.3	4789.5	4602.5	4618.5	4667.5	4603.7	1.03082	0.0437868	0.0906959	0.51052
P18433	Receptor-type tyrosine-protein phosphatase alpha	PTPRA	601.8	621.7	592.2	612.3	600.7	576.1	606.4	590.7	584	599.8	0.976326	-0.0345644	0.0900593	0.510573
A0A024R0J1	Non-specific serine/threonine protein kinase	PAK4	845.5	847.1	809.3	837	863.2	898.3	870.2	902.9	815.4	892.3	1.04212	0.0595239	0.0903834	0.510579
A0A024RAN2	Calpastatin, isoform CRA_a	CAST	247.4	204.2	253.9	287.1	210.5	285.2	299.5	226.8	320.2	280.1	1.17347	0.230779	0.0909712	0.510615
B4DNQ3	cDNA FLJ60741, highly similar to Receptor-interacting serine/threonine-protein kinase 5		183.2	193.7	180.2	203	195.3	208.2	190.9	212.2	192.8	211.1	1.06259	0.0875872	0.090926	0.510724
P11182	Lipoamide acyltransferase component of branched-chain alpha-keto acid dehydrogenase complex, mitochondrial	DBT	1308	1406.5	1509.1	1497.4	1469.8	1311.6	1319.8	1431	1338.6	1375.9	0.94244	-0.0855268	0.0908007	0.510746
Q6FHU2	Phosphoglycerate mutase (Fragment)	PGAM1	5412	4991.3	5383.6	5228.1	4973.1	5849.7	5362.4	5219.6	5767.2	5312.6	1.05862	0.0821836	0.0903534	0.510775
E9PMI6	Methylosome subunit pICln	CLNS1A	1043.5	1044.5	1047.6	1095.1	1087.6	1194.5	1040.4	1088	1138.2	1129.9	1.05128	0.0721412	0.0892606	0.510809
Q5VWU8	Partitioning defective 3 homolog	PARD3	517.1	543.9	508	560.3	519.6	507.1	498.1	501.8	531.6	499	0.957983	-0.0619287	0.0888758	0.510826
D6RJ90	COMM domain containing 10, isoform CRA_b	COMMD10	1190.1	1131.9	1134.3	1162.9	1170.5	1165.8	1093	1114.4	1147.2	1080.1	0.967321	-0.047933	0.0889433	0.510842
Q99871	HAUS augmin-like complex subunit 7	HAUS7	361	328.5	344.9	360.2	359.5	392.7	361.8	347.2	381.9	368.3	1.05576	0.0782752	0.0892059	0.510866
O00233	26S proteasome non-ATPase regulatory subunit 9	PSMD9	1047.2	911.7	1031.9	984.6	1081	1099.8	995.7	1092.2	1132.1	1095.3	1.07094	0.0988774	0.0903053	0.510868
Q8WV60	Pentatricopeptide repeat-containing protein 2, mitochondrial	PTCD2	471.2	510	493	543.9	518	458.1	490.6	497.3	438.6	490.2	0.936398	-0.0948056	0.0888458	0.511025
Q9BRX8	Peroxiredoxin-like 2A	PRXL2A	1078.4	1093.2	1060.8	946.3	952.7	887.6	1031.8	924.6	966.1	938.6	0.92542	-0.11182	0.0912536	0.51111
Q13432	Protein unc-119 homolog A	UNC119	345.9	373.9	367.3	366.7	377.8	390.3	371.9	364.6	386.6	397	1.04302	0.0607703	0.0890703	0.5112
Q9H223	EH domain-containing protein 4	EHD4	2423.4	2451.8	2428.3	2333	2402.7	2439.3	2507.8	2435.8	2465.6	2430.7	1.01993	0.028477	0.0892037	0.511223
Q9HCE1	Helicase MOV-10	MOV10	3616.1	3543.8	3449.8	3729.4	3293.5	3456.8	3415.5	3204.1	3427.7	3260.9	0.950796	-0.0727927	0.088826	0.511283
B4DZF1	cDNA FLJ56541, highly similar to Ubiquilin-2		386.2	411.7	395.8	442.6	430	402.8	408.7	376	355.6	386.4	0.933795	-0.0988227	0.0891594	0.51134
Q9Y2Z0	Protein SGT1 homolog	SUGT1	345.6	328.1	328.7	347	348.4	356.1	347.5	340.6	359.7	348.9	1.03239	0.0459949	0.0887172	0.511402
K7EQ34	Transmembrane protein 161A (Fragment)	TMEM161A	443.7	389.2	460.2	373	417.8	323.5	398.6	412.7	319.3	384.4	0.88224	-0.180757	0.0887857	0.511424
K7EPH3	N-acetylglucosamine-1-phosphodiester alpha-N-acetylglucosaminidase (Fragment)	NAGPA	57.4	65	55.7	56.5	59.2	47.3	62.7	49.4	54.9	41.4	0.87032	-0.200382	0.0914771	0.511637
P20248	Cyclin-A2	CCNA2	217.5	216.4	205.1	214.8	215.7	199.7	209.7	198.8	180.7	217.5	0.941	-0.0877327	0.0915531	0.511701
P38117	Electron transfer flavoprotein subunit beta	ETFB	2948.6	3080.4	3178.5	3243.9	3242.7	3039.2	2983.5	3143.6	2861.7	2969.8	0.955633	-0.0654714	0.0914438	0.511813
Q68D16	Uncharacterized protein DKFZp686D0638 (Fragment)	DKFZp686D0638	805.6	789	756.5	766.9	725.6	734.7	726	704.7	753.9	761.1	0.95754	-0.0625956	0.0919359	0.512029
Q8WUH2	Transforming growth factor-beta receptor-associated protein 1	TGFBRAP1	807.8	782.5	802.4	815.6	833.5	853.7	831.2	851.4	801.2	825.8	1.03006	0.0427296	0.0918814	0.512086
Q9H7D0	Dedicator of cytokinesis protein 5	DOCK5	1539.3	1503.2	1527	1589.3	1589.2	1621.1	1628.3	1532.4	1576	1654.9	1.03416	0.0484645	0.0918461	0.512251
I3L2L5	Mapk-regulated corepressor-interacting protein 1	MCRIP1	936.1	820.7	852.6	887.2	878.9	939.6	918.5	921.7	951.7	870.5	1.05177	0.0728131	0.0918157	0.512443
Q9UEG4	Zinc finger protein 629	ZNF629	127.3	132.3	138	123	157.1	159.2	131.8	167.6	141.2	168	1.13295	0.180084	0.0917681	0.512539
A0A494C1A0	Alpha-actinin-2 (Fragment)	ACTN2	147.8	120.7	167.2	145.4	143.4	190.9	160.2	151.5	170.4	151.4	1.13789	0.186359	0.092248	0.512683
A0A024R6Z2	Protein arginine methyltransferase 7, isoform CRA_b	PRMT7	489.1	503.6	518.1	538.2	531.2	575	509.8	522.9	549.7	582.8	1.06201	0.0867983	0.0931119	0.512797
Q9H0K1	Serine/threonine-protein kinase SIK2	SIK2	176.2	177.4	177.1	198.3	200.7	200.2	208.1	188.5	190.2	223	1.08637	0.119518	0.0930605	0.512871
A0A087X2I1	26S proteasome regulatory subunit 10B	PSMC6	3671	3472	3582.2	3653.8	3540.8	3842.7	3502.3	3704.6	3818	3725.4	1.03757	0.053205	0.0922307	0.512948
Q9NX08	COMM domain-containing protein 8	COMMD8	235.7	244.2	244.8	240.7	242.2	257.5	245.8	239.9	250.3	246	1.02642	0.0376156	0.0923689	0.512994
P49454	Centromere protein F	CENPF	3919	4123.3	4104.1	4299.3	4381.3	4630.2	4112.1	4669.6	4264.2	4424.6	1.06116	0.085637	0.0927632	0.513021
Q14116	Interleukin-18	IL18	2215.5	1968.9	2420.9	2374.3	2296.7	2353.8	1837	1853.4	1857.9	2132	0.88984	-0.168383	0.092187	0.513066
P62081	40S ribosomal protein S7	RPS7	380.1	355.1	383.7	382.8	365.6	361.8	322.3	349	357.3	376.3	0.946125	-0.0798966	0.0932961	0.513096
Q92738	USP6 N-terminal-like protein	USP6NL	38.5	33	37.5	36.7	34.9	33.4	31.6	35.7	35.6	31.5	0.929125	-0.106055	0.0927251	0.51317
O15047	Histone-lysine N-methyltransferase SETD1A	SETD1A	1059.6	1120.6	1121.5	1130.9	1124.8	1094	1095.9	1087.1	1081.3	1059.7	0.974916	-0.0366497	0.0930585	0.513218
Q59F94	Ataxin-1 ubiquitin-like interacting protein variant (Fragment)		534.4	495.6	540.6	541.5	530.6	538.7	481.8	502.1	471.5	510.7	0.947819	-0.0773172	0.0932611	0.513261
B4DPC0	cDNA FLJ52713, moderately similar to Mus musculus leucine rich repeat (in FLII) interacting protein 1 (Lrrfip1), mRNA		433.3	406	422	437.7	442.7	420.5	379.6	388.4	419.4	424.9	0.949153	-0.0752881	0.0930146	0.513334
Q6PK82	AP3D1 protein (Fragment)	AP3D1	137.8	127.2	141.1	130.7	122.7	144.2	148	129.8	136.1	149.4	1.07278	0.101357	0.0926311	0.513369
F5GZI3	Partitioning defective 3 homolog	PARD3	241.7	239.6	239	236.1	248.1	245.4	246	250.6	239.7	249	1.02175	0.0310447	0.092894	0.513386
A8K5Y2	cDNA FLJ77228, highly similar to Homo sapiens amphiphysin (Stiff-Man syndrome with breast cancer 128kDa autoantigen) (AMPH), transcript variant 1, mRNA		264.4	229.5	261.2	243.1	246.9	281.2	256.6	264.4	263.4	254.6	1.06032	0.0844949	0.0934261	0.513454
P27361	Mitogen-activated protein kinase 3	MAPK3	2240.2	2020.6	2134.7	2140.7	2161.3	2334.7	2169.2	2133.7	2357.8	2240.6	1.05034	0.0708549	0.0927132	0.513464
A0A1U9X819	MRPS18B		202.5	216	233.4	213.5	215.3	190.1	203.6	217.8	194.3	208.1	0.938188	-0.0920507	0.0925848	0.513472
A8K690	cDNA FLJ76863, highly similar to Homo sapiens stress-induced-phosphoprotein 1 (Hsp70/Hsp90-organizing protein) (STIP1), mRNA		10876.4	9840.4	10405.4	10493.7	10779.5	11277.6	10346.1	11040.6	11245.3	10860.9	1.04533	0.0639589	0.0925205	0.513476
Q53GF4	Syntaxin binding protein 2 variant (Fragment)		2452.3	2537.6	2306.6	2534	2473.3	2448.3	2388.8	2271.1	2385.9	2309.9	0.959378	-0.0598281	0.0930049	0.513639
Q9UNZ2	NSFL1 cofactor p47	NSFL1C	2133.9	2094	2117.3	2082.7	2171.1	2273.8	2052.6	2214.7	2256.1	2202	1.03776	0.0534704	0.0936837	0.514154
Q02338	D-beta-hydroxybutyrate dehydrogenase, mitochondrial	BDH1	936.7	1074.6	956.6	955.2	953.7	912.6	909.7	955.6	933.9	912.1	0.948142	-0.0768246	0.0936445	0.514297
Q96JF6	Zinc finger protein 594	ZNF594	30.7	29.7	32.3	26.7	32.4	29.8	24.6	29	24.7	29	0.903162	-0.146943	0.0939479	0.515246
P21333	Filamin-A	FLNA	28565.3	27044.5	28492	27937	28710.9	30329.3	27769.6	29575.3	29726.2	28549	1.03694	0.0523364	0.0949401	0.515678
E9PKU7	Neutral alpha-glucosidase AB	GANAB	311.8	306.1	294.2	307.2	320.2	272.7	304.7	303.5	278.4	302.9	0.949789	-0.0743212	0.0942366	0.515756
A8K8Z3	cDNA FLJ77613, highly similar to Homo sapiens tousled-like kinase 1 (TLK1), mRNA		595	542.2	545.7	531.3	554.6	531.9	538.2	513.7	522.5	545.5	0.957743	-0.0622889	0.0941179	0.515821
Q96QE5	Transcription elongation factor, mitochondrial	TEFM	436.5	473.5	486.9	458.5	468.5	446.3	425.4	449.3	461.4	444.7	0.958346	-0.0613817	0.094919	0.515918
Q9BSM1	Polycomb group RING finger protein 1	PCGF1	183.8	206.2	199	194.5	206.1	179.3	189.3	199.1	173.4	190.3	0.941188	-0.0874446	0.0942099	0.515967
Q8N755	Solute carrier family 66 member 3	SLC66A3	387.1	340.4	319.1	303.4	302	260.8	335.1	286.8	271.5	303.8	0.882567	-0.180223	0.0948666	0.515988
Q6XQN6	Nicotinate phosphoribosyltransferase	NAPRT	1797.8	1624	1752.3	1701.1	1702.2	1726.9	1632.1	1610.7	1587.9	1663.1	0.958414	-0.0612792	0.0955409	0.516104
P50336	Protoporphyrinogen oxidase	PPOX	591.6	653.9	622.8	653	626.6	662.6	660.1	639.7	637.2	683.6	1.04298	0.0607129	0.0946371	0.516161
A8K6L3	cDNA FLJ76883, highly similar to Homo sapiens FKSG44 gene (FKSG44), mRNA		187.4	198.9	171.7	170.5	184.4	193.8	189.8	193.5	196.7	196.3	1.06266	0.0876766	0.0956253	0.516207
I6L9A7	WWC3 protein (Fragment)	WWC3	62.9	74.7	74.7	95.1	101.6	85.8	81.5	118.6	121.1	104.7	1.2511	0.323197	0.0951076	0.516233
A0A024R7D0	Deoxyhypusine synthase, isoform CRA_b	DHPS	1316	1276.1	1299.9	1379.9	1426.9	1508.2	1290.2	1494.6	1411.3	1447	1.06755	0.0943028	0.0955003	0.516237
P07948	Tyrosine-protein kinase Lyn	LYN	1779.4	1815.9	1716.9	1633	1693.1	1477.3	1773.2	1530.7	1638.1	1645	0.933552	-0.0991981	0.0943928	0.516253
A0A5F9UP49	45 kDa calcium-binding protein	SDF4	1183.1	1277.3	1189.8	1245.9	1247	1255	1235.6	1374.3	1346.5	1250.2	1.05185	0.0729246	0.0948556	0.516283
Q10588	ADP-ribosyl cyclase/cyclic ADP-ribose hydrolase 2	BST1	401.6	373.2	374.3	364.2	346.7	321.4	355.2	333.9	370.3	359.7	0.935753	-0.0958008	0.0944701	0.516319
Q9Y2U5	Mitogen-activated protein kinase kinase kinase 2	MAP3K2	462.3	377	428.4	400.6	427	499.8	418.9	455.7	459.1	445.8	1.08782	0.121434	0.0946196	0.516422
D3DQU7	Serine/threonine kinase 33, isoform CRA_a	STK33	169.2	159.2	165.4	178.8	176.4	168	196.6	178.9	175.1	189.2	1.06926	0.0966099	0.095349	0.516479
A0A024R8B7	Cofactor required for Sp1 transcriptional activation, subunit 8, 34kDa, isoform CRA_b	CRSP8	1807.4	1812.6	1851.8	1848.4	1814.4	1775.4	1795.7	1793.7	1702.3	1838.3	0.974909	-0.0366611	0.0947632	0.516492
C4B7M4	Spatacsin	SPG11	14.2	22.2	13.1	23.3	13.9	13.8	5.9	14.4	13.2	13.6	0.702422	-0.50959	0.0952254	0.516518
Q5T160	Probable arginine--tRNA ligase, mitochondrial	RARS2	665.4	670.5	704.9	688.4	701.6	626.6	653.3	703.6	613.2	666.5	0.951148	-0.0722576	0.0954908	0.516539
B7ZAT0	cDNA, FLJ79294, highly similar to Melanoma antigen preferentially expressed in tumors		152.6	154.4	147	150.8	153.7	157.6	146.7	139.6	140.7	134.4	0.947924	-0.0771574	0.0954377	0.516606
B7ZL31	CLK4 protein	CLK4	57.8	68.9	56.8	59.9	59.4	72.8	61.4	60.7	70.1	68.4	1.10106	0.138889	0.0948531	0.516626
A0A024R8A0	Rab9 effector protein with kelch motifs isoform 1	RABEPK	435.7	426.9	458.6	466.4	461.2	489.1	449.1	469	463.4	474.6	1.04287	0.0605556	0.0946035	0.516691
M0QZS0	Rho guanine nucleotide exchange factor 18 (Fragment)	ARHGEF18	254.2	261.4	264.3	276.1	275	282.5	302	266.9	266.4	287.9	1.05612	0.0787782	0.0953289	0.516725
Q96I99	Succinate--CoA ligase [GDP-forming] subunit beta, mitochondrial	SUCLG2	3760	3978.7	3936.7	4089.3	4007.5	3605.6	3785.1	4045.3	3802.2	3633.6	0.954461	-0.0672414	0.0959898	0.516762
Q9Y2S6	Translation machinery-associated protein 7	TMA7	890.8	723	835.9	723.1	784.3	1052.2	789.7	972.9	883.1	815	1.14046	0.189611	0.095814	0.516873
G5E9G4	Tetratricopeptide repeat domain 7A, isoform CRA_a	TTC7A	475.7	464.3	459.8	471.2	492	487.8	486.8	502.9	506.9	465.4	1.03673	0.0520443	0.0958831	0.516893
Q9NRN7	L-aminoadipate-semialdehyde dehydrogenase-phosphopantetheinyl transferase	AASDHPPT	2092.3	1922.6	2165.3	2108.5	2156.8	2293.2	2097.5	2185.2	2133.1	2322.1	1.05606	0.0786951	0.0959669	0.516991
A2RU94	RAB27A, member RAS oncogene family	RAB27A	626.4	601.5	637.8	568.3	655.9	595.1	744.3	657.2	672.8	689.6	1.08709	0.120472	0.0962269	0.517686
Q02040	A-kinase anchor protein 17A	AKAP17A	857.6	873.1	851.4	841.2	835.2	839.9	830.5	856.7	805.4	768.5	0.963015	-0.0543696	0.096379	0.5178
Q9UPY3	Endoribonuclease Dicer	DICER1	1479.9	1417	1461.4	1484.7	1478.7	1471.7	1397.9	1403	1438.7	1437.6	0.976399	-0.0344574	0.0966029	0.517946
B8ZZ31	Phosphatidylinositol N-acetylglucosaminyltransferase subunit Q	PIGQ	83.4	66.1	72.5	64.7	65.7	61.3	60.3	70.9	49.8	64	0.869183	-0.202269	0.0963536	0.518015
Q86WB0	Nuclear-interacting partner of ALK	ZC3HC1	1046	1117.8	1057.8	1095.4	1334	1004.8	1099.5	1015.2	1015.6	989.2	0.906795	-0.141151	0.0966006	0.518286
B7Z1T1	Guided entry of tail-anchored proteins factor 1	GET1	225.4	216.9	245	198.3	212.5	169.8	196.6	213.8	192	217.7	0.901466	-0.149655	0.0974986	0.518527
Q9P2S5	WD repeat-containing protein WRAP73	WRAP73	217.7	228.1	228.8	245.9	258.3	257.6	254.3	243.4	239.4	265.1	1.06871	0.0958758	0.0969115	0.518545
A0A2R8YH03	Protein TASOR 2	TASOR2	1581.5	1708.6	1594.9	1656.6	1651.3	1588	1570.1	1634.8	1582.1	1577.5	0.970658	-0.0429657	0.097963	0.518554
Q15370	Elongin-B	ELOB	1338.7	1226.4	1298.2	1337.3	1328.6	1403.2	1339.2	1379	1367.2	1300.2	1.03976	0.0562503	0.0965866	0.518563
Q8N9B5	Junction-mediating and -regulatory protein	JMY	234.9	210	211.7	223.1	215.6	188.6	197.2	200.4	199	230.6	0.927417	-0.10871	0.0979115	0.518629
Q8N5D0	WD and tetratricopeptide repeats protein 1	WDTC1	421.2	397.9	397.6	397	442.5	423.6	431.1	426.9	434.2	437.8	1.04737	0.0667697	0.0978545	0.518675
A0A0A0MTQ5	ATP synthase subunit ATP5MPL, mitochondrial	ATP5MPL	1047.3	951.6	1078.4	954.6	985.8	713.8	1012.6	941.9	851.6	954.3	0.891683	-0.165396	0.0975931	0.518681
Q9UKV8	Protein argonaute-2	AGO2	1434.3	1453.8	1405.4	1463.1	1409.3	1527.1	1434.9	1422.9	1503.9	1497.9	1.03081	0.0437821	0.0968763	0.518708
Q9BQ29	THAP domain-containing protein 4	THAP4	100.3	87.3	97	95.4	104.4	105.5	101.6	106.3	95.9	116.2	1.08485	0.117492	0.0974846	0.518802
P13797	Plastin-3	PLS3	5021.5	4862.6	4808.7	4774.4	4809.1	5220.7	5163.1	4707.4	5362.5	4964.6	1.04704	0.066319	0.0978176	0.518827
A0A3B3ITJ4	Heterogeneous nuclear ribonucleoprotein L (Fragment)	HNRNPL	30.1	32.1	33.7	33.5	31.8	38	43.8	32.4	35.3	33.6	1.13586	0.18378	0.0968368	0.518848
Q9UMZ2	Synergin gamma	SYNRG	1062.3	1066	1036.1	1090.7	1085	1134.9	1084.2	1118.6	1115.2	1052.1	1.03088	0.0438758	0.0977617	0.518879
B3KY58	cDNA FLJ46901 fis, clone UTERU3023141, highly similar to LIX1-like protein		14.9	13.5	12.7	13.8	11.6	16.1	12	14.9	16.1	18	1.1594	0.213377	0.0980931	0.518895
P62316	Small nuclear ribonucleoprotein Sm D2	SNRPD2	1675.4	1750.1	1665.2	1702	1699.2	1612.5	1627.6	1715.6	1648.5	1669.8	0.97434	-0.0375024	0.0977025	0.518913
A0A669KB89	Protein scribble homolog	SCRIB	2819.2	2971.5	2801.8	2897.5	2921.7	2637.5	2848.8	2843	2791	2820.6	0.967332	-0.0479168	0.0982313	0.518932
J3KNN3	Phosphorylase b kinase gamma catalytic chain, liver/testis isoform	PHKG2	292.5	271.3	311.6	307.5	308.4	324.2	302.4	303.9	318.3	328.9	1.05794	0.0812524	0.0973826	0.518958
B3KVU0	Phosphate transporter		390.3	345.2	332.5	324.4	323	344.9	443.9	364.1	403.9	362.3	1.11875	0.161885	0.0981864	0.519042
[truncated: 6,412 more rows]

## Sheet: Supplementary Data 30
Supplementary Data 30. Selection of blood pressure/hypertension-associated SNPs
[truncated: 41,609 more rows]

## Sheet: Supplementary Data 31
Supplementary Data 31. Selection of stroke-associated SNPs
[truncated: 4,453 more rows]

[truncated: 5 more sheets: Supplementary Data 32, Supplementary Data 33, Supplementary Data 34, Supplementary Data 35, Supplementary Data 36]
