# Supplementary material for: Integrative functional genomics analysis identifies pleiotropic genes for vascular diseases
Source: Nat Commun. 2026 Feb 5;17:3376. doi: 10.1038/s41467-026-69273-8 (PMC13066215; doi:10.1038/s41467-026-69273-8)
Supplement: Supplementary file 8 — Source Data [file 41467_2026_69273_MOESM8_ESM.xlsx]

## Sheet: Figure 5
Figure 5C	Absorbance (OD450nm)	Control siRNA	0.984381	0.94379	1.0445	1.00453
		CARF siRNA	0.854412	0.75348	0.709851	0.739909
Figure 5D	% Migrated cells/all cells	Control siRNA	0.235363	0.228826	0.26087	0.247502	0.219686	0.241372
		FES siRNA	0.349836	0.363309	0.357747	0.338564	0.356169	0.353149

## Sheet: Figure 7
Figure 7A	FES relative expression level	Control siRNA	1.09975	0.957478	0.942768	0.916774	0.986447	1.09678
		FES siRNA	0.318561	0.227689	0.326581	0.15923	0.1851	0.16045
Figure 7B	MMP1 relative expression level	Control siRNA	0.949299	1.0507	1.08127	0.973769	0.944957
		FES siRNA	1.12161	1.4427	1.26712	1.10608	1.32365
	MMP3 relative expression level	Control siRNA	0.985833	1.01417	1.0937	0.942853	0.963445
		FES siRNA	1.09647	1.41089	1.72801	2.28554	1.94504
Figure 7C	MMP1 standardized band intensity	Control siRNA	1.08817	0.92172	0.970841	1.01927
		FES siRNA	1.93678	1.76553	1.6745	1.6545
Figure 7D	TAGLN relative expression level	Control siRNA	0.943819	0.958393	1.09779	0.951158	1.05023	0.998614
		FES siRNA	0.299823	0.353431	0.374235	0.552512	0.537008	0.494044
	ACTA2 relative expression level	Control siRNA	1.00131	1.04931	0.949377	1.07676	0.989435	0.93381
		FES siRNA	0.193259	0.2293	0.183675	0.339924	0.326076	0.421406
	CNN1 relative expression level	Control siRNA	0.907421	1.0951	0.997478	0.944647	0.993267	1.06209
		FES siRNA	0.398227	0.394615	0.386909	0.554729	0.506153	0.575957
Figure 7E	TAGLN standardized band intensity	Control siRNA	1.00813	0.991867	0.96836	1.03164
		FES siRNA	0.713979	0.518826	0.702393	0.76783
	ACTA2 standardized band intensity	Control siRNA	1	1	0.94316	1.02925
		FES siRNA	0.78486	0.6441	0.980592	0.939764

## Sheet: Figure 8
Figure 8A			Male	Male	Male	Male	Male	Male	Male	Male	Female	Female	Female	Female	Female	Female	Female	Female
	% Atherosclerotic lesion area	Fes+/+ Apoe-/-	3.5142	7.75354	3.84851	2.04289	3.41937	8.70163	6.65208	7.39928	5.42718	9.38712	8.36873	7.31165	4.26031	8.81513	3.48213	6.57874
		Fes-/- Apoe-/-	10.716	9.62712	9.47478	7.20034	3.94877	10.2672	9.39685	8.01717	7.93446	2.95772	11.0082	7.21016	10.7184
Figure 8B			Male	Male	Male	Male	Female	Female	Female
	Baseline systolic BP	Fes+/+	88.4861	74.982	100.666	79.4465	101.354	88.1893	82.7536
		Fes-/-	103.192	99.3443	100.887		114.235
	Baseline diastolic BP	Fes+/+	56.4073	49.6844	69.128	47.948	70.8126	61.8579	55.8016
		Fes-/-	69.5483	66.8399	75.8991		87.1031
Figure 8C			Male	Male	Male	Male	Female	Female	Female
	Systolic BP in response to acetylcholine treatment	Fes+/+	-15.5441	-24.1511	-27.9309	-26.0405	-22.496	-18.9513	-20.2186
		Fes-/-	-15.6493	-15.5441	-17.9385		-9.127
	Diastolic BP in response to acetylcholine treatment	Fes+/+	-11.9847	-17.7703	-20.0338	-22.0139	-18.3283	-19.8041
		Fes-/-	-11.1672	-11.9847	-6.4591		-5.9737

## Sheet: Supplementary Figure 9
Supplementary Figure 9A	BCAR1 reletive expression level	Control siRNA	0.174734	0.214529	0.162276
		BCAR1 siRNA	0.0447648	0.0487323	0.0630503
	Absorbance (OD450nM)	0h_Control siRNA	0.2709	0.2095	0.2495
		0h_BCAR1 siRNA	0.2709	0.2095	0.2495
		24h_Control siRNA	1.0758	1.0976	0.9805
		24h_BCAR1 siRNA	1.0136	0.9771	0.9437
		48h_Control siRNA	1.984	2.1837	2.1518
		48h_BCAR1 siRNA	1.7211	1.6679	1.6086
Supplementary Figure 9B	Numbers of cell	0h_Control siRNA	5308.24	5202.98	5366.5	5328.91	4915.42	4983.08	4881.59	5011.28
		0h_SMARCA4 siRNA	4699.28	5080.82	5202.98	5169.15	4676.73	5033.83	5268.77	5184.19
		24h_Control siRNA	8388.73	8353.02	8582.31	8473.3	7597.46	7638.81	8351.14	7730.9
		24h_SMARCA4 siRNA	8242.13	8416.92	8118.08	7813.6	8828.53	9153.68	8358.65	8197.02
		48h_Control siRNA	10535.1	9928.03	10266.3	9604.76	10411.1	10226.9	10116	9270.21
		48h_SMARCA4 siRNA	9334.11	10099.1	10741.9	9956.22	10116	11702.3	10168.6	9694.97
		72h_Control siRNA	11448.5	11311.3	11724.8	11454.2	11046.3	10879.1	10433.6	9493.87
		72h_SMARCA4 siRNA	10785.1	11989.8	12177.8	11905.3	12034.9	11638.4	11619.6	11100.8
		96h_Control siRNA	13822.3	13378.8	13899.4	13010.4	13034.8	13950.1	12713.4	12194.7
		96h_SMARCA4 siRNA	13995.3	13792.3	15371	14741.4	14837.3	13679.5	13929.5	13636.3
Supplementary Figure 9C	CSNK2B reletive expression level	Control siRNA	1.05015	1.63611	1.23538
		CSNK2B siRNA	0.05735	0.04625	0.06834
		Control siRNA	0.511097	0.517188	0.522387	0.521989	0.491438	0.520815
		CSNK2B siRNA	0.552725	0.535177	0.57089	0.617078	0.555905	0.618516

## Sheet: Supplementary Figure 10
Supplementary Figure 10A	Fes+/+ Apoe-/-	3.5142	7.75354	3.84851	2.04289	3.41937	8.70163	6.65208	7.39928
	Fes-/- Apoe-/-	10.716	9.62712	9.47478	7.20034	3.94877	10.2672	9.39685	8.01717
Supplementary Figure 10B	Fes+/+ Apoe-/-	5.42718	9.38712	8.36873	7.31165	4.26031	8.81513	3.48213	6.57874
	Fes-/- Apoe-/-	7.93446	2.95772	11.0082	7.21016	10.7184

## Sheet: Supplementary Figure 11
Supplementary Figure 11A	Heart rate		Male	Male	Male	Male	Female	Female	Female
		Fes+/+	474.279	492.22	469.776	483.573	478.264	403.591	423.866
		Fes-/-	510.959	502.949	459.947		421.191
			Male	Male	Male	Male	Female	Female	Female
Supplementary Figure 11B	Systolic BP in response to phenylephrine (5µg/kg)	Fes+/+	9.1507	28.215	7.24	7.0294	7.02	6.9808
		Fes-/-	5.023	9.1507	6.248		6.996
	Diastolic BP in response to phenylephrine (5µg/kg)	Fes+/+	3.9471	3.1588	3.2311		4.5736	3.5554
		Fes-/-	2.9205	3.9471	3.6019		0.0549
	Systolic BP in response to phenylephrine (25µg/kg)	Fes+/+	25.5287	10.881	19.319	17.864	19.885	23.0856	18.1404
		Fes-/-	13.33	25.5287	15.939		17.567
	Diastolic BP in response to phenylephrine (25µg/kg)	Fes+/+	11.2804	6.8815	10.8286	9.9278	10.9291	10.4329	12.633
		Fes-/-	9.4517	11.2804	6.198		6.4125
